# Supplementary material for: Responses of the Emiliania huxleyi Proteome to Ocean Acidification
Source: PLoS One. 2013 Apr 12;8(4):e61868. doi: 10.1371/journal.pone.0061868 (PMC3625171; doi:10.1371/journal.pone.0061868)
Supplement: Data S1 — Output files from BUDAPEST analysis. (ZIP) [file pone.0061868.s001.zip]

Archive with 801 entries (796 files):
- BUDAPEST data/
- BUDAPEST data/.DS_Store
- __MACOSX/
- __MACOSX/BUDAPEST data/
- __MACOSX/BUDAPEST data/._.DS_Store
- BUDAPEST data/ehux110516.itraq.130k.mascot.csv
- __MACOSX/BUDAPEST data/._ehux110516.itraq.130k.mascot.csv
- BUDAPEST data/ehux110516.itraq.130k.mascot.txt
- __MACOSX/BUDAPEST data/._ehux110516.itraq.130k.mascot.txt
- BUDAPEST data/EHUX130k.budapest.fas
- __MACOSX/BUDAPEST data/._EHUX130k.budapest.fas
- BUDAPEST data/EHUX130k.budapest.xls
- __MACOSX/BUDAPEST data/._EHUX130k.budapest.xls
- BUDAPEST data/EHUX130k.details.txt
- __MACOSX/BUDAPEST data/._EHUX130k.details.txt
- BUDAPEST data/EHUX130k.est.fas
- __MACOSX/BUDAPEST data/._EHUX130k.est.fas
- BUDAPEST data/EHUX130k.summary.txt
- __MACOSX/BUDAPEST data/._EHUX130k.summary.txt
- BUDAPEST data/EHUX130k.translations.fas
- __MACOSX/BUDAPEST data/._EHUX130k.translations.fas
- BUDAPEST data/Jones_et_al_2012_Data/
- BUDAPEST data/Jones_et_al_2012_Data/EHUX130k01a.fas
- __MACOSX/BUDAPEST data/Jones_et_al_2012_Data/
- __MACOSX/BUDAPEST data/Jones_et_al_2012_Data/._EHUX130k01a.fas
- BUDAPEST data/Jones_et_al_2012_Data/EHUX130k01a.nsf
- __MACOSX/BUDAPEST data/Jones_et_al_2012_Data/._EHUX130k01a.nsf
- BUDAPEST data/Jones_et_al_2012_Data/EHUX130k01a.png
- __MACOSX/BUDAPEST data/Jones_et_al_2012_Data/._EHUX130k01a.png
- BUDAPEST data/Jones_et_al_2012_Data/EHUX130k01a.tree
- __MACOSX/BUDAPEST data/Jones_et_al_2012_Data/._EHUX130k01a.tree
- BUDAPEST data/Jones_et_al_2012_Data/EHUX130k01b.fas
- __MACOSX/BUDAPEST data/Jones_et_al_2012_Data/._EHUX130k01b.fas
- BUDAPEST data/Jones_et_al_2012_Data/EHUX130k01b.nsf
- __MACOSX/BUDAPEST data/Jones_et_al_2012_Data/._EHUX130k01b.nsf
- BUDAPEST data/Jones_et_al_2012_Data/EHUX130k01b.png
- __MACOSX/BUDAPEST data/Jones_et_al_2012_Data/._EHUX130k01b.png
- BUDAPEST data/Jones_et_al_2012_Data/EHUX130k01b.tree
- __MACOSX/BUDAPEST data/Jones_et_al_2012_Data/._EHUX130k01b.tree
- BUDAPEST data/Jones_et_al_2012_Data/EHUX130k01c.fas
- __MACOSX/BUDAPEST data/Jones_et_al_2012_Data/._EHUX130k01c.fas
- BUDAPEST data/Jones_et_al_2012_Data/EHUX130k01c.nsf
- __MACOSX/BUDAPEST data/Jones_et_al_2012_Data/._EHUX130k01c.nsf
- BUDAPEST data/Jones_et_al_2012_Data/EHUX130k01c.png
- __MACOSX/BUDAPEST data/Jones_et_al_2012_Data/._EHUX130k01c.png
- BUDAPEST data/Jones_et_al_2012_Data/EHUX130k01c.tree
- __MACOSX/BUDAPEST data/Jones_et_al_2012_Data/._EHUX130k01c.tree
- BUDAPEST data/Jones_et_al_2012_Data/EHUX130k01d.fas
- __MACOSX/BUDAPEST data/Jones_et_al_2012_Data/._EHUX130k01d.fas
- BUDAPEST data/Jones_et_al_2012_Data/EHUX130k01d.nsf
- __MACOSX/BUDAPEST data/Jones_et_al_2012_Data/._EHUX130k01d.nsf
- BUDAPEST data/Jones_et_al_2012_Data/EHUX130k01d.png
- __MACOSX/BUDAPEST data/Jones_et_al_2012_Data/._EHUX130k01d.png
- BUDAPEST data/Jones_et_al_2012_Data/EHUX130k01d.tree
- __MACOSX/BUDAPEST data/Jones_et_al_2012_Data/._EHUX130k01d.tree
- BUDAPEST data/Jones_et_al_2012_Data/EHUX130k01e.fas
- __MACOSX/BUDAPEST data/Jones_et_al_2012_Data/._EHUX130k01e.fas
- BUDAPEST data/Jones_et_al_2012_Data/EHUX130k01e.nsf
- __MACOSX/BUDAPEST data/Jones_et_al_2012_Data/._EHUX130k01e.nsf
- BUDAPEST data/Jones_et_al_2012_Data/EHUX130k01e.png
- __MACOSX/BUDAPEST data/Jones_et_al_2012_Data/._EHUX130k01e.png
- BUDAPEST data/Jones_et_al_2012_Data/EHUX130k01e.tree
- __MACOSX/BUDAPEST data/Jones_et_al_2012_Data/._EHUX130k01e.tree
- BUDAPEST data/Jones_et_al_2012_Data/EHUX130k01f.fas
- __MACOSX/BUDAPEST data/Jones_et_al_2012_Data/._EHUX130k01f.fas
- BUDAPEST data/Jones_et_al_2012_Data/EHUX130k01f.nsf
- __MACOSX/BUDAPEST data/Jones_et_al_2012_Data/._EHUX130k01f.nsf
- BUDAPEST data/Jones_et_al_2012_Data/EHUX130k01f.png
- __MACOSX/BUDAPEST data/Jones_et_al_2012_Data/._EHUX130k01f.png
- BUDAPEST data/Jones_et_al_2012_Data/EHUX130k01f.tree
- __MACOSX/BUDAPEST data/Jones_et_al_2012_Data/._EHUX130k01f.tree
- BUDAPEST data/Jones_et_al_2012_Data/EHUX130k02a.fas
- __MACOSX/BUDAPEST data/Jones_et_al_2012_Data/._EHUX130k02a.fas
- BUDAPEST data/Jones_et_al_2012_Data/EHUX130k03a.fas
- __MACOSX/BUDAPEST data/Jones_et_al_2012_Data/._EHUX130k03a.fas
- BUDAPEST data/Jones_et_al_2012_Data/EHUX130k04a.fas
- __MACOSX/BUDAPEST data/Jones_et_al_2012_Data/._EHUX130k04a.fas
- BUDAPEST data/Jones_et_al_2012_Data/EHUX130k04a.nsf
- __MACOSX/BUDAPEST data/Jones_et_al_2012_Data/._EHUX130k04a.nsf
- BUDAPEST data/Jones_et_al_2012_Data/EHUX130k04a.png
- __MACOSX/BUDAPEST data/Jones_et_al_2012_Data/._EHUX130k04a.png
- BUDAPEST data/Jones_et_al_2012_Data/EHUX130k04a.tree
- __MACOSX/BUDAPEST data/Jones_et_al_2012_Data/._EHUX130k04a.tree
- BUDAPEST data/Jones_et_al_2012_Data/EHUX130k05a.fas
- __MACOSX/BUDAPEST data/Jones_et_al_2012_Data/._EHUX130k05a.fas
- BUDAPEST data/Jones_et_al_2012_Data/EHUX130k05a.png
- __MACOSX/BUDAPEST data/Jones_et_al_2012_Data/._EHUX130k05a.png
- BUDAPEST data/Jones_et_al_2012_Data/EHUX130k05a.tree
- __MACOSX/BUDAPEST data/Jones_et_al_2012_Data/._EHUX130k05a.tree
- BUDAPEST data/Jones_et_al_2012_Data/EHUX130k05b.fas
- __MACOSX/BUDAPEST data/Jones_et_al_2012_Data/._EHUX130k05b.fas
- BUDAPEST data/Jones_et_al_2012_Data/EHUX130k05b.png
- __MACOSX/BUDAPEST data/Jones_et_al_2012_Data/._EHUX130k05b.png
- BUDAPEST data/Jones_et_al_2012_Data/EHUX130k05b.tree
- __MACOSX/BUDAPEST data/Jones_et_al_2012_Data/._EHUX130k05b.tree
- BUDAPEST data/Jones_et_al_2012_Data/EHUX130k06a.fas
- __MACOSX/BUDAPEST data/Jones_et_al_2012_Data/._EHUX130k06a.fas
- BUDAPEST data/Jones_et_al_2012_Data/EHUX130k06a.nsf
- __MACOSX/BUDAPEST data/Jones_et_al_2012_Data/._EHUX130k06a.nsf
- BUDAPEST data/Jones_et_al_2012_Data/EHUX130k06a.png
- __MACOSX/BUDAPEST data/Jones_et_al_2012_Data/._EHUX130k06a.png
- BUDAPEST data/Jones_et_al_2012_Data/EHUX130k06a.tree
- __MACOSX/BUDAPEST data/Jones_et_al_2012_Data/._EHUX130k06a.tree
- BUDAPEST data/Jones_et_al_2012_Data/EHUX130k06b.fas
- __MACOSX/BUDAPEST data/Jones_et_al_2012_Data/._EHUX130k06b.fas
- BUDAPEST data/Jones_et_al_2012_Data/EHUX130k06b.nsf
- __MACOSX/BUDAPEST data/Jones_et_al_2012_Data/._EHUX130k06b.nsf
- BUDAPEST data/Jones_et_al_2012_Data/EHUX130k06b.png
- __MACOSX/BUDAPEST data/Jones_et_al_2012_Data/._EHUX130k06b.png
- BUDAPEST data/Jones_et_al_2012_Data/EHUX130k06b.tree
- __MACOSX/BUDAPEST data/Jones_et_al_2012_Data/._EHUX130k06b.tree
- BUDAPEST data/Jones_et_al_2012_Data/EHUX130k06c.fas
- __MACOSX/BUDAPEST data/Jones_et_al_2012_Data/._EHUX130k06c.fas
- BUDAPEST data/Jones_et_al_2012_Data/EHUX130k06c.nsf
- __MACOSX/BUDAPEST data/Jones_et_al_2012_Data/._EHUX130k06c.nsf
- BUDAPEST data/Jones_et_al_2012_Data/EHUX130k06c.png
- __MACOSX/BUDAPEST data/Jones_et_al_2012_Data/._EHUX130k06c.png
- BUDAPEST data/Jones_et_al_2012_Data/EHUX130k06c.tree
- __MACOSX/BUDAPEST data/Jones_et_al_2012_Data/._EHUX130k06c.tree
- BUDAPEST data/Jones_et_al_2012_Data/EHUX130k07a.fas
- __MACOSX/BUDAPEST data/Jones_et_al_2012_Data/._EHUX130k07a.fas
- BUDAPEST data/Jones_et_al_2012_Data/EHUX130k07a.nsf
- __MACOSX/BUDAPEST data/Jones_et_al_2012_Data/._EHUX130k07a.nsf
- BUDAPEST data/Jones_et_al_2012_Data/EHUX130k07a.png
- __MACOSX/BUDAPEST data/Jones_et_al_2012_Data/._EHUX130k07a.png
- BUDAPEST data/Jones_et_al_2012_Data/EHUX130k07a.tree
- __MACOSX/BUDAPEST data/Jones_et_al_2012_Data/._EHUX130k07a.tree
- BUDAPEST data/Jones_et_al_2012_Data/EHUX130k07b.fas
- __MACOSX/BUDAPEST data/Jones_et_al_2012_Data/._EHUX130k07b.fas
- BUDAPEST data/Jones_et_al_2012_Data/EHUX130k07b.nsf
- __MACOSX/BUDAPEST data/Jones_et_al_2012_Data/._EHUX130k07b.nsf
- BUDAPEST data/Jones_et_al_2012_Data/EHUX130k07b.png
- __MACOSX/BUDAPEST data/Jones_et_al_2012_Data/._EHUX130k07b.png
- BUDAPEST data/Jones_et_al_2012_Data/EHUX130k07b.tree
- __MACOSX/BUDAPEST data/Jones_et_al_2012_Data/._EHUX130k07b.tree
- BUDAPEST data/Jones_et_al_2012_Data/EHUX130k08a.fas
- __MACOSX/BUDAPEST data/Jones_et_al_2012_Data/._EHUX130k08a.fas
- BUDAPEST data/Jones_et_al_2012_Data/EHUX130k08a.png
- __MACOSX/BUDAPEST data/Jones_et_al_2012_Data/._EHUX130k08a.png
- BUDAPEST data/Jones_et_al_2012_Data/EHUX130k08a.tree
- __MACOSX/BUDAPEST data/Jones_et_al_2012_Data/._EHUX130k08a.tree
- BUDAPEST data/Jones_et_al_2012_Data/EHUX130k08b.fas
- __MACOSX/BUDAPEST data/Jones_et_al_2012_Data/._EHUX130k08b.fas
- BUDAPEST data/Jones_et_al_2012_Data/EHUX130k08b.png
- __MACOSX/BUDAPEST data/Jones_et_al_2012_Data/._EHUX130k08b.png
- BUDAPEST data/Jones_et_al_2012_Data/EHUX130k08b.tree
- __MACOSX/BUDAPEST data/Jones_et_al_2012_Data/._EHUX130k08b.tree
- BUDAPEST data/Jones_et_al_2012_Data/EHUX130k09a.fas
- __MACOSX/BUDAPEST data/Jones_et_al_2012_Data/._EHUX130k09a.fas
- BUDAPEST data/Jones_et_al_2012_Data/EHUX130k09a.nsf
- __MACOSX/BUDAPEST data/Jones_et_al_2012_Data/._EHUX130k09a.nsf
- BUDAPEST data/Jones_et_al_2012_Data/EHUX130k09a.png
- __MACOSX/BUDAPEST data/Jones_et_al_2012_Data/._EHUX130k09a.png
- BUDAPEST data/Jones_et_al_2012_Data/EHUX130k09a.tree
- __MACOSX/BUDAPEST data/Jones_et_al_2012_Data/._EHUX130k09a.tree
- BUDAPEST data/Jones_et_al_2012_Data/EHUX130k10a.fas
- __MACOSX/BUDAPEST data/Jones_et_al_2012_Data/._EHUX130k10a.fas
- BUDAPEST data/Jones_et_al_2012_Data/EHUX130k11a.fas
- __MACOSX/BUDAPEST data/Jones_et_al_2012_Data/._EHUX130k11a.fas
- BUDAPEST data/Jones_et_al_2012_Data/EHUX130k11a.nsf
- __MACOSX/BUDAPEST data/Jones_et_al_2012_Data/._EHUX130k11a.nsf
- BUDAPEST data/Jones_et_al_2012_Data/EHUX130k11a.png
- __MACOSX/BUDAPEST data/Jones_et_al_2012_Data/._EHUX130k11a.png
- BUDAPEST data/Jones_et_al_2012_Data/EHUX130k11a.tree
- __MACOSX/BUDAPEST data/Jones_et_al_2012_Data/._EHUX130k11a.tree
- BUDAPEST data/Jones_et_al_2012_Data/EHUX130k11b.fas
- __MACOSX/BUDAPEST data/Jones_et_al_2012_Data/._EHUX130k11b.fas
- BUDAPEST data/Jones_et_al_2012_Data/EHUX130k11b.nsf
- __MACOSX/BUDAPEST data/Jones_et_al_2012_Data/._EHUX130k11b.nsf
- BUDAPEST data/Jones_et_al_2012_Data/EHUX130k11b.png
- __MACOSX/BUDAPEST data/Jones_et_al_2012_Data/._EHUX130k11b.png
- BUDAPEST data/Jones_et_al_2012_Data/EHUX130k11b.tree
- __MACOSX/BUDAPEST data/Jones_et_al_2012_Data/._EHUX130k11b.tree
- BUDAPEST data/Jones_et_al_2012_Data/EHUX130k11c.fas
- __MACOSX/BUDAPEST data/Jones_et_al_2012_Data/._EHUX130k11c.fas
- BUDAPEST data/Jones_et_al_2012_Data/EHUX130k11c.nsf
- __MACOSX/BUDAPEST data/Jones_et_al_2012_Data/._EHUX130k11c.nsf
- BUDAPEST data/Jones_et_al_2012_Data/EHUX130k11c.png
- __MACOSX/BUDAPEST data/Jones_et_al_2012_Data/._EHUX130k11c.png
- BUDAPEST data/Jones_et_al_2012_Data/EHUX130k11c.tree
- __MACOSX/BUDAPEST data/Jones_et_al_2012_Data/._EHUX130k11c.tree
- BUDAPEST data/Jones_et_al_2012_Data/EHUX130k12a.fas
- __MACOSX/BUDAPEST data/Jones_et_al_2012_Data/._EHUX130k12a.fas
- BUDAPEST data/Jones_et_al_2012_Data/EHUX130k12a.nsf
- __MACOSX/BUDAPEST data/Jones_et_al_2012_Data/._EHUX130k12a.nsf
- BUDAPEST data/Jones_et_al_2012_Data/EHUX130k12a.png
- __MACOSX/BUDAPEST data/Jones_et_al_2012_Data/._EHUX130k12a.png
- BUDAPEST data/Jones_et_al_2012_Data/EHUX130k12a.tree
- __MACOSX/BUDAPEST data/Jones_et_al_2012_Data/._EHUX130k12a.tree
- BUDAPEST data/Jones_et_al_2012_Data/EHUX130k12b.fas
- __MACOSX/BUDAPEST data/Jones_et_al_2012_Data/._EHUX130k12b.fas
- BUDAPEST data/Jones_et_al_2012_Data/EHUX130k12b.nsf
- __MACOSX/BUDAPEST data/Jones_et_al_2012_Data/._EHUX130k12b.nsf
- BUDAPEST data/Jones_et_al_2012_Data/EHUX130k12b.png
- __MACOSX/BUDAPEST data/Jones_et_al_2012_Data/._EHUX130k12b.png
- BUDAPEST data/Jones_et_al_2012_Data/EHUX130k12b.tree
- __MACOSX/BUDAPEST data/Jones_et_al_2012_Data/._EHUX130k12b.tree
- BUDAPEST data/Jones_et_al_2012_Data/EHUX130k12c.fas
- __MACOSX/BUDAPEST data/Jones_et_al_2012_Data/._EHUX130k12c.fas
- BUDAPEST data/Jones_et_al_2012_Data/EHUX130k12c.nsf
- __MACOSX/BUDAPEST data/Jones_et_al_2012_Data/._EHUX130k12c.nsf
- BUDAPEST data/Jones_et_al_2012_Data/EHUX130k12c.png
- __MACOSX/BUDAPEST data/Jones_et_al_2012_Data/._EHUX130k12c.png
- BUDAPEST data/Jones_et_al_2012_Data/EHUX130k12c.tree
- __MACOSX/BUDAPEST data/Jones_et_al_2012_Data/._EHUX130k12c.tree
- BUDAPEST data/Jones_et_al_2012_Data/EHUX130k12d.fas
- __MACOSX/BUDAPEST data/Jones_et_al_2012_Data/._EHUX130k12d.fas
- BUDAPEST data/Jones_et_al_2012_Data/EHUX130k12d.nsf
- __MACOSX/BUDAPEST data/Jones_et_al_2012_Data/._EHUX130k12d.nsf
- BUDAPEST data/Jones_et_al_2012_Data/EHUX130k12d.png
- __MACOSX/BUDAPEST data/Jones_et_al_2012_Data/._EHUX130k12d.png
- BUDAPEST data/Jones_et_al_2012_Data/EHUX130k12d.tree
- __MACOSX/BUDAPEST data/Jones_et_al_2012_Data/._EHUX130k12d.tree
- BUDAPEST data/Jones_et_al_2012_Data/EHUX130k12e.fas
- __MACOSX/BUDAPEST data/Jones_et_al_2012_Data/._EHUX130k12e.fas
- BUDAPEST data/Jones_et_al_2012_Data/EHUX130k12e.nsf
- __MACOSX/BUDAPEST data/Jones_et_al_2012_Data/._EHUX130k12e.nsf
- BUDAPEST data/Jones_et_al_2012_Data/EHUX130k12e.png
- __MACOSX/BUDAPEST data/Jones_et_al_2012_Data/._EHUX130k12e.png
- BUDAPEST data/Jones_et_al_2012_Data/EHUX130k12e.tree
- __MACOSX/BUDAPEST data/Jones_et_al_2012_Data/._EHUX130k12e.tree
- BUDAPEST data/Jones_et_al_2012_Data/EHUX130k12f.fas
- __MACOSX/BUDAPEST data/Jones_et_al_2012_Data/._EHUX130k12f.fas
- BUDAPEST data/Jones_et_al_2012_Data/EHUX130k12f.nsf
- __MACOSX/BUDAPEST data/Jones_et_al_2012_Data/._EHUX130k12f.nsf
- BUDAPEST data/Jones_et_al_2012_Data/EHUX130k12f.png
- __MACOSX/BUDAPEST data/Jones_et_al_2012_Data/._EHUX130k12f.png
- BUDAPEST data/Jones_et_al_2012_Data/EHUX130k12f.tree
- __MACOSX/BUDAPEST data/Jones_et_al_2012_Data/._EHUX130k12f.tree
- BUDAPEST data/Jones_et_al_2012_Data/EHUX130k13a.fas
- __MACOSX/BUDAPEST data/Jones_et_al_2012_Data/._EHUX130k13a.fas
- BUDAPEST data/Jones_et_al_2012_Data/EHUX130k13a.png
- __MACOSX/BUDAPEST data/Jones_et_al_2012_Data/._EHUX130k13a.png
- BUDAPEST data/Jones_et_al_2012_Data/EHUX130k13a.tree
- __MACOSX/BUDAPEST data/Jones_et_al_2012_Data/._EHUX130k13a.tree
- BUDAPEST data/Jones_et_al_2012_Data/EHUX130k13b.fas
- __MACOSX/BUDAPEST data/Jones_et_al_2012_Data/._EHUX130k13b.fas
- BUDAPEST data/Jones_et_al_2012_Data/EHUX130k13b.png
- __MACOSX/BUDAPEST data/Jones_et_al_2012_Data/._EHUX130k13b.png
- BUDAPEST data/Jones_et_al_2012_Data/EHUX130k13b.tree
- __MACOSX/BUDAPEST data/Jones_et_al_2012_Data/._EHUX130k13b.tree
- BUDAPEST data/Jones_et_al_2012_Data/EHUX130k14a.fas
- __MACOSX/BUDAPEST data/Jones_et_al_2012_Data/._EHUX130k14a.fas
- BUDAPEST data/Jones_et_al_2012_Data/EHUX130k14a.nsf
- __MACOSX/BUDAPEST data/Jones_et_al_2012_Data/._EHUX130k14a.nsf
- BUDAPEST data/Jones_et_al_2012_Data/EHUX130k14a.png
- __MACOSX/BUDAPEST data/Jones_et_al_2012_Data/._EHUX130k14a.png
- BUDAPEST data/Jones_et_al_2012_Data/EHUX130k14a.tree
- __MACOSX/BUDAPEST data/Jones_et_al_2012_Data/._EHUX130k14a.tree
- BUDAPEST data/Jones_et_al_2012_Data/EHUX130k15a.fas
- __MACOSX/BUDAPEST data/Jones_et_al_2012_Data/._EHUX130k15a.fas
- BUDAPEST data/Jones_et_al_2012_Data/EHUX130k15a.nsf
- __MACOSX/BUDAPEST data/Jones_et_al_2012_Data/._EHUX130k15a.nsf
- BUDAPEST data/Jones_et_al_2012_Data/EHUX130k15a.png
- __MACOSX/BUDAPEST data/Jones_et_al_2012_Data/._EHUX130k15a.png
- BUDAPEST data/Jones_et_al_2012_Data/EHUX130k15a.tree
- __MACOSX/BUDAPEST data/Jones_et_al_2012_Data/._EHUX130k15a.tree
- BUDAPEST data/Jones_et_al_2012_Data/EHUX130k15b.fas
- __MACOSX/BUDAPEST data/Jones_et_al_2012_Data/._EHUX130k15b.fas
- BUDAPEST data/Jones_et_al_2012_Data/EHUX130k15b.nsf
- __MACOSX/BUDAPEST data/Jones_et_al_2012_Data/._EHUX130k15b.nsf
- BUDAPEST data/Jones_et_al_2012_Data/EHUX130k15b.png
- __MACOSX/BUDAPEST data/Jones_et_al_2012_Data/._EHUX130k15b.png
- BUDAPEST data/Jones_et_al_2012_Data/EHUX130k15b.tree
- __MACOSX/BUDAPEST data/Jones_et_al_2012_Data/._EHUX130k15b.tree
- BUDAPEST data/Jones_et_al_2012_Data/EHUX130k16a.fas
- __MACOSX/BUDAPEST data/Jones_et_al_2012_Data/._EHUX130k16a.fas
- BUDAPEST data/Jones_et_al_2012_Data/EHUX130k17a.fas
- __MACOSX/BUDAPEST data/Jones_et_al_2012_Data/._EHUX130k17a.fas
- BUDAPEST data/Jones_et_al_2012_Data/EHUX130k18a.fas
- __MACOSX/BUDAPEST data/Jones_et_al_2012_Data/._EHUX130k18a.fas
- BUDAPEST data/Jones_et_al_2012_Data/EHUX130k19a.fas
- __MACOSX/BUDAPEST data/Jones_et_al_2012_Data/._EHUX130k19a.fas
- BUDAPEST data/Jones_et_al_2012_Data/EHUX130k20a.fas
- __MACOSX/BUDAPEST data/Jones_et_al_2012_Data/._EHUX130k20a.fas
- BUDAPEST data/Jones_et_al_2012_Data/EHUX130k21a.fas
- __MACOSX/BUDAPEST data/Jones_et_al_2012_Data/._EHUX130k21a.fas
- BUDAPEST data/Jones_et_al_2012_Data/EHUX130k21a.nsf
- __MACOSX/BUDAPEST data/Jones_et_al_2012_Data/._EHUX130k21a.nsf
- BUDAPEST data/Jones_et_al_2012_Data/EHUX130k21a.png
- __MACOSX/BUDAPEST data/Jones_et_al_2012_Data/._EHUX130k21a.png
- BUDAPEST data/Jones_et_al_2012_Data/EHUX130k21a.tree
- __MACOSX/BUDAPEST data/Jones_et_al_2012_Data/._EHUX130k21a.tree
- BUDAPEST data/Jones_et_al_2012_Data/EHUX130k21b.fas
- __MACOSX/BUDAPEST data/Jones_et_al_2012_Data/._EHUX130k21b.fas
- BUDAPEST data/Jones_et_al_2012_Data/EHUX130k21b.nsf
- __MACOSX/BUDAPEST data/Jones_et_al_2012_Data/._EHUX130k21b.nsf
- BUDAPEST data/Jones_et_al_2012_Data/EHUX130k21b.png
- __MACOSX/BUDAPEST data/Jones_et_al_2012_Data/._EHUX130k21b.png
- BUDAPEST data/Jones_et_al_2012_Data/EHUX130k21b.tree
- __MACOSX/BUDAPEST data/Jones_et_al_2012_Data/._EHUX130k21b.tree
- BUDAPEST data/Jones_et_al_2012_Data/EHUX130k21c.fas
- __MACOSX/BUDAPEST data/Jones_et_al_2012_Data/._EHUX130k21c.fas
- BUDAPEST data/Jones_et_al_2012_Data/EHUX130k21c.nsf
- __MACOSX/BUDAPEST data/Jones_et_al_2012_Data/._EHUX130k21c.nsf
- BUDAPEST data/Jones_et_al_2012_Data/EHUX130k21c.png
- __MACOSX/BUDAPEST data/Jones_et_al_2012_Data/._EHUX130k21c.png
- BUDAPEST data/Jones_et_al_2012_Data/EHUX130k21c.tree
- __MACOSX/BUDAPEST data/Jones_et_al_2012_Data/._EHUX130k21c.tree
- BUDAPEST data/Jones_et_al_2012_Data/EHUX130k22a.fas
[truncated: 501 more entries]
