# Supplementary material for: Responses of the Emiliania huxleyi Proteome to Ocean Acidification
Source: PLoS One. 2013 Apr 12;8(4):e61868. doi: 10.1371/journal.pone.0061868 (PMC3625171; doi:10.1371/journal.pone.0061868)
Supplement: Data S1 — Output files from BUDAPEST analysis. (ZIP) [file pone.0061868.s001.zip › BUDAPEST data/ehux110516.itraq.130k.mascot.csv]

prot_hit_num	prot_acc	prot_desc	prot_score	prot_mass	prot_matches	pep_query	pep_rank	pep_isbold	pep_exp_mz	pep_exp_mr	pep_exp_z	pep_calc_mr	pep_delta	pep_start	pep_end	pep_miss	pep_score	pep_expect	pep_res_before	pep_seq	pep_res_after	pep_var_mod	pep_var_mod_pos	pep_scan_title	itraq_tag	itraq_ratio	itraq_tag	itraq_ratio	itraq_tag	itraq_ratio	itraq_tag	itraq_ratio	itraq_tag	itraq_ratio	itraq_tag	itraq_ratio	itraq_tag	itraq_ratio	itraq_tag	itraq_ratio	itraq_tag	itraq_ratio	itraq_tag	itraq_ratio	itraq_tag	itraq_ratio	itraq_tag	itraq_ratio	itraq_tag
1	gi|261457160|gb|FP228028.1|FP228028	FP228028 haploid cell library (AAZ0AAA) Emiliania huxleyi cDNA clone AAZ0AAA26YC03 (AAZ0AAA26YC03FM1) 5~, mRNA sequence	816	18385	20	3447	2	1	423.59	1267.73	3	1267.66	0.07	134	142	1	2.53	7.60E+02	K	MGVGGESRR	G	Oxidation (M)	0.200000000.0	D:\Pkl\Bethan Jones iTRAQ\2D_BethanJones_iTRAQ_extendgradient_120310__inj3_2.pkl (query 314)	114/113	---	114/115	---	114/117	---	116/113	---	116/115	---	116/117	---	118/113	---	118/115	---	118/117	---	114/116	---	114/118	---	113/115	---	113/117
1						21645	1	1	654.85	1307.69	2	1307.72	-0.02	3	10	0	8.74	1.80E+02	K	TLELQMNR	A			D:\Pkl\Bethan Jones iTRAQ\2D_BethanJones_iTRAQ_amended1_220210_inj3_3.pkl (query 194)	114/113	---	114/115	---	114/117	---	116/113	---	116/115	---	116/117	---	118/113	---	118/115	---	118/117	---	114/116	---	114/118	---	113/115	---	113/117
1						21647	10	1	654.86	1307.71	2	1307.72	-0.01	3	10	0	1.06	1.10E+03	K	TLELQMNR	A			D:\Pkl\Bethan Jones iTRAQ\2D_BethanJones_iTRAQ_extendgradient_120310__inj3_4.pkl (query 587)	114/113	---	114/115	---	114/117	---	116/113	---	116/115	---	116/117	---	118/113	---	118/115	---	118/117	---	114/116	---	114/118	---	113/115	---	113/117
1						21649	4	1	654.87	1307.72	2	1307.72	0.01	3	10	0	3.42	6.30E+02	K	TLELQMNR	A			D:\Pkl\Bethan Jones iTRAQ\2D_BethanJones_iTRAQ_extendgradient_120310__inj2_4.pkl (query 446)	114/113	---	114/115	---	114/117	---	116/113	---	116/115	---	116/117	---	118/113	---	118/115	---	118/117	---	114/116	---	114/118	---	113/115	---	113/117
1						18339	1	1	565.59	1693.75	3	1693.92	-0.17	71	83	0	65.37	0.00021	R	TLQESVASELASR	M			D:\Pkl\Bethan Jones iTRAQ\2D_BethanJones_iTRAQ_extendgradient_120310__inj2_3.pkl (query 318)	114/113	0.54	114/115	1.125	114/117	1.161	116/113	0.568	116/115	1.089	116/117	1.145	118/113	0.574	118/115	1.089	118/117	1.121	114/116	0.989	114/118	1.017	113/115	1.922	113/117
1						18345	1	1	565.62	1693.84	3	1693.92	-0.08	71	83	0	63.49	0.00037	R	TLQESVASELASR	M			D:\Pkl\Bethan Jones iTRAQ\2D_BethanJones_iTRAQ_amended1_220210_inj3_3.pkl (query 89)	114/113	0.527	114/115	0.723	114/117	0.813	116/113	0.701	116/115	0.884	116/117	1.013	118/113	0.684	118/115	0.854	118/117	0.958	114/116	0.782	114/118	0.834	113/115	1.265	113/117
1						18348	1	1	565.63	1693.87	3	1693.92	-0.05	71	83	0	52.04	0.0052	R	TLQESVASELASR	M			D:\Pkl\Bethan Jones iTRAQ\2D_BethanJones_iTRAQ_amended1_220210_inj2_2.pkl (query 376)	114/113	0.97	114/115	1.705	114/117	1.782	116/113	0.699	116/115	1.129	116/117	1.202	118/113	0.671	118/115	1.073	118/117	1.118	114/116	1.445	114/118	1.565	113/115	1.621	113/117
1						23955	1	1	947.5	1892.99	2	1893.01	-0.01	16	30	0	96.91	1.90E-07	K	ITQELMEIIAGADSV	-			D:\Pkl\Bethan Jones iTRAQ\2D_BethanJones_iTRAQ_extendgradient_120310__inj1_6.pkl (query 175)	114/113	0.55	114/115	1.269	114/117	0.993	116/113	0.663	116/115	1.406	116/117	1.121	118/113	1.015	118/115	2.133	118/117	1.664	114/116	0.864	114/118	0.586	113/115	2.129	113/117
1						23956	1	1	947.5	1892.99	2	1893.01	-0.01	16	30	0	93.02	4.70E-07	K	ITQELMEIIAGADSV	-			D:\Pkl\Bethan Jones iTRAQ\2D_BethanJones_iTRAQ_extendgradient_120310__inj3_7.pkl (query 187)	114/113	0.365	114/115	0.799	114/117	0.745	116/113	0.626	116/115	1.257	116/117	1.196	118/113	1.177	118/115	2.342	118/117	2.18	114/116	0.608	114/118	0.336	113/115	2.017	113/117
1						23957	1	1	947.51	1893	2	1893.01	-0.01	16	30	0	84.45	3.40E-06	K	ITQELMEIIAGADSV	-			D:\Pkl\Bethan Jones iTRAQ\2D_BethanJones_iTRAQ_extendgradient_120310__inj1b_6.pkl (query 204)	114/113	0.891	114/115	1.207	114/117	1.096	116/113	0.926	116/115	1.151	116/117	1.065	118/113	1.751	118/115	2.156	118/117	1.953	114/116	1.003	114/118	0.551	113/115	1.248	113/117
1						23958	1	1	947.51	1893	2	1893.01	0	16	30	0	84.01	3.80E-06	K	ITQELMEIIAGADSV	-			D:\Pkl\Bethan Jones iTRAQ\2D_BethanJones_iTRAQ_extendgradient_120310__inj2_7.pkl (query 181)	114/113	0.608	114/115	0.855	114/117	0.743	116/113	0.557	116/115	0.72	116/117	0.637	118/113	1.501	118/115	1.922	118/117	1.666	114/116	1.137	114/118	0.438	113/115	1.298	113/117
1						23959	1	1	947.51	1893	2	1893.01	0	16	30	0	96.81	2.00E-07	K	ITQELMEIIAGADSV	-			D:\Pkl\Bethan Jones iTRAQ\2D_BethanJones_iTRAQ_extendgradient_120310__inj1_6.pkl (query 174)	114/113	0.33	114/115	0.747	114/117	0.75	116/113	0.608	116/115	1.263	116/117	1.292	118/113	1.047	118/115	2.155	118/117	2.157	114/116	0.566	114/118	0.341	113/115	2.087	113/117
1						23960	1	1	947.51	1893.01	2	1893.01	0	16	30	0	106.08	2.30E-08	K	ITQELMEIIAGADSV	-			D:\Pkl\Bethan Jones iTRAQ\2D_BethanJones_iTRAQ_extendgradient_120310__inj1b_7.pkl (query 183)	114/113	0.927	114/115	1.434	114/117	1.47	116/113	0.771	116/115	1.096	116/117	1.145	118/113	1.039	118/115	1.463	118/117	1.496	114/116	1.253	114/118	0.965	113/115	1.427	113/117
1						23961	1	1	947.52	1893.03	2	1893.01	0.02	16	30	0	87.89	1.50E-06	K	ITQELMEIIAGADSV	-			D:\Pkl\Bethan Jones iTRAQ\2D_BethanJones_iTRAQ_extendgradient_120310__inj2_6.pkl (query 164)	114/113	0.75	114/115	0.942	114/117	0.793	116/113	0.662	116/115	0.765	116/117	0.656	118/113	1.228	118/115	1.404	118/117	1.179	114/116	1.179	114/118	0.661	113/115	1.159	113/117
1						23965	1	1	955.49	1908.97	2	1909	-0.04	16	30	0	74.56	3.40E-05	K	ITQELMEIIAGADSV	-	Oxidation (M)	0.000002000000000.0	D:\Pkl\Bethan Jones iTRAQ\2D_BethanJones_iTRAQ_extendgradient_120310__inj1b_5.pkl (query 152)	114/113	0.625	114/115	0.473	114/117	0.394	116/113	1.423	116/115	0.989	116/117	0.839	118/113	2.23	118/115	1.535	118/117	1.274	114/116	0.458	114/118	0.303	113/115	0.697	113/117
1						23966	1	1	955.5	1908.98	2	1909	-0.02	16	30	0	71.07	7.60E-05	K	ITQELMEIIAGADSV	-	Oxidation (M)	0.000002000000000.0	D:\Pkl\Bethan Jones iTRAQ\2D_BethanJones_iTRAQ_extendgradient_120310__inj1_4.pkl (query 186)	114/113	0.6	114/115	0.783	114/117	0.642	116/113	1.126	116/115	1.349	116/117	1.127	118/113	1.203	118/115	1.428	118/117	1.167	114/116	0.556	114/118	0.54	113/115	1.203	113/117
1						23967	1	1	955.5	1908.99	2	1909	-0.01	16	30	0	46.33	0.023	K	ITQELMEIIAGADSV	-	Oxidation (M)	0.000002000000000.0	D:\Pkl\Bethan Jones iTRAQ\2D_BethanJones_iTRAQ_extendgradient_120310__inj2_5.pkl (query 159)	114/113	---	114/115	---	114/117	---	116/113	---	116/115	---	116/117	---	118/113	---	118/115	---	118/117	---	114/116	---	114/118	---	113/115	---	113/117
1						23968	1	1	955.51	1909	2	1909	0	16	30	0	71.59	6.80E-05	K	ITQELMEIIAGADSV	-	Oxidation (M)	0.000002000000000.0	D:\Pkl\Bethan Jones iTRAQ\2D_BethanJones_iTRAQ_extendgradient_120310__inj2_5.pkl (query 158)	114/113	-0.085	114/115	-0.059	114/117	-0.062	116/113	1.274	116/115	0.807	116/117	0.868	118/113	2.67	118/115	1.676	118/117	1.762	114/116	-0.07	114/118	-0.035	113/115	0.636	113/117
1						23969	1	1	955.51	1909.01	2	1909	0.01	16	30	0	83.74	4.10E-06	K	ITQELMEIIAGADSV	-	Oxidation (M)	0.000002000000000.0	D:\Pkl\Bethan Jones iTRAQ\2D_BethanJones_iTRAQ_extendgradient_120310__inj3_5.pkl (query 146)	114/113	-0.074	114/115	-0.093	114/117	-0.066	116/113	1.066	116/115	1.236	116/117	0.886	118/113	1.415	118/115	1.625	118/117	1.14	114/116	-0.072	114/118	-0.057	113/115	1.164	113/117
1						23970	1	1	955.51	1909.01	2	1909	0.01	16	30	0	75.65	2.70E-05	K	ITQELMEIIAGADSV	-	Oxidation (M)	0.000002000000000.0	D:\Pkl\Bethan Jones iTRAQ\2D_BethanJones_iTRAQ_amended1_220210_inj1_4.pkl (query 138)	114/113	0.519	114/115	0.563	114/117	0.532	116/113	1.013	116/115	1.008	116/117	0.972	118/113	2.109	118/115	2.078	118/117	1.961	114/116	0.534	114/118	0.267	113/115	0.999	113/117
2	gi|58184969|gb|CX774616.1|CX774616	UI-EH-HG2-aao-a-04-0-UI.s1 UI-EH-HG2 Emiliania huxleyi cDNA clone UI-EH-HG2-aao-a-04-0-UI 3~, mRNA sequence	796	23707	68	10246	3	1	475.3	948.58	2	948.62	-0.03	155	160	0	4.99	1.20E+03	R	VLLTVT	-			D:\Pkl\Bethan Jones iTRAQ\2D_BethanJones_iTRAQ_amended1_220210_inj1_3.pkl (query 424)	114/113	---	114/115	---	114/117	---	116/113	---	116/115	---	116/117	---	118/113	---	118/115	---	118/117	---	114/116	---	114/118	---	113/115	---	113/117
2						10247	3	1	475.3	948.58	2	948.62	-0.03	155	160	0	4.99	1.20E+03	R	VLLTVT	-			D:\Pkl\Bethan Jones iTRAQ\2D_BethanJones_iTRAQ_amended1_220210_inj1_3.pkl (query 421)	114/113	---	114/115	---	114/117	---	116/113	---	116/115	---	116/117	---	118/113	---	118/115	---	118/117	---	114/116	---	114/118	---	113/115	---	113/117
2						10248	3	1	475.3	948.59	2	948.62	-0.03	155	160	0	4.99	1.20E+03	R	VLLTVT	-			D:\Pkl\Bethan Jones iTRAQ\2D_BethanJones_iTRAQ_amended1_220210_inj1_3.pkl (query 425)	114/113	---	114/115	---	114/117	---	116/113	---	116/115	---	116/117	---	118/113	---	118/115	---	118/117	---	114/116	---	114/118	---	113/115	---	113/117
2						17618	2	1	553.3	1104.59	2	1104.72	-0.13	154	160	1	13.84	1.10E+02	R	RVLLTVT	-			D:\Pkl\Bethan Jones iTRAQ\2D_BethanJones_iTRAQ_extendgradient_120310__inj2_1.pkl (query 504)	114/113	---	114/115	---	114/117	---	116/113	---	116/115	---	116/117	---	118/113	---	118/115	---	118/117	---	114/116	---	114/118	---	113/115	---	113/117
2						18828	1	1	576.35	1150.68	2	1150.79	-0.11	79	83	0	16.59	46	K	IAVLK	V			D:\Pkl\Bethan Jones iTRAQ\2D_BethanJones_iTRAQ_extendgradient_120310__inj3_5.pkl (query 85)	114/113	---	114/115	---	114/117	---	116/113	---	116/115	---	116/117	---	118/113	---	118/115	---	118/117	---	114/116	---	114/118	---	113/115	---	113/117
2						18829	1	1	576.35	1150.69	2	1150.79	-0.1	79	83	0	16.75	44	K	IAVLK	V			D:\Pkl\Bethan Jones iTRAQ\2D_BethanJones_iTRAQ_extendgradient_120310__inj1_5.pkl (query 89)	114/113	---	114/115	---	114/117	---	116/113	---	116/115	---	116/117	---	118/113	---	118/115	---	118/117	---	114/116	---	114/118	---	113/115	---	113/117
2						18830	1	1	576.35	1150.69	2	1150.79	-0.1	79	83	0	16.75	44	K	IAVLK	V			D:\Pkl\Bethan Jones iTRAQ\2D_BethanJones_iTRAQ_extendgradient_120310__inj1_5.pkl (query 90)	114/113	---	114/115	---	114/117	---	116/113	---	116/115	---	116/117	---	118/113	---	118/115	---	118/117	---	114/116	---	114/118	---	113/115	---	113/117
2						18832	1	1	576.37	1150.73	2	1150.79	-0.06	79	83	0	13.12	95	K	IAVLK	V			D:\Pkl\Bethan Jones iTRAQ\2D_BethanJones_iTRAQ_amended1_220210_inj2_4.pkl (query 82)	114/113	---	114/115	---	114/117	---	116/113	---	116/115	---	116/117	---	118/113	---	118/115	---	118/117	---	114/116	---	114/118	---	113/115	---	113/117
2						18833	1	1	576.38	1150.74	2	1150.79	-0.05	79	83	0	16.67	41	K	IAVLK	V			D:\Pkl\Bethan Jones iTRAQ\2D_BethanJones_iTRAQ_extendgradient_120310__inj1b_5.pkl (query 86)	114/113	---	114/115	---	114/117	---	116/113	---	116/115	---	116/117	---	118/113	---	118/115	---	118/117	---	114/116	---	114/118	---	113/115	---	113/117
2						18835	2	1	576.39	1150.77	2	1150.79	-0.02	79	83	0	11.82	1.10E+02	K	IAVLK	V			D:\Pkl\Bethan Jones iTRAQ\2D_BethanJones_iTRAQ_extendgradient_120310__inj2_5.pkl (query 501)	114/113	---	114/115	---	114/117	---	116/113	---	116/115	---	116/117	---	118/113	---	118/115	---	118/117	---	114/116	---	114/118	---	113/115	---	113/117
2						3616	1	1	425.29	1272.84	3	1272.82	0.02	90	97	1	8.54	5.50E+02	R	RALDLLLR	L			D:\Pkl\Bethan Jones iTRAQ\2D_BethanJones_iTRAQ_amended1_220210_inj2_1.pkl (query 283)	114/113	---	114/115	---	114/117	---	116/113	---	116/115	---	116/117	---	118/113	---	118/115	---	118/117	---	114/116	---	114/118	---	113/115	---	113/117
2						7399	3	1	456.57	1366.7	3	1366.83	-0.13	123	129	0	9.99	1.20E+02	K	LEELGAK	A			D:\Pkl\Bethan Jones iTRAQ\2D_BethanJones_iTRAQ_extendgradient_120310__inj3_2.pkl (query 352)	114/113	---	114/115	---	114/117	---	116/113	---	116/115	---	116/117	---	118/113	---	118/115	---	118/117	---	114/116	---	114/118	---	113/115	---	113/117
2						7400	2	1	456.58	1366.71	3	1366.83	-0.12	123	129	0	9.07	1.50E+02	K	LEELGAK	A			D:\Pkl\Bethan Jones iTRAQ\2D_BethanJones_iTRAQ_extendgradient_120310__inj2_2.pkl (query 246)	114/113	---	114/115	---	114/117	---	116/113	---	116/115	---	116/117	---	118/113	---	118/115	---	118/117	---	114/116	---	114/118	---	113/115	---	113/117
2						7408	2	1	456.6	1366.78	3	1366.83	-0.05	123	129	0	9.63	1.30E+02	K	LEELGAK	A			D:\Pkl\Bethan Jones iTRAQ\2D_BethanJones_iTRAQ_amended1_220210_inj1_2.pkl (query 365)	114/113	---	114/115	---	114/117	---	116/113	---	116/115	---	116/117	---	118/113	---	118/115	---	118/117	---	114/116	---	114/118	---	113/115	---	113/117
2						7409	2	1	456.6	1366.78	3	1366.83	-0.05	123	129	0	9.63	1.30E+02	K	LEELGAK	A			D:\Pkl\Bethan Jones iTRAQ\2D_BethanJones_iTRAQ_amended1_220210_inj1_2.pkl (query 364)	114/113	---	114/115	---	114/117	---	116/113	---	116/115	---	116/117	---	118/113	---	118/115	---	118/117	---	114/116	---	114/118	---	113/115	---	113/117
2						7411	2	1	456.61	1366.8	3	1366.83	-0.03	123	129	0	8.03	1.90E+02	K	LEELGAK	A			D:\Pkl\Bethan Jones iTRAQ\2D_BethanJones_iTRAQ_extendgradient_120310__inj1b_2.pkl (query 273)	114/113	---	114/115	---	114/117	---	116/113	---	116/115	---	116/117	---	118/113	---	118/115	---	118/117	---	114/116	---	114/118	---	113/115	---	113/117
2						10801	1	1	480.26	1437.75	3	1437.9	-0.15	87	94	0	8.9	4.20E+02	R	ELTGLGLK	E			D:\Pkl\Bethan Jones iTRAQ\2D_BethanJones_iTRAQ_extendgradient_120310__inj3_4.pkl (query 98)	114/113	---	114/115	---	114/117	---	116/113	---	116/115	---	116/117	---	118/113	---	118/115	---	118/117	---	114/116	---	114/118	---	113/115	---	113/117
2						10808	1	1	480.28	1437.81	3	1437.9	-0.09	87	94	0	21.74	22	R	ELTGLGLK	E			D:\Pkl\Bethan Jones iTRAQ\2D_BethanJones_iTRAQ_amended1_220210_inj2_4.pkl (query 84)	114/113	---	114/115	---	114/117	---	116/113	---	116/115	---	116/117	---	118/113	---	118/115	---	118/117	---	114/116	---	114/118	---	113/115	---	113/117
2						10815	1	1	480.28	1437.83	3	1437.9	-0.07	87	94	0	10.38	2.90E+02	R	ELTGLGLK	E			D:\Pkl\Bethan Jones iTRAQ\2D_BethanJones_iTRAQ_amended1_220210_inj3_4.pkl (query 99)	114/113	---	114/115	---	114/117	---	116/113	---	116/115	---	116/117	---	118/113	---	118/115	---	118/117	---	114/116	---	114/118	---	113/115	---	113/117
2						10816	1	1	480.29	1437.83	3	1437.9	-0.07	87	94	0	23.48	14	R	ELTGLGLK	E			D:\Pkl\Bethan Jones iTRAQ\2D_BethanJones_iTRAQ_extendgradient_120310__inj1_4.pkl (query 133)	114/113	---	114/115	---	114/117	---	116/113	---	116/115	---	116/117	---	118/113	---	118/115	---	118/117	---	114/116	---	114/118	---	113/115	---	113/117
2						10817	1	1	480.29	1437.84	3	1437.9	-0.07	87	94	0	13.23	1.50E+02	R	ELTGLGLK	E			D:\Pkl\Bethan Jones iTRAQ\2D_BethanJones_iTRAQ_extendgradient_120310__inj2_4.pkl (query 96)	114/113	---	114/115	---	114/117	---	116/113	---	116/115	---	116/117	---	118/113	---	118/115	---	118/117	---	114/116	---	114/118	---	113/115	---	113/117
2						10820	1	1	480.29	1437.86	3	1437.9	-0.04	87	94	0	11.78	2.10E+02	R	ELTGLGLK	E			D:\Pkl\Bethan Jones iTRAQ\2D_BethanJones_iTRAQ_extendgradient_120310__inj3_5.pkl (query 90)	114/113	---	114/115	---	114/117	---	116/113	---	116/115	---	116/117	---	118/113	---	118/115	---	118/117	---	114/116	---	114/118	---	113/115	---	113/117
2						10821	1	1	480.3	1437.87	3	1437.9	-0.04	87	94	0	13.1	1.60E+02	R	ELTGLGLK	E			D:\Pkl\Bethan Jones iTRAQ\2D_BethanJones_iTRAQ_extendgradient_120310__inj1b_4.pkl (query 113)	114/113	---	114/115	---	114/117	---	116/113	---	116/115	---	116/117	---	118/113	---	118/115	---	118/117	---	114/116	---	114/118	---	113/115	---	113/117
2						10822	5	1	480.3	1437.87	3	1437.9	-0.03	87	94	0	0.47	2.80E+03	R	ELTGLGLK	E			D:\Pkl\Bethan Jones iTRAQ\2D_BethanJones_iTRAQ_extendgradient_120310__inj1b_4.pkl (query 115)	114/113	---	114/115	---	114/117	---	116/113	---	116/115	---	116/117	---	118/113	---	118/115	---	118/117	---	114/116	---	114/118	---	113/115	---	113/117
2						22608	1	1	719.95	1437.88	2	1437.9	-0.02	87	94	0	32.72	0.76	R	ELTGLGLK	E			D:\Pkl\Bethan Jones iTRAQ\2D_BethanJones_iTRAQ_extendgradient_120310__inj1_4.pkl (query 299)	114/113	---	114/115	---	114/117	---	116/113	---	116/115	---	116/117	---	118/113	---	118/115	---	118/117	---	114/116	---	114/118	---	113/115	---	113/117
2						22609	1	1	719.95	1437.89	2	1437.9	-0.01	87	94	0	34.88	0.46	R	ELTGLGLK	E			D:\Pkl\Bethan Jones iTRAQ\2D_BethanJones_iTRAQ_amended1_220210_inj2_4.pkl (query 210)	114/113	---	114/115	---	114/117	---	116/113	---	116/115	---	116/117	---	118/113	---	118/115	---	118/117	---	114/116	---	114/118	---	113/115	---	113/117
2						14125	1	1	511.56	1531.64	3	1531.78	-0.14	114	121	0	31.92	0.45	K	AECEEAVK	K			D:\Pkl\Bethan Jones iTRAQ\2D_BethanJones_iTRAQ_extendgradient_120310__inj3_1.pkl (query 378)	114/113	1.456	114/115	1.703	114/117	1.374	116/113	2.632	116/115	2.829	116/117	2.326	118/113	0.614	118/115	0.653	118/117	0.525	114/116	0.576	114/118	2.568	113/115	1.079	113/117
2						14126	1	1	511.56	1531.64	3	1531.78	-0.14	114	121	0	31.83	0.48	K	AECEEAVK	K			D:\Pkl\Bethan Jones iTRAQ\2D_BethanJones_iTRAQ_extendgradient_120310__inj3_1.pkl (query 122)	114/113	1.277	114/115	1.549	114/117	1.521	116/113	2.231	116/115	2.485	116/117	2.486	118/113	0.415	118/115	0.458	118/117	0.448	114/116	0.596	114/118	3.334	113/115	1.119	113/117
2						14127	1	1	511.56	1531.66	3	1531.78	-0.13	114	121	0	7.74	1.30E+02	K	AECEEAVK	K			D:\Pkl\Bethan Jones iTRAQ\2D_BethanJones_iTRAQ_amended1_220210_inj2_1.pkl (query 267)	114/113	---	114/115	---	114/117	---	116/113	---	116/115	---	116/117	---	118/113	---	118/115	---	118/117	---	114/116	---	114/118	---	113/115	---	113/117
2						14128	1	1	511.57	1531.7	3	1531.78	-0.08	114	121	0	31.5	0.64	K	AECEEAVK	K			D:\Pkl\Bethan Jones iTRAQ\2D_BethanJones_iTRAQ_amended1_220210_inj1_1.pkl (query 95)	114/113	1.249	114/115	1.724	114/117	1.674	116/113	2.098	116/115	2.659	116/117	2.633	118/113	0.549	118/115	0.69	118/117	0.668	114/116	0.62	114/118	2.461	113/115	1.273	113/117
2						14129	1	1	511.57	1531.7	3	1531.78	-0.08	114	121	0	32.08	0.57	K	AECEEAVK	K			D:\Pkl\Bethan Jones iTRAQ\2D_BethanJones_iTRAQ_extendgradient_120310__inj2_1.pkl (query 90)	114/113	1.401	114/115	1.711	114/117	1.42	116/113	2.556	116/115	2.869	116/117	2.426	118/113	0.589	118/115	0.654	118/117	0.541	114/116	0.571	114/118	2.576	113/115	1.127	113/117
2						14130	1	1	511.59	1531.75	3	1531.78	-0.04	114	121	0	32.13	0.6	K	AECEEAVK	K			D:\Pkl\Bethan Jones iTRAQ\2D_BethanJones_iTRAQ_extendgradient_120310__inj1b_1.pkl (query 383)	114/113	1.279	114/115	1.474	114/117	1.389	116/113	2.371	116/115	2.509	116/117	2.409	118/113	0.586	118/115	0.614	118/117	0.577	114/116	0.562	114/118	2.365	113/115	1.063	113/117
2						15405	2	1	528.7	1583.07	3	1583.09	-0.02	78	83	1	1	7.40E+02	K	KIAVLK	V			D:\Pkl\Bethan Jones iTRAQ\2D_BethanJones_iTRAQ_extendgradient_120310__inj1_5.pkl (query 366)	114/113	---	114/115	---	114/117	---	116/113	---	116/115	---	116/117	---	118/113	---	118/115	---	118/117	---	114/116	---	114/118	---	113/115	---	113/117
2						15406	2	1	528.7	1583.07	3	1583.09	-0.02	78	83	1	1	7.40E+02	K	KIAVLK	V			D:\Pkl\Bethan Jones iTRAQ\2D_BethanJones_iTRAQ_extendgradient_120310__inj1_5.pkl (query 368)	114/113	---	114/115	---	114/117	---	116/113	---	116/115	---	116/117	---	118/113	---	118/115	---	118/117	---	114/116	---	114/118	---	113/115	---	113/117
2						15717	1	1	534.58	1600.73	3	1600.86	-0.13	1	9	0	28.66	1.2	-	SAVDEVMDK	L			D:\Pkl\Bethan Jones iTRAQ\2D_BethanJones_iTRAQ_amended1_220210_inj2_1.pkl (query 74)	114/113	1.745	114/115	4.995	114/117	3.307	116/113	0.65	116/115	1.708	116/117	1.153	118/113	0.277	118/115	0.721	118/117	0.476	114/116	2.797	114/118	6.823	113/115	2.64	113/117
2						15718	1	1	534.59	1600.76	3	1600.86	-0.1	1	9	0	31.38	0.68	-	SAVDEVMDK	L			D:\Pkl\Bethan Jones iTRAQ\2D_BethanJones_iTRAQ_amended1_220210_inj3_1.pkl (query 104)	114/113	1.69	114/115	4.257	114/117	3.434	116/113	0.627	116/115	1.449	116/117	1.192	118/113	0.419	118/115	0.96	118/117	0.772	114/116	2.81	114/118	4.367	113/115	2.323	113/117
2						15721	1	1	534.61	1600.8	3	1600.86	-0.05	1	9	0	28.95	1.2	-	SAVDEVMDK	L			D:\Pkl\Bethan Jones iTRAQ\2D_BethanJones_iTRAQ_extendgradient_120310__inj2_2.pkl (query 239)	114/113	0.891	114/115	2.812	114/117	2.291	116/113	0.416	116/115	1.205	116/117	1.001	118/113	0.366	118/115	1.05	118/117	0.853	114/116	2.232	114/118	2.637	113/115	2.909	113/117
2						20070	1	1	600.67	1799	3	1799.13	-0.13	122	129	1	23.51	3.5	K	KLEELGAK	A			D:\Pkl\Bethan Jones iTRAQ\2D_BethanJones_iTRAQ_extendgradient_120310__inj3_3.pkl (query 344)	114/113	1.51	114/115	0.971	114/117	0.761	116/113	2.602	116/115	1.536	116/117	1.228	118/113	1.036	118/115	0.605	118/117	0.474	114/116	0.605	114/118	1.579	113/115	0.593	113/117
2						20072	1	1	600.68	1799.02	3	1799.13	-0.11	122	129	1	14.48	29	K	KLEELGAK	A			D:\Pkl\Bethan Jones iTRAQ\2D_BethanJones_iTRAQ_amended1_220210_inj1_3.pkl (query 63)	114/113	---	114/115	---	114/117	---	116/113	---	116/115	---	116/117	---	118/113	---	118/115	---	118/117	---	114/116	---	114/118	---	113/115	---	113/117
2						20073	1	1	600.68	1799.03	3	1799.13	-0.1	122	129	1	30.55	0.71	K	KLEELGAK	A			D:\Pkl\Bethan Jones iTRAQ\2D_BethanJones_iTRAQ_extendgradient_120310__inj2_3.pkl (query 399)	114/113	1.354	114/115	0.987	114/117	0.764	116/113	2.129	116/115	1.426	116/117	1.125	118/113	0.935	118/115	0.62	118/117	0.479	114/116	0.662	114/118	1.567	113/115	0.672	113/117
2						20074	1	1	600.69	1799.05	3	1799.13	-0.08	122	129	1	18.86	11	K	KLEELGAK	A			D:\Pkl\Bethan Jones iTRAQ\2D_BethanJones_iTRAQ_extendgradient_120310__inj1b_3.pkl (query 265)	114/113	---	114/115	---	114/117	---	116/113	---	116/115	---	116/117	---	118/113	---	118/115	---	118/117	---	114/116	---	114/118	---	113/115	---	113/117
2						20075	1	1	600.69	1799.06	3	1799.13	-0.07	122	129	1	19.69	8.8	K	KLEELGAK	A			D:\Pkl\Bethan Jones iTRAQ\2D_BethanJones_iTRAQ_extendgradient_120310__inj1_3.pkl (query 341)	114/113	---	114/115	---	114/117	---	116/113	---	116/115	---	116/117	---	118/113	---	118/115	---	118/117	---	114/116	---	114/118	---	113/115	---	113/117
2						20076	9	1	600.71	1799.11	3	1799.13	-0.01	122	129	1	0.05	9.10E+02	K	KLEELGAK	A			D:\Pkl\Bethan Jones iTRAQ\2D_BethanJones_iTRAQ_extendgradient_120310__inj2_5.pkl (query 396)	114/113	---	114/115	---	114/117	---	116/113	---	116/115	---	116/117	---	118/113	---	118/115	---	118/117	---	114/116	---	114/118	---	113/115	---	113/117
2						21245	1	1	638.33	1911.98	3	1912.12	-0.13	12	23	0	62.71	0.0011	K	SMTLLEAAELVK	A			D:\Pkl\Bethan Jones iTRAQ\2D_BethanJones_iTRAQ_amended1_220210_inj2_4.pkl (query 121)	114/113	1.998	114/115	1.133	114/117	0.872	116/113	2.682	116/115	1.396	116/117	1.096	118/113	0.552	118/115	0.285	118/117	0.218	114/116	0.776	114/118	3.919	113/115	0.523	113/117
2						21250	1	1	638.34	1912.01	3	1912.12	-0.1	12	23	0	63.19	0.001	K	SMTLLEAAELVK	A			D:\Pkl\Bethan Jones iTRAQ\2D_BethanJones_iTRAQ_amended1_220210_inj1_4.pkl (query 130)	114/113	2.05	114/115	1.114	114/117	0.869	116/113	2.713	116/115	1.354	116/117	1.077	118/113	0.53	118/115	0.262	118/117	0.204	114/116	0.787	114/118	4.187	113/115	0.501	113/117
2						21252	1	1	638.35	1912.04	3	1912.12	-0.08	12	23	0	65.48	0.00059	K	SMTLLEAAELVK	A			D:\Pkl\Bethan Jones iTRAQ\2D_BethanJones_iTRAQ_amended1_220210_inj3_4.pkl (query 131)	114/113	1.949	114/115	1.1	114/117	0.844	116/113	2.723	116/115	1.413	116/117	1.104	118/113	0.547	118/115	0.281	118/117	0.215	114/116	0.745	114/118	3.857	113/115	0.521	113/117
2						21253	1	1	638.35	1912.04	3	1912.12	-0.08	12	23	0	43.09	0.1	K	SMTLLEAAELVK	A			D:\Pkl\Bethan Jones iTRAQ\2D_BethanJones_iTRAQ_amended1_220210_inj2_5.pkl (query 1)	114/113	1.19	114/115	1.359	114/117	-22.639	116/113	1.144	116/115	1.2	116/117	-20.382	118/113	-0.109	118/115	-0.113	118/117	1.877	114/116	1.083	114/118	-11.846	113/115	1.053	113/117
2						21257	1	1	638.36	1912.06	3	1912.12	-0.05	12	23	0	56.05	0.0052	K	SMTLLEAAELVK	A			D:\Pkl\Bethan Jones iTRAQ\2D_BethanJones_iTRAQ_extendgradient_120310__inj3_5.pkl (query 129)	114/113	2.031	114/115	1.055	114/117	0.805	116/113	2.81	116/115	1.34	116/117	1.043	118/113	0.505	118/115	0.238	118/117	0.182	114/116	0.753	114/118	4.355	113/115	0.479	113/117
2						21258	1	1	638.36	1912.07	3	1912.12	-0.05	12	23	0	63.35	0.00096	K	SMTLLEAAELVK	A			D:\Pkl\Bethan Jones iTRAQ\2D_BethanJones_iTRAQ_extendgradient_120310__inj1_5.pkl (query 159)	114/113	1.843	114/115	1.012	114/117	0.835	116/113	2.644	116/115	1.334	116/117	1.122	118/113	0.584	118/115	0.292	118/117	0.24	114/116	0.726	114/118	3.417	113/115	0.507	113/117
2						21259	1	1	638.36	1912.07	3	1912.12	-0.05	12	23	0	58.49	0.0029	K	SMTLLEAAELVK	A			D:\Pkl\Bethan Jones iTRAQ\2D_BethanJones_iTRAQ_extendgradient_120310__inj3_5.pkl (query 130)	114/113	1.553	114/115	0.974	114/117	0.84	116/113	2.024	116/115	1.166	116/117	1.025	118/113	0.492	118/115	0.281	118/117	0.241	114/116	0.799	114/118	3.419	113/115	0.578	113/117
2						21260	1	1	638.36	1912.07	3	1912.12	-0.04	12	23	0	61.14	0.0016	K	SMTLLEAAELVK	A			D:\Pkl\Bethan Jones iTRAQ\2D_BethanJones_iTRAQ_extendgradient_120310__inj1b_5.pkl (query 132)	114/113	1.824	114/115	1.101	114/117	0.871	116/113	2.466	116/115	1.367	116/117	1.102	118/113	0.51	118/115	0.28	118/117	0.221	114/116	0.77	114/118	3.869	113/115	0.557	113/117
2						21261	1	1	638.37	1912.07	3	1912.12	-0.04	12	23	0	62.86	0.0011	K	SMTLLEAAELVK	A			D:\Pkl\Bethan Jones iTRAQ\2D_BethanJones_iTRAQ_extendgradient_120310__inj2_5.pkl (query 137)	114/113	1.835	114/115	1.007	114/117	0.811	116/113	2.567	116/115	1.294	116/117	1.062	118/113	0.588	118/115	0.294	118/117	0.236	114/116	0.745	114/118	3.376	113/115	0.506	113/117
2						21262	1	1	638.37	1912.07	3	1912.12	-0.04	12	23	0	65.6	0.00057	K	SMTLLEAAELVK	A			D:\Pkl\Bethan Jones iTRAQ\2D_BethanJones_iTRAQ_extendgradient_120310__inj3_5.pkl (query 128)	114/113	1.906	114/115	1.017	114/117	0.812	116/113	2.728	116/115	1.337	116/117	1.089	118/113	0.501	118/115	0.243	118/117	0.194	114/116	0.728	114/118	4.122	113/115	0.492	113/117
2						21263	1	1	638.37	1912.08	3	1912.12	-0.03	12	23	0	65.51	0.00058	K	SMTLLEAAELVK	A			D:\Pkl\Bethan Jones iTRAQ\2D_BethanJones_iTRAQ_extendgradient_120310__inj2_5.pkl (query 139)	114/113	2.077	114/115	1.171	114/117	0.956	116/113	2.251	116/115	1.166	116/117	0.969	118/113	0.597	118/115	0.306	118/117	0.249	114/116	0.961	114/118	3.764	113/115	0.52	113/117
2						21264	1	1	638.37	1912.09	3	1912.12	-0.03	12	23	0	53.12	0.01	K	SMTLLEAAELVK	A			D:\Pkl\Bethan Jones iTRAQ\2D_BethanJones_iTRAQ_extendgradient_120310__inj1_5.pkl (query 162)	114/113	1.625	114/115	1.008	114/117	0.775	116/113	2.384	116/115	1.358	116/117	1.064	118/113	0.571	118/115	0.322	118/117	0.247	114/116	0.71	114/118	3.078	113/115	0.572	113/117
2						21387	1	1	643.68	1928.02	3	1928.11	-0.09	12	23	0	57.25	0.0013	K	SMTLLEAAELVK	A	Oxidation (M)	0.020000000000.0	D:\Pkl\Bethan Jones iTRAQ\2D_BethanJones_iTRAQ_amended1_220210_inj1_4.pkl (query 127)	114/113	1.518	114/115	0.324	114/117	0.312	116/113	6.719	116/115	1.319	116/117	1.294	118/113	1.585	118/115	0.308	118/117	0.296	114/116	0.235	114/118	1.037	113/115	0.197	113/117
2						21388	1	1	643.68	1928.02	3	1928.11	-0.09	12	23	0	57.25	0.0013	K	SMTLLEAAELVK	A	Oxidation (M)	0.020000000000.0	D:\Pkl\Bethan Jones iTRAQ\2D_BethanJones_iTRAQ_amended1_220210_inj1_4.pkl (query 126)	114/113	1.518	114/115	0.324	114/117	0.312	116/113	6.719	116/115	1.319	116/117	1.294	118/113	1.585	118/115	0.308	118/117	0.296	114/116	0.235	114/118	1.037	113/115	0.197	113/117
2						21389	1	1	643.68	1928.03	3	1928.11	-0.09	12	23	0	57.21	0.0014	K	SMTLLEAAELVK	A	Oxidation (M)	0.020000000000.0	D:\Pkl\Bethan Jones iTRAQ\2D_BethanJones_iTRAQ_amended1_220210_inj3_4.pkl (query 221)	114/113	1.095	114/115	0.318	114/117	0.311	116/113	4.735	116/115	1.262	116/117	1.259	118/113	1.235	118/115	0.326	118/117	0.318	114/116	0.241	114/118	0.96	113/115	0.268	113/117
2						21390	1	1	643.69	1928.04	3	1928.11	-0.07	12	23	0	60.04	0.00071	K	SMTLLEAAELVK	A	Oxidation (M)	0.020000000000.0	D:\Pkl\Bethan Jones iTRAQ\2D_BethanJones_iTRAQ_extendgradient_120310__inj2_4.pkl (query 142)	114/113	1.398	114/115	0.352	114/117	0.327	116/113	5.764	116/115	1.334	116/117	1.263	118/113	1.35	118/115	0.309	118/117	0.287	114/116	0.253	114/118	1.121	113/115	0.232	113/117
2						21391	1	1	643.69	1928.06	3	1928.11	-0.06	12	23	0	57.38	0.0013	K	SMTLLEAAELVK	A	Oxidation (M)	0.020000000000.0	D:\Pkl\Bethan Jones iTRAQ\2D_BethanJones_iTRAQ_extendgradient_120310__inj3_4.pkl (query 157)	114/113	1.498	114/115	0.365	114/117	0.374	116/113	5.986	116/115	1.34	116/117	1.399	118/113	1.27	118/115	0.281	118/117	0.288	114/116	0.261	114/118	1.277	113/115	0.225	113/117
2						21392	1	1	643.7	1928.07	3	1928.11	-0.04	12	23	0	55.48	0.002	K	SMTLLEAAELVK	A	Oxidation (M)	0.020000000000.0	D:\Pkl\Bethan Jones iTRAQ\2D_BethanJones_iTRAQ_extendgradient_120310__inj1_4.pkl (query 164)	114/113	1.243	114/115	0.333	114/117	0.325	116/113	5.196	116/115	1.28	116/117	1.272	118/113	1.281	118/115	0.313	118/117	0.304	114/116	0.249	114/118	1.05	113/115	0.247	113/117
2						21393	1	1	643.7	1928.08	3	1928.11	-0.03	12	23	0	57.42	0.0013	K	SMTLLEAAELVK	A	Oxidation (M)	0.020000000000.0	D:\Pkl\Bethan Jones iTRAQ\2D_BethanJones_iTRAQ_extendgradient_120310__inj1b_4.pkl (query 170)	114/113	1.246	114/115	0.336	114/117	0.321	116/113	5.088	116/115	1.259	116/117	1.229	118/113	1.179	118/115	0.289	118/117	0.276	114/116	0.255	114/118	1.144	113/115	0.249	113/117
2						22557	1	1	716.36	2146.05	3	2146.24	-0.2	1	11	1	38.39	0.25	-	SAVDEVMDKLK	S			D:\Pkl\Bethan Jones iTRAQ\2D_BethanJones_iTRAQ_extendgradient_120310__inj2_4.pkl (query 296)	114/113	1.518	114/115	1.018	114/117	0.694	116/113	2.352	116/115	1.449	116/117	1.006	118/113	0.616	118/115	0.376	118/117	0.255	114/116	0.672	114/118	2.669	113/115	0.619	113/117
2						22558	1	1	716.36	2146.06	3	2146.24	-0.18	1	11	1	51.98	0.011	-	SAVDEVMDKLK	S			D:\Pkl\Bethan Jones iTRAQ\2D_BethanJones_iTRAQ_extendgradient_120310__inj3_4.pkl (query 134)	114/113	1.459	114/115	1.092	114/117	0.751	116/113	2.196	116/115	1.51	116/117	1.058	118/113	0.678	118/115	0.462	118/117	0.317	114/116	0.692	114/118	2.329	113/115	0.69	113/117
2						22559	1	1	716.37	2146.08	3	2146.24	-0.16	1	11	1	36.44	0.4	-	SAVDEVMDKLK	S			D:\Pkl\Bethan Jones iTRAQ\2D_BethanJones_iTRAQ_amended1_220210_inj2_3.pkl (query 249)	114/113	1.329	114/115	1.091	114/117	0.713	116/113	2.069	116/115	1.56	116/117	1.04	118/113	0.711	118/115	0.531	118/117	0.346	114/116	0.669	114/118	2.022	113/115	0.757	113/117
2						22560	1	1	716.39	2146.15	3	2146.24	-0.09	1	11	1	39.45	0.2	-	SAVDEVMDKLK	S			D:\Pkl\Bethan Jones iTRAQ\2D_BethanJones_iTRAQ_amended1_220210_inj1_3.pkl (query 226)	114/113	1.61	114/115	1.073	114/117	0.703	116/113	2.684	116/115	1.643	116/117	1.097	118/113	0.66	118/115	0.4	118/117	0.261	114/116	0.625	114/118	2.639	113/115	0.615	113/117
2						22561	1	1	716.39	2146.15	3	2146.24	-0.09	1	11	1	39.91	0.18	-	SAVDEVMDKLK	S			D:\Pkl\Bethan Jones iTRAQ\2D_BethanJones_iTRAQ_amended1_220210_inj3_3.pkl (query 208)	114/113	1.663	114/115	1.057	114/117	0.697	116/113	2.629	116/115	1.534	116/117	1.031	118/113	0.71	118/115	0.41	118/117	0.27	114/116	0.659	114/118	2.537	113/115	0.586	113/117
2						22627	1	1	721.74	2162.19	3	2162.24	-0.05	1	11	1	34.69	0.22	-	SAVDEVMDKLK	S	Oxidation (M)	0.00000020000.0	D:\Pkl\Bethan Jones iTRAQ\2D_BethanJones_iTRAQ_extendgradient_120310__inj1_3.pkl (query 428)	114/113	0.638	114/115	0.485	114/117	0.418	116/113	1.696	116/115	1.183	116/117	1.04	118/113	0.828	118/115	0.572	118/117	0.492	114/116	0.392	114/118	0.835	113/115	0.7	113/117
3	gi|208627603|gb|GE184193.1|GE184193	CAHZ684.rev CAHZ Emiliania huxleyi CCMP1516 day 14 post innoculation M Emiliania huxleyi cDNA clone CAHZ684 3~, mRNA sequence	705	24123	25	7689	3	1	458.92	1373.75	3	1373.86	-0.11	9	15	0	6.73	2.60E+02	K	AHIGIQK	L			D:\Pkl\Bethan Jones iTRAQ\2D_BethanJones_iTRAQ_extendgradient_120310__inj3_4.pkl (query 54)	114/113	---	114/115	---	114/117	---	116/113	---	116/115	---	116/117	---	118/113	---	118/115	---	118/117	---	114/116	---	114/118	---	113/115	---	113/117
3						7694	2	1	458.93	1373.77	3	1373.86	-0.09	9	15	0	8.03	1.90E+02	K	AHIGIQK	L			D:\Pkl\Bethan Jones iTRAQ\2D_BethanJones_iTRAQ_extendgradient_120310__inj2_4.pkl (query 252)	114/113	---	114/115	---	114/117	---	116/113	---	116/115	---	116/117	---	118/113	---	118/115	---	118/117	---	114/116	---	114/118	---	113/115	---	113/117
3						12269	1	1	492.27	1473.78	3	1473.8	-0.01	1	8	0	6.51	6.00E+02	-	ETMDATAK	A			D:\Pkl\Bethan Jones iTRAQ\2D_BethanJones_iTRAQ_extendgradient_120310__inj1b_1.pkl (query 433)	114/113	---	114/115	---	114/117	---	116/113	---	116/115	---	116/117	---	118/113	---	118/115	---	118/117	---	114/116	---	114/118	---	113/115	---	113/117
3						17914	3	1	557.67	1669.99	3	1669.88	0.11	135	148	0	5.5	2.70E+02	-	AAISSSASALACLR	R			D:\Pkl\Bethan Jones iTRAQ\2D_BethanJones_iTRAQ_extendgradient_120310__inj3_2.pkl (query 369)	114/113	---	114/115	---	114/117	---	116/113	---	116/115	---	116/117	---	118/113	---	118/115	---	118/117	---	114/116	---	114/118	---	113/115	---	113/117
3						18288	1	1	564.63	1690.88	3	1690.95	-0.07	57	65	0	20.63	7.8	R	QAQFEVFSK	D			D:\Pkl\Bethan Jones iTRAQ\2D_BethanJones_iTRAQ_amended1_220210_inj3_4.pkl (query 98)	114/113	1.323	114/115	1.495	114/117	1.441	116/113	1.028	116/115	1.067	116/117	1.048	118/113	0.738	118/115	0.759	118/117	0.729	114/116	1.341	114/118	1.94	113/115	1.042	113/117
3						18290	1	1	564.64	1690.9	3	1690.95	-0.05	57	65	0	12.94	46	R	QAQFEVFSK	D			D:\Pkl\Bethan Jones iTRAQ\2D_BethanJones_iTRAQ_amended1_220210_inj1_4.pkl (query 202)	114/113	---	114/115	---	114/117	---	116/113	---	116/115	---	116/117	---	118/113	---	118/115	---	118/117	---	114/116	---	114/118	---	113/115	---	113/117
3						18291	1	1	564.64	1690.91	3	1690.95	-0.04	57	65	0	18.54	13	R	QAQFEVFSK	D			D:\Pkl\Bethan Jones iTRAQ\2D_BethanJones_iTRAQ_extendgradient_120310__inj3_4.pkl (query 423)	114/113	1.796	114/115	1.623	114/117	1.745	116/113	1.259	116/115	1.045	116/117	1.145	118/113	0.905	118/115	0.744	118/117	0.798	114/116	1.486	114/118	2.148	113/115	0.833	113/117
3						18292	1	1	564.64	1690.91	3	1690.95	-0.04	57	65	0	20.56	7.9	R	QAQFEVFSK	D			D:\Pkl\Bethan Jones iTRAQ\2D_BethanJones_iTRAQ_extendgradient_120310__inj2_4.pkl (query 290)	114/113	1.245	114/115	1.346	114/117	1.396	116/113	0.989	116/115	0.982	116/117	1.039	118/113	0.677	118/115	0.665	118/117	0.689	114/116	1.311	114/118	1.991	113/115	0.997	113/117
3						20251	1	1	606.61	1816.81	3	1816.97	-0.16	43	53	0	56.91	0.0015	K	AEADEEIAAYK	A			D:\Pkl\Bethan Jones iTRAQ\2D_BethanJones_iTRAQ_extendgradient_120310__inj3_1.pkl (query 148)	114/113	2.418	114/115	1.149	114/117	1.021	116/113	3.596	116/115	1.57	116/117	1.421	118/113	0.697	118/115	0.301	118/117	0.267	114/116	0.7	114/118	3.755	113/115	0.438	113/117
3						20252	1	1	606.61	1816.82	3	1816.97	-0.15	43	53	0	56.66	0.0016	K	AEADEEIAAYK	A			D:\Pkl\Bethan Jones iTRAQ\2D_BethanJones_iTRAQ_amended1_220210_inj2_1.pkl (query 75)	114/113	2.176	114/115	1.192	114/117	1.034	116/113	3.07	116/115	1.544	116/117	1.366	118/113	0.627	118/115	0.313	118/117	0.271	114/116	0.738	114/118	3.754	113/115	0.505	113/117
3						20253	1	1	606.62	1816.84	3	1816.97	-0.13	43	53	0	56.72	0.0017	K	AEADEEIAAYK	A			D:\Pkl\Bethan Jones iTRAQ\2D_BethanJones_iTRAQ_amended1_220210_inj1_1.pkl (query 105)	114/113	2.385	114/115	1.002	114/117	1.021	116/113	3.4	116/115	1.313	116/117	1.363	118/113	0.589	118/115	0.225	118/117	0.229	114/116	0.731	114/118	4.386	113/115	0.388	113/117
3						20254	1	1	606.63	1816.87	3	1816.97	-0.1	43	53	0	56.89	0.0017	K	AEADEEIAAYK	A			D:\Pkl\Bethan Jones iTRAQ\2D_BethanJones_iTRAQ_extendgradient_120310__inj2_1.pkl (query 129)	114/113	2.063	114/115	1.035	114/117	1	116/113	3.343	116/115	1.541	116/117	1.518	118/113	0.487	118/115	0.223	118/117	0.215	114/116	0.643	114/118	4.581	113/115	0.463	113/117
3						20255	1	1	606.63	1816.88	3	1816.97	-0.08	43	53	0	56.69	0.0018	K	AEADEEIAAYK	A			D:\Pkl\Bethan Jones iTRAQ\2D_BethanJones_iTRAQ_amended1_220210_inj3_1.pkl (query 105)	114/113	2.09	114/115	1.118	114/117	0.987	116/113	3.227	116/115	1.586	116/117	1.427	118/113	0.603	118/115	0.293	118/117	0.258	114/116	0.675	114/118	3.755	113/115	0.493	113/117
3						20256	1	1	606.64	1816.91	3	1816.97	-0.05	43	53	0	56.92	0.0017	K	AEADEEIAAYK	A			D:\Pkl\Bethan Jones iTRAQ\2D_BethanJones_iTRAQ_extendgradient_120310__inj1b_1.pkl (query 160)	114/113	2.018	114/115	1.057	114/117	1.075	116/113	3.046	116/115	1.465	116/117	1.519	118/113	0.354	118/115	0.168	118/117	0.171	114/116	0.69	114/118	6.178	113/115	0.483	113/117
3						22483	1	1	703.05	2106.13	3	2106.21	-0.08	16	29	0	82.46	3.40E-06	K	LLQAEQDAAEIVAK	A			D:\Pkl\Bethan Jones iTRAQ\2D_BethanJones_iTRAQ_extendgradient_120310__inj3_3.pkl (query 226)	114/113	2.305	114/115	0.778	114/117	0.616	116/113	4.89	116/115	1.516	116/117	1.224	118/113	2.275	118/115	0.699	118/117	0.552	114/116	0.491	114/118	1.097	113/115	0.311	113/117
3						22484	1	1	703.05	2106.14	3	2106.21	-0.08	16	29	0	68.2	9.10E-05	K	LLQAEQDAAEIVAK	A			D:\Pkl\Bethan Jones iTRAQ\2D_BethanJones_iTRAQ_amended1_220210_inj3_2.pkl (query 118)	114/113	2.178	114/115	0.793	114/117	0.56	116/113	4.738	116/115	1.584	116/117	1.141	118/113	2.076	118/115	0.688	118/117	0.484	114/116	0.479	114/118	1.136	113/115	0.336	113/117
3						22485	1	1	703.05	2106.14	3	2106.21	-0.08	16	29	0	79.11	7.40E-06	K	LLQAEQDAAEIVAK	A			D:\Pkl\Bethan Jones iTRAQ\2D_BethanJones_iTRAQ_amended1_220210_inj1_2.pkl (query 115)	114/113	2.246	114/115	0.79	114/117	0.616	116/113	4.744	116/115	1.533	116/117	1.218	118/113	2.144	118/115	0.686	118/117	0.533	114/116	0.493	114/118	1.134	113/115	0.324	113/117
3						22486	1	1	703.06	2106.15	3	2106.21	-0.07	16	29	0	79.06	7.30E-06	K	LLQAEQDAAEIVAK	A			D:\Pkl\Bethan Jones iTRAQ\2D_BethanJones_iTRAQ_amended1_220210_inj3_2.pkl (query 117)	114/113	2.302	114/115	0.797	114/117	0.619	116/113	4.752	116/115	1.512	116/117	1.196	118/113	2.147	118/115	0.677	118/117	0.524	114/116	0.504	114/118	1.161	113/115	0.319	113/117
3						22487	1	1	703.06	2106.15	3	2106.21	-0.06	16	29	0	79.16	7.10E-06	K	LLQAEQDAAEIVAK	A			D:\Pkl\Bethan Jones iTRAQ\2D_BethanJones_iTRAQ_extendgradient_120310__inj2_3.pkl (query 184)	114/113	2.362	114/115	0.783	114/117	0.611	116/113	4.924	116/115	1.5	116/117	1.192	118/113	2.167	118/115	0.654	118/117	0.508	114/116	0.5	114/118	1.18	113/115	0.306	113/117
3						22488	1	1	703.06	2106.15	3	2106.21	-0.06	16	29	0	65.04	0.00018	K	LLQAEQDAAEIVAK	A			D:\Pkl\Bethan Jones iTRAQ\2D_BethanJones_iTRAQ_amended1_220210_inj1_2.pkl (query 117)	114/113	1.843	114/115	0.869	114/117	0.762	116/113	3.835	116/115	1.66	116/117	1.484	118/113	1.894	118/115	0.812	118/117	0.71	114/116	0.501	114/118	1.053	113/115	0.435	113/117
3						22489	1	1	703.06	2106.16	3	2106.21	-0.06	16	29	0	75.96	1.50E-05	K	LLQAEQDAAEIVAK	A			D:\Pkl\Bethan Jones iTRAQ\2D_BethanJones_iTRAQ_amended1_220210_inj3_2.pkl (query 120)	114/113	1.775	114/115	0.719	114/117	0.559	116/113	3.607	116/115	1.342	116/117	1.063	118/113	1.774	118/115	0.654	118/117	0.507	114/116	0.513	114/118	1.083	113/115	0.374	113/117
3						22490	1	1	703.06	2106.16	3	2106.21	-0.05	16	29	0	76.36	1.30E-05	K	LLQAEQDAAEIVAK	A			D:\Pkl\Bethan Jones iTRAQ\2D_BethanJones_iTRAQ_extendgradient_120310__inj1b_3.pkl (query 163)	114/113	2.18	114/115	0.713	114/117	0.588	116/113	4.765	116/115	1.432	116/117	1.203	118/113	2.224	118/115	0.662	118/117	0.544	114/116	0.476	114/118	1.061	113/115	0.302	113/117
3						22491	1	1	703.06	2106.16	3	2106.21	-0.05	16	29	0	79.19	7.00E-06	K	LLQAEQDAAEIVAK	A			D:\Pkl\Bethan Jones iTRAQ\2D_BethanJones_iTRAQ_extendgradient_120310__inj1_3.pkl (query 162)	114/113	2.497	114/115	0.816	114/117	0.626	116/113	5.17	116/115	1.553	116/117	1.213	118/113	2.305	118/115	0.686	118/117	0.524	114/116	0.503	114/118	1.173	113/115	0.302	113/117
3						22492	1	1	703.07	2106.19	3	2106.21	-0.02	16	29	0	76.4	1.30E-05	K	LLQAEQDAAEIVAK	A			D:\Pkl\Bethan Jones iTRAQ\2D_BethanJones_iTRAQ_amended1_220210_inj2_2.pkl (query 141)	114/113	1.852	114/115	0.873	114/117	0.652	116/113	3.963	116/115	1.715	116/117	1.305	118/113	1.95	118/115	0.836	118/117	0.622	114/116	0.487	114/118	1.028	113/115	0.434	113/117
3						22493	1	1	703.08	2106.22	3	2106.21	0	16	29	0	22.16	3.4	K	LLQAEQDAAEIVAK	A			D:\Pkl\Bethan Jones iTRAQ\2D_BethanJones_iTRAQ_amended1_220210_inj3_3.pkl (query 5)	114/113	---	114/115	---	114/117	---	116/113	---	116/115	---	116/117	---	118/113	---	118/115	---	118/117	---	114/116	---	114/118	---	113/115	---	113/117
4	gi|208404833|gb|GE144001.1|GE144001	CAHN4566.rev CAHN Emiliania huxleyi CCMP1516 day 4 post innoculation L Emiliania huxleyi cDNA clone CAHN4566 3~, mRNA sequence	672	34837	49	6068	1	1	446.29	890.57	2	890.52	0.05	229	233	0	8.74	5.00E+02	R	VQQGR	L			D:\Pkl\Bethan Jones iTRAQ\2D_BethanJones_iTRAQ_extendgradient_120310__inj1_5.pkl (query 377)	114/113	---	114/115	---	114/117	---	116/113	---	116/115	---	116/117	---	118/113	---	118/115	---	118/117	---	114/116	---	114/118	---	113/115	---	113/117
4						6411	1	1	449.21	896.4	2	896.5	-0.1	156	160	0	27.33	4.7	K	FDVGR	G			D:\Pkl\Bethan Jones iTRAQ\2D_BethanJones_iTRAQ_amended1_220210_inj1_2.pkl (query 53)	114/113	---	114/115	---	114/117	---	116/113	---	116/115	---	116/117	---	118/113	---	118/115	---	118/117	---	114/116	---	114/118	---	113/115	---	113/117
4						6414	1	1	449.24	896.46	2	896.5	-0.04	156	160	0	18.63	50	K	FDVGR	G			D:\Pkl\Bethan Jones iTRAQ\2D_BethanJones_iTRAQ_extendgradient_120310__inj1_3.pkl (query 70)	114/113	---	114/115	---	114/117	---	116/113	---	116/115	---	116/117	---	118/113	---	118/115	---	118/117	---	114/116	---	114/118	---	113/115	---	113/117
4						6415	2	1	449.24	896.46	2	896.5	-0.04	156	160	0	16.17	87	K	FDVGR	G			D:\Pkl\Bethan Jones iTRAQ\2D_BethanJones_iTRAQ_amended1_220210_inj2_2.pkl (query 68)	114/113	---	114/115	---	114/117	---	116/113	---	116/115	---	116/117	---	118/113	---	118/115	---	118/117	---	114/116	---	114/118	---	113/115	---	113/117
4						20448	1	1	612.37	1222.72	2	1222.81	-0.1	198	202	0	14.06	88	K	ELLLK	G			D:\Pkl\Bethan Jones iTRAQ\2D_BethanJones_iTRAQ_amended1_220210_inj2_3.pkl (query 232)	114/113	---	114/115	---	114/117	---	116/113	---	116/115	---	116/117	---	118/113	---	118/115	---	118/117	---	114/116	---	114/118	---	113/115	---	113/117
4						20451	1	1	612.38	1222.75	2	1222.81	-0.06	198	202	0	12.96	1.10E+02	K	ELLLK	G			D:\Pkl\Bethan Jones iTRAQ\2D_BethanJones_iTRAQ_amended1_220210_inj1_3.pkl (query 213)	114/113	---	114/115	---	114/117	---	116/113	---	116/115	---	116/117	---	118/113	---	118/115	---	118/117	---	114/116	---	114/118	---	113/115	---	113/117
4						20452	1	1	612.39	1222.77	2	1222.81	-0.04	198	202	0	14.19	80	K	ELLLK	G			D:\Pkl\Bethan Jones iTRAQ\2D_BethanJones_iTRAQ_extendgradient_120310__inj2_4.pkl (query 452)	114/113	---	114/115	---	114/117	---	116/113	---	116/115	---	116/117	---	118/113	---	118/115	---	118/117	---	114/116	---	114/118	---	113/115	---	113/117
4						20453	1	1	612.39	1222.77	2	1222.81	-0.04	198	202	0	14	84	K	ELLLK	G			D:\Pkl\Bethan Jones iTRAQ\2D_BethanJones_iTRAQ_extendgradient_120310__inj3_4.pkl (query 503)	114/113	---	114/115	---	114/117	---	116/113	---	116/115	---	116/117	---	118/113	---	118/115	---	118/117	---	114/116	---	114/118	---	113/115	---	113/117
4						3109	6	1	418.9	1253.68	3	1253.78	-0.1	161	166	0	0.26	1.40E+03	R	GSIELK	V			D:\Pkl\Bethan Jones iTRAQ\2D_BethanJones_iTRAQ_extendgradient_120310__inj3_2.pkl (query 59)	114/113	---	114/115	---	114/117	---	116/113	---	116/115	---	116/117	---	118/113	---	118/115	---	118/117	---	114/116	---	114/118	---	113/115	---	113/117
4						20804	3	1	627.85	1253.69	2	1253.78	-0.09	161	166	0	10.12	1.40E+02	R	GSIELK	V			D:\Pkl\Bethan Jones iTRAQ\2D_BethanJones_iTRAQ_amended1_220210_inj1_2.pkl (query 213)	114/113	---	114/115	---	114/117	---	116/113	---	116/115	---	116/117	---	118/113	---	118/115	---	118/117	---	114/116	---	114/118	---	113/115	---	113/117
4						3112	6	1	418.91	1253.71	3	1253.78	-0.07	161	166	0	0.78	1.20E+03	R	GSIELK	V			D:\Pkl\Bethan Jones iTRAQ\2D_BethanJones_iTRAQ_extendgradient_120310__inj1_3.pkl (query 73)	114/113	---	114/115	---	114/117	---	116/113	---	116/115	---	116/117	---	118/113	---	118/115	---	118/117	---	114/116	---	114/118	---	113/115	---	113/117
4						3113	5	1	418.92	1253.73	3	1253.78	-0.05	161	166	0	0.47	1.30E+03	R	GSIELK	V			D:\Pkl\Bethan Jones iTRAQ\2D_BethanJones_iTRAQ_extendgradient_120310__inj1b_2.pkl (query 67)	114/113	---	114/115	---	114/117	---	116/113	---	116/115	---	116/117	---	118/113	---	118/115	---	118/117	---	114/116	---	114/118	---	113/115	---	113/117
4						20805	1	1	627.88	1253.74	2	1253.78	-0.04	161	166	0	14.32	56	R	GSIELK	V			D:\Pkl\Bethan Jones iTRAQ\2D_BethanJones_iTRAQ_extendgradient_120310__inj3_2.pkl (query 232)	114/113	---	114/115	---	114/117	---	116/113	---	116/115	---	116/117	---	118/113	---	118/115	---	118/117	---	114/116	---	114/118	---	113/115	---	113/117
4						20806	3	1	627.88	1253.74	2	1253.78	-0.04	161	166	0	5.48	4.30E+02	R	GSIELK	V			D:\Pkl\Bethan Jones iTRAQ\2D_BethanJones_iTRAQ_extendgradient_120310__inj2_2.pkl (query 396)	114/113	---	114/115	---	114/117	---	116/113	---	116/115	---	116/117	---	118/113	---	118/115	---	118/117	---	114/116	---	114/118	---	113/115	---	113/117
4						20807	1	1	627.89	1253.76	2	1253.78	-0.02	161	166	0	17.47	28	R	GSIELK	V			D:\Pkl\Bethan Jones iTRAQ\2D_BethanJones_iTRAQ_extendgradient_120310__inj1_3.pkl (query 249)	114/113	---	114/115	---	114/117	---	116/113	---	116/115	---	116/117	---	118/113	---	118/115	---	118/117	---	114/116	---	114/118	---	113/115	---	113/117
4						20808	1	1	627.9	1253.78	2	1253.78	0	161	166	0	15.67	42	R	GSIELK	V			D:\Pkl\Bethan Jones iTRAQ\2D_BethanJones_iTRAQ_extendgradient_120310__inj1b_2.pkl (query 337)	114/113	---	114/115	---	114/117	---	116/113	---	116/115	---	116/117	---	118/113	---	118/115	---	118/117	---	114/116	---	114/118	---	113/115	---	113/117
4						5719	4	1	443.91	1328.7	3	1328.8	-0.11	155	160	1	10.58	1.20E+02	K	KFDVGR	G			D:\Pkl\Bethan Jones iTRAQ\2D_BethanJones_iTRAQ_amended1_220210_inj1_3.pkl (query 49)	114/113	---	114/115	---	114/117	---	116/113	---	116/115	---	116/117	---	118/113	---	118/115	---	118/117	---	114/116	---	114/118	---	113/115	---	113/117
4						5720	1	1	443.91	1328.71	3	1328.8	-0.1	155	160	1	23.2	6.4	K	KFDVGR	G			D:\Pkl\Bethan Jones iTRAQ\2D_BethanJones_iTRAQ_extendgradient_120310__inj3_4.pkl (query 388)	114/113	---	114/115	---	114/117	---	116/113	---	116/115	---	116/117	---	118/113	---	118/115	---	118/117	---	114/116	---	114/118	---	113/115	---	113/117
4						5722	5	1	443.92	1328.74	3	1328.8	-0.06	155	160	1	20.81	11	K	KFDVGR	G			D:\Pkl\Bethan Jones iTRAQ\2D_BethanJones_iTRAQ_extendgradient_120310__inj2_4.pkl (query 336)	114/113	---	114/115	---	114/117	---	116/113	---	116/115	---	116/117	---	118/113	---	118/115	---	118/117	---	114/116	---	114/118	---	113/115	---	113/117
4						5723	8	1	443.92	1328.75	3	1328.8	-0.06	155	160	1	11.44	96	K	KFDVGR	G			D:\Pkl\Bethan Jones iTRAQ\2D_BethanJones_iTRAQ_extendgradient_120310__inj1_4.pkl (query 261)	114/113	---	114/115	---	114/117	---	116/113	---	116/115	---	116/117	---	118/113	---	118/115	---	118/117	---	114/116	---	114/118	---	113/115	---	113/117
4						22122	1	1	685.35	1368.69	2	1368.73	-0.04	203	212	0	58.3	0.0027	K	GQFFGTVVPN	-			D:\Pkl\Bethan Jones iTRAQ\2D_BethanJones_iTRAQ_extendgradient_120310__inj3_6.pkl (query 128)	114/113	1.596	114/115	1.006	114/117	0.878	116/113	1.702	116/115	0.985	116/117	0.876	118/113	1.481	118/115	0.849	118/117	0.739	114/116	0.977	114/118	1.167	113/115	0.581	113/117
4						22123	1	1	685.35	1368.69	2	1368.73	-0.04	203	212	0	60.23	0.0017	K	GQFFGTVVPN	-			D:\Pkl\Bethan Jones iTRAQ\2D_BethanJones_iTRAQ_amended1_220210_inj2_5.pkl (query 88)	114/113	1.764	114/115	1.044	114/117	1.016	116/113	1.754	116/115	0.953	116/117	0.946	118/113	1.534	118/115	0.826	118/117	0.801	114/116	1.047	114/118	1.245	113/115	0.546	113/117
4						22124	1	1	685.35	1368.69	2	1368.73	-0.04	203	212	0	60.23	0.0017	K	GQFFGTVVPN	-			D:\Pkl\Bethan Jones iTRAQ\2D_BethanJones_iTRAQ_amended1_220210_inj3_5.pkl (query 103)	114/113	1.869	114/115	1.189	114/117	1.069	116/113	1.829	116/115	1.069	116/117	0.98	118/113	1.568	118/115	0.908	118/117	0.814	114/116	1.064	114/118	1.29	113/115	0.587	113/117
4						22125	1	1	685.35	1368.69	2	1368.73	-0.04	203	212	0	58.27	0.0028	K	GQFFGTVVPN	-			D:\Pkl\Bethan Jones iTRAQ\2D_BethanJones_iTRAQ_extendgradient_120310__inj1b_6.pkl (query 133)	114/113	1.548	114/115	0.926	114/117	1.007	116/113	1.683	116/115	0.924	116/117	1.025	118/113	1.402	118/115	0.763	118/117	0.827	114/116	0.958	114/118	1.195	113/115	0.551	113/117
4						22126	1	1	685.36	1368.7	2	1368.73	-0.04	203	212	0	58.26	0.0028	K	GQFFGTVVPN	-			D:\Pkl\Bethan Jones iTRAQ\2D_BethanJones_iTRAQ_amended1_220210_inj3_5.pkl (query 102)	114/113	1.701	114/115	1.048	114/117	0.996	116/113	1.838	116/115	1.04	116/117	1.008	118/113	1.49	118/115	0.835	118/117	0.792	114/116	0.964	114/118	1.236	113/115	0.568	113/117
4						22128	1	1	685.36	1368.71	2	1368.73	-0.03	203	212	0	60.23	0.0018	K	GQFFGTVVPN	-			D:\Pkl\Bethan Jones iTRAQ\2D_BethanJones_iTRAQ_extendgradient_120310__inj2_6.pkl (query 106)	114/113	1.537	114/115	0.963	114/117	0.913	116/113	1.61	116/115	0.927	116/117	0.895	118/113	1.455	118/115	0.83	118/117	0.784	114/116	0.995	114/118	1.143	113/115	0.578	113/117
4						22130	1	1	685.36	1368.71	2	1368.73	-0.02	203	212	0	52.26	0.011	K	GQFFGTVVPN	-			D:\Pkl\Bethan Jones iTRAQ\2D_BethanJones_iTRAQ_amended1_220210_inj1_5.pkl (query 110)	114/113	1.154	114/115	1.004	114/117	0.908	116/113	1.303	116/115	1.042	116/117	0.96	118/113	1.267	118/115	1.003	118/117	0.905	114/116	0.923	114/118	0.986	113/115	0.803	113/117
4						22131	1	1	685.36	1368.71	2	1368.73	-0.02	203	212	0	58.26	0.0028	K	GQFFGTVVPN	-			D:\Pkl\Bethan Jones iTRAQ\2D_BethanJones_iTRAQ_extendgradient_120310__inj1_6.pkl (query 276)	114/113	1.425	114/115	1.04	114/117	0.935	116/113	1.446	116/115	0.969	116/117	0.888	118/113	1.215	118/115	0.806	118/117	0.723	114/116	1.027	114/118	1.27	113/115	0.673	113/117
4						22132	1	1	685.37	1368.72	2	1368.73	-0.02	203	212	0	60.29	0.0017	K	GQFFGTVVPN	-			D:\Pkl\Bethan Jones iTRAQ\2D_BethanJones_iTRAQ_extendgradient_120310__inj1_6.pkl (query 135)	114/113	1.322	114/115	0.945	114/117	0.911	116/113	1.506	116/115	0.989	116/117	0.972	118/113	1.345	118/115	0.875	118/117	0.841	114/116	0.914	114/118	1.064	113/115	0.659	113/117
4						22133	1	1	685.37	1368.73	2	1368.73	0	203	212	0	55.49	0.0052	K	GQFFGTVVPN	-			D:\Pkl\Bethan Jones iTRAQ\2D_BethanJones_iTRAQ_extendgradient_120310__inj1_6.pkl (query 137)	114/113	0.653	114/115	0.707	114/117	0.614	116/113	1.083	116/115	1.077	116/117	0.954	118/113	1.018	118/115	1.002	118/117	0.869	114/116	0.628	114/118	0.694	113/115	0.998	113/117
4						22134	1	1	685.37	1368.73	2	1368.73	0	203	212	0	55.74	0.0049	K	GQFFGTVVPN	-			D:\Pkl\Bethan Jones iTRAQ\2D_BethanJones_iTRAQ_extendgradient_120310__inj3_6.pkl (query 131)	114/113	1.153	114/115	0.845	114/117	0.906	116/113	1.129	116/115	0.76	116/117	0.83	118/113	1.338	118/115	0.891	118/117	0.953	114/116	1.064	114/118	0.933	113/115	0.675	113/117
4						8663	1	1	466.88	1397.63	3	1397.77	-0.14	154	165	0	8.92	1.80E+02	K	AGAVGGHVEAAR	H			D:\Pkl\Bethan Jones iTRAQ\2D_BethanJones_iTRAQ_amended1_220210_inj2_1.pkl (query 3)	114/113	---	114/115	---	114/117	---	116/113	---	116/115	---	116/117	---	118/113	---	118/115	---	118/117	---	114/116	---	114/118	---	113/115	---	113/117
4						22812	1	1	759.88	1517.74	2	1517.76	-0.02	105	115	0	44.23	0.045	K	MSGGFNVPSYR	T			D:\Pkl\Bethan Jones iTRAQ\2D_BethanJones_iTRAQ_extendgradient_120310__inj3_8.pkl (query 219)	114/113	0.971	114/115	0.55	114/117	0.431	116/113	1.635	116/115	0.85	116/117	0.679	118/113	2.288	118/115	1.179	118/117	0.921	114/116	0.619	114/118	0.46	113/115	0.522	113/117
4						13770	1	1	506.92	1517.75	3	1517.76	-0.01	105	115	0	44.27	0.039	K	MSGGFNVPSYR	T			D:\Pkl\Bethan Jones iTRAQ\2D_BethanJones_iTRAQ_extendgradient_120310__inj1_7.pkl (query 411)	114/113	1.539	114/115	0.584	114/117	0.58	116/113	2.249	116/115	0.784	116/117	0.794	118/113	2.663	118/115	0.92	118/117	0.911	114/116	0.713	114/118	0.626	113/115	0.35	113/117
4						22813	1	1	759.89	1517.76	2	1517.76	0	105	115	0	21.07	9.1	K	MSGGFNVPSYR	T			D:\Pkl\Bethan Jones iTRAQ\2D_BethanJones_iTRAQ_extendgradient_120310__inj2_8.pkl (query 231)	114/113	0.709	114/115	0.808	114/117	0.815	116/113	0.736	116/115	0.77	116/117	0.792	118/113	0.964	118/115	0.999	118/117	1.005	114/116	1.004	114/118	0.796	113/115	1.051	113/117
4						14150	1	1	512.24	1533.71	3	1533.76	-0.05	105	115	0	26.39	5.5	K	MSGGFNVPSYR	T	Oxidation (M)	0.20000000000.0	D:\Pkl\Bethan Jones iTRAQ\2D_BethanJones_iTRAQ_amended1_220210_inj2_5.pkl (query 183)	114/113	0.687	114/115	0.678	114/117	0.741	116/113	0.778	116/115	0.706	116/117	0.786	118/113	1.17	118/115	1.052	118/117	1.145	114/116	0.919	114/118	0.635	113/115	0.911	113/117
4						14151	1	1	512.24	1533.71	3	1533.76	-0.04	105	115	0	47.59	0.041	K	MSGGFNVPSYR	T	Oxidation (M)	0.20000000000.0	D:\Pkl\Bethan Jones iTRAQ\2D_BethanJones_iTRAQ_amended1_220210_inj1_5.pkl (query 309)	114/113	0.849	114/115	0.452	114/117	0.535	116/113	1.576	116/115	0.771	116/117	0.93	118/113	2.016	118/115	0.977	118/117	1.153	114/116	0.561	114/118	0.456	113/115	0.491	113/117
4						14152	1	1	512.25	1533.72	3	1533.76	-0.03	105	115	0	44.39	0.092	K	MSGGFNVPSYR	T	Oxidation (M)	0.20000000000.0	D:\Pkl\Bethan Jones iTRAQ\2D_BethanJones_iTRAQ_extendgradient_120310__inj3_6.pkl (query 260)	114/113	0.897	114/115	0.704	114/117	0.74	116/113	1.131	116/115	0.815	116/117	0.873	118/113	1.484	118/115	1.059	118/117	1.111	114/116	0.826	114/118	0.654	113/115	0.723	113/117
4						14154	1	1	512.25	1533.74	3	1533.76	-0.02	105	115	0	42.01	0.16	K	MSGGFNVPSYR	T	Oxidation (M)	0.20000000000.0	D:\Pkl\Bethan Jones iTRAQ\2D_BethanJones_iTRAQ_extendgradient_120310__inj1_6.pkl (query 93)	114/113	1.08	114/115	0.625	114/117	0.733	116/113	1.414	116/115	0.751	116/117	0.897	118/113	2.152	118/115	1.132	118/117	1.324	114/116	0.796	114/118	0.544	113/115	0.533	113/117
4						14155	1	1	512.25	1533.74	3	1533.76	-0.01	105	115	0	40.75	0.22	K	MSGGFNVPSYR	T	Oxidation (M)	0.20000000000.0	D:\Pkl\Bethan Jones iTRAQ\2D_BethanJones_iTRAQ_extendgradient_120310__inj2_6.pkl (query 224)	114/113	0.764	114/115	0.605	114/117	0.651	116/113	1.002	116/115	0.729	116/117	0.8	118/113	1.403	118/115	1.012	118/117	1.086	114/116	0.794	114/118	0.589	113/115	0.731	113/117
4						14156	1	1	512.25	1533.74	3	1533.76	-0.01	105	115	0	35.46	0.73	K	MSGGFNVPSYR	T	Oxidation (M)	0.20000000000.0	D:\Pkl\Bethan Jones iTRAQ\2D_BethanJones_iTRAQ_extendgradient_120310__inj1b_6.pkl (query 276)	114/113	0.599	114/115	0.51	114/117	0.572	116/113	0.904	116/115	0.706	116/117	0.807	118/113	1.303	118/115	1.008	118/117	1.128	114/116	0.691	114/118	0.498	113/115	0.784	113/117
4						22837	1	1	767.88	1533.75	2	1533.76	-0.01	105	115	0	9.76	1.20E+02	K	MSGGFNVPSYR	T	Oxidation (M)	0.20000000000.0	D:\Pkl\Bethan Jones iTRAQ\2D_BethanJones_iTRAQ_amended1_220210_inj2_5.pkl (query 386)	114/113	---	114/115	---	114/117	---	116/113	---	116/115	---	116/117	---	118/113	---	118/115	---	118/117	---	114/116	---	114/118	---	113/115	---	113/117
4						22838	1	1	767.89	1533.76	2	1533.76	0	105	115	0	19.16	14	K	MSGGFNVPSYR	T	Oxidation (M)	0.20000000000.0	D:\Pkl\Bethan Jones iTRAQ\2D_BethanJones_iTRAQ_extendgradient_120310__inj3_6.pkl (query 563)	114/113	0.583	114/115	0.446	114/117	0.502	116/113	0.975	116/115	0.685	116/117	0.785	118/113	1.139	118/115	0.792	118/117	0.889	114/116	0.623	114/118	0.554	113/115	0.705	113/117
4						15522	3	1	530.25	1587.73	3	1587.89	-0.16	36	46	1	5.74	5.60E+02	R	RARPTSSPAWR	A			D:\Pkl\Bethan Jones iTRAQ\2D_BethanJones_iTRAQ_amended1_220210_inj2_1.pkl (query 341)	114/113	---	114/115	---	114/117	---	116/113	---	116/115	---	116/117	---	118/113	---	118/115	---	118/117	---	114/116	---	114/118	---	113/115	---	113/117
4						16756	6	1	538.31	1611.9	3	1611.94	-0.04	124	136	0	8.09	3.80E+02	R	AAAPPLATTRPSR	C			D:\Pkl\Bethan Jones iTRAQ\2D_BethanJones_iTRAQ_extendgradient_120310__inj1b_4.pkl (query 446)	114/113	---	114/115	---	114/117	---	116/113	---	116/115	---	116/117	---	118/113	---	118/115	---	118/117	---	114/116	---	114/118	---	113/115	---	113/117
4						22830	1	1	764.04	2289.1	3	2289.25	-0.15	38	52	0	59.22	0.0012	R	QTYVLTGMEGDLVQK	D			D:\Pkl\Bethan Jones iTRAQ\2D_BethanJones_iTRAQ_amended1_220210_inj2_3.pkl (query 107)	114/113	1.197	114/115	1.679	114/117	1.519	116/113	0.549	116/115	0.708	116/117	0.653	118/113	0.349	118/115	0.446	118/117	0.402	114/116	2.269	114/118	3.707	113/115	1.293	113/117
4						23887	1	1	894.45	2680.33	3	2680.36	-0.03	3	19	0	53.77	0.0047	K	IDEFCLEPTSFQVLEEK	L			D:\Pkl\Bethan Jones iTRAQ\2D_BethanJones_iTRAQ_extendgradient_120310__inj1_5.pkl (query 168)	114/113	0.798	114/115	1.949	114/117	2.907	116/113	0.354	116/115	0.794	116/117	1.208	118/113	0.075	118/115	0.167	118/117	0.249	114/116	2.347	114/118	11.472	113/115	2.253	113/117
4						23888	1	1	894.45	2680.34	3	2680.36	-0.02	3	19	0	50.54	0.0099	K	IDEFCLEPTSFQVLEEK	L			D:\Pkl\Bethan Jones iTRAQ\2D_BethanJones_iTRAQ_extendgradient_120310__inj1b_5.pkl (query 141)	114/113	0.786	114/115	2.024	114/117	2.54	116/113	0.346	116/115	0.818	116/117	1.046	118/113	0.101	118/115	0.236	118/117	0.295	114/116	2.367	114/118	8.445	113/115	2.376	113/117
4						23889	1	1	894.45	2680.34	3	2680.36	-0.02	3	19	0	55.39	0.0032	K	IDEFCLEPTSFQVLEEK	L			D:\Pkl\Bethan Jones iTRAQ\2D_BethanJones_iTRAQ_extendgradient_120310__inj3_5.pkl (query 138)	114/113	0.868	114/115	1.911	114/117	3.21	116/113	0.388	116/115	0.785	116/117	1.344	118/113	0.098	118/115	0.196	118/117	0.328	114/116	2.329	114/118	9.602	113/115	2.029	113/117
5	gi|208421585|gb|GE160628.1|GE160628	CAHP3636.rev CAHP Emiliania huxleyi CCMP1516 day 14 post innoculation L Emiliania huxleyi cDNA clone CAHP3636 3~, mRNA sequence	607	18228	10	21461	3	1	646.87	1291.73	2	1291.68	0.05	90	98	1	6.47	3.20E+02	R	RGGEGEVER	E			D:\Pkl\Bethan Jones iTRAQ\2D_BethanJones_iTRAQ_extendgradient_120310__inj1b_7.pkl (query 147)	114/113	---	114/115	---	114/117	---	116/113	---	116/115	---	116/117	---	118/113	---	118/115	---	118/117	---	114/116	---	114/118	---	113/115	---	113/117
5						20511	1	1	615.63	1843.86	3	1843.99	-0.13	11	27	0	106.2	1.80E-08	R	AMGVTGPGGSVVQGAPR	R			D:\Pkl\Bethan Jones iTRAQ\2D_BethanJones_iTRAQ_amended1_220210_inj1_5.pkl (query 83)	114/113	1.199	114/115	0.784	114/117	0.668	116/113	1.434	116/115	0.861	116/117	0.748	118/113	1.496	118/115	0.89	118/117	0.756	114/116	0.871	114/118	0.867	113/115	0.603	113/117
5						20513	1	1	615.65	1843.94	3	1843.99	-0.05	11	27	0	103.95	3.10E-08	R	AMGVTGPGGSVVQGAPR	R			D:\Pkl\Bethan Jones iTRAQ\2D_BethanJones_iTRAQ_extendgradient_120310__inj3_6.pkl (query 95)	114/113	1.05	114/115	0.823	114/117	0.758	116/113	1.081	116/115	0.778	116/117	0.73	118/113	1.341	118/115	0.957	118/117	0.878	114/116	1.012	114/118	0.847	113/115	0.723	113/117
5						20514	1	1	615.66	1843.96	3	1843.99	-0.03	11	27	0	88.2	1.20E-06	R	AMGVTGPGGSVVQGAPR	R			D:\Pkl\Bethan Jones iTRAQ\2D_BethanJones_iTRAQ_extendgradient_120310__inj2_5.pkl (query 307)	114/113	1.028	114/115	0.947	114/117	0.754	116/113	1.202	116/115	1.017	116/117	0.825	118/113	1.262	118/115	1.057	118/117	0.839	114/116	0.891	114/118	0.882	113/115	0.849	113/117
5						20515	1	1	615.66	1843.97	3	1843.99	-0.02	11	27	0	104.72	2.70E-08	R	AMGVTGPGGSVVQGAPR	R			D:\Pkl\Bethan Jones iTRAQ\2D_BethanJones_iTRAQ_extendgradient_120310__inj1_6.pkl (query 248)	114/113	1.601	114/115	1.192	114/117	1.128	116/113	1.222	116/115	0.835	116/117	0.806	118/113	1.204	118/115	0.815	118/117	0.77	114/116	1.365	114/118	1.439	113/115	0.686	113/117
5						20516	1	1	615.67	1843.98	3	1843.99	-0.01	11	27	0	79.44	9.00E-06	R	AMGVTGPGGSVVQGAPR	R			D:\Pkl\Bethan Jones iTRAQ\2D_BethanJones_iTRAQ_extendgradient_120310__inj2_6.pkl (query 335)	114/113	0.893	114/115	0.886	114/117	0.809	116/113	0.885	116/115	0.807	116/117	0.751	118/113	1.163	118/115	1.05	118/117	0.956	114/116	1.05	114/118	0.831	113/115	0.916	113/117
5						20517	1	1	615.67	1843.98	3	1843.99	-0.01	11	27	0	81.99	5.00E-06	R	AMGVTGPGGSVVQGAPR	R			D:\Pkl\Bethan Jones iTRAQ\2D_BethanJones_iTRAQ_extendgradient_120310__inj1b_6.pkl (query 357)	114/113	0.962	114/115	0.973	114/117	0.879	116/113	0.877	116/115	0.815	116/117	0.751	118/113	1.205	118/115	1.109	118/117	0.999	114/116	1.142	114/118	0.864	113/115	0.933	113/117
5						20518	1	1	615.67	1843.98	3	1843.99	-0.01	11	27	0	67.01	0.00016	R	AMGVTGPGGSVVQGAPR	R			D:\Pkl\Bethan Jones iTRAQ\2D_BethanJones_iTRAQ_extendgradient_120310__inj1b_5.pkl (query 313)	114/113	0.807	114/115	0.945	114/117	0.876	116/113	1.012	116/115	1.089	116/117	1.028	118/113	1.128	118/115	1.202	118/117	1.11	114/116	0.83	114/118	0.775	113/115	1.08	113/117
5						23924	1	1	923.01	1844.01	2	1843.99	0.02	11	27	0	104.76	3.20E-08	R	AMGVTGPGGSVVQGAPR	R			D:\Pkl\Bethan Jones iTRAQ\2D_BethanJones_iTRAQ_amended1_220210_inj1_5.pkl (query 459)	114/113	2.24	114/115	0.991	114/117	0.903	116/113	2.48	116/115	1.007	116/117	0.936	118/113	1.953	118/115	0.786	118/117	0.715	114/116	0.941	114/118	1.241	113/115	0.408	113/117
5						20619	1	1	620.97	1859.9	3	1859.98	-0.09	11	27	0	80.29	1.10E-05	R	AMGVTGPGGSVVQGAPR	R	Oxidation (M)	0.02000000000000000.0	D:\Pkl\Bethan Jones iTRAQ\2D_BethanJones_iTRAQ_amended1_220210_inj2_2.pkl (query 196)	114/113	1.404	114/115	1.437	114/117	1.241	116/113	1.019	116/115	0.958	116/117	0.843	118/113	1.101	118/115	1.025	118/117	0.883	114/116	1.436	114/118	1.381	113/115	0.944	113/117
6	gi|58182927|gb|CX772574.1|CX772574	UI-EH-HG0-aah-k-21-0-UI.s1 UI-EH-HG0 Emiliania huxleyi cDNA clone UI-EH-HG0-aah-k-21-0-UI 3~, mRNA sequence	580	33176	46	6068	1	0	446.29	890.57	2	890.52	0.05	204	208	0	8.74	5.00E+02	R	VQQGR	L			D:\Pkl\Bethan Jones iTRAQ\2D_BethanJones_iTRAQ_extendgradient_120310__inj1_5.pkl (query 377)	114/113	---	114/115	---	114/117	---	116/113	---	116/115	---	116/117	---	118/113	---	118/115	---	118/117	---	114/116	---	114/118	---	113/115	---	113/117
6						6411	1	0	449.21	896.4	2	896.5	-0.1	131	135	0	27.33	4.7	K	FDVGR	G			D:\Pkl\Bethan Jones iTRAQ\2D_BethanJones_iTRAQ_amended1_220210_inj1_2.pkl (query 53)	114/113	---	114/115	---	114/117	---	116/113	---	116/115	---	116/117	---	118/113	---	118/115	---	118/117	---	114/116	---	114/118	---	113/115	---	113/117
6						6414	1	0	449.24	896.46	2	896.5	-0.04	131	135	0	18.63	50	K	FDVGR	G			D:\Pkl\Bethan Jones iTRAQ\2D_BethanJones_iTRAQ_extendgradient_120310__inj1_3.pkl (query 70)	114/113	---	114/115	---	114/117	---	116/113	---	116/115	---	116/117	---	118/113	---	118/115	---	118/117	---	114/116	---	114/118	---	113/115	---	113/117
6						6415	2	0	449.24	896.46	2	896.5	-0.04	131	135	0	16.17	87	K	FDVGR	G			D:\Pkl\Bethan Jones iTRAQ\2D_BethanJones_iTRAQ_amended1_220210_inj2_2.pkl (query 68)	114/113	---	114/115	---	114/117	---	116/113	---	116/115	---	116/117	---	118/113	---	118/115	---	118/117	---	114/116	---	114/118	---	113/115	---	113/117
6						20448	1	0	612.37	1222.72	2	1222.81	-0.1	173	177	0	14.06	88	K	ELLLK	G			D:\Pkl\Bethan Jones iTRAQ\2D_BethanJones_iTRAQ_amended1_220210_inj2_3.pkl (query 232)	114/113	---	114/115	---	114/117	---	116/113	---	116/115	---	116/117	---	118/113	---	118/115	---	118/117	---	114/116	---	114/118	---	113/115	---	113/117
6						20451	1	0	612.38	1222.75	2	1222.81	-0.06	173	177	0	12.96	1.10E+02	K	ELLLK	G			D:\Pkl\Bethan Jones iTRAQ\2D_BethanJones_iTRAQ_amended1_220210_inj1_3.pkl (query 213)	114/113	---	114/115	---	114/117	---	116/113	---	116/115	---	116/117	---	118/113	---	118/115	---	118/117	---	114/116	---	114/118	---	113/115	---	113/117
6						20452	1	0	612.39	1222.77	2	1222.81	-0.04	173	177	0	14.19	80	K	ELLLK	G			D:\Pkl\Bethan Jones iTRAQ\2D_BethanJones_iTRAQ_extendgradient_120310__inj2_4.pkl (query 452)	114/113	---	114/115	---	114/117	---	116/113	---	116/115	---	116/117	---	118/113	---	118/115	---	118/117	---	114/116	---	114/118	---	113/115	---	113/117
6						20453	1	0	612.39	1222.77	2	1222.81	-0.04	173	177	0	14	84	K	ELLLK	G			D:\Pkl\Bethan Jones iTRAQ\2D_BethanJones_iTRAQ_extendgradient_120310__inj3_4.pkl (query 503)	114/113	---	114/115	---	114/117	---	116/113	---	116/115	---	116/117	---	118/113	---	118/115	---	118/117	---	114/116	---	114/118	---	113/115	---	113/117
6						3109	6	0	418.9	1253.68	3	1253.78	-0.1	136	141	0	0.26	1.40E+03	R	GSIELK	V			D:\Pkl\Bethan Jones iTRAQ\2D_BethanJones_iTRAQ_extendgradient_120310__inj3_2.pkl (query 59)	114/113	---	114/115	---	114/117	---	116/113	---	116/115	---	116/117	---	118/113	---	118/115	---	118/117	---	114/116	---	114/118	---	113/115	---	113/117
6						20804	3	0	627.85	1253.69	2	1253.78	-0.09	136	141	0	10.12	1.40E+02	R	GSIELK	V			D:\Pkl\Bethan Jones iTRAQ\2D_BethanJones_iTRAQ_amended1_220210_inj1_2.pkl (query 213)	114/113	---	114/115	---	114/117	---	116/113	---	116/115	---	116/117	---	118/113	---	118/115	---	118/117	---	114/116	---	114/118	---	113/115	---	113/117
6						3112	6	0	418.91	1253.71	3	1253.78	-0.07	136	141	0	0.78	1.20E+03	R	GSIELK	V			D:\Pkl\Bethan Jones iTRAQ\2D_BethanJones_iTRAQ_extendgradient_120310__inj1_3.pkl (query 73)	114/113	---	114/115	---	114/117	---	116/113	---	116/115	---	116/117	---	118/113	---	118/115	---	118/117	---	114/116	---	114/118	---	113/115	---	113/117
6						3113	5	0	418.92	1253.73	3	1253.78	-0.05	136	141	0	0.47	1.30E+03	R	GSIELK	V			D:\Pkl\Bethan Jones iTRAQ\2D_BethanJones_iTRAQ_extendgradient_120310__inj1b_2.pkl (query 67)	114/113	---	114/115	---	114/117	---	116/113	---	116/115	---	116/117	---	118/113	---	118/115	---	118/117	---	114/116	---	114/118	---	113/115	---	113/117
6						20805	1	0	627.88	1253.74	2	1253.78	-0.04	136	141	0	14.32	56	R	GSIELK	V			D:\Pkl\Bethan Jones iTRAQ\2D_BethanJones_iTRAQ_extendgradient_120310__inj3_2.pkl (query 232)	114/113	---	114/115	---	114/117	---	116/113	---	116/115	---	116/117	---	118/113	---	118/115	---	118/117	---	114/116	---	114/118	---	113/115	---	113/117
6						20806	3	0	627.88	1253.74	2	1253.78	-0.04	136	141	0	5.48	4.30E+02	R	GSIELK	V			D:\Pkl\Bethan Jones iTRAQ\2D_BethanJones_iTRAQ_extendgradient_120310__inj2_2.pkl (query 396)	114/113	---	114/115	---	114/117	---	116/113	---	116/115	---	116/117	---	118/113	---	118/115	---	118/117	---	114/116	---	114/118	---	113/115	---	113/117
6						20807	1	0	627.89	1253.76	2	1253.78	-0.02	136	141	0	17.47	28	R	GSIELK	V			D:\Pkl\Bethan Jones iTRAQ\2D_BethanJones_iTRAQ_extendgradient_120310__inj1_3.pkl (query 249)	114/113	---	114/115	---	114/117	---	116/113	---	116/115	---	116/117	---	118/113	---	118/115	---	118/117	---	114/116	---	114/118	---	113/115	---	113/117
6						20808	1	0	627.9	1253.78	2	1253.78	0	136	141	0	15.67	42	R	GSIELK	V			D:\Pkl\Bethan Jones iTRAQ\2D_BethanJones_iTRAQ_extendgradient_120310__inj1b_2.pkl (query 337)	114/113	---	114/115	---	114/117	---	116/113	---	116/115	---	116/117	---	118/113	---	118/115	---	118/117	---	114/116	---	114/118	---	113/115	---	113/117
6						5719	4	0	443.91	1328.7	3	1328.8	-0.11	130	135	1	10.58	1.20E+02	K	KFDVGR	G			D:\Pkl\Bethan Jones iTRAQ\2D_BethanJones_iTRAQ_amended1_220210_inj1_3.pkl (query 49)	114/113	---	114/115	---	114/117	---	116/113	---	116/115	---	116/117	---	118/113	---	118/115	---	118/117	---	114/116	---	114/118	---	113/115	---	113/117
6						5720	1	0	443.91	1328.71	3	1328.8	-0.1	130	135	1	23.2	6.4	K	KFDVGR	G			D:\Pkl\Bethan Jones iTRAQ\2D_BethanJones_iTRAQ_extendgradient_120310__inj3_4.pkl (query 388)	114/113	---	114/115	---	114/117	---	116/113	---	116/115	---	116/117	---	118/113	---	118/115	---	118/117	---	114/116	---	114/118	---	113/115	---	113/117
6						5722	5	0	443.92	1328.74	3	1328.8	-0.06	130	135	1	20.81	11	K	KFDVGR	G			D:\Pkl\Bethan Jones iTRAQ\2D_BethanJones_iTRAQ_extendgradient_120310__inj2_4.pkl (query 336)	114/113	---	114/115	---	114/117	---	116/113	---	116/115	---	116/117	---	118/113	---	118/115	---	118/117	---	114/116	---	114/118	---	113/115	---	113/117
6						5723	8	0	443.92	1328.75	3	1328.8	-0.06	130	135	1	11.44	96	K	KFDVGR	G			D:\Pkl\Bethan Jones iTRAQ\2D_BethanJones_iTRAQ_extendgradient_120310__inj1_4.pkl (query 261)	114/113	---	114/115	---	114/117	---	116/113	---	116/115	---	116/117	---	118/113	---	118/115	---	118/117	---	114/116	---	114/118	---	113/115	---	113/117
6						22122	1	0	685.35	1368.69	2	1368.73	-0.04	178	187	0	58.3	0.0027	K	GQFFGTVVPN	-			D:\Pkl\Bethan Jones iTRAQ\2D_BethanJones_iTRAQ_extendgradient_120310__inj3_6.pkl (query 128)	114/113	1.596	114/115	1.006	114/117	0.878	116/113	1.702	116/115	0.985	116/117	0.876	118/113	1.481	118/115	0.849	118/117	0.739	114/116	0.977	114/118	1.167	113/115	0.581	113/117
6						22123	1	0	685.35	1368.69	2	1368.73	-0.04	178	187	0	60.23	0.0017	K	GQFFGTVVPN	-			D:\Pkl\Bethan Jones iTRAQ\2D_BethanJones_iTRAQ_amended1_220210_inj2_5.pkl (query 88)	114/113	1.764	114/115	1.044	114/117	1.016	116/113	1.754	116/115	0.953	116/117	0.946	118/113	1.534	118/115	0.826	118/117	0.801	114/116	1.047	114/118	1.245	113/115	0.546	113/117
6						22124	1	0	685.35	1368.69	2	1368.73	-0.04	178	187	0	60.23	0.0017	K	GQFFGTVVPN	-			D:\Pkl\Bethan Jones iTRAQ\2D_BethanJones_iTRAQ_amended1_220210_inj3_5.pkl (query 103)	114/113	1.869	114/115	1.189	114/117	1.069	116/113	1.829	116/115	1.069	116/117	0.98	118/113	1.568	118/115	0.908	118/117	0.814	114/116	1.064	114/118	1.29	113/115	0.587	113/117
6						22125	1	0	685.35	1368.69	2	1368.73	-0.04	178	187	0	58.27	0.0028	K	GQFFGTVVPN	-			D:\Pkl\Bethan Jones iTRAQ\2D_BethanJones_iTRAQ_extendgradient_120310__inj1b_6.pkl (query 133)	114/113	1.548	114/115	0.926	114/117	1.007	116/113	1.683	116/115	0.924	116/117	1.025	118/113	1.402	118/115	0.763	118/117	0.827	114/116	0.958	114/118	1.195	113/115	0.551	113/117
6						22126	1	0	685.36	1368.7	2	1368.73	-0.04	178	187	0	58.26	0.0028	K	GQFFGTVVPN	-			D:\Pkl\Bethan Jones iTRAQ\2D_BethanJones_iTRAQ_amended1_220210_inj3_5.pkl (query 102)	114/113	1.701	114/115	1.048	114/117	0.996	116/113	1.838	116/115	1.04	116/117	1.008	118/113	1.49	118/115	0.835	118/117	0.792	114/116	0.964	114/118	1.236	113/115	0.568	113/117
6						22128	1	0	685.36	1368.71	2	1368.73	-0.03	178	187	0	60.23	0.0018	K	GQFFGTVVPN	-			D:\Pkl\Bethan Jones iTRAQ\2D_BethanJones_iTRAQ_extendgradient_120310__inj2_6.pkl (query 106)	114/113	1.537	114/115	0.963	114/117	0.913	116/113	1.61	116/115	0.927	116/117	0.895	118/113	1.455	118/115	0.83	118/117	0.784	114/116	0.995	114/118	1.143	113/115	0.578	113/117
6						22130	1	0	685.36	1368.71	2	1368.73	-0.02	178	187	0	52.26	0.011	K	GQFFGTVVPN	-			D:\Pkl\Bethan Jones iTRAQ\2D_BethanJones_iTRAQ_amended1_220210_inj1_5.pkl (query 110)	114/113	1.154	114/115	1.004	114/117	0.908	116/113	1.303	116/115	1.042	116/117	0.96	118/113	1.267	118/115	1.003	118/117	0.905	114/116	0.923	114/118	0.986	113/115	0.803	113/117
6						22131	1	0	685.36	1368.71	2	1368.73	-0.02	178	187	0	58.26	0.0028	K	GQFFGTVVPN	-			D:\Pkl\Bethan Jones iTRAQ\2D_BethanJones_iTRAQ_extendgradient_120310__inj1_6.pkl (query 276)	114/113	1.425	114/115	1.04	114/117	0.935	116/113	1.446	116/115	0.969	116/117	0.888	118/113	1.215	118/115	0.806	118/117	0.723	114/116	1.027	114/118	1.27	113/115	0.673	113/117
6						22132	1	0	685.37	1368.72	2	1368.73	-0.02	178	187	0	60.29	0.0017	K	GQFFGTVVPN	-			D:\Pkl\Bethan Jones iTRAQ\2D_BethanJones_iTRAQ_extendgradient_120310__inj1_6.pkl (query 135)	114/113	1.322	114/115	0.945	114/117	0.911	116/113	1.506	116/115	0.989	116/117	0.972	118/113	1.345	118/115	0.875	118/117	0.841	114/116	0.914	114/118	1.064	113/115	0.659	113/117
6						22133	1	0	685.37	1368.73	2	1368.73	0	178	187	0	55.49	0.0052	K	GQFFGTVVPN	-			D:\Pkl\Bethan Jones iTRAQ\2D_BethanJones_iTRAQ_extendgradient_120310__inj1_6.pkl (query 137)	114/113	0.653	114/115	0.707	114/117	0.614	116/113	1.083	116/115	1.077	116/117	0.954	118/113	1.018	118/115	1.002	118/117	0.869	114/116	0.628	114/118	0.694	113/115	0.998	113/117
6						22134	1	0	685.37	1368.73	2	1368.73	0	178	187	0	55.74	0.0049	K	GQFFGTVVPN	-			D:\Pkl\Bethan Jones iTRAQ\2D_BethanJones_iTRAQ_extendgradient_120310__inj3_6.pkl (query 131)	114/113	1.153	114/115	0.845	114/117	0.906	116/113	1.129	116/115	0.76	116/117	0.83	118/113	1.338	118/115	0.891	118/117	0.953	114/116	1.064	114/118	0.933	113/115	0.675	113/117
6						22812	1	0	759.88	1517.74	2	1517.76	-0.02	80	90	0	44.23	0.045	K	MSGGFNVPSYR	T			D:\Pkl\Bethan Jones iTRAQ\2D_BethanJones_iTRAQ_extendgradient_120310__inj3_8.pkl (query 219)	114/113	0.971	114/115	0.55	114/117	0.431	116/113	1.635	116/115	0.85	116/117	0.679	118/113	2.288	118/115	1.179	118/117	0.921	114/116	0.619	114/118	0.46	113/115	0.522	113/117
6						13770	1	0	506.92	1517.75	3	1517.76	-0.01	80	90	0	44.27	0.039	K	MSGGFNVPSYR	T			D:\Pkl\Bethan Jones iTRAQ\2D_BethanJones_iTRAQ_extendgradient_120310__inj1_7.pkl (query 411)	114/113	1.539	114/115	0.584	114/117	0.58	116/113	2.249	116/115	0.784	116/117	0.794	118/113	2.663	118/115	0.92	118/117	0.911	114/116	0.713	114/118	0.626	113/115	0.35	113/117
6						22813	1	0	759.89	1517.76	2	1517.76	0	80	90	0	21.07	9.1	K	MSGGFNVPSYR	T			D:\Pkl\Bethan Jones iTRAQ\2D_BethanJones_iTRAQ_extendgradient_120310__inj2_8.pkl (query 231)	114/113	0.709	114/115	0.808	114/117	0.815	116/113	0.736	116/115	0.77	116/117	0.792	118/113	0.964	118/115	0.999	118/117	1.005	114/116	1.004	114/118	0.796	113/115	1.051	113/117
6						14150	1	0	512.24	1533.71	3	1533.76	-0.05	80	90	0	26.39	5.5	K	MSGGFNVPSYR	T	Oxidation (M)	0.20000000000.0	D:\Pkl\Bethan Jones iTRAQ\2D_BethanJones_iTRAQ_amended1_220210_inj2_5.pkl (query 183)	114/113	0.687	114/115	0.678	114/117	0.741	116/113	0.778	116/115	0.706	116/117	0.786	118/113	1.17	118/115	1.052	118/117	1.145	114/116	0.919	114/118	0.635	113/115	0.911	113/117
6						14151	1	0	512.24	1533.71	3	1533.76	-0.04	80	90	0	47.59	0.041	K	MSGGFNVPSYR	T	Oxidation (M)	0.20000000000.0	D:\Pkl\Bethan Jones iTRAQ\2D_BethanJones_iTRAQ_amended1_220210_inj1_5.pkl (query 309)	114/113	0.849	114/115	0.452	114/117	0.535	116/113	1.576	116/115	0.771	116/117	0.93	118/113	2.016	118/115	0.977	118/117	1.153	114/116	0.561	114/118	0.456	113/115	0.491	113/117
6						14152	1	0	512.25	1533.72	3	1533.76	-0.03	80	90	0	44.39	0.092	K	MSGGFNVPSYR	T	Oxidation (M)	0.20000000000.0	D:\Pkl\Bethan Jones iTRAQ\2D_BethanJones_iTRAQ_extendgradient_120310__inj3_6.pkl (query 260)	114/113	0.897	114/115	0.704	114/117	0.74	116/113	1.131	116/115	0.815	116/117	0.873	118/113	1.484	118/115	1.059	118/117	1.111	114/116	0.826	114/118	0.654	113/115	0.723	113/117
6						14154	1	0	512.25	1533.74	3	1533.76	-0.02	80	90	0	42.01	0.16	K	MSGGFNVPSYR	T	Oxidation (M)	0.20000000000.0	D:\Pkl\Bethan Jones iTRAQ\2D_BethanJones_iTRAQ_extendgradient_120310__inj1_6.pkl (query 93)	114/113	1.08	114/115	0.625	114/117	0.733	116/113	1.414	116/115	0.751	116/117	0.897	118/113	2.152	118/115	1.132	118/117	1.324	114/116	0.796	114/118	0.544	113/115	0.533	113/117
6						14155	1	0	512.25	1533.74	3	1533.76	-0.01	80	90	0	40.75	0.22	K	MSGGFNVPSYR	T	Oxidation (M)	0.20000000000.0	D:\Pkl\Bethan Jones iTRAQ\2D_BethanJones_iTRAQ_extendgradient_120310__inj2_6.pkl (query 224)	114/113	0.764	114/115	0.605	114/117	0.651	116/113	1.002	116/115	0.729	116/117	0.8	118/113	1.403	118/115	1.012	118/117	1.086	114/116	0.794	114/118	0.589	113/115	0.731	113/117
6						14156	1	0	512.25	1533.74	3	1533.76	-0.01	80	90	0	35.46	0.73	K	MSGGFNVPSYR	T	Oxidation (M)	0.20000000000.0	D:\Pkl\Bethan Jones iTRAQ\2D_BethanJones_iTRAQ_extendgradient_120310__inj1b_6.pkl (query 276)	114/113	0.599	114/115	0.51	114/117	0.572	116/113	0.904	116/115	0.706	116/117	0.807	118/113	1.303	118/115	1.008	118/117	1.128	114/116	0.691	114/118	0.498	113/115	0.784	113/117
6						22837	1	0	767.88	1533.75	2	1533.76	-0.01	80	90	0	9.76	1.20E+02	K	MSGGFNVPSYR	T	Oxidation (M)	0.20000000000.0	D:\Pkl\Bethan Jones iTRAQ\2D_BethanJones_iTRAQ_amended1_220210_inj2_5.pkl (query 386)	114/113	---	114/115	---	114/117	---	116/113	---	116/115	---	116/117	---	118/113	---	118/115	---	118/117	---	114/116	---	114/118	---	113/115	---	113/117
6						22838	1	0	767.89	1533.76	2	1533.76	0	80	90	0	19.16	14	K	MSGGFNVPSYR	T	Oxidation (M)	0.20000000000.0	D:\Pkl\Bethan Jones iTRAQ\2D_BethanJones_iTRAQ_extendgradient_120310__inj3_6.pkl (query 563)	114/113	0.583	114/115	0.446	114/117	0.502	116/113	0.975	116/115	0.685	116/117	0.785	118/113	1.139	118/115	0.792	118/117	0.889	114/116	0.623	114/118	0.554	113/115	0.705	113/117
6						15522	3	0	530.25	1587.73	3	1587.89	-0.16	11	21	1	5.74	5.60E+02	R	RARPTSSPAWR	A			D:\Pkl\Bethan Jones iTRAQ\2D_BethanJones_iTRAQ_amended1_220210_inj2_1.pkl (query 341)	114/113	---	114/115	---	114/117	---	116/113	---	116/115	---	116/117	---	118/113	---	118/115	---	118/117	---	114/116	---	114/118	---	113/115	---	113/117
6						16756	6	0	538.31	1611.9	3	1611.94	-0.04	99	111	0	8.09	3.80E+02	R	AAAPPLATTRPSR	C			D:\Pkl\Bethan Jones iTRAQ\2D_BethanJones_iTRAQ_extendgradient_120310__inj1b_4.pkl (query 446)	114/113	---	114/115	---	114/117	---	116/113	---	116/115	---	116/117	---	118/113	---	118/115	---	118/117	---	114/116	---	114/118	---	113/115	---	113/117
6						17250	1	1	546.35	1636.02	3	1636.06	-0.03	241	246	1	6.04	5.80E+02	-	KQIHAK	K			D:\Pkl\Bethan Jones iTRAQ\2D_BethanJones_iTRAQ_extendgradient_120310__inj1_6.pkl (query 512)	114/113	---	114/115	---	114/117	---	116/113	---	116/115	---	116/117	---	118/113	---	118/115	---	118/117	---	114/116	---	114/118	---	113/115	---	113/117
6						22830	1	0	764.04	2289.1	3	2289.25	-0.15	13	27	0	59.22	0.0012	R	QTYVLTGMEGDLVQK	D			D:\Pkl\Bethan Jones iTRAQ\2D_BethanJones_iTRAQ_amended1_220210_inj2_3.pkl (query 107)	114/113	1.197	114/115	1.679	114/117	1.519	116/113	0.549	116/115	0.708	116/117	0.653	118/113	0.349	118/115	0.446	118/117	0.402	114/116	2.269	114/118	3.707	113/115	1.293	113/117
7	gi|261426671|gb|FP197139.1|FP197139	FP197139 diploid cell library (AAZ0ABA) Emiliania huxleyi cDNA clone AAZ0ABA15YC23 (AAZ0ABA15YC23FM1) 5~, mRNA sequence	573	19262	9	2467	1	1	408.25	814.48	2	814.5	-0.02	143	147	0	7.07	4.40E+02	R	APAPR	T			D:\Pkl\Bethan Jones iTRAQ\2D_BethanJones_iTRAQ_extendgradient_120310__inj1b_6.pkl (query 256)	114/113	---	114/115	---	114/117	---	116/113	---	116/115	---	116/117	---	118/113	---	118/115	---	118/117	---	114/116	---	114/118	---	113/115	---	113/117
7						23830	1	1	877.9	1753.79	2	1753.84	-0.05	75	86	0	82.84	5.30E-06	R	EDPMIFAELEQE	-			D:\Pkl\Bethan Jones iTRAQ\2D_BethanJones_iTRAQ_amended1_220210_inj3_1.pkl (query 169)	114/113	1.221	114/115	1.111	114/117	1.052	116/113	1.362	116/115	1.138	116/117	1.099	118/113	0.513	118/115	0.424	118/117	0.401	114/116	0.934	114/118	2.578	113/115	0.839	113/117
7						23831	1	1	877.91	1753.8	2	1753.84	-0.04	75	86	0	82.82	5.30E-06	R	EDPMIFAELEQE	-			D:\Pkl\Bethan Jones iTRAQ\2D_BethanJones_iTRAQ_amended1_220210_inj2_1.pkl (query 160)	114/113	1.635	114/115	1.246	114/117	1.056	116/113	1.37	116/115	0.959	116/117	0.828	118/113	0.69	118/115	0.479	118/117	0.405	114/116	1.243	114/118	2.563	113/115	0.703	113/117
7						23832	1	1	877.91	1753.8	2	1753.84	-0.04	75	86	0	86.48	2.30E-06	R	EDPMIFAELEQE	-			D:\Pkl\Bethan Jones iTRAQ\2D_BethanJones_iTRAQ_extendgradient_120310__inj1b_1.pkl (query 273)	114/113	-91.292	114/115	1.529	114/117	1.386	116/113	-46.619	116/115	0.717	116/117	0.663	118/113	13.685	118/115	-0.209	118/117	-0.189	114/116	2.04	114/118	-7.22	113/115	-0.015	113/117
7						23833	1	1	877.93	1753.84	2	1753.84	0	75	86	0	86.71	2.10E-06	R	EDPMIFAELEQE	-			D:\Pkl\Bethan Jones iTRAQ\2D_BethanJones_iTRAQ_extendgradient_120310__inj3_1.pkl (query 247)	114/113	2.431	114/115	1.274	114/117	1.002	116/113	2.227	116/115	1.073	116/117	0.86	118/113	-0.442	118/115	-0.211	118/117	-0.165	114/116	1.137	114/118	-5.957	113/115	0.483	113/117
7						23834	1	1	877.93	1753.85	2	1753.84	0.01	75	86	0	86.6	2.20E-06	R	EDPMIFAELEQE	-			D:\Pkl\Bethan Jones iTRAQ\2D_BethanJones_iTRAQ_extendgradient_120310__inj2_1.pkl (query 379)	114/113	0	114/115	0	114/117	###	116/113	-25.674	116/115	0.982	116/117	###	118/113	3.56	118/115	-0.133	118/117	0	114/116	0	114/118	0	113/115	0	113/117
7						23835	1	1	877.94	1753.86	2	1753.84	0.02	75	86	0	82.94	5.00E-06	R	EDPMIFAELEQE	-			D:\Pkl\Bethan Jones iTRAQ\2D_BethanJones_iTRAQ_extendgradient_120310__inj2_1.pkl (query 231)	114/113	2.215	114/115	1.657	114/117	1.239	116/113	2.088	116/115	1.435	116/117	1.094	118/113	0.615	118/115	0.418	118/117	0.312	114/116	1.105	114/118	3.9	113/115	0.69	113/117
7						23861	1	1	881.09	2640.26	3	2640.3	-0.03	14	33	0	109.46	1.10E-08	K	VILLGDEDYEEEPVCEALVR	V			D:\Pkl\Bethan Jones iTRAQ\2D_BethanJones_iTRAQ_extendgradient_120310__inj3_3.pkl (query 240)	114/113	1.265	114/115	0.737	114/117	0.439	116/113	2.665	116/115	1.427	116/117	0.866	118/113	-0.326	118/115	-0.173	118/117	-0.103	114/116	0.494	114/118	-4.199	113/115	0.538	113/117
7						23863	1	1	881.1	2640.29	3	2640.3	-0.01	14	33	0	108.12	1.40E-08	K	VILLGDEDYEEEPVCEALVR	V			D:\Pkl\Bethan Jones iTRAQ\2D_BethanJones_iTRAQ_extendgradient_120310__inj2_3.pkl (query 196)	114/113	1.264	114/115	0.781	114/117	0.737	116/113	1.959	116/115	1.111	116/117	1.069	118/113	1.089	118/115	0.612	118/117	0.576	114/116	0.672	114/118	1.256	113/115	0.57	113/117
8	gi|261430814|gb|FP208285.1|FP208285	FP208285 haploid cell library (AAZ0AAA) Emiliania huxleyi cDNA clone AAZ0AAA49YJ17 (AAZ0AAA49YJ17FM1) 5~, mRNA sequence	530	21891	76	13997	7	1	509.73	1017.44	2	1017.54	-0.11	104	110	0	3.48	3.70E+02	R	TLYGFGG	-			D:\Pkl\Bethan Jones iTRAQ\2D_BethanJones_iTRAQ_extendgradient_120310__inj2_5.pkl (query 106)	114/113	---	114/115	---	114/117	---	116/113	---	116/115	---	116/117	---	118/113	---	118/115	---	118/117	---	114/116	---	114/118	---	113/115	---	113/117
8						14002	1	1	509.75	1017.49	2	1017.54	-0.06	104	110	0	17.95	26	R	TLYGFGG	-			D:\Pkl\Bethan Jones iTRAQ\2D_BethanJones_iTRAQ_amended1_220210_inj2_4.pkl (query 213)	114/113	0.221	114/115	0.25	114/117	0.304	116/113	0.182	116/115	0.188	116/117	0.234	118/113	0.634	118/115	0.652	118/117	0.793	114/116	1.267	114/118	0.377	113/115	1.042	113/117
8						14003	1	1	509.75	1017.49	2	1017.54	-0.05	104	110	0	24.5	5.8	R	TLYGFGG	-			D:\Pkl\Bethan Jones iTRAQ\2D_BethanJones_iTRAQ_amended1_220210_inj3_4.pkl (query 278)	114/113	0.282	114/115	0.275	114/117	0.349	116/113	0.175	116/115	0.156	116/117	0.202	118/113	0.8	118/115	0.71	118/117	0.899	114/116	1.685	114/118	0.382	113/115	0.899	113/117
8						14004	1	1	509.76	1017.5	2	1017.54	-0.05	104	110	0	24.5	6	R	TLYGFGG	-			D:\Pkl\Bethan Jones iTRAQ\2D_BethanJones_iTRAQ_amended1_220210_inj3_4.pkl (query 279)	114/113	0.282	114/115	0.275	114/117	0.349	116/113	0.175	116/115	0.156	116/117	0.202	118/113	0.8	118/115	0.71	118/117	0.899	114/116	1.685	114/118	0.382	113/115	0.899	113/117
8						14005	1	1	509.76	1017.5	2	1017.54	-0.04	104	110	0	17.81	28	R	TLYGFGG	-			D:\Pkl\Bethan Jones iTRAQ\2D_BethanJones_iTRAQ_amended1_220210_inj3_4.pkl (query 105)	114/113	0.292	114/115	0.352	114/117	0.432	116/113	0.178	116/115	0.198	116/117	0.248	118/113	0.629	118/115	0.691	118/117	0.846	114/116	1.702	114/118	0.501	113/115	1.113	113/117
8						14009	1	1	509.76	1017.51	2	1017.54	-0.03	104	110	0	15.3	50	R	TLYGFGG	-			D:\Pkl\Bethan Jones iTRAQ\2D_BethanJones_iTRAQ_amended1_220210_inj1_4.pkl (query 207)	114/113	0.208	114/115	0.286	114/117	0.343	116/113	0.145	116/115	0.183	116/117	0.224	118/113	0.666	118/115	0.834	118/117	0.998	114/116	1.495	114/118	0.338	113/115	1.269	113/117
8						14010	1	1	509.77	1017.52	2	1017.54	-0.03	104	110	0	19.17	20	R	TLYGFGG	-			D:\Pkl\Bethan Jones iTRAQ\2D_BethanJones_iTRAQ_amended1_220210_inj1_4.pkl (query 105)	114/113	0.252	114/115	0.257	114/117	0.314	116/113	0.163	116/115	0.153	116/117	0.191	118/113	0.761	118/115	0.709	118/117	0.863	114/116	1.606	114/118	0.358	113/115	0.944	113/117
8						14012	1	1	509.77	1017.52	2	1017.54	-0.02	104	110	0	13.3	79	R	TLYGFGG	-			D:\Pkl\Bethan Jones iTRAQ\2D_BethanJones_iTRAQ_extendgradient_120310__inj1_4.pkl (query 302)	114/113	0.271	114/115	0.296	114/117	0.34	116/113	0.191	116/115	0.192	116/117	0.225	118/113	0.745	118/115	0.74	118/117	0.848	114/116	1.475	114/118	0.394	113/115	1.007	113/117
8						14013	1	1	509.77	1017.52	2	1017.54	-0.02	104	110	0	24.96	5.4	R	TLYGFGG	-			D:\Pkl\Bethan Jones iTRAQ\2D_BethanJones_iTRAQ_extendgradient_120310__inj1b_5.pkl (query 257)	114/113	0.252	114/115	0.268	114/117	0.314	116/113	0.141	116/115	0.138	116/117	0.165	118/113	0.702	118/115	0.679	118/117	0.795	114/116	1.857	114/118	0.388	113/115	0.98	113/117
8						14015	1	1	509.77	1017.53	2	1017.54	-0.02	104	110	0	17.81	28	R	TLYGFGG	-			D:\Pkl\Bethan Jones iTRAQ\2D_BethanJones_iTRAQ_extendgradient_120310__inj1b_5.pkl (query 95)	114/113	0.398	114/115	0.409	114/117	0.509	116/113	0.17	116/115	0.161	116/117	0.204	118/113	0.739	118/115	0.691	118/117	0.858	114/116	2.434	114/118	0.583	113/115	0.947	113/117
8						14016	1	1	509.77	1017.53	2	1017.54	-0.02	104	110	0	7.62	2.90E+02	R	TLYGFGG	-			D:\Pkl\Bethan Jones iTRAQ\2D_BethanJones_iTRAQ_extendgradient_120310__inj1b_5.pkl (query 100)	114/113	---	114/115	---	114/117	---	116/113	---	116/115	---	116/117	---	118/113	---	118/115	---	118/117	---	114/116	---	114/118	---	113/115	---	113/117
8						14017	1	1	509.77	1017.53	2	1017.54	-0.01	104	110	0	19.26	20	R	TLYGFGG	-			D:\Pkl\Bethan Jones iTRAQ\2D_BethanJones_iTRAQ_extendgradient_120310__inj1_4.pkl (query 143)	114/113	0.189	114/115	0.225	114/117	0.255	116/113	0.145	116/115	0.159	116/117	0.183	118/113	0.517	118/115	0.558	118/117	0.631	114/116	1.356	114/118	0.397	113/115	1.095	113/117
8						14018	1	1	509.77	1017.53	2	1017.54	-0.01	104	110	0	17.92	27	R	TLYGFGG	-			D:\Pkl\Bethan Jones iTRAQ\2D_BethanJones_iTRAQ_extendgradient_120310__inj2_5.pkl (query 100)	114/113	0.287	114/115	0.288	114/117	0.368	116/113	0.212	116/115	0.196	116/117	0.254	118/113	0.832	118/115	0.759	118/117	0.966	114/116	1.409	114/118	0.374	113/115	0.924	113/117
8						14019	1	1	509.78	1017.55	2	1017.54	0	104	110	0	16.32	39	R	TLYGFGG	-			D:\Pkl\Bethan Jones iTRAQ\2D_BethanJones_iTRAQ_extendgradient_120310__inj1b_5.pkl (query 92)	114/113	0.352	114/115	0.353	114/117	0.392	116/113	0.46	116/115	0.423	116/117	0.479	118/113	1.185	118/115	1.08	118/117	1.198	114/116	0.798	114/118	0.321	113/115	0.924	113/117
8						14020	1	1	509.78	1017.55	2	1017.54	0	104	110	0	17.87	28	R	TLYGFGG	-			D:\Pkl\Bethan Jones iTRAQ\2D_BethanJones_iTRAQ_extendgradient_120310__inj3_5.pkl (query 92)	114/113	0.254	114/115	0.283	114/117	0.322	116/113	0.204	116/115	0.209	116/117	0.242	118/113	0.756	118/115	0.768	118/117	0.87	114/116	1.297	114/118	0.363	113/115	1.029	113/117
8						18582	2	1	570.33	1138.64	2	1138.59	0.05	107	112	0	5.15	7.10E+02	-	MRPEMR	L	Oxidation (M)	0.000020.0	D:\Pkl\Bethan Jones iTRAQ\2D_BethanJones_iTRAQ_amended1_220210_inj1_3.pkl (query 288)	114/113	---	114/115	---	114/117	---	116/113	---	116/115	---	116/117	---	118/113	---	118/115	---	118/117	---	114/116	---	114/118	---	113/115	---	113/117
8						18919	6	1	578.32	1154.63	2	1154.58	0.05	107	112	0	4.16	9.00E+02	-	MRPEMR	L	2 Oxidation (M)	0.200020.0	D:\Pkl\Bethan Jones iTRAQ\2D_BethanJones_iTRAQ_extendgradient_120310__inj2_1.pkl (query 526)	114/113	---	114/115	---	114/117	---	116/113	---	116/115	---	116/117	---	118/113	---	118/115	---	118/117	---	114/116	---	114/118	---	113/115	---	113/117
8						21480	1	1	647.37	1292.73	2	1292.78	-0.05	68	75	0	33.26	0.93	K	VFLENVIR	D			D:\Pkl\Bethan Jones iTRAQ\2D_BethanJones_iTRAQ_amended1_220210_inj2_6.pkl (query 97)	114/113	---	114/115	---	114/117	---	116/113	---	116/115	---	116/117	---	118/113	---	118/115	---	118/117	---	114/116	---	114/118	---	113/115	---	113/117
8						21481	1	1	647.37	1292.73	2	1292.78	-0.05	68	75	0	33.55	0.87	K	VFLENVIR	D			D:\Pkl\Bethan Jones iTRAQ\2D_BethanJones_iTRAQ_extendgradient_120310__inj1b_7.pkl (query 139)	114/113	---	114/115	---	114/117	---	116/113	---	116/115	---	116/117	---	118/113	---	118/115	---	118/117	---	114/116	---	114/118	---	113/115	---	113/117
8						21482	1	1	647.38	1292.74	2	1292.78	-0.04	68	75	0	33.43	0.89	K	VFLENVIR	D			D:\Pkl\Bethan Jones iTRAQ\2D_BethanJones_iTRAQ_extendgradient_120310__inj3_7.pkl (query 130)	114/113	---	114/115	---	114/117	---	116/113	---	116/115	---	116/117	---	118/113	---	118/115	---	118/117	---	114/116	---	114/118	---	113/115	---	113/117
8						21483	1	1	647.38	1292.74	2	1292.78	-0.04	68	75	0	35.5	0.55	K	VFLENVIR	D			D:\Pkl\Bethan Jones iTRAQ\2D_BethanJones_iTRAQ_extendgradient_120310__inj1b_7.pkl (query 146)	114/113	---	114/115	---	114/117	---	116/113	---	116/115	---	116/117	---	118/113	---	118/115	---	118/117	---	114/116	---	114/118	---	113/115	---	113/117
8						21484	2	1	647.38	1292.74	2	1292.78	-0.04	68	75	0	32.38	1.1	K	VFLENVIR	D			D:\Pkl\Bethan Jones iTRAQ\2D_BethanJones_iTRAQ_extendgradient_120310__inj2_7.pkl (query 137)	114/113	---	114/115	---	114/117	---	116/113	---	116/115	---	116/117	---	118/113	---	118/115	---	118/117	---	114/116	---	114/118	---	113/115	---	113/117
8						21485	1	1	647.38	1292.74	2	1292.78	-0.03	68	75	0	35.5	0.55	K	VFLENVIR	D			D:\Pkl\Bethan Jones iTRAQ\2D_BethanJones_iTRAQ_extendgradient_120310__inj1b_7.pkl (query 148)	114/113	---	114/115	---	114/117	---	116/113	---	116/115	---	116/117	---	118/113	---	118/115	---	118/117	---	114/116	---	114/118	---	113/115	---	113/117
8						21486	1	1	647.38	1292.75	2	1292.78	-0.03	68	75	0	32.74	1	K	VFLENVIR	D			D:\Pkl\Bethan Jones iTRAQ\2D_BethanJones_iTRAQ_amended1_220210_inj1_6.pkl (query 69)	114/113	---	114/115	---	114/117	---	116/113	---	116/115	---	116/117	---	118/113	---	118/115	---	118/117	---	114/116	---	114/118	---	113/115	---	113/117
8						21487	1	1	647.38	1292.75	2	1292.78	-0.03	68	75	0	32.93	0.99	K	VFLENVIR	D			D:\Pkl\Bethan Jones iTRAQ\2D_BethanJones_iTRAQ_amended1_220210_inj3_6.pkl (query 100)	114/113	---	114/115	---	114/117	---	116/113	---	116/115	---	116/117	---	118/113	---	118/115	---	118/117	---	114/116	---	114/118	---	113/115	---	113/117
8						21488	1	1	647.38	1292.75	2	1292.78	-0.02	68	75	0	34.95	0.62	K	VFLENVIR	D			D:\Pkl\Bethan Jones iTRAQ\2D_BethanJones_iTRAQ_extendgradient_120310__inj3_7.pkl (query 132)	114/113	---	114/115	---	114/117	---	116/113	---	116/115	---	116/117	---	118/113	---	118/115	---	118/117	---	114/116	---	114/118	---	113/115	---	113/117
8						21489	1	1	647.38	1292.75	2	1292.78	-0.02	68	75	0	30.89	1.6	K	VFLENVIR	D			D:\Pkl\Bethan Jones iTRAQ\2D_BethanJones_iTRAQ_extendgradient_120310__inj1_6.pkl (query 139)	114/113	---	114/115	---	114/117	---	116/113	---	116/115	---	116/117	---	118/113	---	118/115	---	118/117	---	114/116	---	114/118	---	113/115	---	113/117
8						21490	1	1	647.39	1292.76	2	1292.78	-0.02	68	75	0	34.49	0.69	K	VFLENVIR	D			D:\Pkl\Bethan Jones iTRAQ\2D_BethanJones_iTRAQ_amended1_220210_inj3_6.pkl (query 101)	114/113	---	114/115	---	114/117	---	116/113	---	116/115	---	116/117	---	118/113	---	118/115	---	118/117	---	114/116	---	114/118	---	113/115	---	113/117
8						21491	1	1	647.39	1292.76	2	1292.78	-0.02	68	75	0	33.46	0.87	K	VFLENVIR	D			D:\Pkl\Bethan Jones iTRAQ\2D_BethanJones_iTRAQ_extendgradient_120310__inj2_7.pkl (query 132)	114/113	---	114/115	---	114/117	---	116/113	---	116/115	---	116/117	---	118/113	---	118/115	---	118/117	---	114/116	---	114/118	---	113/115	---	113/117
8						11908	1	1	489.56	1465.67	3	1465.75	-0.08	76	85	0	16.2	23	R	DAVTYTEHAR	R			D:\Pkl\Bethan Jones iTRAQ\2D_BethanJones_iTRAQ_amended1_220210_inj2_1.pkl (query 45)	114/113	---	114/115	---	114/117	---	116/113	---	116/115	---	116/117	---	118/113	---	118/115	---	118/117	---	114/116	---	114/118	---	113/115	---	113/117
8						12712	1	1	495.56	1483.67	3	1483.82	-0.15	54	63	0	34.87	0.31	R	ISGLIYEETR	G			D:\Pkl\Bethan Jones iTRAQ\2D_BethanJones_iTRAQ_extendgradient_120310__inj3_4.pkl (query 139)	114/113	0.309	114/115	0.421	114/117	0.657	116/113	0.187	116/115	0.233	116/117	0.371	118/113	0.262	118/115	0.324	118/117	0.504	114/116	1.728	114/118	1.278	113/115	1.254	113/117
8						12713	1	1	495.58	1483.71	3	1483.82	-0.11	54	63	0	28.57	1.5	R	ISGLIYEETR	G			D:\Pkl\Bethan Jones iTRAQ\2D_BethanJones_iTRAQ_amended1_220210_inj2_4.pkl (query 215)	114/113	---	114/115	---	114/117	---	116/113	---	116/115	---	116/117	---	118/113	---	118/115	---	118/117	---	114/116	---	114/118	---	113/115	---	113/117
8						22725	1	1	742.86	1483.71	2	1483.82	-0.11	54	63	0	53.36	0.0055	R	ISGLIYEETR	G			D:\Pkl\Bethan Jones iTRAQ\2D_BethanJones_iTRAQ_extendgradient_120310__inj3_4.pkl (query 311)	114/113	0.281	114/115	0.402	114/117	0.573	116/113	0.103	116/115	0.135	116/117	0.196	118/113	0.26	118/115	0.338	118/117	0.48	114/116	2.848	114/118	1.172	113/115	1.32	113/117
8						12716	1	1	495.58	1483.73	3	1483.82	-0.09	54	63	0	34.77	0.36	R	ISGLIYEETR	G			D:\Pkl\Bethan Jones iTRAQ\2D_BethanJones_iTRAQ_amended1_220210_inj1_4.pkl (query 209)	114/113	0.281	114/115	0.429	114/117	0.708	116/113	0.186	116/115	0.261	116/117	0.439	118/113	0.248	118/115	0.345	118/117	0.567	114/116	1.572	114/118	1.225	113/115	1.407	113/117
8						12717	1	1	495.58	1483.73	3	1483.82	-0.09	54	63	0	31.04	0.86	R	ISGLIYEETR	G			D:\Pkl\Bethan Jones iTRAQ\2D_BethanJones_iTRAQ_extendgradient_120310__inj3_4.pkl (query 312)	114/113	0.295	114/115	0.373	114/117	0.594	116/113	0.225	116/115	0.261	116/117	0.424	118/113	0.238	118/115	0.273	118/117	0.435	114/116	1.366	114/118	1.342	113/115	1.163	113/117
8						12718	1	1	495.59	1483.75	3	1483.82	-0.07	54	63	0	33.27	0.51	R	ISGLIYEETR	G			D:\Pkl\Bethan Jones iTRAQ\2D_BethanJones_iTRAQ_amended1_220210_inj3_4.pkl (query 220)	114/113	0.284	114/115	0.369	114/117	0.576	116/113	0.23	116/115	0.275	116/117	0.437	118/113	0.24	118/115	0.283	118/117	0.442	114/116	1.285	114/118	1.281	113/115	1.197	113/117
8						22726	1	1	742.88	1483.76	2	1483.82	-0.06	54	63	0	52.66	0.0063	R	ISGLIYEETR	G			D:\Pkl\Bethan Jones iTRAQ\2D_BethanJones_iTRAQ_extendgradient_120310__inj3_4.pkl (query 140)	114/113	0.3	114/115	0.449	114/117	0.587	116/113	0.112	116/115	0.154	116/117	0.205	118/113	0.261	118/115	0.356	118/117	0.464	114/116	2.798	114/118	1.243	113/115	1.38	113/117
8						22727	1	1	742.89	1483.76	2	1483.82	-0.06	54	63	0	65.77	0.00031	R	ISGLIYEETR	G			D:\Pkl\Bethan Jones iTRAQ\2D_BethanJones_iTRAQ_amended1_220210_inj1_4.pkl (query 119)	114/113	0.327	114/115	0.459	114/117	0.618	116/113	0.125	116/115	0.161	116/117	0.221	118/113	0.292	118/115	0.373	118/117	0.501	114/116	2.725	114/118	1.213	113/115	1.295	113/117
8						22728	1	1	742.89	1483.76	2	1483.82	-0.06	54	63	0	65.71	0.00031	R	ISGLIYEETR	G			D:\Pkl\Bethan Jones iTRAQ\2D_BethanJones_iTRAQ_amended1_220210_inj2_4.pkl (query 108)	114/113	0.326	114/115	0.472	114/117	0.659	116/113	0.117	116/115	0.155	116/117	0.221	118/113	0.276	118/115	0.364	118/117	0.506	114/116	2.911	114/118	1.279	113/115	1.334	113/117
8						12719	1	1	495.59	1483.76	3	1483.82	-0.06	54	63	0	32.51	0.61	R	ISGLIYEETR	G			D:\Pkl\Bethan Jones iTRAQ\2D_BethanJones_iTRAQ_extendgradient_120310__inj2_4.pkl (query 297)	114/113	0.252	114/115	0.351	114/117	0.496	116/113	0.176	116/115	0.226	116/117	0.325	118/113	0.269	118/115	0.34	118/117	0.479	114/116	1.489	114/118	1.017	113/115	1.284	113/117
8						22729	1	1	742.9	1483.78	2	1483.82	-0.04	54	63	0	54.68	0.004	R	ISGLIYEETR	G			D:\Pkl\Bethan Jones iTRAQ\2D_BethanJones_iTRAQ_amended1_220210_inj3_4.pkl (query 115)	114/113	0.34	114/115	0.493	114/117	0.655	116/113	0.13	116/115	0.174	116/117	0.235	118/113	0.294	118/115	0.389	118/117	0.515	114/116	2.715	114/118	1.249	113/115	1.339	113/117
8						12720	1	1	495.6	1483.78	3	1483.82	-0.04	54	63	0	31.63	0.77	R	ISGLIYEETR	G			D:\Pkl\Bethan Jones iTRAQ\2D_BethanJones_iTRAQ_extendgradient_120310__inj1_4.pkl (query 156)	114/113	0.32	114/115	0.411	114/117	0.594	116/113	0.235	116/115	0.278	116/117	0.409	118/113	0.265	118/115	0.31	118/117	0.448	114/116	1.415	114/118	1.303	113/115	1.185	113/117
8						12721	1	1	495.6	1483.79	3	1483.82	-0.03	54	63	0	32.52	0.62	R	ISGLIYEETR	G			D:\Pkl\Bethan Jones iTRAQ\2D_BethanJones_iTRAQ_extendgradient_120310__inj1b_4.pkl (query 156)	114/113	0.323	114/115	0.39	114/117	0.65	116/113	0.202	116/115	0.224	116/117	0.381	118/113	0.253	118/115	0.278	118/117	0.462	114/116	1.664	114/118	1.381	113/115	1.114	113/117
8						22730	1	1	742.91	1483.8	2	1483.82	-0.02	54	63	0	54.84	0.0038	R	ISGLIYEETR	G			D:\Pkl\Bethan Jones iTRAQ\2D_BethanJones_iTRAQ_extendgradient_120310__inj2_4.pkl (query 124)	114/113	0.271	114/115	0.379	114/117	0.549	116/113	0.096	116/115	0.123	116/117	0.182	118/113	0.259	118/115	0.33	118/117	0.475	114/116	2.943	114/118	1.134	113/115	1.29	113/117
8						22731	1	1	742.91	1483.8	2	1483.82	-0.02	54	63	0	53.3	0.0054	R	ISGLIYEETR	G			D:\Pkl\Bethan Jones iTRAQ\2D_BethanJones_iTRAQ_extendgradient_120310__inj1_4.pkl (query 305)	114/113	0.277	114/115	0.386	114/117	0.565	116/113	0.1	116/115	0.128	116/117	0.191	118/113	0.279	118/115	0.354	118/117	0.517	114/116	2.89	114/118	1.074	113/115	1.285	113/117
8						22732	1	1	742.91	1483.8	2	1483.82	-0.01	54	63	0	53.45	0.0053	R	ISGLIYEETR	G			D:\Pkl\Bethan Jones iTRAQ\2D_BethanJones_iTRAQ_extendgradient_120310__inj1_4.pkl (query 155)	114/113	0.267	114/115	0.395	114/117	0.549	116/113	0.104	116/115	0.142	116/117	0.2	118/113	0.265	118/115	0.356	118/117	0.493	114/116	2.669	114/118	1.093	113/115	1.362	113/117
8						22733	1	1	742.91	1483.81	2	1483.82	-0.01	54	63	0	54.87	0.0039	R	ISGLIYEETR	G			D:\Pkl\Bethan Jones iTRAQ\2D_BethanJones_iTRAQ_extendgradient_120310__inj1b_4.pkl (query 157)	114/113	0.277	114/115	0.405	114/117	0.578	116/113	0.108	116/115	0.145	116/117	0.212	118/113	0.238	118/115	0.316	118/117	0.45	114/116	2.663	114/118	1.261	113/115	1.348	113/117
8						17300	1	1	547.61	1639.81	3	1639.92	-0.11	53	63	1	53.59	0.0041	K	RISGLIYEETR	G			D:\Pkl\Bethan Jones iTRAQ\2D_BethanJones_iTRAQ_amended1_220210_inj1_4.pkl (query 86)	114/113	0.41	114/115	0.657	114/117	0.838	116/113	0.258	116/115	0.379	116/117	0.493	118/113	0.382	118/115	0.556	118/117	0.708	114/116	1.656	114/118	1.162	113/115	1.476	113/117
8						17301	1	1	547.63	1639.87	3	1639.92	-0.05	53	63	1	38.71	0.13	K	RISGLIYEETR	G			D:\Pkl\Bethan Jones iTRAQ\2D_BethanJones_iTRAQ_extendgradient_120310__inj2_5.pkl (query 313)	114/113	0.656	114/115	0.985	114/117	0.988	116/113	0.515	116/115	0.71	116/117	0.726	118/113	0.771	118/115	1.053	118/117	1.053	114/116	1.327	114/118	0.921	113/115	1.385	113/117
8						17302	1	1	547.63	1639.88	3	1639.92	-0.04	53	63	1	27.81	1.6	K	RISGLIYEETR	G			D:\Pkl\Bethan Jones iTRAQ\2D_BethanJones_iTRAQ_extendgradient_120310__inj3_5.pkl (query 503)	114/113	0.628	114/115	0.839	114/117	1.076	116/113	0.508	116/115	0.624	116/117	0.815	118/113	0.84	118/115	1.021	118/117	1.306	114/116	1.287	114/118	0.809	113/115	1.233	113/117
8						21313	1	1	640.33	1917.97	3	1918.11	-0.14	88	99	0	36.12	0.46	K	TVTAMDVVYALK	R			D:\Pkl\Bethan Jones iTRAQ\2D_BethanJones_iTRAQ_amended1_220210_inj1_6.pkl (query 93)	114/113	0.245	114/115	0.761	114/117	1.076	116/113	0.063	116/115	0.179	116/117	0.257	118/113	0.122	118/115	0.344	118/117	0.486	114/116	4.077	114/118	2.177	113/115	2.865	113/117
8						21315	1	1	640.34	1918	3	1918.11	-0.1	88	99	0	36.15	0.47	K	TVTAMDVVYALK	R			D:\Pkl\Bethan Jones iTRAQ\2D_BethanJones_iTRAQ_extendgradient_120310__inj1b_7.pkl (query 159)	114/113	0.201	114/115	0.518	114/117	0.895	116/113	0.056	116/115	0.132	116/117	0.233	118/113	0.143	118/115	0.335	118/117	0.578	114/116	3.753	114/118	1.521	113/115	2.376	113/117
8						21318	1	1	640.36	1918.07	3	1918.11	-0.03	88	99	0	40.46	0.17	K	TVTAMDVVYALK	R			D:\Pkl\Bethan Jones iTRAQ\2D_BethanJones_iTRAQ_extendgradient_120310__inj2_7.pkl (query 148)	114/113	0.272	114/115	0.755	114/117	1.097	116/113	0.101	116/115	0.258	116/117	0.382	118/113	0.178	118/115	0.449	118/117	0.65	114/116	2.803	114/118	1.658	113/115	2.56	113/117
8						21319	1	1	640.37	1918.08	3	1918.11	-0.02	88	99	0	40.37	0.18	K	TVTAMDVVYALK	R			D:\Pkl\Bethan Jones iTRAQ\2D_BethanJones_iTRAQ_extendgradient_120310__inj1_6.pkl (query 149)	114/113	0.204	114/115	0.606	114/117	0.963	116/113	0.072	116/115	0.197	116/117	0.32	118/113	0.118	118/115	0.32	118/117	0.508	114/116	2.935	114/118	1.862	113/115	2.743	113/117
8						21422	1	1	645.31	1932.91	3	1933.16	-0.25	32	43	0	42.85	0.1	R	DNIQGITKPAIR	R			D:\Pkl\Bethan Jones iTRAQ\2D_BethanJones_iTRAQ_amended1_220210_inj3_4.pkl (query 84)	114/113	0.35	114/115	0.475	114/117	0.609	116/113	0.174	116/115	0.217	116/117	0.284	118/113	0.446	118/115	0.55	118/117	0.704	114/116	2.093	114/118	0.849	113/115	1.251	113/117
8						21423	1	1	645.31	1932.91	3	1933.16	-0.25	32	43	0	42.85	0.1	R	DNIQGITKPAIR	R			D:\Pkl\Bethan Jones iTRAQ\2D_BethanJones_iTRAQ_amended1_220210_inj3_4.pkl (query 83)	114/113	0.35	114/115	0.475	114/117	0.609	116/113	0.174	116/115	0.217	116/117	0.284	118/113	0.446	118/115	0.55	118/117	0.704	114/116	2.093	114/118	0.849	113/115	1.251	113/117
8						21424	1	1	645.32	1932.93	3	1933.16	-0.22	32	43	0	43.89	0.084	R	DNIQGITKPAIR	R			D:\Pkl\Bethan Jones iTRAQ\2D_BethanJones_iTRAQ_amended1_220210_inj2_4.pkl (query 73)	114/113	0.326	114/115	0.415	114/117	0.552	116/113	0.138	116/115	0.161	116/117	0.219	118/113	0.418	118/115	0.485	118/117	0.643	114/116	2.461	114/118	0.843	113/115	1.176	113/117
8						21425	1	1	645.32	1932.93	3	1933.16	-0.22	32	43	0	43.89	0.084	R	DNIQGITKPAIR	R			D:\Pkl\Bethan Jones iTRAQ\2D_BethanJones_iTRAQ_amended1_220210_inj2_4.pkl (query 71)	114/113	0.326	114/115	0.415	114/117	0.552	116/113	0.138	116/115	0.161	116/117	0.219	118/113	0.418	118/115	0.485	118/117	0.643	114/116	2.461	114/118	0.843	113/115	1.176	113/117
8						21426	1	1	645.33	1932.96	3	1933.16	-0.2	32	43	0	25.68	5.7	R	DNIQGITKPAIR	R			D:\Pkl\Bethan Jones iTRAQ\2D_BethanJones_iTRAQ_amended1_220210_inj1_4.pkl (query 77)	114/113	0.382	114/115	0.505	114/117	0.595	116/113	0.265	116/115	0.321	116/117	0.386	118/113	0.487	118/115	0.585	118/117	0.688	114/116	1.502	114/118	0.849	113/115	1.217	113/117
8						21429	1	1	645.35	1933.02	3	1933.16	-0.13	32	43	0	40.08	0.21	R	DNIQGITKPAIR	R			D:\Pkl\Bethan Jones iTRAQ\2D_BethanJones_iTRAQ_extendgradient_120310__inj2_5.pkl (query 75)	114/113	0.329	114/115	0.405	114/117	0.562	116/113	0.136	116/115	0.154	116/117	0.218	118/113	0.421	118/115	0.472	118/117	0.654	114/116	2.516	114/118	0.844	113/115	1.136	113/117
8						21432	1	1	645.37	1933.07	3	1933.16	-0.08	32	43	0	41.75	0.14	R	DNIQGITKPAIR	R			D:\Pkl\Bethan Jones iTRAQ\2D_BethanJones_iTRAQ_extendgradient_120310__inj1b_5.pkl (query 236)	114/113	0.348	114/115	0.44	114/117	0.578	116/113	0.178	116/115	0.207	116/117	0.277	118/113	0.453	118/115	0.521	118/117	0.682	114/116	2.038	114/118	0.832	113/115	1.167	113/117
8						21434	1	1	645.37	1933.09	3	1933.16	-0.07	32	43	0	39.75	0.22	R	DNIQGITKPAIR	R			D:\Pkl\Bethan Jones iTRAQ\2D_BethanJones_iTRAQ_extendgradient_120310__inj1_4.pkl (query 282)	114/113	0.417	114/115	0.523	114/117	0.654	116/113	0.286	116/115	0.33	116/117	0.42	118/113	0.499	118/115	0.569	118/117	0.71	114/116	1.518	114/118	0.904	113/115	1.156	113/117
8						21435	1	1	645.37	1933.09	3	1933.16	-0.06	32	43	0	10.85	1.70E+02	R	DNIQGITKPAIR	R			D:\Pkl\Bethan Jones iTRAQ\2D_BethanJones_iTRAQ_extendgradient_120310__inj2_4.pkl (query 354)	114/113	---	114/115	---	114/117	---	116/113	---	116/115	---	116/117	---	118/113	---	118/115	---	118/117	---	114/116	---	114/118	---	113/115	---	113/117
8						21436	4	1	645.38	1933.1	3	1933.16	-0.05	32	43	0	5.33	6.20E+02	R	DNIQGITKPAIR	R			D:\Pkl\Bethan Jones iTRAQ\2D_BethanJones_iTRAQ_extendgradient_120310__inj3_4.pkl (query 407)	114/113	---	114/115	---	114/117	---	116/113	---	116/115	---	116/117	---	118/113	---	118/115	---	118/117	---	114/116	---	114/118	---	113/115	---	113/117
8						21437	1	1	645.38	1933.11	3	1933.16	-0.04	32	43	0	37.7	0.36	R	DNIQGITKPAIR	R			D:\Pkl\Bethan Jones iTRAQ\2D_BethanJones_iTRAQ_extendgradient_120310__inj3_5.pkl (query 229)	114/113	0.46	114/115	0.591	114/117	0.774	116/113	0.267	116/115	0.316	116/117	0.422	118/113	0.574	118/115	0.672	118/117	0.877	114/116	1.79	114/118	0.866	113/115	1.187	113/117
8						22342	1	1	697.72	2090.13	3	2090.2	-0.07	88	100	1	55.5	0.0017	K	TVTAMDVVYALKR	Q	Oxidation (M)	0.0000200000000.0	D:\Pkl\Bethan Jones iTRAQ\2D_BethanJones_iTRAQ_extendgradient_120310__inj3_7.pkl (query 472)	114/113	0.505	114/115	0.345	114/117	0.398	116/113	0.615	116/115	0.385	116/117	0.454	118/113	1.467	118/115	0.911	118/117	1.049	114/116	0.855	114/118	0.373	113/115	0.629	113/117
8						22343	1	1	697.72	2090.13	3	2090.2	-0.07	88	100	1	55.5	0.0017	K	TVTAMDVVYALKR	Q	Oxidation (M)	0.0000200000000.0	D:\Pkl\Bethan Jones iTRAQ\2D_BethanJones_iTRAQ_extendgradient_120310__inj3_7.pkl (query 471)	114/113	0.505	114/115	0.345	114/117	0.398	116/113	0.615	116/115	0.385	116/117	0.454	118/113	1.467	118/115	0.911	118/117	1.049	114/116	0.855	114/118	0.373	113/115	0.629	113/117
8						22996	3	1	785.83	2354.48	3	2354.23	0.25	23	40	1	5.07	3.10E+02	R	MGTAPPMGGARTDQGGVK	K	Oxidation (M)	0.000000200000000000.0	D:\Pkl\Bethan Jones iTRAQ\2D_BethanJones_iTRAQ_amended1_220210_inj2_7.pkl (query 40)	114/113	---	114/115	---	114/117	---	116/113	---	116/115	---	116/117	---	118/113	---	118/115	---	118/117	---	114/116	---	114/118	---	113/115	---	113/117
8						23093	6	1	785.84	2354.5	3	2354.23	0.27	23	40	1	1.72	7.10E+02	R	MGTAPPMGGARTDQGGVK	K	Oxidation (M)	0.000000200000000000.0	D:\Pkl\Bethan Jones iTRAQ\2D_BethanJones_iTRAQ_amended1_220210_inj2_7.pkl (query 44)	114/113	---	114/115	---	114/117	---	116/113	---	116/115	---	116/117	---	118/113	---	118/115	---	118/117	---	114/116	---	114/118	---	113/115	---	113/117
8						23129	2	1	785.84	2354.51	3	2354.23	0.28	23	40	1	6.04	2.70E+02	R	MGTAPPMGGARTDQGGVK	K	Oxidation (M)	0.000000200000000000.0	D:\Pkl\Bethan Jones iTRAQ\2D_BethanJones_iTRAQ_amended1_220210_inj3_7.pkl (query 32)	114/113	---	114/115	---	114/117	---	116/113	---	116/115	---	116/117	---	118/113	---	118/115	---	118/117	---	114/116	---	114/118	---	113/115	---	113/117
8						23132	2	1	785.84	2354.51	3	2354.23	0.28	23	40	1	2.52	6.00E+02	R	MGTAPPMGGARTDQGGVK	K	Oxidation (M)	0.000000200000000000.0	D:\Pkl\Bethan Jones iTRAQ\2D_BethanJones_iTRAQ_amended1_220210_inj2_7.pkl (query 48)	114/113	---	114/115	---	114/117	---	116/113	---	116/115	---	116/117	---	118/113	---	118/115	---	118/117	---	114/116	---	114/118	---	113/115	---	113/117
8						23167	1	1	785.85	2354.52	3	2354.23	0.29	23	40	1	6.86	2.30E+02	R	MGTAPPMGGARTDQGGVK	K	Oxidation (M)	0.000000200000000000.0	D:\Pkl\Bethan Jones iTRAQ\2D_BethanJones_iTRAQ_extendgradient_120310__inj1b_3.pkl (query 4)	114/113	---	114/115	---	114/117	---	116/113	---	116/115	---	116/117	---	118/113	---	118/115	---	118/117	---	114/116	---	114/118	---	113/115	---	113/117
8						23199	1	1	785.85	2354.52	3	2354.23	0.29	23	40	1	8.49	1.60E+02	R	MGTAPPMGGARTDQGGVK	K	Oxidation (M)	0.000000200000000000.0	D:\Pkl\Bethan Jones iTRAQ\2D_BethanJones_iTRAQ_extendgradient_120310__inj3_8.pkl (query 72)	114/113	---	114/115	---	114/117	---	116/113	---	116/115	---	116/117	---	118/113	---	118/115	---	118/117	---	114/116	---	114/118	---	113/115	---	113/117
8						23275	1	1	785.86	2354.54	3	2354.23	0.31	23	40	1	7.26	2.20E+02	R	MGTAPPMGGARTDQGGVK	K	Oxidation (M)	0.000000200000000000.0	D:\Pkl\Bethan Jones iTRAQ\2D_BethanJones_iTRAQ_extendgradient_120310__inj1_8.pkl (query 43)	114/113	---	114/115	---	114/117	---	116/113	---	116/115	---	116/117	---	118/113	---	118/115	---	118/117	---	114/116	---	114/118	---	113/115	---	113/117
8						23278	2	1	785.86	2354.55	3	2354.23	0.32	23	40	1	1.47	8.20E+02	R	MGTAPPMGGARTDQGGVK	K	Oxidation (M)	0.000000200000000000.0	D:\Pkl\Bethan Jones iTRAQ\2D_BethanJones_iTRAQ_extendgradient_120310__inj1b_8.pkl (query 56)	114/113	---	114/115	---	114/117	---	116/113	---	116/115	---	116/117	---	118/113	---	118/115	---	118/117	---	114/116	---	114/118	---	113/115	---	113/117
8						23308	1	1	785.86	2354.56	3	2354.23	0.33	23	40	1	13.94	47	R	MGTAPPMGGARTDQGGVK	K	Oxidation (M)	0.000000200000000000.0	D:\Pkl\Bethan Jones iTRAQ\2D_BethanJones_iTRAQ_extendgradient_120310__inj1b_8.pkl (query 85)	114/113	---	114/115	---	114/117	---	116/113	---	116/115	---	116/117	---	118/113	---	118/115	---	118/117	---	114/116	---	114/118	---	113/115	---	113/117
9	gi|58187023|gb|CX776670.1|CX776670	UI-EH-HG2-aau-p-06-0-UI.s1 UI-EH-HG2 Emiliania huxleyi cDNA clone UI-EH-HG2-aau-p-06-0-UI 3~, mRNA sequence	462	33527	16	16779	1	1	538.83	1075.64	2	1075.67	-0.03	65	72	0	28.4	3	R	GVSVVGVR	N			D:\Pkl\Bethan Jones iTRAQ\2D_BethanJones_iTRAQ_extendgradient_120310__inj3_5.pkl (query 220)	114/113	---	114/115	---	114/117	---	116/113	---	116/115	---	116/117	---	118/113	---	118/115	---	118/117	---	114/116	---	114/118	---	113/115	---	113/117
9						16990	3	1	541.3	1080.58	2	1080.59	0	79	85	0	7.52	4.70E+02	K	GYDGPIR	V			D:\Pkl\Bethan Jones iTRAQ\2D_BethanJones_iTRAQ_extendgradient_120310__inj2_2.pkl (query 382)	114/113	---	114/115	---	114/117	---	116/113	---	116/115	---	116/117	---	118/113	---	118/115	---	118/117	---	114/116	---	114/118	---	113/115	---	113/117
9						16993	1	1	541.32	1080.62	2	1080.59	0.04	79	85	0	14.2	1.00E+02	K	GYDGPIR	V			D:\Pkl\Bethan Jones iTRAQ\2D_BethanJones_iTRAQ_extendgradient_120310__inj3_2.pkl (query 307)	114/113	---	114/115	---	114/117	---	116/113	---	116/115	---	116/117	---	118/113	---	118/115	---	118/117	---	114/116	---	114/118	---	113/115	---	113/117
9						16996	1	1	541.32	1080.63	2	1080.59	0.04	79	85	0	14.2	1.00E+02	K	GYDGPIR	V			D:\Pkl\Bethan Jones iTRAQ\2D_BethanJones_iTRAQ_extendgradient_120310__inj3_2.pkl (query 305)	114/113	---	114/115	---	114/117	---	116/113	---	116/115	---	116/117	---	118/113	---	118/115	---	118/117	---	114/116	---	114/118	---	113/115	---	113/117
9						6915	6	1	452.94	1355.8	3	1355.67	0.13	20	29	0	1.5	8.20E+02	R	GAEDPAHAER	R			D:\Pkl\Bethan Jones iTRAQ\2D_BethanJones_iTRAQ_extendgradient_120310__inj2_5.pkl (query 346)	114/113	---	114/115	---	114/117	---	116/113	---	116/115	---	116/117	---	118/113	---	118/115	---	118/117	---	114/116	---	114/118	---	113/115	---	113/117
9						11919	1	1	489.64	1465.9	3	1465.88	0.02	1	11	1	4.61	3.80E+02	-	RSAAHAAPLLR	-			D:\Pkl\Bethan Jones iTRAQ\2D_BethanJones_iTRAQ_amended1_220210_inj3_5.pkl (query 378)	114/113	---	114/115	---	114/117	---	116/113	---	116/115	---	116/117	---	118/113	---	118/115	---	118/117	---	114/116	---	114/118	---	113/115	---	113/117
9						14421	4	1	514.62	1540.83	3	1540.77	0.06	190	199	1	8.43	1.50E+02	R	GGVRFWPCNR	R			D:\Pkl\Bethan Jones iTRAQ\2D_BethanJones_iTRAQ_extendgradient_120310__inj2_2.pkl (query 407)	114/113	---	114/115	---	114/117	---	116/113	---	116/115	---	116/117	---	118/113	---	118/115	---	118/117	---	114/116	---	114/118	---	113/115	---	113/117
9						18549	4	1	569.99	1706.95	3	1706.93	0.03	64	78	0	0.59	7.60E+02	R	GASPSSAFATALAPR	A			D:\Pkl\Bethan Jones iTRAQ\2D_BethanJones_iTRAQ_extendgradient_120310__inj1b_6.pkl (query 308)	114/113	---	114/115	---	114/117	---	116/113	---	116/115	---	116/117	---	118/113	---	118/115	---	118/117	---	114/116	---	114/118	---	113/115	---	113/117
9						21793	1	1	663.97	1988.9	3	1988.96	-0.06	50	64	0	88.56	1.80E-06	K	ELSEFEGSLADFDAR	G			D:\Pkl\Bethan Jones iTRAQ\2D_BethanJones_iTRAQ_extendgradient_120310__inj2_3.pkl (query 183)	114/113	1.416	114/115	1.127	114/117	1.108	116/113	1.643	116/115	1.201	116/117	1.204	118/113	0.709	118/115	0.513	118/117	0.503	114/116	0.897	114/118	2.162	113/115	0.734	113/117
9						21794	1	1	663.98	1988.9	3	1988.96	-0.06	50	64	0	90.51	1.10E-06	K	ELSEFEGSLADFDAR	G			D:\Pkl\Bethan Jones iTRAQ\2D_BethanJones_iTRAQ_extendgradient_120310__inj3_3.pkl (query 225)	114/113	1.806	114/115	1.372	114/117	1.469	116/113	1.781	116/115	1.243	116/117	1.356	118/113	0.966	118/115	0.667	118/117	0.713	114/116	1.056	114/118	2.024	113/115	0.701	113/117
9						21795	1	1	663.98	1988.93	3	1988.96	-0.04	50	64	0	83.7	5.00E-06	K	ELSEFEGSLADFDAR	G			D:\Pkl\Bethan Jones iTRAQ\2D_BethanJones_iTRAQ_amended1_220210_inj3_2.pkl (query 116)	114/113	1.882	114/115	1.185	114/117	1.393	116/113	1.623	116/115	0.939	116/117	1.124	118/113	0.769	118/115	0.441	118/117	0.516	114/116	1.208	114/118	2.649	113/115	0.581	113/117
9						21796	1	1	663.98	1988.93	3	1988.96	-0.04	50	64	0	71.26	8.70E-05	K	ELSEFEGSLADFDAR	G			D:\Pkl\Bethan Jones iTRAQ\2D_BethanJones_iTRAQ_extendgradient_120310__inj1_3.pkl (query 161)	114/113	1.693	114/115	1.99	114/117	1.885	116/113	1.282	116/115	1.385	116/117	1.336	118/113	0.558	118/115	0.597	118/117	0.564	114/116	1.375	114/118	3.283	113/115	1.085	113/117
9						21797	1	1	663.98	1988.93	3	1988.96	-0.03	50	64	0	78.26	1.70E-05	K	ELSEFEGSLADFDAR	G			D:\Pkl\Bethan Jones iTRAQ\2D_BethanJones_iTRAQ_extendgradient_120310__inj1b_3.pkl (query 161)	114/113	1.47	114/115	1.329	114/117	1.126	116/113	1.809	116/115	1.502	116/117	1.297	118/113	0.678	118/115	0.558	118/117	0.471	114/116	0.847	114/118	2.347	113/115	0.834	113/117
9						21798	1	1	663.98	1988.93	3	1988.96	-0.03	50	64	0	74.56	4.10E-05	K	ELSEFEGSLADFDAR	G			D:\Pkl\Bethan Jones iTRAQ\2D_BethanJones_iTRAQ_extendgradient_120310__inj1b_2.pkl (query 130)	114/113	1.431	114/115	0.795	114/117	0.861	116/113	1.535	116/115	0.783	116/117	0.865	118/113	-0.268	118/115	-0.135	118/117	-0.146	114/116	0.972	114/118	-5.781	113/115	0.512	113/117
9						21799	1	1	663.99	1988.94	3	1988.96	-0.02	50	64	0	77.47	2.00E-05	K	ELSEFEGSLADFDAR	G			D:\Pkl\Bethan Jones iTRAQ\2D_BethanJones_iTRAQ_extendgradient_120310__inj2_2.pkl (query 131)	114/113	1.019	114/115	0.691	114/117	0.892	116/113	1.522	116/115	0.949	116/117	1.247	118/113	0.751	118/115	0.464	118/117	0.596	114/116	0.697	114/118	1.469	113/115	0.626	113/117
9						21800	1	1	663.99	1988.96	3	1988.96	0	50	64	0	87.95	1.70E-06	K	ELSEFEGSLADFDAR	G			D:\Pkl\Bethan Jones iTRAQ\2D_BethanJones_iTRAQ_amended1_220210_inj1_2.pkl (query 114)	114/113	1.523	114/115	1.074	114/117	1.232	116/113	1.901	116/115	1.231	116/117	1.44	118/113	0.718	118/115	0.461	118/117	0.527	114/116	0.835	114/118	2.296	113/115	0.65	113/117
10	gi|261439503|gb|FP164218.1|FP164218	FP164218 diploid cell library (AAZ0ABA) Emiliania huxleyi cDNA clone AAZ0ABA5YD23 (AAZ0ABA5YD23FM1) 5~, mRNA sequence	459	32685	11	833	1	1	365.58	1093.72	3	1093.68	0.04	16	21	0	0.31	1.40E+03	R	FLELLR	L			D:\Pkl\Bethan Jones iTRAQ\2D_BethanJones_iTRAQ_extendgradient_120310__inj1_5.pkl (query 405)	114/113	---	114/115	---	114/117	---	116/113	---	116/115	---	116/117	---	118/113	---	118/115	---	118/117	---	114/116	---	114/118	---	113/115	---	113/117
10						22947	2	1	785.37	1568.72	2	1568.83	-0.11	19	31	0	10.48	1.20E+02	R	AASIAAACVLSSR	H			D:\Pkl\Bethan Jones iTRAQ\2D_BethanJones_iTRAQ_extendgradient_120310__inj3_1.pkl (query 239)	114/113	---	114/115	---	114/117	---	116/113	---	116/115	---	116/117	---	118/113	---	118/115	---	118/117	---	114/116	---	114/118	---	113/115	---	113/117
10						15285	1	1	526.91	1577.72	3	1577.89	-0.17	94	101	0	24.72	3.5	K	YFDLEVGK	C			D:\Pkl\Bethan Jones iTRAQ\2D_BethanJones_iTRAQ_extendgradient_120310__inj2_4.pkl (query 109)	114/113	1.34	114/115	1.988	114/117	1.951	116/113	1.582	116/115	2.156	116/117	2.157	118/113	0.52	118/115	0.702	118/117	0.687	114/116	0.882	114/118	2.788	113/115	1.368	113/117
10						15287	1	1	526.92	1577.74	3	1577.89	-0.15	94	101	0	24.7	3.6	K	YFDLEVGK	C			D:\Pkl\Bethan Jones iTRAQ\2D_BethanJones_iTRAQ_extendgradient_120310__inj3_4.pkl (query 121)	114/113	1.645	114/115	2.182	114/117	2.236	116/113	1.637	116/115	1.994	116/117	2.082	118/113	0.628	118/115	0.758	118/117	0.774	114/116	1.047	114/118	2.835	113/115	1.223	113/117
10						15291	1	1	526.96	1577.86	3	1577.89	-0.03	94	101	0	25.05	3	K	YFDLEVGK	C			D:\Pkl\Bethan Jones iTRAQ\2D_BethanJones_iTRAQ_extendgradient_120310__inj1b_4.pkl (query 144)	114/113	1.624	114/115	2.318	114/117	1.892	116/113	1.906	116/115	2.499	116/117	2.079	118/113	0.692	118/115	0.899	118/117	0.732	114/116	0.888	114/118	2.539	113/115	1.317	113/117
10						23987	1	1	972.54	1943.07	2	1943.09	-0.02	203	217	0	93.34	4.20E-07	K	LQYELELLSVAAPPP	-			D:\Pkl\Bethan Jones iTRAQ\2D_BethanJones_iTRAQ_extendgradient_120310__inj1b_6.pkl (query 181)	114/113	0.881	114/115	0.878	114/117	0.904	116/113	2.584	116/115	2.366	116/117	2.483	118/113	1.18	118/115	1.07	118/117	1.099	114/116	0.355	114/118	0.808	113/115	0.919	113/117
10						23988	1	1	972.55	1943.08	2	1943.09	-0.01	203	217	0	86.59	2.00E-06	K	LQYELELLSVAAPPP	-			D:\Pkl\Bethan Jones iTRAQ\2D_BethanJones_iTRAQ_extendgradient_120310__inj2_6.pkl (query 146)	114/113	1.912	114/115	1.451	114/117	1.33	116/113	3.464	116/115	2.415	116/117	2.256	118/113	1.601	118/115	1.106	118/117	1.01	114/116	0.575	114/118	1.293	113/115	0.7	113/117
10						23989	1	1	972.56	1943.1	2	1943.09	0.01	203	217	0	93.93	3.60E-07	K	LQYELELLSVAAPPP	-			D:\Pkl\Bethan Jones iTRAQ\2D_BethanJones_iTRAQ_amended1_220210_inj2_5.pkl (query 118)	114/113	1.522	114/115	1.179	114/117	1.052	116/113	7.52	116/115	5.352	116/117	4.865	118/113	1.36	118/115	0.959	118/117	0.853	114/116	0.211	114/118	1.211	113/115	0.715	113/117
10						23990	1	1	972.56	1943.11	2	1943.09	0.01	203	217	0	93.8	3.70E-07	K	LQYELELLSVAAPPP	-			D:\Pkl\Bethan Jones iTRAQ\2D_BethanJones_iTRAQ_amended1_220210_inj1_5.pkl (query 150)	114/113	1.67	114/115	1.55	114/117	0.958	116/113	7.084	116/115	6.039	116/117	3.807	118/113	1.36	118/115	1.149	118/117	0.708	114/116	0.246	114/118	1.329	113/115	0.856	113/117
10						23991	1	1	972.57	1943.12	2	1943.09	0.03	203	217	0	90.69	7.60E-07	K	LQYELELLSVAAPPP	-			D:\Pkl\Bethan Jones iTRAQ\2D_BethanJones_iTRAQ_extendgradient_120310__inj3_6.pkl (query 171)	114/113	0.867	114/115	0.71	114/117	0.664	116/113	3.646	116/115	2.742	116/117	2.612	118/113	1.289	118/115	0.96	118/117	0.895	114/116	0.248	114/118	0.728	113/115	0.755	113/117
10						23992	1	1	972.58	1943.14	2	1943.09	0.05	203	217	0	93.85	3.70E-07	K	LQYELELLSVAAPPP	-			D:\Pkl\Bethan Jones iTRAQ\2D_BethanJones_iTRAQ_amended1_220210_inj3_5.pkl (query 137)	114/113	1.605	114/115	1.275	114/117	1.391	116/113	7.467	116/115	5.449	116/117	6.062	118/113	1.177	118/115	0.851	118/117	0.926	114/116	0.224	114/118	1.475	113/115	0.733	113/117
11	gi|58182613|gb|CX772260.1|CX772260	UI-EH-HG0-aag-e-13-0-UI.s1 UI-EH-HG0 Emiliania huxleyi cDNA clone UI-EH-HG0-aag-e-13-0-UI 3~, mRNA sequence	444	26101	13	16997	2	1	541.33	1080.65	2	1080.71	-0.06	73	77	0	14.09	1.00E+02	K	ALAAK	E			D:\Pkl\Bethan Jones iTRAQ\2D_BethanJones_iTRAQ_amended1_220210_inj3_2.pkl (query 171)	114/113	---	114/115	---	114/117	---	116/113	---	116/115	---	116/117	---	118/113	---	118/115	---	118/117	---	114/116	---	114/118	---	113/115	---	113/117
11						16998	2	1	541.33	1080.65	2	1080.71	-0.06	73	77	0	12.86	1.40E+02	K	ALAAK	E			D:\Pkl\Bethan Jones iTRAQ\2D_BethanJones_iTRAQ_amended1_220210_inj1_2.pkl (query 268)	114/113	---	114/115	---	114/117	---	116/113	---	116/115	---	116/117	---	118/113	---	118/115	---	118/117	---	114/116	---	114/118	---	113/115	---	113/117
11						17002	2	1	541.36	1080.71	2	1080.71	-0.01	73	77	0	15.05	74	K	ALAAK	E			D:\Pkl\Bethan Jones iTRAQ\2D_BethanJones_iTRAQ_extendgradient_120310__inj1b_3.pkl (query 514)	114/113	---	114/115	---	114/117	---	116/113	---	116/115	---	116/117	---	118/113	---	118/115	---	118/117	---	114/116	---	114/118	---	113/115	---	113/117
11						4973	1	1	435.26	1302.75	3	1302.71	0.05	158	166	0	10.18	4.10E+02	R	EEPLLGGER	L			D:\Pkl\Bethan Jones iTRAQ\2D_BethanJones_iTRAQ_extendgradient_120310__inj1_5.pkl (query 546)	114/113	---	114/115	---	114/117	---	116/113	---	116/115	---	116/117	---	118/113	---	118/115	---	118/117	---	114/116	---	114/118	---	113/115	---	113/117
11						5902	1	1	445.14	1332.39	3	1332.56	-0.17	106	114	0	0.33	49	R	SSSPCCPTR	A			D:\Pkl\Bethan Jones iTRAQ\2D_BethanJones_iTRAQ_amended1_220210_inj3_7.pkl (query 55)	114/113	---	114/115	---	114/117	---	116/113	---	116/115	---	116/117	---	118/113	---	118/115	---	118/117	---	114/116	---	114/118	---	113/115	---	113/117
11						22618	1	1	721.01	2160.02	3	2160.14	-0.12	99	116	0	83.94	4.80E-06	K	TAPEGSVILAMLPDTGER	Y			D:\Pkl\Bethan Jones iTRAQ\2D_BethanJones_iTRAQ_amended1_220210_inj2_4.pkl (query 120)	114/113	1.048	114/115	1.224	114/117	1.44	116/113	0.856	116/115	0.918	116/117	1.101	118/113	0.743	118/115	0.79	118/117	0.926	114/116	1.276	114/118	1.527	113/115	1.077	113/117
11						22619	1	1	721.02	2160.05	3	2160.14	-0.09	99	116	0	81.57	7.60E-06	K	TAPEGSVILAMLPDTGER	Y			D:\Pkl\Bethan Jones iTRAQ\2D_BethanJones_iTRAQ_amended1_220210_inj3_4.pkl (query 128)	114/113	0.879	114/115	0.943	114/117	1.095	116/113	1.006	116/115	0.992	116/117	1.173	118/113	0.692	118/115	0.676	118/117	0.782	114/116	0.91	114/118	1.375	113/115	0.99	113/117
11						22620	1	1	721.03	2160.05	3	2160.14	-0.09	99	116	0	81.57	7.40E-06	K	TAPEGSVILAMLPDTGER	Y			D:\Pkl\Bethan Jones iTRAQ\2D_BethanJones_iTRAQ_amended1_220210_inj3_4.pkl (query 127)	114/113	0.879	114/115	0.943	114/117	1.095	116/113	1.006	116/115	0.992	116/117	1.173	118/113	0.692	118/115	0.676	118/117	0.782	114/116	0.91	114/118	1.375	113/115	0.99	113/117
11						22621	1	1	721.03	2160.06	3	2160.14	-0.08	99	116	0	77.21	2.00E-05	K	TAPEGSVILAMLPDTGER	Y			D:\Pkl\Bethan Jones iTRAQ\2D_BethanJones_iTRAQ_amended1_220210_inj1_4.pkl (query 129)	114/113	1.014	114/115	0.894	114/117	1.485	116/113	0.865	116/115	0.701	116/117	1.186	118/113	0.816	118/115	0.654	118/117	1.084	114/116	1.221	114/118	1.346	113/115	0.813	113/117
11						22622	1	1	721.03	2160.08	3	2160.14	-0.06	99	116	0	79.28	1.10E-05	K	TAPEGSVILAMLPDTGER	Y			D:\Pkl\Bethan Jones iTRAQ\2D_BethanJones_iTRAQ_extendgradient_120310__inj1_5.pkl (query 158)	114/113	-90.314	114/115	0.778	114/117	1.017	116/113	-84.967	116/115	0.673	116/117	0.896	118/113	-90.387	118/115	0.709	118/117	0.924	114/116	1.107	114/118	1.081	113/115	-0.008	113/117
11						22623	1	1	721.04	2160.09	3	2160.14	-0.05	99	116	0	81.55	6.20E-06	K	TAPEGSVILAMLPDTGER	Y			D:\Pkl\Bethan Jones iTRAQ\2D_BethanJones_iTRAQ_extendgradient_120310__inj1b_5.pkl (query 130)	114/113	0.985	114/115	1.151	114/117	1.11	116/113	0.911	116/115	0.978	116/117	0.961	118/113	0.787	118/115	0.837	118/117	0.805	114/116	1.126	114/118	1.354	113/115	1.078	113/117
11						22624	1	1	721.05	2160.12	3	2160.14	-0.02	99	116	0	79.26	9.60E-06	K	TAPEGSVILAMLPDTGER	Y			D:\Pkl\Bethan Jones iTRAQ\2D_BethanJones_iTRAQ_extendgradient_120310__inj3_5.pkl (query 127)	114/113	0.797	114/115	0.935	114/117	1.147	116/113	0.792	116/115	0.853	116/117	1.067	118/113	0.809	118/115	0.864	118/117	1.057	114/116	1.049	114/118	1.066	113/115	1.082	113/117
11						22625	1	1	721.05	2160.12	3	2160.14	-0.02	99	116	0	79.22	9.40E-06	K	TAPEGSVILAMLPDTGER	Y			D:\Pkl\Bethan Jones iTRAQ\2D_BethanJones_iTRAQ_extendgradient_120310__inj2_5.pkl (query 135)	114/113	0.951	114/115	0.964	114/117	1.591	116/113	1.066	116/115	0.992	116/117	1.67	118/113	0.917	118/115	0.845	118/117	1.393	114/116	0.929	114/118	1.122	113/115	0.935	113/117
12	gi|208420615|gb|GE160001.1|GE160001	CAHP3204.rev CAHP Emiliania huxleyi CCMP1516 day 14 post innoculation L Emiliania huxleyi cDNA clone CAHP3204 3~, mRNA sequence	437	34517	15	4314	1	1	432.59	1294.76	3	1294.81	-0.05	34	40	0	6.47	2.80E+02	R	DGIAALK	Q			D:\Pkl\Bethan Jones iTRAQ\2D_BethanJones_iTRAQ_amended1_220210_inj1_2.pkl (query 289)	114/113	---	114/115	---	114/117	---	116/113	---	116/115	---	116/117	---	118/113	---	118/115	---	118/117	---	114/116	---	114/118	---	113/115	---	113/117
12						4317	1	1	432.6	1294.77	3	1294.81	-0.04	34	40	0	16.19	29	R	DGIAALK	Q			D:\Pkl\Bethan Jones iTRAQ\2D_BethanJones_iTRAQ_amended1_220210_inj3_2.pkl (query 391)	114/113	---	114/115	---	114/117	---	116/113	---	116/115	---	116/117	---	118/113	---	118/115	---	118/117	---	114/116	---	114/118	---	113/115	---	113/117
12						7944	5	1	460.91	1379.7	3	1379.75	-0.06	68	73	0	2.43	6.80E+02	K	EFDFSK	L			D:\Pkl\Bethan Jones iTRAQ\2D_BethanJones_iTRAQ_extendgradient_120310__inj1_3.pkl (query 260)	114/113	---	114/115	---	114/117	---	116/113	---	116/115	---	116/117	---	118/113	---	118/115	---	118/117	---	114/116	---	114/118	---	113/115	---	113/117
12						7945	5	1	460.91	1379.7	3	1379.75	-0.05	68	73	0	2.43	6.90E+02	K	EFDFSK	L			D:\Pkl\Bethan Jones iTRAQ\2D_BethanJones_iTRAQ_extendgradient_120310__inj1_3.pkl (query 259)	114/113	---	114/115	---	114/117	---	116/113	---	116/115	---	116/117	---	118/113	---	118/115	---	118/117	---	114/116	---	114/118	---	113/115	---	113/117
12						20226	1	1	606	1814.97	3	1815.04	-0.07	45	55	0	16.77	18	K	SAISLQDQFAK	D			D:\Pkl\Bethan Jones iTRAQ\2D_BethanJones_iTRAQ_extendgradient_120310__inj3_4.pkl (query 506)	114/113	---	114/115	---	114/117	---	116/113	---	116/115	---	116/117	---	118/113	---	118/115	---	118/117	---	114/116	---	114/118	---	113/115	---	113/117
12						20227	1	1	606.01	1815	3	1815.04	-0.04	45	55	0	32.84	0.4	K	SAISLQDQFAK	D			D:\Pkl\Bethan Jones iTRAQ\2D_BethanJones_iTRAQ_extendgradient_120310__inj2_4.pkl (query 455)	114/113	0.837	114/115	1.028	114/117	1.214	116/113	0.743	116/115	0.839	116/117	1.009	118/113	0.487	118/115	0.544	118/117	0.641	114/116	1.173	114/118	1.86	113/115	1.132	113/117
12						21209	1	1	637.99	1910.94	3	1911.03	-0.08	99	112	0	87.29	2.20E-06	R	SIIYDLTELENAAR	L			D:\Pkl\Bethan Jones iTRAQ\2D_BethanJones_iTRAQ_extendgradient_120310__inj3_5.pkl (query 137)	114/113	1.497	114/115	0.682	114/117	0.541	116/113	2.548	116/115	1.066	116/117	0.862	118/113	1.843	118/115	0.764	118/117	0.604	114/116	0.612	114/118	0.879	113/115	0.42	113/117
12						21210	1	1	637.99	1910.94	3	1911.03	-0.08	99	112	0	74.68	4.00E-05	R	SIIYDLTELENAAR	L			D:\Pkl\Bethan Jones iTRAQ\2D_BethanJones_iTRAQ_amended1_220210_inj3_4.pkl (query 140)	114/113	2.117	114/115	0.702	114/117	0.655	116/113	3.075	116/115	0.937	116/117	0.89	118/113	2.292	118/115	0.691	118/117	0.643	114/116	0.717	114/118	1	113/115	0.306	113/117
12						21211	1	1	637.99	1910.96	3	1911.03	-0.07	99	112	0	86.82	2.20E-06	R	SIIYDLTELENAAR	L			D:\Pkl\Bethan Jones iTRAQ\2D_BethanJones_iTRAQ_amended1_220210_inj2_4.pkl (query 125)	114/113	1.96	114/115	0.854	114/117	0.709	116/113	2.944	116/115	1.178	116/117	0.997	118/113	1.855	118/115	0.735	118/117	0.609	114/116	0.694	114/118	1.144	113/115	0.402	113/117
12						21212	1	1	638	1910.97	3	1911.03	-0.06	99	112	0	72.42	5.80E-05	R	SIIYDLTELENAAR	L			D:\Pkl\Bethan Jones iTRAQ\2D_BethanJones_iTRAQ_extendgradient_120310__inj1_4.pkl (query 178)	114/113	1.725	114/115	0.772	114/117	0.699	116/113	2.528	116/115	1.039	116/117	0.959	118/113	1.894	118/115	0.771	118/117	0.696	114/116	0.711	114/118	0.986	113/115	0.413	113/117
12						21213	1	1	638	1910.97	3	1911.03	-0.05	99	112	0	87.13	2.00E-06	R	SIIYDLTELENAAR	L			D:\Pkl\Bethan Jones iTRAQ\2D_BethanJones_iTRAQ_extendgradient_120310__inj2_5.pkl (query 145)	114/113	1.807	114/115	0.693	114/117	0.689	116/113	3.041	116/115	1.071	116/117	1.086	118/113	1.823	118/115	0.636	118/117	0.631	114/116	0.619	114/118	1.073	113/115	0.354	113/117
12						23971	1	1	956.51	1911.01	2	1911.03	-0.02	99	112	0	87.23	1.90E-06	R	SIIYDLTELENAAR	L			D:\Pkl\Bethan Jones iTRAQ\2D_BethanJones_iTRAQ_extendgradient_120310__inj1_4.pkl (query 307)	114/113	1.518	114/115	0.686	114/117	0.549	116/113	2.979	116/115	1.237	116/117	1.008	118/113	2.071	118/115	0.851	118/117	0.679	114/116	0.531	114/118	0.793	113/115	0.417	113/117
12						23972	1	1	956.51	1911.01	2	1911.03	-0.01	99	112	0	87.23	1.90E-06	R	SIIYDLTELENAAR	L			D:\Pkl\Bethan Jones iTRAQ\2D_BethanJones_iTRAQ_extendgradient_120310__inj1_4.pkl (query 306)	114/113	1.518	114/115	0.686	114/117	0.549	116/113	2.979	116/115	1.237	116/117	1.008	118/113	2.071	118/115	0.851	118/117	0.679	114/116	0.531	114/118	0.793	113/115	0.417	113/117
12						21214	1	1	638.01	1911.02	3	1911.03	-0.01	99	112	0	84.06	3.70E-06	R	SIIYDLTELENAAR	L			D:\Pkl\Bethan Jones iTRAQ\2D_BethanJones_iTRAQ_extendgradient_120310__inj1b_5.pkl (query 140)	114/113	1.543	114/115	0.597	114/117	0.522	116/113	2.97	116/115	1.055	116/117	0.94	118/113	1.859	118/115	0.654	118/117	0.57	114/116	0.541	114/118	0.898	113/115	0.357	113/117
12						23973	1	1	956.52	1911.03	2	1911.03	0.01	99	112	0	84.78	3.40E-06	R	SIIYDLTELENAAR	L			D:\Pkl\Bethan Jones iTRAQ\2D_BethanJones_iTRAQ_extendgradient_120310__inj3_5.pkl (query 136)	114/113	1.653	114/115	0.646	114/117	0.526	116/113	3.318	116/115	1.191	116/117	0.989	118/113	2.195	118/115	0.781	118/117	0.634	114/116	0.519	114/118	0.815	113/115	0.361	113/117
13	gi|208408275|gb|GE147865.1|GE147865	CAHN7496.rev CAHN Emiliania huxleyi CCMP1516 day 4 post innoculation L Emiliania huxleyi cDNA clone CAHN7496 3~, mRNA sequence	427	22911	25	6068	1	0	446.29	890.57	2	890.52	0.05	171	175	0	8.74	5.00E+02	R	VQQGR	L			D:\Pkl\Bethan Jones iTRAQ\2D_BethanJones_iTRAQ_extendgradient_120310__inj1_5.pkl (query 377)	114/113	---	114/115	---	114/117	---	116/113	---	116/115	---	116/117	---	118/113	---	118/115	---	118/117	---	114/116	---	114/118	---	113/115	---	113/117
13						1430	1	1	378.77	1133.28	3	1133.43	-0.15	94	100	0	0.61	75	R	QNSCCSP	-			D:\Pkl\Bethan Jones iTRAQ\2D_BethanJones_iTRAQ_extendgradient_120310__inj2_3.pkl (query 35)	114/113	---	114/115	---	114/117	---	116/113	---	116/115	---	116/117	---	118/113	---	118/115	---	118/117	---	114/116	---	114/118	---	113/115	---	113/117
13						20448	1	0	612.37	1222.72	2	1222.81	-0.1	140	144	0	14.06	88	K	ELLLK	G			D:\Pkl\Bethan Jones iTRAQ\2D_BethanJones_iTRAQ_amended1_220210_inj2_3.pkl (query 232)	114/113	---	114/115	---	114/117	---	116/113	---	116/115	---	116/117	---	118/113	---	118/115	---	118/117	---	114/116	---	114/118	---	113/115	---	113/117
13						20451	1	0	612.38	1222.75	2	1222.81	-0.06	140	144	0	12.96	1.10E+02	K	ELLLK	G			D:\Pkl\Bethan Jones iTRAQ\2D_BethanJones_iTRAQ_amended1_220210_inj1_3.pkl (query 213)	114/113	---	114/115	---	114/117	---	116/113	---	116/115	---	116/117	---	118/113	---	118/115	---	118/117	---	114/116	---	114/118	---	113/115	---	113/117
13						20452	1	0	612.39	1222.77	2	1222.81	-0.04	140	144	0	14.19	80	K	ELLLK	G			D:\Pkl\Bethan Jones iTRAQ\2D_BethanJones_iTRAQ_extendgradient_120310__inj2_4.pkl (query 452)	114/113	---	114/115	---	114/117	---	116/113	---	116/115	---	116/117	---	118/113	---	118/115	---	118/117	---	114/116	---	114/118	---	113/115	---	113/117
13						20453	1	0	612.39	1222.77	2	1222.81	-0.04	140	144	0	14	84	K	ELLLK	G			D:\Pkl\Bethan Jones iTRAQ\2D_BethanJones_iTRAQ_extendgradient_120310__inj3_4.pkl (query 503)	114/113	---	114/115	---	114/117	---	116/113	---	116/115	---	116/117	---	118/113	---	118/115	---	118/117	---	114/116	---	114/118	---	113/115	---	113/117
13						3109	6	0	418.9	1253.68	3	1253.78	-0.1	103	108	0	0.26	1.40E+03	R	GSIELK	V			D:\Pkl\Bethan Jones iTRAQ\2D_BethanJones_iTRAQ_extendgradient_120310__inj3_2.pkl (query 59)	114/113	---	114/115	---	114/117	---	116/113	---	116/115	---	116/117	---	118/113	---	118/115	---	118/117	---	114/116	---	114/118	---	113/115	---	113/117
13						20804	3	0	627.85	1253.69	2	1253.78	-0.09	103	108	0	10.12	1.40E+02	R	GSIELK	V			D:\Pkl\Bethan Jones iTRAQ\2D_BethanJones_iTRAQ_amended1_220210_inj1_2.pkl (query 213)	114/113	---	114/115	---	114/117	---	116/113	---	116/115	---	116/117	---	118/113	---	118/115	---	118/117	---	114/116	---	114/118	---	113/115	---	113/117
13						3112	6	0	418.91	1253.71	3	1253.78	-0.07	103	108	0	0.78	1.20E+03	R	GSIELK	V			D:\Pkl\Bethan Jones iTRAQ\2D_BethanJones_iTRAQ_extendgradient_120310__inj1_3.pkl (query 73)	114/113	---	114/115	---	114/117	---	116/113	---	116/115	---	116/117	---	118/113	---	118/115	---	118/117	---	114/116	---	114/118	---	113/115	---	113/117
13						3113	5	0	418.92	1253.73	3	1253.78	-0.05	103	108	0	0.47	1.30E+03	R	GSIELK	V			D:\Pkl\Bethan Jones iTRAQ\2D_BethanJones_iTRAQ_extendgradient_120310__inj1b_2.pkl (query 67)	114/113	---	114/115	---	114/117	---	116/113	---	116/115	---	116/117	---	118/113	---	118/115	---	118/117	---	114/116	---	114/118	---	113/115	---	113/117
13						20805	1	0	627.88	1253.74	2	1253.78	-0.04	103	108	0	14.32	56	R	GSIELK	V			D:\Pkl\Bethan Jones iTRAQ\2D_BethanJones_iTRAQ_extendgradient_120310__inj3_2.pkl (query 232)	114/113	---	114/115	---	114/117	---	116/113	---	116/115	---	116/117	---	118/113	---	118/115	---	118/117	---	114/116	---	114/118	---	113/115	---	113/117
13						20806	3	0	627.88	1253.74	2	1253.78	-0.04	103	108	0	5.48	4.30E+02	R	GSIELK	V			D:\Pkl\Bethan Jones iTRAQ\2D_BethanJones_iTRAQ_extendgradient_120310__inj2_2.pkl (query 396)	114/113	---	114/115	---	114/117	---	116/113	---	116/115	---	116/117	---	118/113	---	118/115	---	118/117	---	114/116	---	114/118	---	113/115	---	113/117
13						20807	1	0	627.89	1253.76	2	1253.78	-0.02	103	108	0	17.47	28	R	GSIELK	V			D:\Pkl\Bethan Jones iTRAQ\2D_BethanJones_iTRAQ_extendgradient_120310__inj1_3.pkl (query 249)	114/113	---	114/115	---	114/117	---	116/113	---	116/115	---	116/117	---	118/113	---	118/115	---	118/117	---	114/116	---	114/118	---	113/115	---	113/117
13						20808	1	0	627.9	1253.78	2	1253.78	0	103	108	0	15.67	42	R	GSIELK	V			D:\Pkl\Bethan Jones iTRAQ\2D_BethanJones_iTRAQ_extendgradient_120310__inj1b_2.pkl (query 337)	114/113	---	114/115	---	114/117	---	116/113	---	116/115	---	116/117	---	118/113	---	118/115	---	118/117	---	114/116	---	114/118	---	113/115	---	113/117
13						22122	1	0	685.35	1368.69	2	1368.73	-0.04	145	154	0	58.3	0.0027	K	GQFFGTVVPN	-			D:\Pkl\Bethan Jones iTRAQ\2D_BethanJones_iTRAQ_extendgradient_120310__inj3_6.pkl (query 128)	114/113	1.596	114/115	1.006	114/117	0.878	116/113	1.702	116/115	0.985	116/117	0.876	118/113	1.481	118/115	0.849	118/117	0.739	114/116	0.977	114/118	1.167	113/115	0.581	113/117
13						22123	1	0	685.35	1368.69	2	1368.73	-0.04	145	154	0	60.23	0.0017	K	GQFFGTVVPN	-			D:\Pkl\Bethan Jones iTRAQ\2D_BethanJones_iTRAQ_amended1_220210_inj2_5.pkl (query 88)	114/113	1.764	114/115	1.044	114/117	1.016	116/113	1.754	116/115	0.953	116/117	0.946	118/113	1.534	118/115	0.826	118/117	0.801	114/116	1.047	114/118	1.245	113/115	0.546	113/117
13						22124	1	0	685.35	1368.69	2	1368.73	-0.04	145	154	0	60.23	0.0017	K	GQFFGTVVPN	-			D:\Pkl\Bethan Jones iTRAQ\2D_BethanJones_iTRAQ_amended1_220210_inj3_5.pkl (query 103)	114/113	1.869	114/115	1.189	114/117	1.069	116/113	1.829	116/115	1.069	116/117	0.98	118/113	1.568	118/115	0.908	118/117	0.814	114/116	1.064	114/118	1.29	113/115	0.587	113/117
13						22125	1	0	685.35	1368.69	2	1368.73	-0.04	145	154	0	58.27	0.0028	K	GQFFGTVVPN	-			D:\Pkl\Bethan Jones iTRAQ\2D_BethanJones_iTRAQ_extendgradient_120310__inj1b_6.pkl (query 133)	114/113	1.548	114/115	0.926	114/117	1.007	116/113	1.683	116/115	0.924	116/117	1.025	118/113	1.402	118/115	0.763	118/117	0.827	114/116	0.958	114/118	1.195	113/115	0.551	113/117
13						22126	1	0	685.36	1368.7	2	1368.73	-0.04	145	154	0	58.26	0.0028	K	GQFFGTVVPN	-			D:\Pkl\Bethan Jones iTRAQ\2D_BethanJones_iTRAQ_amended1_220210_inj3_5.pkl (query 102)	114/113	1.701	114/115	1.048	114/117	0.996	116/113	1.838	116/115	1.04	116/117	1.008	118/113	1.49	118/115	0.835	118/117	0.792	114/116	0.964	114/118	1.236	113/115	0.568	113/117
13						22128	1	0	685.36	1368.71	2	1368.73	-0.03	145	154	0	60.23	0.0018	K	GQFFGTVVPN	-			D:\Pkl\Bethan Jones iTRAQ\2D_BethanJones_iTRAQ_extendgradient_120310__inj2_6.pkl (query 106)	114/113	1.537	114/115	0.963	114/117	0.913	116/113	1.61	116/115	0.927	116/117	0.895	118/113	1.455	118/115	0.83	118/117	0.784	114/116	0.995	114/118	1.143	113/115	0.578	113/117
13						22130	1	0	685.36	1368.71	2	1368.73	-0.02	145	154	0	52.26	0.011	K	GQFFGTVVPN	-			D:\Pkl\Bethan Jones iTRAQ\2D_BethanJones_iTRAQ_amended1_220210_inj1_5.pkl (query 110)	114/113	1.154	114/115	1.004	114/117	0.908	116/113	1.303	116/115	1.042	116/117	0.96	118/113	1.267	118/115	1.003	118/117	0.905	114/116	0.923	114/118	0.986	113/115	0.803	113/117
13						22131	1	0	685.36	1368.71	2	1368.73	-0.02	145	154	0	58.26	0.0028	K	GQFFGTVVPN	-			D:\Pkl\Bethan Jones iTRAQ\2D_BethanJones_iTRAQ_extendgradient_120310__inj1_6.pkl (query 276)	114/113	1.425	114/115	1.04	114/117	0.935	116/113	1.446	116/115	0.969	116/117	0.888	118/113	1.215	118/115	0.806	118/117	0.723	114/116	1.027	114/118	1.27	113/115	0.673	113/117
13						22132	1	0	685.37	1368.72	2	1368.73	-0.02	145	154	0	60.29	0.0017	K	GQFFGTVVPN	-			D:\Pkl\Bethan Jones iTRAQ\2D_BethanJones_iTRAQ_extendgradient_120310__inj1_6.pkl (query 135)	114/113	1.322	114/115	0.945	114/117	0.911	116/113	1.506	116/115	0.989	116/117	0.972	118/113	1.345	118/115	0.875	118/117	0.841	114/116	0.914	114/118	1.064	113/115	0.659	113/117
13						22133	1	0	685.37	1368.73	2	1368.73	0	145	154	0	55.49	0.0052	K	GQFFGTVVPN	-			D:\Pkl\Bethan Jones iTRAQ\2D_BethanJones_iTRAQ_extendgradient_120310__inj1_6.pkl (query 137)	114/113	0.653	114/115	0.707	114/117	0.614	116/113	1.083	116/115	1.077	116/117	0.954	118/113	1.018	118/115	1.002	118/117	0.869	114/116	0.628	114/118	0.694	113/115	0.998	113/117
13						22134	1	0	685.37	1368.73	2	1368.73	0	145	154	0	55.74	0.0049	K	GQFFGTVVPN	-			D:\Pkl\Bethan Jones iTRAQ\2D_BethanJones_iTRAQ_extendgradient_120310__inj3_6.pkl (query 131)	114/113	1.153	114/115	0.845	114/117	0.906	116/113	1.129	116/115	0.76	116/117	0.83	118/113	1.338	118/115	0.891	118/117	0.953	114/116	1.064	114/118	0.933	113/115	0.675	113/117
14	gi|208404791|gb|GE143985.1|GE143985	CAHN4557.rev CAHN Emiliania huxleyi CCMP1516 day 4 post innoculation L Emiliania huxleyi cDNA clone CAHN4557 3~, mRNA sequence	394	32637	13	4327	10	1	432.74	863.46	2	863.47	-0.01	275	281	0	0.59	3.30E+03	R	APSAAGS	-			D:\Pkl\Bethan Jones iTRAQ\2D_BethanJones_iTRAQ_extendgradient_120310__inj3_2.pkl (query 92)	114/113	---	114/115	---	114/117	---	116/113	---	116/115	---	116/117	---	118/113	---	118/115	---	118/117	---	114/116	---	114/118	---	113/115	---	113/117
14						22143	1	1	686.38	1370.74	2	1370.81	-0.07	219	229	0	83.96	7.60E-06	K	VLPGVAALQEA	-			D:\Pkl\Bethan Jones iTRAQ\2D_BethanJones_iTRAQ_extendgradient_120310__inj3_5.pkl (query 120)	114/113	0.833	114/115	1.023	114/117	1	116/113	0.849	116/115	0.958	116/117	0.954	118/113	0.869	118/115	0.971	118/117	0.947	114/116	1.022	114/118	1.037	113/115	1.133	113/117
14						22144	1	1	686.38	1370.75	2	1370.81	-0.06	219	229	0	70	0.00019	K	VLPGVAALQEA	-			D:\Pkl\Bethan Jones iTRAQ\2D_BethanJones_iTRAQ_amended1_220210_inj2_4.pkl (query 115)	114/113	0.878	114/115	1.127	114/117	1.406	116/113	0.873	116/115	1.03	116/117	1.309	118/113	0.849	118/115	0.992	118/117	1.234	114/116	1.047	114/118	1.119	113/115	1.184	113/117
14						22145	1	1	686.39	1370.76	2	1370.81	-0.04	219	229	0	70.59	0.00016	K	VLPGVAALQEA	-			D:\Pkl\Bethan Jones iTRAQ\2D_BethanJones_iTRAQ_amended1_220210_inj1_4.pkl (query 124)	114/113	0.828	114/115	1.052	114/117	1.068	116/113	0.738	116/115	0.862	116/117	0.892	118/113	0.861	118/115	0.996	118/117	1.008	114/116	1.168	114/118	1.041	113/115	1.172	113/117
14						22146	1	1	686.39	1370.76	2	1370.81	-0.04	219	229	0	83.37	8.70E-06	K	VLPGVAALQEA	-			D:\Pkl\Bethan Jones iTRAQ\2D_BethanJones_iTRAQ_amended1_220210_inj3_4.pkl (query 124)	114/113	0.727	114/115	0.943	114/117	1.224	116/113	0.781	116/115	0.93	116/117	1.231	118/113	0.817	118/115	0.964	118/117	1.249	114/116	0.97	114/118	0.963	113/115	1.196	113/117
14						22147	1	1	686.39	1370.78	2	1370.81	-0.03	219	229	0	70.55	0.00017	K	VLPGVAALQEA	-			D:\Pkl\Bethan Jones iTRAQ\2D_BethanJones_iTRAQ_extendgradient_120310__inj2_5.pkl (query 128)	114/113	0.711	114/115	0.879	114/117	1.13	116/113	0.732	116/115	0.83	116/117	1.088	118/113	0.84	118/115	0.945	118/117	1.212	114/116	1.013	114/118	0.916	113/115	1.139	113/117
14						22148	1	1	686.4	1370.78	2	1370.81	-0.02	219	229	0	83.94	7.60E-06	K	VLPGVAALQEA	-			D:\Pkl\Bethan Jones iTRAQ\2D_BethanJones_iTRAQ_extendgradient_120310__inj1b_5.pkl (query 125)	114/113	0.762	114/115	0.887	114/117	1.121	116/113	0.665	116/115	0.711	116/117	0.916	118/113	0.981	118/115	1.039	118/117	1.31	114/116	1.193	114/118	0.841	113/115	1.074	113/117
14						22149	1	1	686.41	1370.8	2	1370.81	-0.01	219	229	0	84.04	7.40E-06	K	VLPGVAALQEA	-			D:\Pkl\Bethan Jones iTRAQ\2D_BethanJones_iTRAQ_extendgradient_120310__inj1_4.pkl (query 162)	114/113	1.015	114/115	1.225	114/117	1.311	116/113	0.872	116/115	0.967	116/117	1.055	118/113	0.906	118/115	0.995	118/117	1.062	114/116	1.212	114/118	1.213	113/115	1.113	113/117
14						19031	2	1	581.63	1741.86	3	1742.01	-0.15	35	44	0	17.08	16	K	IGVIESLMEK	V	Oxidation (M)	0.0000000200.0	D:\Pkl\Bethan Jones iTRAQ\2D_BethanJones_iTRAQ_amended1_220210_inj3_1.pkl (query 114)	114/113	---	114/115	---	114/117	---	116/113	---	116/115	---	116/117	---	118/113	---	118/115	---	118/117	---	114/116	---	114/118	---	113/115	---	113/117
14						22049	1	1	681.99	2042.94	3	2043.1	-0.16	7	19	0	50.09	0.012	K	ELDYLDGAVSEPK	R			D:\Pkl\Bethan Jones iTRAQ\2D_BethanJones_iTRAQ_extendgradient_120310__inj2_2.pkl (query 102)	114/113	0.621	114/115	2.633	114/117	4.236	116/113	0.104	116/115	0.403	116/117	0.662	118/113	0.1	118/115	0.387	118/117	0.621	114/116	6.244	114/118	6.701	113/115	3.909	113/117
14						22050	1	1	681.99	2042.95	3	2043.1	-0.15	7	19	0	47.19	0.023	K	ELDYLDGAVSEPK	R			D:\Pkl\Bethan Jones iTRAQ\2D_BethanJones_iTRAQ_amended1_220210_inj2_1.pkl (query 136)	114/113	0.738	114/115	2.955	114/117	4.414	116/113	0.088	116/115	0.324	116/117	0.493	118/113	0.17	118/115	0.621	118/117	0.925	114/116	8.731	114/118	4.686	113/115	3.692	113/117
14						22051	1	1	681.99	2042.95	3	2043.1	-0.15	7	19	0	47.19	0.023	K	ELDYLDGAVSEPK	R			D:\Pkl\Bethan Jones iTRAQ\2D_BethanJones_iTRAQ_amended1_220210_inj2_1.pkl (query 137)	114/113	0.738	114/115	2.955	114/117	4.414	116/113	0.088	116/115	0.324	116/117	0.493	118/113	0.17	118/115	0.621	118/117	0.925	114/116	8.731	114/118	4.686	113/115	3.692	113/117
14						22052	1	1	682	2042.98	3	2043.1	-0.12	7	19	0	54.45	0.0037	K	ELDYLDGAVSEPK	R			D:\Pkl\Bethan Jones iTRAQ\2D_BethanJones_iTRAQ_amended1_220210_inj3_1.pkl (query 148)	114/113	0.791	114/115	3.37	114/117	4.831	116/113	0.114	116/115	0.444	116/117	0.649	118/113	0.106	118/115	0.411	118/117	0.588	114/116	7.255	114/118	8.065	113/115	3.927	113/117
15	gi|208649263|gb|GE205294.1|GE205294	CUPO1637.rev CUPO Emiliania huxleyi CCMP1516 F/2 phos starved media L Emiliania huxleyi cDNA clone CUPO1637 3~, mRNA sequence	380	31976	46	5982	3	1	445.8	889.58	2	889.57	0.01	157	161	0	8.65	4.60E+02	R	LVAQR	V			D:\Pkl\Bethan Jones iTRAQ\2D_BethanJones_iTRAQ_extendgradient_120310__inj1_6.pkl (query 408)	114/113	---	114/115	---	114/117	---	116/113	---	116/115	---	116/117	---	118/113	---	118/115	---	118/117	---	114/116	---	114/118	---	113/115	---	113/117
15						17002	6	0	541.36	1080.71	2	1080.68	0.03	177	181	0	10.92	1.90E+02	-	APSAK	I			D:\Pkl\Bethan Jones iTRAQ\2D_BethanJones_iTRAQ_extendgradient_120310__inj1b_3.pkl (query 514)	114/113	---	114/115	---	114/117	---	116/113	---	116/115	---	116/117	---	118/113	---	118/115	---	118/117	---	114/116	---	114/118	---	113/115	---	113/117
15						1447	1	1	380.24	1137.71	3	1137.57	0.14	1	7	0	10.28	1.60E+02	-	GACRPER	H			D:\Pkl\Bethan Jones iTRAQ\2D_BethanJones_iTRAQ_extendgradient_120310__inj3_6.pkl (query 317)	114/113	---	114/115	---	114/117	---	116/113	---	116/115	---	116/117	---	118/113	---	118/115	---	118/117	---	114/116	---	114/118	---	113/115	---	113/117
15						1448	1	1	380.25	1137.71	3	1137.57	0.14	1	7	0	10.28	1.60E+02	-	GACRPER	H			D:\Pkl\Bethan Jones iTRAQ\2D_BethanJones_iTRAQ_extendgradient_120310__inj3_6.pkl (query 319)	114/113	---	114/115	---	114/117	---	116/113	---	116/115	---	116/117	---	118/113	---	118/115	---	118/117	---	114/116	---	114/118	---	113/115	---	113/117
15						20586	1	1	619.83	1237.64	2	1237.71	-0.07	80	87	0	23.15	6.6	K	VFIQQGSR	V			D:\Pkl\Bethan Jones iTRAQ\2D_BethanJones_iTRAQ_extendgradient_120310__inj2_7.pkl (query 96)	114/113	---	114/115	---	114/117	---	116/113	---	116/115	---	116/117	---	118/113	---	118/115	---	118/117	---	114/116	---	114/118	---	113/115	---	113/117
15						2747	2	1	413.56	1237.67	3	1237.71	-0.04	80	87	0	9.53	1.50E+02	K	VFIQQGSR	V			D:\Pkl\Bethan Jones iTRAQ\2D_BethanJones_iTRAQ_extendgradient_120310__inj2_7.pkl (query 518)	114/113	---	114/115	---	114/117	---	116/113	---	116/115	---	116/117	---	118/113	---	118/115	---	118/117	---	114/116	---	114/118	---	113/115	---	113/117
15						20588	1	1	619.85	1237.69	2	1237.71	-0.02	80	87	0	21.83	9.2	K	VFIQQGSR	V			D:\Pkl\Bethan Jones iTRAQ\2D_BethanJones_iTRAQ_extendgradient_120310__inj1b_7.pkl (query 111)	114/113	---	114/115	---	114/117	---	116/113	---	116/115	---	116/117	---	118/113	---	118/115	---	118/117	---	114/116	---	114/118	---	113/115	---	113/117
15						20590	1	1	619.85	1237.7	2	1237.71	-0.01	80	87	0	20.79	12	K	VFIQQGSR	V			D:\Pkl\Bethan Jones iTRAQ\2D_BethanJones_iTRAQ_extendgradient_120310__inj3_7.pkl (query 95)	114/113	---	114/115	---	114/117	---	116/113	---	116/115	---	116/117	---	118/113	---	118/115	---	118/117	---	114/116	---	114/118	---	113/115	---	113/117
15						20593	1	1	619.87	1237.72	2	1237.71	0.01	80	87	0	24.27	5.3	K	VFIQQGSR	V			D:\Pkl\Bethan Jones iTRAQ\2D_BethanJones_iTRAQ_extendgradient_120310__inj1_7.pkl (query 78)	114/113	---	114/115	---	114/117	---	116/113	---	116/115	---	116/117	---	118/113	---	118/115	---	118/117	---	114/116	---	114/118	---	113/115	---	113/117
15						8166	1	1	462.59	1384.73	3	1384.85	-0.12	152	158	0	19.46	14	K	EFVALAK	I			D:\Pkl\Bethan Jones iTRAQ\2D_BethanJones_iTRAQ_amended1_220210_inj2_3.pkl (query 89)	114/113	---	114/115	---	114/117	---	116/113	---	116/115	---	116/117	---	118/113	---	118/115	---	118/117	---	114/116	---	114/118	---	113/115	---	113/117
15						8176	1	1	462.6	1384.77	3	1384.85	-0.08	152	158	0	17.76	21	K	EFVALAK	I			D:\Pkl\Bethan Jones iTRAQ\2D_BethanJones_iTRAQ_extendgradient_120310__inj3_4.pkl (query 96)	114/113	---	114/115	---	114/117	---	116/113	---	116/115	---	116/117	---	118/113	---	118/115	---	118/117	---	114/116	---	114/118	---	113/115	---	113/117
15						8180	1	1	462.6	1384.79	3	1384.85	-0.07	152	158	0	19.38	14	K	EFVALAK	I			D:\Pkl\Bethan Jones iTRAQ\2D_BethanJones_iTRAQ_amended1_220210_inj1_3.pkl (query 78)	114/113	---	114/115	---	114/117	---	116/113	---	116/115	---	116/117	---	118/113	---	118/115	---	118/117	---	114/116	---	114/118	---	113/115	---	113/117
15						8183	1	1	462.61	1384.8	3	1384.85	-0.05	152	158	0	17.82	21	K	EFVALAK	I			D:\Pkl\Bethan Jones iTRAQ\2D_BethanJones_iTRAQ_extendgradient_120310__inj2_4.pkl (query 94)	114/113	---	114/115	---	114/117	---	116/113	---	116/115	---	116/117	---	118/113	---	118/115	---	118/117	---	114/116	---	114/118	---	113/115	---	113/117
15						8186	1	1	462.61	1384.81	3	1384.85	-0.04	152	158	0	17.83	20	K	EFVALAK	I			D:\Pkl\Bethan Jones iTRAQ\2D_BethanJones_iTRAQ_extendgradient_120310__inj1b_4.pkl (query 110)	114/113	---	114/115	---	114/117	---	116/113	---	116/115	---	116/117	---	118/113	---	118/115	---	118/117	---	114/116	---	114/118	---	113/115	---	113/117
15						8187	1	1	462.61	1384.81	3	1384.85	-0.04	152	158	0	19.77	13	K	EFVALAK	I			D:\Pkl\Bethan Jones iTRAQ\2D_BethanJones_iTRAQ_extendgradient_120310__inj1_4.pkl (query 132)	114/113	---	114/115	---	114/117	---	116/113	---	116/115	---	116/117	---	118/113	---	118/115	---	118/117	---	114/116	---	114/118	---	113/115	---	113/117
15						22269	1	1	693.42	1384.83	2	1384.85	-0.02	152	158	0	27.11	3.5	K	EFVALAK	I			D:\Pkl\Bethan Jones iTRAQ\2D_BethanJones_iTRAQ_amended1_220210_inj2_3.pkl (query 235)	114/113	---	114/115	---	114/117	---	116/113	---	116/115	---	116/117	---	118/113	---	118/115	---	118/117	---	114/116	---	114/118	---	113/115	---	113/117
15						22270	1	1	693.42	1384.83	2	1384.85	-0.02	152	158	0	30.69	1.5	K	EFVALAK	I			D:\Pkl\Bethan Jones iTRAQ\2D_BethanJones_iTRAQ_amended1_220210_inj1_3.pkl (query 297)	114/113	---	114/115	---	114/117	---	116/113	---	116/115	---	116/117	---	118/113	---	118/115	---	118/117	---	114/116	---	114/118	---	113/115	---	113/117
15						22271	1	1	693.43	1384.85	2	1384.85	0	152	158	0	25.68	4.8	K	EFVALAK	I			D:\Pkl\Bethan Jones iTRAQ\2D_BethanJones_iTRAQ_extendgradient_120310__inj1_4.pkl (query 298)	114/113	---	114/115	---	114/117	---	116/113	---	116/115	---	116/117	---	118/113	---	118/115	---	118/117	---	114/116	---	114/118	---	113/115	---	113/117
15						11930	1	1	489.91	1466.7	3	1466.86	-0.15	126	133	0	18.89	14	K	ELNALGDK	A			D:\Pkl\Bethan Jones iTRAQ\2D_BethanJones_iTRAQ_extendgradient_120310__inj3_2.pkl (query 248)	114/113	---	114/115	---	114/117	---	116/113	---	116/115	---	116/117	---	118/113	---	118/115	---	118/117	---	114/116	---	114/118	---	113/115	---	113/117
15						11933	1	1	489.94	1466.8	3	1466.86	-0.05	126	133	0	10.73	96	K	ELNALGDK	A			D:\Pkl\Bethan Jones iTRAQ\2D_BethanJones_iTRAQ_extendgradient_120310__inj1_3.pkl (query 343)	114/113	---	114/115	---	114/117	---	116/113	---	116/115	---	116/117	---	118/113	---	118/115	---	118/117	---	114/116	---	114/118	---	113/115	---	113/117
15						11935	1	1	489.95	1466.82	3	1466.86	-0.03	126	133	0	16.96	23	K	ELNALGDK	A			D:\Pkl\Bethan Jones iTRAQ\2D_BethanJones_iTRAQ_extendgradient_120310__inj1b_2.pkl (query 78)	114/113	---	114/115	---	114/117	---	116/113	---	116/115	---	116/117	---	118/113	---	118/115	---	118/117	---	114/116	---	114/118	---	113/115	---	113/117
15						11936	1	1	489.95	1466.84	3	1466.86	-0.01	126	133	0	6.36	2.50E+02	K	ELNALGDK	A			D:\Pkl\Bethan Jones iTRAQ\2D_BethanJones_iTRAQ_extendgradient_120310__inj1b_2.pkl (query 357)	114/113	---	114/115	---	114/117	---	116/113	---	116/115	---	116/117	---	118/113	---	118/115	---	118/117	---	114/116	---	114/118	---	113/115	---	113/117
15						11937	1	1	489.95	1466.84	3	1466.86	-0.01	126	133	0	7.14	2.10E+02	K	ELNALGDK	A			D:\Pkl\Bethan Jones iTRAQ\2D_BethanJones_iTRAQ_extendgradient_120310__inj1b_2.pkl (query 463)	114/113	---	114/115	---	114/117	---	116/113	---	116/115	---	116/117	---	118/113	---	118/115	---	118/117	---	114/116	---	114/118	---	113/115	---	113/117
15						12725	4	1	495.62	1483.85	3	1483.99	-0.13	121	125	0	3.75	4.70E+02	K	KPLSK	E			D:\Pkl\Bethan Jones iTRAQ\2D_BethanJones_iTRAQ_amended1_220210_inj1_3.pkl (query 44)	114/113	---	114/115	---	114/117	---	116/113	---	116/115	---	116/117	---	118/113	---	118/115	---	118/117	---	114/116	---	114/118	---	113/115	---	113/117
15						12726	4	1	495.63	1483.85	3	1483.99	-0.13	121	125	0	3.75	4.70E+02	K	KPLSK	E			D:\Pkl\Bethan Jones iTRAQ\2D_BethanJones_iTRAQ_amended1_220210_inj1_3.pkl (query 40)	114/113	---	114/115	---	114/117	---	116/113	---	116/115	---	116/117	---	118/113	---	118/115	---	118/117	---	114/116	---	114/118	---	113/115	---	113/117
15						13950	8	1	509.26	1524.76	3	1524.79	-0.03	245	257	0	0.27	2.60E+03	R	EVSAAMTTGAGAR	T			D:\Pkl\Bethan Jones iTRAQ\2D_BethanJones_iTRAQ_amended1_220210_inj3_1.pkl (query 420)	114/113	---	114/115	---	114/117	---	116/113	---	116/115	---	116/117	---	118/113	---	118/115	---	118/117	---	114/116	---	114/118	---	113/115	---	113/117
15						17874	5	1	557.27	1668.78	3	1668.93	-0.14	140	151	0	4.4	7.80E+02	K	AGDSSGAQAAVK	E			D:\Pkl\Bethan Jones iTRAQ\2D_BethanJones_iTRAQ_amended1_220210_inj1_1.pkl (query 83)	114/113	---	114/115	---	114/117	---	116/113	---	116/115	---	116/117	---	118/113	---	118/115	---	118/117	---	114/116	---	114/118	---	113/115	---	113/117
15						17877	8	1	557.28	1668.82	3	1668.93	-0.1	140	151	0	1.6	1.60E+03	K	AGDSSGAQAAVK	E			D:\Pkl\Bethan Jones iTRAQ\2D_BethanJones_iTRAQ_extendgradient_120310__inj3_2.pkl (query 61)	114/113	---	114/115	---	114/117	---	116/113	---	116/115	---	116/117	---	118/113	---	118/115	---	118/117	---	114/116	---	114/118	---	113/115	---	113/117
15						19218	1	1	583.32	1746.92	3	1747.01	-0.09	108	118	0	51.61	0.015	K	IFAEGAYAGLK	E			D:\Pkl\Bethan Jones iTRAQ\2D_BethanJones_iTRAQ_amended1_220210_inj1_5.pkl (query 253)	114/113	2.998	114/115	0.964	114/117	1.323	116/113	2.791	116/115	0.825	116/117	1.153	118/113	0.916	118/115	0.268	118/117	0.367	114/116	1.119	114/118	3.543	113/115	0.297	113/117
15						19226	1	1	583.32	1746.95	3	1747.01	-0.07	108	118	0	51.91	0.014	K	IFAEGAYAGLK	E			D:\Pkl\Bethan Jones iTRAQ\2D_BethanJones_iTRAQ_extendgradient_120310__inj2_6.pkl (query 104)	114/113	4.535	114/115	1.015	114/117	1.486	116/113	4.229	116/115	0.869	116/117	1.297	118/113	0.942	118/115	0.192	118/117	0.28	114/116	1.117	114/118	5.21	113/115	0.206	113/117
15						19228	1	1	583.32	1746.95	3	1747.01	-0.06	108	118	0	52	0.014	K	IFAEGAYAGLK	E			D:\Pkl\Bethan Jones iTRAQ\2D_BethanJones_iTRAQ_extendgradient_120310__inj1b_6.pkl (query 129)	114/113	4.239	114/115	1.046	114/117	1.549	116/113	3.731	116/115	0.845	116/117	1.276	118/113	0.632	118/115	0.142	118/117	0.21	114/116	1.183	114/118	7.257	113/115	0.228	113/117
15						19229	1	1	583.33	1746.95	3	1747.01	-0.06	108	118	0	48.5	0.031	K	IFAEGAYAGLK	E			D:\Pkl\Bethan Jones iTRAQ\2D_BethanJones_iTRAQ_extendgradient_120310__inj3_6.pkl (query 121)	114/113	4.09	114/115	0.991	114/117	1.342	116/113	3.746	116/115	0.834	116/117	1.15	118/113	0.334	118/115	0.074	118/117	0.099	114/116	1.137	114/118	13.266	113/115	0.223	113/117
15						19230	1	1	583.33	1746.96	3	1747.01	-0.05	108	118	0	48.59	0.03	K	IFAEGAYAGLK	E			D:\Pkl\Bethan Jones iTRAQ\2D_BethanJones_iTRAQ_extendgradient_120310__inj1_6.pkl (query 133)	114/113	4.195	114/115	1.1	114/117	1.634	116/113	3.581	116/115	0.862	116/117	1.306	118/113	0.625	118/115	0.149	118/117	0.221	114/116	1.22	114/118	7.258	113/115	0.242	113/117
15						19231	1	1	583.33	1746.96	3	1747.01	-0.05	108	118	0	48.16	0.033	K	IFAEGAYAGLK	E			D:\Pkl\Bethan Jones iTRAQ\2D_BethanJones_iTRAQ_amended1_220210_inj2_5.pkl (query 211)	114/113	3.55	114/115	1.438	114/117	1.651	116/113	2.923	116/115	1.088	116/117	1.272	118/113	0.904	118/115	0.333	118/117	0.381	114/116	1.265	114/118	4.251	113/115	0.374	113/117
15						20065	1	1	600.62	1798.85	3	1799.05	-0.2	78	87	1	15.74	21	R	EKVFIQQGSR	V			D:\Pkl\Bethan Jones iTRAQ\2D_BethanJones_iTRAQ_amended1_220210_inj2_3.pkl (query 66)	114/113	2.304	114/115	0.413	114/117	0.385	116/113	4.395	116/115	0.724	116/117	0.687	118/113	4.942	118/115	0.807	118/117	0.749	114/116	0.546	114/118	0.505	113/115	0.165	113/117
15						20066	1	1	600.63	1798.86	3	1799.05	-0.19	78	87	1	15.74	21	R	EKVFIQQGSR	V			D:\Pkl\Bethan Jones iTRAQ\2D_BethanJones_iTRAQ_amended1_220210_inj2_3.pkl (query 67)	114/113	2.304	114/115	0.413	114/117	0.385	116/113	4.395	116/115	0.724	116/117	0.687	118/113	4.942	118/115	0.807	118/117	0.749	114/116	0.546	114/118	0.505	113/115	0.165	113/117
15						20068	1	1	600.64	1798.91	3	1799.05	-0.14	78	87	1	12.83	41	R	EKVFIQQGSR	V			D:\Pkl\Bethan Jones iTRAQ\2D_BethanJones_iTRAQ_amended1_220210_inj1_3.pkl (query 56)	114/113	---	114/115	---	114/117	---	116/113	---	116/115	---	116/117	---	118/113	---	118/115	---	118/117	---	114/116	---	114/118	---	113/115	---	113/117
15						20069	1	1	600.66	1798.97	3	1799.05	-0.09	78	87	1	17.6	14	R	EKVFIQQGSR	V			D:\Pkl\Bethan Jones iTRAQ\2D_BethanJones_iTRAQ_extendgradient_120310__inj1b_4.pkl (query 424)	114/113	1.51	114/115	0.517	114/117	0.473	116/113	2.342	116/115	0.736	116/117	0.687	118/113	2.749	118/115	0.856	118/117	0.782	114/116	0.672	114/118	0.595	113/115	0.316	113/117
15						20071	1	1	600.68	1799.01	3	1799.05	-0.04	78	87	1	25.88	2.1	R	EKVFIQQGSR	V			D:\Pkl\Bethan Jones iTRAQ\2D_BethanJones_iTRAQ_extendgradient_120310__inj1_4.pkl (query 440)	114/113	---	114/115	---	114/117	---	116/113	---	116/115	---	116/117	---	118/113	---	118/115	---	118/117	---	114/116	---	114/118	---	113/115	---	113/117
15						21572	1	1	652.32	1953.93	3	1954.12	-0.19	91	103	0	56.06	0.0049	R	LQSADAATILSEK	N			D:\Pkl\Bethan Jones iTRAQ\2D_BethanJones_iTRAQ_extendgradient_120310__inj3_3.pkl (query 172)	114/113	3.83	114/115	0.482	114/117	0.543	116/113	6.911	116/115	0.8	116/117	0.918	118/113	1.93	118/115	0.221	118/117	0.248	114/116	0.577	114/118	2.148	113/115	0.116	113/117
15						21573	1	1	652.32	1953.93	3	1954.12	-0.19	91	103	0	58.36	0.0029	R	LQSADAATILSEK	N			D:\Pkl\Bethan Jones iTRAQ\2D_BethanJones_iTRAQ_extendgradient_120310__inj2_3.pkl (query 141)	114/113	3.852	114/115	0.512	114/117	0.594	116/113	6.332	116/115	0.773	116/117	0.914	118/113	1.793	118/115	0.217	118/117	0.251	114/116	0.634	114/118	2.325	113/115	0.123	113/117
15						21575	1	1	652.35	1954.02	3	1954.12	-0.1	91	103	0	58.36	0.003	R	LQSADAATILSEK	N			D:\Pkl\Bethan Jones iTRAQ\2D_BethanJones_iTRAQ_amended1_220210_inj3_3.pkl (query 96)	114/113	3.955	114/115	0.533	114/117	0.58	116/113	6.458	116/115	0.799	116/117	0.887	118/113	1.934	118/115	0.237	118/117	0.257	114/116	0.638	114/118	2.214	113/115	0.124	113/117
15						21576	1	1	652.35	1954.03	3	1954.12	-0.09	91	103	0	58.12	0.0032	R	LQSADAATILSEK	N			D:\Pkl\Bethan Jones iTRAQ\2D_BethanJones_iTRAQ_amended1_220210_inj2_2.pkl (query 93)	114/113	2.184	114/115	0.608	114/117	0.704	116/113	3.114	116/115	0.797	116/117	0.94	118/113	1.203	118/115	0.305	118/117	0.352	114/116	0.731	114/118	1.965	113/115	0.257	113/117
15						21577	1	1	652.35	1954.03	3	1954.12	-0.09	91	103	0	58.4	0.003	R	LQSADAATILSEK	N			D:\Pkl\Bethan Jones iTRAQ\2D_BethanJones_iTRAQ_extendgradient_120310__inj1_3.pkl (query 117)	114/113	2.782	114/115	0.464	114/117	0.574	116/113	4.512	116/115	0.691	116/117	0.872	118/113	1.703	118/115	0.258	118/117	0.319	114/116	0.642	114/118	1.769	113/115	0.154	113/117
15						21578	1	1	652.35	1954.04	3	1954.12	-0.08	91	103	0	58.36	0.003	R	LQSADAATILSEK	N			D:\Pkl\Bethan Jones iTRAQ\2D_BethanJones_iTRAQ_amended1_220210_inj1_3.pkl (query 84)	114/113	3.025	114/115	0.484	114/117	0.536	116/113	5.316	116/115	0.781	116/117	0.881	118/113	1.872	118/115	0.272	118/117	0.301	114/116	0.593	114/118	1.75	113/115	0.147	113/117
15						21579	1	1	652.36	1954.05	3	1954.12	-0.07	91	103	0	58.41	0.003	R	LQSADAATILSEK	N			D:\Pkl\Bethan Jones iTRAQ\2D_BethanJones_iTRAQ_extendgradient_120310__inj1b_3.pkl (query 121)	114/113	4.101	114/115	0.521	114/117	0.594	116/113	6.954	116/115	0.811	116/117	0.943	118/113	2.178	118/115	0.252	118/117	0.286	114/116	0.614	114/118	2.038	113/115	0.117	113/117
16	gi|261426023|gb|FP184692.1|FP184692	FP184692 diploid cell library (AAZ0ABA) Emiliania huxleyi cDNA clone AAZ0ABA2YH17 (AAZ0ABA2YH17FM1) 5~, mRNA sequence	373	7877	21	19683	4	1	590.78	1179.55	2	1179.69	-0.15	15	22	0	8.71	1.50E+02	R	YLPSLGAR	R			D:\Pkl\Bethan Jones iTRAQ\2D_BethanJones_iTRAQ_amended1_220210_inj1_7.pkl (query 119)	114/113	---	114/115	---	114/117	---	116/113	---	116/115	---	116/117	---	118/113	---	118/115	---	118/117	---	114/116	---	114/118	---	113/115	---	113/117
16						19684	6	1	590.78	1179.55	2	1179.69	-0.15	15	22	0	6.03	2.80E+02	R	YLPSLGAR	R			D:\Pkl\Bethan Jones iTRAQ\2D_BethanJones_iTRAQ_amended1_220210_inj1_7.pkl (query 79)	114/113	---	114/115	---	114/117	---	116/113	---	116/115	---	116/117	---	118/113	---	118/115	---	118/117	---	114/116	---	114/118	---	113/115	---	113/117
16						19687	5	1	590.78	1179.55	2	1179.69	-0.14	15	22	0	9.38	1.30E+02	R	YLPSLGAR	R			D:\Pkl\Bethan Jones iTRAQ\2D_BethanJones_iTRAQ_amended1_220210_inj1_7.pkl (query 105)	114/113	---	114/115	---	114/117	---	116/113	---	116/115	---	116/117	---	118/113	---	118/115	---	118/117	---	114/116	---	114/118	---	113/115	---	113/117
16						19688	4	1	590.79	1179.56	2	1179.69	-0.14	15	22	0	7.53	2.00E+02	R	YLPSLGAR	R			D:\Pkl\Bethan Jones iTRAQ\2D_BethanJones_iTRAQ_extendgradient_120310__inj3_8.pkl (query 97)	114/113	---	114/115	---	114/117	---	116/113	---	116/115	---	116/117	---	118/113	---	118/115	---	118/117	---	114/116	---	114/118	---	113/115	---	113/117
16						19690	5	1	590.79	1179.56	2	1179.69	-0.14	15	22	0	9.68	1.20E+02	R	YLPSLGAR	R			D:\Pkl\Bethan Jones iTRAQ\2D_BethanJones_iTRAQ_amended1_220210_inj3_7.pkl (query 76)	114/113	---	114/115	---	114/117	---	116/113	---	116/115	---	116/117	---	118/113	---	118/115	---	118/117	---	114/116	---	114/118	---	113/115	---	113/117
16						19691	10	1	590.79	1179.56	2	1179.69	-0.13	15	22	0	6.06	2.80E+02	R	YLPSLGAR	R			D:\Pkl\Bethan Jones iTRAQ\2D_BethanJones_iTRAQ_extendgradient_120310__inj3_8.pkl (query 94)	114/113	---	114/115	---	114/117	---	116/113	---	116/115	---	116/117	---	118/113	---	118/115	---	118/117	---	114/116	---	114/118	---	113/115	---	113/117
16						19693	9	1	590.79	1179.56	2	1179.69	-0.13	15	22	0	6.76	2.40E+02	R	YLPSLGAR	R			D:\Pkl\Bethan Jones iTRAQ\2D_BethanJones_iTRAQ_extendgradient_120310__inj2_8.pkl (query 116)	114/113	---	114/115	---	114/117	---	116/113	---	116/115	---	116/117	---	118/113	---	118/115	---	118/117	---	114/116	---	114/118	---	113/115	---	113/117
16						19696	7	1	590.79	1179.57	2	1179.69	-0.12	15	22	0	5.2	3.50E+02	R	YLPSLGAR	R			D:\Pkl\Bethan Jones iTRAQ\2D_BethanJones_iTRAQ_extendgradient_120310__inj1b_8.pkl (query 122)	114/113	---	114/115	---	114/117	---	116/113	---	116/115	---	116/117	---	118/113	---	118/115	---	118/117	---	114/116	---	114/118	---	113/115	---	113/117
16						19697	7	1	590.79	1179.57	2	1179.69	-0.12	15	22	0	7.21	2.20E+02	R	YLPSLGAR	R			D:\Pkl\Bethan Jones iTRAQ\2D_BethanJones_iTRAQ_extendgradient_120310__inj1_8.pkl (query 83)	114/113	---	114/115	---	114/117	---	116/113	---	116/115	---	116/117	---	118/113	---	118/115	---	118/117	---	114/116	---	114/118	---	113/115	---	113/117
16						19703	7	1	590.8	1179.58	2	1179.69	-0.11	15	22	0	4.02	4.80E+02	R	YLPSLGAR	R			D:\Pkl\Bethan Jones iTRAQ\2D_BethanJones_iTRAQ_extendgradient_120310__inj1b_8.pkl (query 281)	114/113	---	114/115	---	114/117	---	116/113	---	116/115	---	116/117	---	118/113	---	118/115	---	118/117	---	114/116	---	114/118	---	113/115	---	113/117
16						19706	2	1	590.8	1179.58	2	1179.69	-0.11	15	22	0	12.6	67	R	YLPSLGAR	R			D:\Pkl\Bethan Jones iTRAQ\2D_BethanJones_iTRAQ_amended1_220210_inj2_7.pkl (query 87)	114/113	---	114/115	---	114/117	---	116/113	---	116/115	---	116/117	---	118/113	---	118/115	---	118/117	---	114/116	---	114/118	---	113/115	---	113/117
16						19708	3	1	590.8	1179.59	2	1179.69	-0.11	15	22	0	8.03	1.90E+02	R	YLPSLGAR	R			D:\Pkl\Bethan Jones iTRAQ\2D_BethanJones_iTRAQ_extendgradient_120310__inj3_8.pkl (query 235)	114/113	---	114/115	---	114/117	---	116/113	---	116/115	---	116/117	---	118/113	---	118/115	---	118/117	---	114/116	---	114/118	---	113/115	---	113/117
16						19709	5	1	590.8	1179.59	2	1179.69	-0.11	15	22	0	4.59	4.20E+02	R	YLPSLGAR	R			D:\Pkl\Bethan Jones iTRAQ\2D_BethanJones_iTRAQ_extendgradient_120310__inj1b_8.pkl (query 200)	114/113	---	114/115	---	114/117	---	116/113	---	116/115	---	116/117	---	118/113	---	118/115	---	118/117	---	114/116	---	114/118	---	113/115	---	113/117
16						19710	6	1	590.8	1179.59	2	1179.69	-0.1	15	22	0	6.91	2.40E+02	R	YLPSLGAR	R			D:\Pkl\Bethan Jones iTRAQ\2D_BethanJones_iTRAQ_extendgradient_120310__inj1b_8.pkl (query 121)	114/113	---	114/115	---	114/117	---	116/113	---	116/115	---	116/117	---	118/113	---	118/115	---	118/117	---	114/116	---	114/118	---	113/115	---	113/117
16						19764	1	1	591.97	1772.89	3	1772.99	-0.11	31	45	0	91.2	8.00E-07	R	GTGVDPLSELVAGVR	Q			D:\Pkl\Bethan Jones iTRAQ\2D_BethanJones_iTRAQ_amended1_220210_inj2_5.pkl (query 109)	114/113	1.327	114/115	0.981	114/117	1.032	116/113	2.174	116/115	1.476	116/117	1.583	118/113	0.533	118/115	0.359	118/117	0.376	114/116	0.636	114/118	2.693	113/115	0.682	113/117
16						19765	1	1	591.97	1772.89	3	1772.99	-0.11	31	45	0	91.71	7.10E-07	R	GTGVDPLSELVAGVR	Q			D:\Pkl\Bethan Jones iTRAQ\2D_BethanJones_iTRAQ_amended1_220210_inj1_5.pkl (query 137)	114/113	1.132	114/115	0.913	114/117	1.042	116/113	1.654	116/115	1.226	116/117	1.425	118/113	0.523	118/115	0.384	118/117	0.437	114/116	0.713	114/118	2.343	113/115	0.744	113/117
16						19766	1	1	591.98	1772.92	3	1772.99	-0.07	31	45	0	91.78	5.40E-07	R	GTGVDPLSELVAGVR	Q			D:\Pkl\Bethan Jones iTRAQ\2D_BethanJones_iTRAQ_amended1_220210_inj3_5.pkl (query 124)	114/113	1.155	114/115	1.284	114/117	1.086	116/113	1.755	116/115	1.793	116/117	1.545	118/113	0.537	118/115	0.543	118/117	0.458	114/116	0.686	114/118	2.328	113/115	1.025	113/117
16						19767	1	1	591.98	1772.93	3	1772.99	-0.07	31	45	0	86.69	1.80E-06	R	GTGVDPLSELVAGVR	Q			D:\Pkl\Bethan Jones iTRAQ\2D_BethanJones_iTRAQ_extendgradient_120310__inj1_5.pkl (query 157)	114/113	1.248	114/115	0.941	114/117	1.093	116/113	1.557	116/115	1.078	116/117	1.277	118/113	0.667	118/115	0.457	118/117	0.53	114/116	0.835	114/118	2.026	113/115	0.695	113/117
16						19769	1	1	591.99	1772.96	3	1772.99	-0.03	31	45	0	75.2	2.50E-05	R	GTGVDPLSELVAGVR	Q			D:\Pkl\Bethan Jones iTRAQ\2D_BethanJones_iTRAQ_extendgradient_120310__inj2_6.pkl (query 130)	114/113	1.087	114/115	1.182	114/117	0.735	116/113	1.435	116/115	1.433	116/117	0.908	118/113	0.688	118/115	0.68	118/117	0.422	114/116	0.789	114/118	1.711	113/115	1.002	113/117
16						19770	1	1	592	1772.97	3	1772.99	-0.03	31	45	0	70.16	7.80E-05	R	GTGVDPLSELVAGVR	Q			D:\Pkl\Bethan Jones iTRAQ\2D_BethanJones_iTRAQ_extendgradient_120310__inj3_6.pkl (query 292)	114/113	1.243	114/115	0.87	114/117	1.104	116/113	1.619	116/115	1.041	116/117	1.347	118/113	0.772	118/115	0.492	118/117	0.622	114/116	0.799	114/118	1.742	113/115	0.646	113/117
16						19772	1	1	592	1772.97	3	1772.99	-0.02	31	45	0	72.06	5.10E-05	R	GTGVDPLSELVAGVR	Q			D:\Pkl\Bethan Jones iTRAQ\2D_BethanJones_iTRAQ_extendgradient_120310__inj1b_6.pkl (query 168)	114/113	1.519	114/115	1.034	114/117	1.281	116/113	1.982	116/115	1.24	116/117	1.566	118/113	1.35	118/115	0.836	118/117	1.033	114/116	0.798	114/118	1.218	113/115	0.628	113/117
17	gi|208409804|gb|GE146105.1|GE146105	CAHN5995.fwd CAHN Emiliania huxleyi CCMP1516 day 4 post innoculation L Emiliania huxleyi cDNA clone CAHN5995 5~, mRNA sequence	365	32761	34	2467	1	0	408.25	814.48	2	814.43	0.05	21	25	0	7.07	4.40E+02	R	APXGR	-			D:\Pkl\Bethan Jones iTRAQ\2D_BethanJones_iTRAQ_extendgradient_120310__inj1b_6.pkl (query 256)	114/113	---	114/115	---	114/117	---	116/113	---	116/115	---	116/117	---	118/113	---	118/115	---	118/117	---	114/116	---	114/118	---	113/115	---	113/117
17						20860	1	1	630.36	1258.71	2	1258.77	-0.06	88	92	0	4.77	6.60E+02	K	YLVEK	G			D:\Pkl\Bethan Jones iTRAQ\2D_BethanJones_iTRAQ_amended1_220210_inj3_2.pkl (query 331)	114/113	---	114/115	---	114/117	---	116/113	---	116/115	---	116/117	---	118/113	---	118/115	---	118/117	---	114/116	---	114/118	---	113/115	---	113/117
17						20862	1	1	630.38	1258.74	2	1258.77	-0.03	88	92	0	4.06	7.70E+02	K	YLVEK	G			D:\Pkl\Bethan Jones iTRAQ\2D_BethanJones_iTRAQ_amended1_220210_inj3_2.pkl (query 389)	114/113	---	114/115	---	114/117	---	116/113	---	116/115	---	116/117	---	118/113	---	118/115	---	118/117	---	114/116	---	114/118	---	113/115	---	113/117
17						20863	1	1	630.38	1258.75	2	1258.77	-0.02	88	92	0	4.06	7.60E+02	K	YLVEK	G			D:\Pkl\Bethan Jones iTRAQ\2D_BethanJones_iTRAQ_amended1_220210_inj3_2.pkl (query 390)	114/113	---	114/115	---	114/117	---	116/113	---	116/115	---	116/117	---	118/113	---	118/115	---	118/117	---	114/116	---	114/118	---	113/115	---	113/117
17						22106	8	1	684.4	1366.79	2	1366.86	-0.08	122	128	0	7	3.60E+02	R	LSELLGK	D			D:\Pkl\Bethan Jones iTRAQ\2D_BethanJones_iTRAQ_amended1_220210_inj2_4.pkl (query 98)	114/113	---	114/115	---	114/117	---	116/113	---	116/115	---	116/117	---	118/113	---	118/115	---	118/117	---	114/116	---	114/118	---	113/115	---	113/117
17						7418	7	1	456.61	1366.81	3	1366.86	-0.05	122	128	0	6.99	2.30E+02	R	LSELLGK	D			D:\Pkl\Bethan Jones iTRAQ\2D_BethanJones_iTRAQ_extendgradient_120310__inj3_6.pkl (query 133)	114/113	---	114/115	---	114/117	---	116/113	---	116/115	---	116/117	---	118/113	---	118/115	---	118/117	---	114/116	---	114/118	---	113/115	---	113/117
17						7421	7	1	456.62	1366.82	3	1366.86	-0.04	122	128	0	6.99	2.30E+02	R	LSELLGK	D			D:\Pkl\Bethan Jones iTRAQ\2D_BethanJones_iTRAQ_extendgradient_120310__inj3_6.pkl (query 132)	114/113	---	114/115	---	114/117	---	116/113	---	116/115	---	116/117	---	118/113	---	118/115	---	118/117	---	114/116	---	114/118	---	113/115	---	113/117
17						7426	1	1	456.62	1366.83	3	1366.86	-0.03	122	128	0	11.61	81	R	LSELLGK	D			D:\Pkl\Bethan Jones iTRAQ\2D_BethanJones_iTRAQ_extendgradient_120310__inj1b_6.pkl (query 139)	114/113	---	114/115	---	114/117	---	116/113	---	116/115	---	116/117	---	118/113	---	118/115	---	118/117	---	114/116	---	114/118	---	113/115	---	113/117
17						7427	6	1	456.62	1366.83	3	1366.86	-0.03	122	128	0	8.49	1.70E+02	R	LSELLGK	D			D:\Pkl\Bethan Jones iTRAQ\2D_BethanJones_iTRAQ_extendgradient_120310__inj2_6.pkl (query 111)	114/113	---	114/115	---	114/117	---	116/113	---	116/115	---	116/117	---	118/113	---	118/115	---	118/117	---	114/116	---	114/118	---	113/115	---	113/117
17						7429	6	1	456.62	1366.83	3	1366.86	-0.03	122	128	0	8.49	1.60E+02	R	LSELLGK	D			D:\Pkl\Bethan Jones iTRAQ\2D_BethanJones_iTRAQ_extendgradient_120310__inj2_6.pkl (query 110)	114/113	---	114/115	---	114/117	---	116/113	---	116/115	---	116/117	---	118/113	---	118/115	---	118/117	---	114/116	---	114/118	---	113/115	---	113/117
17						7434	1	1	456.62	1366.85	3	1366.86	-0.02	122	128	0	11.61	79	R	LSELLGK	D			D:\Pkl\Bethan Jones iTRAQ\2D_BethanJones_iTRAQ_extendgradient_120310__inj1b_6.pkl (query 137)	114/113	---	114/115	---	114/117	---	116/113	---	116/115	---	116/117	---	118/113	---	118/115	---	118/117	---	114/116	---	114/118	---	113/115	---	113/117
17						10895	4	1	481.3	1440.88	3	1440.73	0.15	47	56	0	2.25	1.90E+03	R	QSLTTPXSHR	R			D:\Pkl\Bethan Jones iTRAQ\2D_BethanJones_iTRAQ_amended1_220210_inj3_2.pkl (query 93)	114/113	---	114/115	---	114/117	---	116/113	---	116/115	---	116/117	---	118/113	---	118/115	---	118/117	---	114/116	---	114/118	---	113/115	---	113/117
17						10896	4	1	481.3	1440.89	3	1440.73	0.16	47	56	0	2.25	1.90E+03	R	QSLTTPXSHR	R			D:\Pkl\Bethan Jones iTRAQ\2D_BethanJones_iTRAQ_amended1_220210_inj3_2.pkl (query 95)	114/113	---	114/115	---	114/117	---	116/113	---	116/115	---	116/117	---	118/113	---	118/115	---	118/117	---	114/116	---	114/118	---	113/115	---	113/117
17						14417	1	1	514.57	1540.7	3	1540.87	-0.17	168	175	0	13.98	35	K	NVPEFAEK	L			D:\Pkl\Bethan Jones iTRAQ\2D_BethanJones_iTRAQ_extendgradient_120310__inj3_2.pkl (query 68)	114/113	---	114/115	---	114/117	---	116/113	---	116/115	---	116/117	---	118/113	---	118/115	---	118/117	---	114/116	---	114/118	---	113/115	---	113/117
17						14421	9	0	514.62	1540.83	3	1540.87	-0.04	168	175	0	8.27	1.60E+02	K	NVPEFAEK	L			D:\Pkl\Bethan Jones iTRAQ\2D_BethanJones_iTRAQ_extendgradient_120310__inj2_2.pkl (query 407)	114/113	---	114/115	---	114/117	---	116/113	---	116/115	---	116/117	---	118/113	---	118/115	---	118/117	---	114/116	---	114/118	---	113/115	---	113/117
17						14422	1	1	514.62	1540.83	3	1540.87	-0.04	168	175	0	15.43	30	K	NVPEFAEK	L			D:\Pkl\Bethan Jones iTRAQ\2D_BethanJones_iTRAQ_extendgradient_120310__inj1b_2.pkl (query 77)	114/113	---	114/115	---	114/117	---	116/113	---	116/115	---	116/117	---	118/113	---	118/115	---	118/117	---	114/116	---	114/118	---	113/115	---	113/117
17						18836	1	1	576.59	1726.74	3	1726.92	-0.18	62	71	0	27.27	1.3	R	CDLNVPLDGK	T			D:\Pkl\Bethan Jones iTRAQ\2D_BethanJones_iTRAQ_extendgradient_120310__inj2_4.pkl (query 110)	114/113	---	114/115	---	114/117	---	116/113	---	116/115	---	116/117	---	118/113	---	118/115	---	118/117	---	114/116	---	114/118	---	113/115	---	113/117
17						18837	1	1	576.62	1726.83	3	1726.92	-0.09	62	71	0	32.09	0.53	R	CDLNVPLDGK	T			D:\Pkl\Bethan Jones iTRAQ\2D_BethanJones_iTRAQ_amended1_220210_inj1_3.pkl (query 88)	114/113	0.741	114/115	5.59	114/117	3.544	116/113	0.283	116/115	1.96	116/117	1.267	118/113	0.588	118/115	4.041	118/117	2.555	114/116	2.729	114/118	1.362	113/115	6.962	113/117
17						18838	1	1	576.62	1726.85	3	1726.92	-0.07	62	71	0	39.14	0.11	R	CDLNVPLDGK	T			D:\Pkl\Bethan Jones iTRAQ\2D_BethanJones_iTRAQ_amended1_220210_inj3_3.pkl (query 104)	114/113	0.801	114/115	4.925	114/117	4.318	116/113	0.319	116/115	1.8	116/117	1.608	118/113	0.687	118/115	3.842	118/117	3.359	114/116	2.618	114/118	1.262	113/115	5.672	113/117
17						18840	1	1	576.63	1726.86	3	1726.92	-0.06	62	71	0	30.92	0.71	R	CDLNVPLDGK	T			D:\Pkl\Bethan Jones iTRAQ\2D_BethanJones_iTRAQ_extendgradient_120310__inj1_4.pkl (query 146)	114/113	0.815	114/115	5.783	114/117	4.211	116/113	0.344	116/115	2.24	116/117	1.662	118/113	0.68	118/115	4.386	118/117	3.185	114/116	2.47	114/118	1.298	113/115	6.54	113/117
17						18841	1	1	576.64	1726.9	3	1726.92	-0.02	62	71	0	29.73	0.94	R	CDLNVPLDGK	T			D:\Pkl\Bethan Jones iTRAQ\2D_BethanJones_iTRAQ_extendgradient_120310__inj1b_4.pkl (query 145)	114/113	0.74	114/115	4.49	114/117	3.83	116/113	0.276	116/115	1.537	116/117	1.337	118/113	0.688	118/115	3.793	118/117	3.227	114/116	2.794	114/118	1.166	113/115	5.591	113/117
17						19014	1	1	581.29	1740.85	3	1740.97	-0.12	44	54	0	51.42	0.018	K	SVGDLSEADLK	G			D:\Pkl\Bethan Jones iTRAQ\2D_BethanJones_iTRAQ_amended1_220210_inj2_1.pkl (query 91)	114/113	0.921	114/115	1.757	114/117	1.932	116/113	0.39	116/115	0.684	116/117	0.766	118/113	0.55	118/115	0.955	118/117	1.047	114/116	2.458	114/118	1.812	113/115	1.759	113/117
17						19015	1	1	581.29	1740.86	3	1740.97	-0.12	44	54	0	51.42	0.018	K	SVGDLSEADLK	G			D:\Pkl\Bethan Jones iTRAQ\2D_BethanJones_iTRAQ_amended1_220210_inj2_1.pkl (query 92)	114/113	0.921	114/115	1.757	114/117	1.932	116/113	0.39	116/115	0.684	116/117	0.766	118/113	0.55	118/115	0.955	118/117	1.047	114/116	2.458	114/118	1.812	113/115	1.759	113/117
17						19016	1	1	581.3	1740.87	3	1740.97	-0.11	44	54	0	46.81	0.054	K	SVGDLSEADLK	G			D:\Pkl\Bethan Jones iTRAQ\2D_BethanJones_iTRAQ_amended1_220210_inj1_1.pkl (query 111)	114/113	0.925	114/115	1.674	114/117	2.079	116/113	0.434	116/115	0.722	116/117	0.914	118/113	0.558	118/115	0.919	118/117	1.138	114/116	2.219	114/118	1.794	113/115	1.669	113/117
17						19017	1	1	581.3	1740.87	3	1740.97	-0.1	44	54	0	46.81	0.054	K	SVGDLSEADLK	G			D:\Pkl\Bethan Jones iTRAQ\2D_BethanJones_iTRAQ_amended1_220210_inj1_1.pkl (query 112)	114/113	0.925	114/115	1.674	114/117	2.079	116/113	0.434	116/115	0.722	116/117	0.914	118/113	0.558	118/115	0.919	118/117	1.138	114/116	2.219	114/118	1.794	113/115	1.669	113/117
17						19018	1	1	581.3	1740.87	3	1740.97	-0.1	44	54	0	49.79	0.027	K	SVGDLSEADLK	G			D:\Pkl\Bethan Jones iTRAQ\2D_BethanJones_iTRAQ_amended1_220210_inj3_1.pkl (query 117)	114/113	0.979	114/115	1.717	114/117	1.879	116/113	0.482	116/115	0.776	116/117	0.866	118/113	0.613	118/115	0.978	118/117	1.067	114/116	2.116	114/118	1.729	113/115	1.618	113/117
17						19019	1	1	581.3	1740.88	3	1740.97	-0.1	44	54	0	49.79	0.027	K	SVGDLSEADLK	G			D:\Pkl\Bethan Jones iTRAQ\2D_BethanJones_iTRAQ_amended1_220210_inj3_1.pkl (query 116)	114/113	0.979	114/115	1.717	114/117	1.879	116/113	0.482	116/115	0.776	116/117	0.866	118/113	0.613	118/115	0.978	118/117	1.067	114/116	2.116	114/118	1.729	113/115	1.618	113/117
17						19020	1	1	581.31	1740.89	3	1740.97	-0.08	44	54	0	49.61	0.029	K	SVGDLSEADLK	G			D:\Pkl\Bethan Jones iTRAQ\2D_BethanJones_iTRAQ_extendgradient_120310__inj2_2.pkl (query 78)	114/113	1.002	114/115	1.801	114/117	2.053	116/113	0.573	116/115	0.946	116/117	1.099	118/113	0.643	118/115	1.052	118/117	1.195	114/116	1.822	114/118	1.687	113/115	1.657	113/117
17						19021	1	1	581.32	1740.94	3	1740.97	-0.03	44	54	0	49.65	0.029	K	SVGDLSEADLK	G			D:\Pkl\Bethan Jones iTRAQ\2D_BethanJones_iTRAQ_extendgradient_120310__inj1b_2.pkl (query 86)	114/113	1.02	114/115	1.716	114/117	1.945	116/113	0.52	116/115	0.804	116/117	0.929	118/113	0.633	118/115	0.969	118/117	1.095	114/116	2.042	114/118	1.744	113/115	1.551	113/117
17						19031	2	0	581.63	1741.86	3	1742.01	-0.15	245	254	0	17.08	16	K	IGVIESLMEK	V	Oxidation (M)	0.0000000200.0	D:\Pkl\Bethan Jones iTRAQ\2D_BethanJones_iTRAQ_amended1_220210_inj3_1.pkl (query 114)	114/113	---	114/115	---	114/117	---	116/113	---	116/115	---	116/117	---	118/113	---	118/115	---	118/117	---	114/116	---	114/118	---	113/115	---	113/117
17						22049	1	0	681.99	2042.94	3	2043.1	-0.16	217	229	0	50.09	0.012	K	ELDYLDGAVSEPK	R			D:\Pkl\Bethan Jones iTRAQ\2D_BethanJones_iTRAQ_extendgradient_120310__inj2_2.pkl (query 102)	114/113	0.621	114/115	2.633	114/117	4.236	116/113	0.104	116/115	0.403	116/117	0.662	118/113	0.1	118/115	0.387	118/117	0.621	114/116	6.244	114/118	6.701	113/115	3.909	113/117
17						22050	1	0	681.99	2042.95	3	2043.1	-0.15	217	229	0	47.19	0.023	K	ELDYLDGAVSEPK	R			D:\Pkl\Bethan Jones iTRAQ\2D_BethanJones_iTRAQ_amended1_220210_inj2_1.pkl (query 136)	114/113	0.738	114/115	2.955	114/117	4.414	116/113	0.088	116/115	0.324	116/117	0.493	118/113	0.17	118/115	0.621	118/117	0.925	114/116	8.731	114/118	4.686	113/115	3.692	113/117
17						22051	1	0	681.99	2042.95	3	2043.1	-0.15	217	229	0	47.19	0.023	K	ELDYLDGAVSEPK	R			D:\Pkl\Bethan Jones iTRAQ\2D_BethanJones_iTRAQ_amended1_220210_inj2_1.pkl (query 137)	114/113	0.738	114/115	2.955	114/117	4.414	116/113	0.088	116/115	0.324	116/117	0.493	118/113	0.17	118/115	0.621	118/117	0.925	114/116	8.731	114/118	4.686	113/115	3.692	113/117
17						22052	1	0	682	2042.98	3	2043.1	-0.12	217	229	0	54.45	0.0037	K	ELDYLDGAVSEPK	R			D:\Pkl\Bethan Jones iTRAQ\2D_BethanJones_iTRAQ_amended1_220210_inj3_1.pkl (query 148)	114/113	0.791	114/115	3.37	114/117	4.831	116/113	0.114	116/115	0.444	116/117	0.649	118/113	0.106	118/115	0.411	118/117	0.588	114/116	7.255	114/118	8.065	113/115	3.927	113/117
18	gi|208408302|gb|GE146436.1|GE146436	CAHN6210.rev CAHN Emiliania huxleyi CCMP1516 day 4 post innoculation L Emiliania huxleyi cDNA clone CAHN6210 3~, mRNA sequence	357	37482	37	11720	8	1	487.28	972.54	2	972.53	0	257	261	0	3.17	1.30E+03	R	FAFER	S			D:\Pkl\Bethan Jones iTRAQ\2D_BethanJones_iTRAQ_amended1_220210_inj2_2.pkl (query 257)	114/113	---	114/115	---	114/117	---	116/113	---	116/115	---	116/117	---	118/113	---	118/115	---	118/117	---	114/116	---	114/118	---	113/115	---	113/117
18						11725	2	1	487.28	972.55	2	972.53	0.02	257	261	0	7.95	4.40E+02	R	FAFER	S			D:\Pkl\Bethan Jones iTRAQ\2D_BethanJones_iTRAQ_extendgradient_120310__inj3_3.pkl (query 316)	114/113	---	114/115	---	114/117	---	116/113	---	116/115	---	116/117	---	118/113	---	118/115	---	118/117	---	114/116	---	114/118	---	113/115	---	113/117
18						11730	8	1	487.28	972.55	2	972.53	0.02	257	261	0	3.17	1.30E+03	R	FAFER	S			D:\Pkl\Bethan Jones iTRAQ\2D_BethanJones_iTRAQ_amended1_220210_inj2_2.pkl (query 258)	114/113	---	114/115	---	114/117	---	116/113	---	116/115	---	116/117	---	118/113	---	118/115	---	118/117	---	114/116	---	114/118	---	113/115	---	113/117
18						11732	2	1	487.29	972.56	2	972.53	0.02	257	261	0	7.95	4.40E+02	R	FAFER	S			D:\Pkl\Bethan Jones iTRAQ\2D_BethanJones_iTRAQ_extendgradient_120310__inj3_3.pkl (query 319)	114/113	---	114/115	---	114/117	---	116/113	---	116/115	---	116/117	---	118/113	---	118/115	---	118/117	---	114/116	---	114/118	---	113/115	---	113/117
18						11750	1	1	487.3	972.59	2	972.53	0.05	257	261	0	8.64	3.70E+02	R	FAFER	S			D:\Pkl\Bethan Jones iTRAQ\2D_BethanJones_iTRAQ_amended1_220210_inj3_2.pkl (query 253)	114/113	---	114/115	---	114/117	---	116/113	---	116/115	---	116/117	---	118/113	---	118/115	---	118/117	---	114/116	---	114/118	---	113/115	---	113/117
18						11753	1	1	487.3	972.59	2	972.53	0.06	257	261	0	8.89	3.40E+02	R	FAFER	S			D:\Pkl\Bethan Jones iTRAQ\2D_BethanJones_iTRAQ_extendgradient_120310__inj2_3.pkl (query 461)	114/113	---	114/115	---	114/117	---	116/113	---	116/115	---	116/117	---	118/113	---	118/115	---	118/117	---	114/116	---	114/118	---	113/115	---	113/117
18						11758	1	1	487.3	972.59	2	972.53	0.06	257	261	0	8.89	3.40E+02	R	FAFER	S			D:\Pkl\Bethan Jones iTRAQ\2D_BethanJones_iTRAQ_extendgradient_120310__inj2_3.pkl (query 460)	114/113	---	114/115	---	114/117	---	116/113	---	116/115	---	116/117	---	118/113	---	118/115	---	118/117	---	114/116	---	114/118	---	113/115	---	113/117
18						11761	1	1	487.31	972.61	2	972.53	0.07	257	261	0	6.77	5.50E+02	R	FAFER	S			D:\Pkl\Bethan Jones iTRAQ\2D_BethanJones_iTRAQ_extendgradient_120310__inj1b_3.pkl (query 328)	114/113	---	114/115	---	114/117	---	116/113	---	116/115	---	116/117	---	118/113	---	118/115	---	118/117	---	114/116	---	114/118	---	113/115	---	113/117
18						11762	1	1	487.31	972.61	2	972.53	0.07	257	261	0	6.77	5.50E+02	R	FAFER	S			D:\Pkl\Bethan Jones iTRAQ\2D_BethanJones_iTRAQ_extendgradient_120310__inj1b_3.pkl (query 327)	114/113	---	114/115	---	114/117	---	116/113	---	116/115	---	116/117	---	118/113	---	118/115	---	118/117	---	114/116	---	114/118	---	113/115	---	113/117
18						17228	3	1	546.27	1090.53	2	1090.52	0.01	125	131	0	17.97	41	R	SAAYACR	W			D:\Pkl\Bethan Jones iTRAQ\2D_BethanJones_iTRAQ_extendgradient_120310__inj1_4.pkl (query 512)	114/113	---	114/115	---	114/117	---	116/113	---	116/115	---	116/117	---	118/113	---	118/115	---	118/117	---	114/116	---	114/118	---	113/115	---	113/117
18						19541	1	1	589.32	1176.62	2	1176.68	-0.06	238	242	0	12.98	1.20E+02	K	YAGMK	A			D:\Pkl\Bethan Jones iTRAQ\2D_BethanJones_iTRAQ_amended1_220210_inj3_2.pkl (query 255)	114/113	---	114/115	---	114/117	---	116/113	---	116/115	---	116/117	---	118/113	---	118/115	---	118/117	---	114/116	---	114/118	---	113/115	---	113/117
18						19546	2	1	589.33	1176.65	2	1176.68	-0.03	238	242	0	1.57	1.70E+03	K	YAGMK	A			D:\Pkl\Bethan Jones iTRAQ\2D_BethanJones_iTRAQ_amended1_220210_inj1_2.pkl (query 49)	114/113	---	114/115	---	114/117	---	116/113	---	116/115	---	116/117	---	118/113	---	118/115	---	118/117	---	114/116	---	114/118	---	113/115	---	113/117
18						7293	1	1	455.96	1364.86	3	1364.92	-0.06	47	53	0	10.68	96	K	VILATLK	S			D:\Pkl\Bethan Jones iTRAQ\2D_BethanJones_iTRAQ_extendgradient_120310__inj3_7.pkl (query 287)	114/113	---	114/115	---	114/117	---	116/113	---	116/115	---	116/117	---	118/113	---	118/115	---	118/117	---	114/116	---	114/118	---	113/115	---	113/117
18						7298	1	1	455.96	1364.87	3	1364.92	-0.05	47	53	0	12.03	69	K	VILATLK	S			D:\Pkl\Bethan Jones iTRAQ\2D_BethanJones_iTRAQ_extendgradient_120310__inj1b_7.pkl (query 307)	114/113	---	114/115	---	114/117	---	116/113	---	116/115	---	116/117	---	118/113	---	118/115	---	118/117	---	114/116	---	114/118	---	113/115	---	113/117
18						7299	1	1	455.96	1364.87	3	1364.92	-0.05	47	53	0	11.25	83	K	VILATLK	S			D:\Pkl\Bethan Jones iTRAQ\2D_BethanJones_iTRAQ_extendgradient_120310__inj1b_7.pkl (query 632)	114/113	---	114/115	---	114/117	---	116/113	---	116/115	---	116/117	---	118/113	---	118/115	---	118/117	---	114/116	---	114/118	---	113/115	---	113/117
18						7301	1	1	455.97	1364.88	3	1364.92	-0.05	47	53	0	3.27	5.10E+02	K	VILATLK	S			D:\Pkl\Bethan Jones iTRAQ\2D_BethanJones_iTRAQ_extendgradient_120310__inj2_7.pkl (query 267)	114/113	---	114/115	---	114/117	---	116/113	---	116/115	---	116/117	---	118/113	---	118/115	---	118/117	---	114/116	---	114/118	---	113/115	---	113/117
18						7302	2	1	455.98	1364.91	3	1364.92	-0.01	47	53	0	4.6	3.20E+02	K	VILATLK	S			D:\Pkl\Bethan Jones iTRAQ\2D_BethanJones_iTRAQ_extendgradient_120310__inj1_7.pkl (query 242)	114/113	---	114/115	---	114/117	---	116/113	---	116/115	---	116/117	---	118/113	---	118/115	---	118/117	---	114/116	---	114/118	---	113/115	---	113/117
18						17252	1	1	546.61	1636.82	3	1636.87	-0.06	226	233	0	16.98	19	K	FFSWEDAK	D			D:\Pkl\Bethan Jones iTRAQ\2D_BethanJones_iTRAQ_extendgradient_120310__inj1b_5.pkl (query 121)	114/113	---	114/115	---	114/117	---	116/113	---	116/115	---	116/117	---	118/113	---	118/115	---	118/117	---	114/116	---	114/118	---	113/115	---	113/117
18						17253	1	1	546.62	1636.83	3	1636.87	-0.04	226	233	0	12.86	50	K	FFSWEDAK	D			D:\Pkl\Bethan Jones iTRAQ\2D_BethanJones_iTRAQ_extendgradient_120310__inj3_5.pkl (query 115)	114/113	---	114/115	---	114/117	---	116/113	---	116/115	---	116/117	---	118/113	---	118/115	---	118/117	---	114/116	---	114/118	---	113/115	---	113/117
18						17254	1	1	546.62	1636.84	3	1636.87	-0.03	226	233	0	15.86	25	K	FFSWEDAK	D			D:\Pkl\Bethan Jones iTRAQ\2D_BethanJones_iTRAQ_extendgradient_120310__inj1_5.pkl (query 147)	114/113	---	114/115	---	114/117	---	116/113	---	116/115	---	116/117	---	118/113	---	118/115	---	118/117	---	114/116	---	114/118	---	113/115	---	113/117
18						17255	1	1	546.62	1636.85	3	1636.87	-0.02	226	233	0	18.23	15	K	FFSWEDAK	D			D:\Pkl\Bethan Jones iTRAQ\2D_BethanJones_iTRAQ_extendgradient_120310__inj2_5.pkl (query 124)	114/113	---	114/115	---	114/117	---	116/113	---	116/115	---	116/117	---	118/113	---	118/115	---	118/117	---	114/116	---	114/118	---	113/115	---	113/117
18						18627	1	1	571.28	1710.81	3	1710.96	-0.16	243	253	0	55.23	0.0064	K	AADIATEVEGK	K			D:\Pkl\Bethan Jones iTRAQ\2D_BethanJones_iTRAQ_extendgradient_120310__inj3_1.pkl (query 176)	114/113	0.804	114/115	1.278	114/117	1.132	116/113	0.261	116/115	0.382	116/117	0.345	118/113	0.433	118/115	0.627	118/117	0.554	114/116	3.202	114/118	2.008	113/115	1.467	113/117
18						18628	1	1	571.28	1710.82	3	1710.96	-0.14	243	253	0	52.25	0.013	K	AADIATEVEGK	K			D:\Pkl\Bethan Jones iTRAQ\2D_BethanJones_iTRAQ_amended1_220210_inj2_1.pkl (query 104)	114/113	0.828	114/115	1.326	114/117	1.174	116/113	0.292	116/115	0.429	116/117	0.387	118/113	0.422	118/115	0.614	118/117	0.542	114/116	2.959	114/118	2.126	113/115	1.476	113/117
18						18629	1	1	571.29	1710.84	3	1710.96	-0.13	243	253	0	52.25	0.014	K	AADIATEVEGK	K			D:\Pkl\Bethan Jones iTRAQ\2D_BethanJones_iTRAQ_amended1_220210_inj2_1.pkl (query 102)	114/113	0.828	114/115	1.326	114/117	1.174	116/113	0.292	116/115	0.429	116/117	0.387	118/113	0.422	118/115	0.614	118/117	0.542	114/116	2.959	114/118	2.126	113/115	1.476	113/117
18						18630	1	1	571.29	1710.84	3	1710.96	-0.12	243	253	0	54.97	0.0077	K	AADIATEVEGK	K			D:\Pkl\Bethan Jones iTRAQ\2D_BethanJones_iTRAQ_amended1_220210_inj3_1.pkl (query 131)	114/113	0.819	114/115	1.263	114/117	1.104	116/113	0.275	116/115	0.389	116/117	0.347	118/113	0.438	118/115	0.614	118/117	0.535	114/116	3.102	114/118	2.026	113/115	1.422	113/117
18						18631	1	1	571.29	1710.85	3	1710.96	-0.11	243	253	0	54.97	0.0078	K	AADIATEVEGK	K			D:\Pkl\Bethan Jones iTRAQ\2D_BethanJones_iTRAQ_amended1_220210_inj3_1.pkl (query 132)	114/113	0.819	114/115	1.263	114/117	1.104	116/113	0.275	116/115	0.389	116/117	0.347	118/113	0.438	118/115	0.614	118/117	0.535	114/116	3.102	114/118	2.026	113/115	1.422	113/117
18						18632	1	1	571.29	1710.85	3	1710.96	-0.11	243	253	0	50.21	0.023	K	AADIATEVEGK	K			D:\Pkl\Bethan Jones iTRAQ\2D_BethanJones_iTRAQ_amended1_220210_inj1_1.pkl (query 115)	114/113	0.847	114/115	1.253	114/117	1.183	116/113	0.303	116/115	0.412	116/117	0.396	118/113	0.448	118/115	0.603	118/117	0.568	114/116	2.913	114/118	2.047	113/115	1.365	113/117
18						18633	1	1	571.29	1710.86	3	1710.96	-0.1	243	253	0	48.51	0.035	K	AADIATEVEGK	K			D:\Pkl\Bethan Jones iTRAQ\2D_BethanJones_iTRAQ_extendgradient_120310__inj2_1.pkl (query 154)	114/113	0.865	114/115	1.31	114/117	1.091	116/113	0.287	116/115	0.399	116/117	0.339	118/113	0.461	118/115	0.635	118/117	0.528	114/116	3.142	114/118	2.03	113/115	1.396	113/117
18						18634	1	1	571.3	1710.86	3	1710.96	-0.1	243	253	0	48.51	0.035	K	AADIATEVEGK	K			D:\Pkl\Bethan Jones iTRAQ\2D_BethanJones_iTRAQ_extendgradient_120310__inj2_1.pkl (query 153)	114/113	0.865	114/115	1.31	114/117	1.091	116/113	0.287	116/115	0.399	116/117	0.339	118/113	0.461	118/115	0.635	118/117	0.528	114/116	3.142	114/118	2.03	113/115	1.396	113/117
18						18636	1	1	571.31	1710.92	3	1710.96	-0.05	243	253	0	55.24	0.0074	K	AADIATEVEGK	K			D:\Pkl\Bethan Jones iTRAQ\2D_BethanJones_iTRAQ_extendgradient_120310__inj1b_1.pkl (query 180)	114/113	0.85	114/115	1.367	114/117	1.154	116/113	0.264	116/115	0.39	116/117	0.335	118/113	0.443	118/115	0.648	118/117	0.546	114/116	3.358	114/118	2.078	113/115	1.484	113/117
18						18696	1	1	572.34	1714	3	1714.11	-0.11	254	260	1	13.88	95	K	KAEILTK	W			D:\Pkl\Bethan Jones iTRAQ\2D_BethanJones_iTRAQ_extendgradient_120310__inj2_3.pkl (query 94)	114/113	---	114/115	---	114/117	---	116/113	---	116/115	---	116/117	---	118/113	---	118/115	---	118/117	---	114/116	---	114/118	---	113/115	---	113/117
18						19486	1	1	588.31	1761.91	3	1761.97	-0.06	82	96	0	45.89	0.063	K	FIIGGPQGDAGLTGR	K			D:\Pkl\Bethan Jones iTRAQ\2D_BethanJones_iTRAQ_amended1_220210_inj1_6.pkl (query 64)	114/113	0.777	114/115	0.743	114/117	0.889	116/113	0.677	116/115	0.595	116/117	0.726	118/113	0.96	118/115	0.835	118/117	0.997	114/116	1.194	114/118	0.876	113/115	0.882	113/117
18						19490	1	1	588.32	1761.93	3	1761.97	-0.04	82	96	0	58.75	0.0033	K	FIIGGPQGDAGLTGR	K			D:\Pkl\Bethan Jones iTRAQ\2D_BethanJones_iTRAQ_extendgradient_120310__inj1_6.pkl (query 274)	114/113	0.742	114/115	0.683	114/117	1.158	116/113	0.314	116/115	0.265	116/117	0.458	118/113	0.591	118/115	0.495	118/117	0.837	114/116	2.463	114/118	1.359	113/115	0.849	113/117
18						19491	1	1	588.32	1761.93	3	1761.97	-0.04	82	96	0	76.99	4.90E-05	K	FIIGGPQGDAGLTGR	K			D:\Pkl\Bethan Jones iTRAQ\2D_BethanJones_iTRAQ_amended1_220210_inj2_5.pkl (query 82)	114/113	0.795	114/115	0.667	114/117	1.221	116/113	0.389	116/115	0.3	116/117	0.56	118/113	0.542	118/115	0.414	118/117	0.756	114/116	2.127	114/118	1.586	113/115	0.774	113/117
18						19492	1	1	588.32	1761.94	3	1761.97	-0.02	82	96	0	21.45	18	K	FIIGGPQGDAGLTGR	K			D:\Pkl\Bethan Jones iTRAQ\2D_BethanJones_iTRAQ_extendgradient_120310__inj1b_6.pkl (query 494)	114/113	0.667	114/115	0.873	114/117	0.944	116/113	0.515	116/115	0.619	116/117	0.682	118/113	0.644	118/115	0.767	118/117	0.827	114/116	1.349	114/118	1.121	113/115	1.206	113/117
18						19493	1	1	588.32	1761.95	3	1761.97	-0.02	82	96	0	21.45	18	K	FIIGGPQGDAGLTGR	K			D:\Pkl\Bethan Jones iTRAQ\2D_BethanJones_iTRAQ_extendgradient_120310__inj1b_6.pkl (query 495)	114/113	0.667	114/115	0.873	114/117	0.944	116/113	0.515	116/115	0.619	116/117	0.682	118/113	0.644	118/115	0.767	118/117	0.827	114/116	1.349	114/118	1.121	113/115	1.206	113/117
18						23868	1	1	882.01	1762	2	1761.97	0.03	82	96	0	53.16	0.0049	K	FIIGGPQGDAGLTGR	K			D:\Pkl\Bethan Jones iTRAQ\2D_BethanJones_iTRAQ_amended1_220210_inj2_5.pkl (query 341)	114/113	0.979	114/115	0.977	114/117	0.872	116/113	0.59	116/115	0.541	116/117	0.492	118/113	0.649	118/115	0.589	118/117	0.525	114/116	1.727	114/118	1.632	113/115	0.92	113/117
19	gi|261444019|gb|FP221490.1|FP221490	FP221490 haploid cell library (AAZ0AAA) Emiliania huxleyi cDNA clone AAZ0AAA33YJ01 (AAZ0AAA33YJ01FM1) 5~, mRNA sequence	340	30847	24	21875	1	1	668.83	1335.64	2	1335.67	-0.03	225	232	0	38.53	0.17	K	WLMEEPDL	-			D:\Pkl\Bethan Jones iTRAQ\2D_BethanJones_iTRAQ_amended1_220210_inj3_2.pkl (query 217)	114/113	1.472	114/115	0.948	114/117	1.144	116/113	1.29	116/115	0.763	116/117	0.939	118/113	0.04	118/115	0.024	118/117	0.028	114/116	1.188	114/118	39.541	113/115	0.594	113/117
19						21876	1	1	668.83	1335.64	2	1335.67	-0.03	225	232	0	38.75	0.17	K	WLMEEPDL	-			D:\Pkl\Bethan Jones iTRAQ\2D_BethanJones_iTRAQ_amended1_220210_inj3_2.pkl (query 119)	114/113	1.245	114/115	1.044	114/117	1.073	116/113	1.24	116/115	0.955	116/117	1	118/113	0.136	118/115	0.104	118/117	0.107	114/116	1.046	114/118	9.887	113/115	0.773	113/117
19						21877	1	1	668.83	1335.65	2	1335.67	-0.02	225	232	0	38.72	0.17	K	WLMEEPDL	-			D:\Pkl\Bethan Jones iTRAQ\2D_BethanJones_iTRAQ_amended1_220210_inj1_2.pkl (query 116)	114/113	1.16	114/115	0.893	114/117	1.125	116/113	1.318	116/115	0.931	116/117	1.196	118/113	0.064	118/115	0.045	118/117	0.056	114/116	0.917	114/118	19.562	113/115	0.71	113/117
19						21878	1	1	668.83	1335.65	2	1335.67	-0.02	225	232	0	38.76	0.17	K	WLMEEPDL	-			D:\Pkl\Bethan Jones iTRAQ\2D_BethanJones_iTRAQ_amended1_220210_inj2_2.pkl (query 146)	114/113	1.17	114/115	0.959	114/117	1.107	116/113	1.299	116/115	0.978	116/117	1.15	118/113	0.075	118/115	0.056	118/117	0.064	114/116	0.938	114/118	16.968	113/115	0.756	113/117
19						21879	1	1	668.83	1335.65	2	1335.67	-0.02	225	232	0	38.79	0.17	K	WLMEEPDL	-			D:\Pkl\Bethan Jones iTRAQ\2D_BethanJones_iTRAQ_extendgradient_120310__inj1_3.pkl (query 163)	114/113	1.136	114/115	1.119	114/117	1.212	116/113	1.123	116/115	1.017	116/117	1.122	118/113	0.032	118/115	0.029	118/117	0.031	114/116	1.053	114/118	38.271	113/115	0.909	113/117
19						21880	1	1	668.83	1335.65	2	1335.67	-0.02	225	232	0	38.79	0.17	K	WLMEEPDL	-			D:\Pkl\Bethan Jones iTRAQ\2D_BethanJones_iTRAQ_extendgradient_120310__inj3_3.pkl (query 227)	114/113	1.195	114/115	1.053	114/117	0.933	116/113	1.127	116/115	0.912	116/117	0.824	118/113	0.074	118/115	0.06	118/117	0.053	114/116	1.104	114/118	17.363	113/115	0.812	113/117
19						21881	1	1	668.84	1335.66	2	1335.67	-0.01	225	232	0	38.8	0.17	K	WLMEEPDL	-			D:\Pkl\Bethan Jones iTRAQ\2D_BethanJones_iTRAQ_extendgradient_120310__inj1b_3.pkl (query 164)	114/113	1.398	114/115	1.109	114/117	1.265	116/113	1.441	116/115	1.05	116/117	1.221	118/113	0.213	118/115	0.154	118/117	0.175	114/116	1.01	114/118	7.113	113/115	0.732	113/117
19						21882	1	1	668.84	1335.67	2	1335.67	0	225	232	0	38.77	0.17	K	WLMEEPDL	-			D:\Pkl\Bethan Jones iTRAQ\2D_BethanJones_iTRAQ_extendgradient_120310__inj2_3.pkl (query 185)	114/113	1.156	114/115	1.001	114/117	1.249	116/113	1.145	116/115	0.911	116/117	1.158	118/113	0.155	118/115	0.122	118/117	0.152	114/116	1.052	114/118	8.081	113/115	0.799	113/117
19						21976	1	1	676.81	1351.6	2	1351.66	-0.07	225	232	0	38.68	0.16	K	WLMEEPDL	-	Oxidation (M)	0.00200000.0	D:\Pkl\Bethan Jones iTRAQ\2D_BethanJones_iTRAQ_amended1_220210_inj2_1.pkl (query 154)	114/113	1.198	114/115	0.643	114/117	0.907	116/113	1.392	116/115	0.686	116/117	0.986	118/113	0.541	118/115	0.264	118/117	0.372	114/116	0.897	114/118	2.396	113/115	0.495	113/117
19						21978	1	1	676.81	1351.61	2	1351.66	-0.05	225	232	0	32.09	0.76	K	WLMEEPDL	-	Oxidation (M)	0.00200000.0	D:\Pkl\Bethan Jones iTRAQ\2D_BethanJones_iTRAQ_amended1_220210_inj1_1.pkl (query 153)	114/113	0.683	114/115	0.58	114/117	0.863	116/113	1.184	116/115	0.923	116/117	1.4	118/113	0.411	118/115	0.318	118/117	0.471	114/116	0.601	114/118	1.799	113/115	0.783	113/117
19						21979	1	1	676.83	1351.64	2	1351.66	-0.02	225	232	0	49.03	0.016	K	WLMEEPDL	-	Oxidation (M)	0.00200000.0	D:\Pkl\Bethan Jones iTRAQ\2D_BethanJones_iTRAQ_extendgradient_120310__inj2_2.pkl (query 127)	114/113	1.038	114/115	0.719	114/117	0.849	116/113	1.849	116/115	1.177	116/117	1.417	118/113	-0.383	118/115	-0.241	118/117	-0.284	114/116	0.584	114/118	-2.934	113/115	0.639	113/117
19						21980	1	1	676.84	1351.67	2	1351.66	0	225	232	0	52.82	0.0068	K	WLMEEPDL	-	Oxidation (M)	0.00200000.0	D:\Pkl\Bethan Jones iTRAQ\2D_BethanJones_iTRAQ_extendgradient_120310__inj1b_2.pkl (query 123)	114/113	0.801	114/115	0.762	114/117	0.841	116/113	1.296	116/115	1.132	116/117	1.274	118/113	0.811	118/115	0.702	118/117	0.773	114/116	0.644	114/118	1.068	113/115	0.877	113/117
19						21981	1	1	676.85	1351.68	2	1351.66	0.01	225	232	0	32.24	0.78	K	WLMEEPDL	-	Oxidation (M)	0.00200000.0	D:\Pkl\Bethan Jones iTRAQ\2D_BethanJones_iTRAQ_extendgradient_120310__inj3_2.pkl (query 114)	114/113	1.239	114/115	0.903	114/117	1.249	116/113	1.418	116/115	0.949	116/117	1.338	118/113	0.8	118/115	0.53	118/117	0.731	114/116	0.91	114/118	1.678	113/115	0.672	113/117
19						11083	7	1	483.64	1447.9	3	1447.82	0.08	100	109	1	2.27	6.20E+02	-	AATGRLVDWR	S			D:\Pkl\Bethan Jones iTRAQ\2D_BethanJones_iTRAQ_extendgradient_120310__inj1_3.pkl (query 238)	114/113	---	114/115	---	114/117	---	116/113	---	116/115	---	116/117	---	118/113	---	118/115	---	118/117	---	114/116	---	114/118	---	113/115	---	113/117
19						13776	2	1	507.22	1518.64	3	1518.78	-0.14	3	15	1	1.24	1.30E+03	R	AARGADDQGGAAR	V			D:\Pkl\Bethan Jones iTRAQ\2D_BethanJones_iTRAQ_extendgradient_120310__inj3_1.pkl (query 595)	114/113	---	114/115	---	114/117	---	116/113	---	116/115	---	116/117	---	118/113	---	118/115	---	118/117	---	114/116	---	114/118	---	113/115	---	113/117
19						20643	2	1	622.63	1864.88	3	1864.96	-0.07	92	106	1	9.25	87	R	VLARDVVGCDGQAGR	L			D:\Pkl\Bethan Jones iTRAQ\2D_BethanJones_iTRAQ_extendgradient_120310__inj3_2.pkl (query 264)	114/113	---	114/115	---	114/117	---	116/113	---	116/115	---	116/117	---	118/113	---	118/115	---	118/117	---	114/116	---	114/118	---	113/115	---	113/117
19						20644	2	1	622.64	1864.9	3	1864.96	-0.06	92	106	1	5.18	2.20E+02	R	VLARDVVGCDGQAGR	L			D:\Pkl\Bethan Jones iTRAQ\2D_BethanJones_iTRAQ_extendgradient_120310__inj3_2.pkl (query 94)	114/113	---	114/115	---	114/117	---	116/113	---	116/115	---	116/117	---	118/113	---	118/115	---	118/117	---	114/116	---	114/118	---	113/115	---	113/117
19						20645	5	1	622.64	1864.91	3	1864.96	-0.05	92	106	1	0.95	5.90E+02	R	VLARDVVGCDGQAGR	L			D:\Pkl\Bethan Jones iTRAQ\2D_BethanJones_iTRAQ_extendgradient_120310__inj2_2.pkl (query 93)	114/113	---	114/115	---	114/117	---	116/113	---	116/115	---	116/117	---	118/113	---	118/115	---	118/117	---	114/116	---	114/118	---	113/115	---	113/117
19						20646	2	1	622.65	1864.94	3	1864.96	-0.02	92	106	1	5.07	2.30E+02	R	VLARDVVGCDGQAGR	L			D:\Pkl\Bethan Jones iTRAQ\2D_BethanJones_iTRAQ_amended1_220210_inj2_1.pkl (query 132)	114/113	---	114/115	---	114/117	---	116/113	---	116/115	---	116/117	---	118/113	---	118/115	---	118/117	---	114/116	---	114/118	---	113/115	---	113/117
19						20647	3	1	622.65	1864.94	3	1864.96	-0.02	92	106	1	5.04	2.30E+02	R	VLARDVVGCDGQAGR	L			D:\Pkl\Bethan Jones iTRAQ\2D_BethanJones_iTRAQ_extendgradient_120310__inj2_2.pkl (query 255)	114/113	---	114/115	---	114/117	---	116/113	---	116/115	---	116/117	---	118/113	---	118/115	---	118/117	---	114/116	---	114/118	---	113/115	---	113/117
19						20648	2	1	622.67	1864.99	3	1864.96	0.03	92	106	1	5.08	2.30E+02	R	VLARDVVGCDGQAGR	L			D:\Pkl\Bethan Jones iTRAQ\2D_BethanJones_iTRAQ_amended1_220210_inj1_1.pkl (query 129)	114/113	---	114/115	---	114/117	---	116/113	---	116/115	---	116/117	---	118/113	---	118/115	---	118/117	---	114/116	---	114/118	---	113/115	---	113/117
19						20649	2	1	622.68	1865.03	3	1864.96	0.08	92	106	1	4.96	2.40E+02	R	VLARDVVGCDGQAGR	L			D:\Pkl\Bethan Jones iTRAQ\2D_BethanJones_iTRAQ_extendgradient_120310__inj1b_2.pkl (query 281)	114/113	---	114/115	---	114/117	---	116/113	---	116/115	---	116/117	---	118/113	---	118/115	---	118/117	---	114/116	---	114/118	---	113/115	---	113/117
19						22151	1	1	687.02	2058.04	3	2058.1	-0.05	42	53	0	41.89	0.057	K	ILNDDTIEQLCK	Q			D:\Pkl\Bethan Jones iTRAQ\2D_BethanJones_iTRAQ_extendgradient_120310__inj2_5.pkl (query 140)	114/113	-92.436	114/115	-11.445	114/117	-31.994	116/113	-59.487	116/115	-6.766	116/117	-19.277	118/113	20.428	118/115	2.301	118/117	6.415	114/116	1.619	114/118	-4.898	113/115	0.114	113/117
19						22152	1	1	687.03	2058.06	3	2058.1	-0.03	42	53	0	57.23	0.0015	K	ILNDDTIEQLCK	Q			D:\Pkl\Bethan Jones iTRAQ\2D_BethanJones_iTRAQ_extendgradient_120310__inj3_5.pkl (query 131)	114/113	1.247	114/115	3.33	114/117	3.295	116/113	0.639	116/115	1.568	116/117	1.581	118/113	0.083	118/115	0.201	118/117	0.199	114/116	2.032	114/118	16.281	113/115	2.463	113/117
20	gi|208416599|gb|GE153775.1|GE153775	CAHO4806.fwd CAHO Emiliania huxleyi CCMP1516 day 7 post innoculation L Emiliania huxleyi cDNA clone CAHO4806 5~, mRNA sequence	327	30881	19	2229	6	1	404.26	806.5	2	806.46	0.05	104	108	0	4.02	2.50E+03	R	GAAER	G			D:\Pkl\Bethan Jones iTRAQ\2D_BethanJones_iTRAQ_amended1_220210_inj3_6.pkl (query 395)	114/113	---	114/115	---	114/117	---	116/113	---	116/115	---	116/117	---	118/113	---	118/115	---	118/117	---	114/116	---	114/118	---	113/115	---	113/117
20						2230	6	1	404.26	806.51	2	806.46	0.06	104	108	0	4.02	2.50E+03	R	GAAER	G			D:\Pkl\Bethan Jones iTRAQ\2D_BethanJones_iTRAQ_amended1_220210_inj3_6.pkl (query 397)	114/113	---	114/115	---	114/117	---	116/113	---	116/115	---	116/117	---	118/113	---	118/115	---	118/117	---	114/116	---	114/118	---	113/115	---	113/117
20						5358	6	1	439.27	876.53	2	876.52	0.01	198	203	1	11.16	3.30E+02	K	AGGRGR	K			D:\Pkl\Bethan Jones iTRAQ\2D_BethanJones_iTRAQ_amended1_220210_inj3_4.pkl (query 174)	114/113	---	114/115	---	114/117	---	116/113	---	116/115	---	116/117	---	118/113	---	118/115	---	118/117	---	114/116	---	114/118	---	113/115	---	113/117
20						5360	6	1	439.28	876.54	2	876.52	0.02	198	203	1	10.89	3.40E+02	K	AGGRGR	K			D:\Pkl\Bethan Jones iTRAQ\2D_BethanJones_iTRAQ_extendgradient_120310__inj2_5.pkl (query 62)	114/113	---	114/115	---	114/117	---	116/113	---	116/115	---	116/117	---	118/113	---	118/115	---	118/117	---	114/116	---	114/118	---	113/115	---	113/117
20						2813	1	1	414.51	1240.51	3	1240.65	-0.14	35	42	1	7.55	1.10E+02	R	RTASAMER	T	Oxidation (M)	0.00000200.0	D:\Pkl\Bethan Jones iTRAQ\2D_BethanJones_iTRAQ_extendgradient_120310__inj1b_4.pkl (query 406)	114/113	---	114/115	---	114/117	---	116/113	---	116/115	---	116/117	---	118/113	---	118/115	---	118/117	---	114/116	---	114/118	---	113/115	---	113/117
20						2820	2	1	414.59	1240.74	3	1240.65	0.09	35	42	1	4.62	4.70E+02	R	RTASAMER	T	Oxidation (M)	0.00000200.0	D:\Pkl\Bethan Jones iTRAQ\2D_BethanJones_iTRAQ_extendgradient_120310__inj2_7.pkl (query 555)	114/113	---	114/115	---	114/117	---	116/113	---	116/115	---	116/117	---	118/113	---	118/115	---	118/117	---	114/116	---	114/118	---	113/115	---	113/117
20						5496	2	1	441.25	1320.74	3	1320.72	0.01	226	231	0	10.79	2.70E+02	R	HDQDAK	A			D:\Pkl\Bethan Jones iTRAQ\2D_BethanJones_iTRAQ_extendgradient_120310__inj2_2.pkl (query 467)	114/113	---	114/115	---	114/117	---	116/113	---	116/115	---	116/117	---	118/113	---	118/115	---	118/117	---	114/116	---	114/118	---	113/115	---	113/117
20						9747	1	1	471.94	1412.8	3	1412.86	-0.06	241	248	0	13.09	57	R	AFAAQAVK	Q			D:\Pkl\Bethan Jones iTRAQ\2D_BethanJones_iTRAQ_amended1_220210_inj2_3.pkl (query 286)	114/113	---	114/115	---	114/117	---	116/113	---	116/115	---	116/117	---	118/113	---	118/115	---	118/117	---	114/116	---	114/118	---	113/115	---	113/117
20						16100	2	1	536.62	1606.85	3	1606.93	-0.08	123	130	0	6.13	2.40E+02	K	GLYGIYWK	D			D:\Pkl\Bethan Jones iTRAQ\2D_BethanJones_iTRAQ_amended1_220210_inj2_6.pkl (query 92)	114/113	---	114/115	---	114/117	---	116/113	---	116/115	---	116/117	---	118/113	---	118/115	---	118/117	---	114/116	---	114/118	---	113/115	---	113/117
20						16103	6	1	536.64	1606.89	3	1606.93	-0.05	123	130	0	1.39	7.00E+02	K	GLYGIYWK	D			D:\Pkl\Bethan Jones iTRAQ\2D_BethanJones_iTRAQ_amended1_220210_inj3_6.pkl (query 95)	114/113	---	114/115	---	114/117	---	116/113	---	116/115	---	116/117	---	118/113	---	118/115	---	118/117	---	114/116	---	114/118	---	113/115	---	113/117
20						16104	7	1	536.64	1606.89	3	1606.93	-0.04	123	130	0	7.02	1.90E+02	K	GLYGIYWK	D			D:\Pkl\Bethan Jones iTRAQ\2D_BethanJones_iTRAQ_extendgradient_120310__inj1_7.pkl (query 107)	114/113	---	114/115	---	114/117	---	116/113	---	116/115	---	116/117	---	118/113	---	118/115	---	118/117	---	114/116	---	114/118	---	113/115	---	113/117
20						16106	7	1	536.64	1606.89	3	1606.93	-0.04	123	130	0	7.02	1.90E+02	K	GLYGIYWK	D			D:\Pkl\Bethan Jones iTRAQ\2D_BethanJones_iTRAQ_extendgradient_120310__inj1_7.pkl (query 109)	114/113	---	114/115	---	114/117	---	116/113	---	116/115	---	116/117	---	118/113	---	118/115	---	118/117	---	114/116	---	114/118	---	113/115	---	113/117
20						19736	6	1	591.34	1770.99	3	1770.89	0.1	254	264	1	0.41	2.00E+03	R	QNEERELEQHR	E			D:\Pkl\Bethan Jones iTRAQ\2D_BethanJones_iTRAQ_amended1_220210_inj1_5.pkl (query 125)	114/113	---	114/115	---	114/117	---	116/113	---	116/115	---	116/117	---	118/113	---	118/115	---	118/117	---	114/116	---	114/118	---	113/115	---	113/117
20						21318	2	0	640.36	1918.07	3	1918.11	-0.03	1	12	0	4.35	7.10E+02	-	PSATSYLSMLLK	F			D:\Pkl\Bethan Jones iTRAQ\2D_BethanJones_iTRAQ_extendgradient_120310__inj2_7.pkl (query 148)	114/113	---	114/115	---	114/117	---	116/113	---	116/115	---	116/117	---	118/113	---	118/115	---	118/117	---	114/116	---	114/118	---	113/115	---	113/117
20						21319	2	0	640.37	1918.08	3	1918.11	-0.02	1	12	0	8.87	2.50E+02	-	PSATSYLSMLLK	F			D:\Pkl\Bethan Jones iTRAQ\2D_BethanJones_iTRAQ_extendgradient_120310__inj1_6.pkl (query 149)	114/113	---	114/115	---	114/117	---	116/113	---	116/115	---	116/117	---	118/113	---	118/115	---	118/117	---	114/116	---	114/118	---	113/115	---	113/117
20						23799	1	1	871.75	2612.22	3	2612.26	-0.04	135	154	0	94.91	1.10E-07	R	ELDEDEVGELVGDELDTYLR	W			D:\Pkl\Bethan Jones iTRAQ\2D_BethanJones_iTRAQ_extendgradient_120310__inj2_2.pkl (query 143)	114/113	-89.828	114/115	0.636	114/117	0.612	116/113	-184.91	116/115	1.203	116/117	1.18	118/113	25.647	118/115	-0.165	118/117	-0.159	114/116	0.506	114/118	-3.791	113/115	-0.007	113/117
20						23800	1	1	871.75	2612.23	3	2612.26	-0.03	135	154	0	100.24	3.40E-08	R	ELDEDEVGELVGDELDTYLR	W			D:\Pkl\Bethan Jones iTRAQ\2D_BethanJones_iTRAQ_extendgradient_120310__inj3_2.pkl (query 138)	114/113	###	114/115	-0.018	114/117	-0.021	116/113	###	116/115	1.133	116/117	1.354	118/113	###	118/115	-0.17	118/117	-0.199	114/116	-0.015	114/118	0.102	113/115	0	113/117
20						23801	1	1	871.75	2612.24	3	2612.26	-0.03	135	154	0	116.02	9.00E-10	R	ELDEDEVGELVGDELDTYLR	W			D:\Pkl\Bethan Jones iTRAQ\2D_BethanJones_iTRAQ_extendgradient_120310__inj1b_2.pkl (query 149)	114/113	###	114/115	-0.018	114/117	-0.013	116/113	###	116/115	1.135	116/117	0.869	118/113	###	118/115	-0.207	118/117	-0.155	114/116	-0.015	114/118	0.084	113/115	0	113/117
20						23802	1	1	871.75	2612.24	3	2612.26	-0.03	135	154	0	108.82	4.70E-09	R	ELDEDEVGELVGDELDTYLR	W			D:\Pkl\Bethan Jones iTRAQ\2D_BethanJones_iTRAQ_amended1_220210_inj3_1.pkl (query 194)	114/113	-90.424	114/115	0.833	114/117	1.212	116/113	-114.423	116/115	0.968	116/117	1.436	118/113	-64.224	118/115	0.538	118/117	0.781	114/116	0.823	114/118	1.524	113/115	-0.008	113/117
21	gi|58186293|gb|CX775940.1|CX775940	UI-EH-HG2-aat-a-11-0-UI.s1 UI-EH-HG2 Emiliania huxleyi cDNA clone UI-EH-HG2-aat-a-11-0-UI 3~, mRNA sequence	298	23937	29	7500	3	1	457.28	912.54	2	912.45	0.1	78	82	0	5.29	9.20E+02	-	STCPR	-			D:\Pkl\Bethan Jones iTRAQ\2D_BethanJones_iTRAQ_amended1_220210_inj2_5.pkl (query 169)	114/113	---	114/115	---	114/117	---	116/113	---	116/115	---	116/117	---	118/113	---	118/115	---	118/117	---	114/116	---	114/118	---	113/115	---	113/117
21						1717	1	1	393.57	1177.68	3	1177.78	-0.1	48	52	0	16.53	32	K	KPVAR	K			D:\Pkl\Bethan Jones iTRAQ\2D_BethanJones_iTRAQ_extendgradient_120310__inj2_2.pkl (query 24)	114/113	---	114/115	---	114/117	---	116/113	---	116/115	---	116/117	---	118/113	---	118/115	---	118/117	---	114/116	---	114/118	---	113/115	---	113/117
21						1718	1	1	393.57	1177.69	3	1177.78	-0.09	48	52	0	18.3	20	K	KPVAR	K			D:\Pkl\Bethan Jones iTRAQ\2D_BethanJones_iTRAQ_amended1_220210_inj1_2.pkl (query 24)	114/113	---	114/115	---	114/117	---	116/113	---	116/115	---	116/117	---	118/113	---	118/115	---	118/117	---	114/116	---	114/118	---	113/115	---	113/117
21						1719	1	1	393.58	1177.71	3	1177.78	-0.07	48	52	0	18.06	21	K	KPVAR	K			D:\Pkl\Bethan Jones iTRAQ\2D_BethanJones_iTRAQ_extendgradient_120310__inj1b_2.pkl (query 32)	114/113	---	114/115	---	114/117	---	116/113	---	116/115	---	116/117	---	118/113	---	118/115	---	118/117	---	114/116	---	114/118	---	113/115	---	113/117
21						1720	1	1	393.58	1177.73	3	1177.78	-0.04	48	52	0	16.47	30	K	KPVAR	K			D:\Pkl\Bethan Jones iTRAQ\2D_BethanJones_iTRAQ_extendgradient_120310__inj3_4.pkl (query 515)	114/113	---	114/115	---	114/117	---	116/113	---	116/115	---	116/117	---	118/113	---	118/115	---	118/117	---	114/116	---	114/118	---	113/115	---	113/117
21						1721	1	1	393.59	1177.74	3	1177.78	-0.04	48	52	0	16.47	29	K	KPVAR	K			D:\Pkl\Bethan Jones iTRAQ\2D_BethanJones_iTRAQ_extendgradient_120310__inj3_4.pkl (query 517)	114/113	---	114/115	---	114/117	---	116/113	---	116/115	---	116/117	---	118/113	---	118/115	---	118/117	---	114/116	---	114/118	---	113/115	---	113/117
21						1727	4	1	393.59	1177.75	3	1177.78	-0.03	48	52	0	3.95	5.20E+02	K	KPVAR	K			D:\Pkl\Bethan Jones iTRAQ\2D_BethanJones_iTRAQ_extendgradient_120310__inj1b_4.pkl (query 50)	114/113	---	114/115	---	114/117	---	116/113	---	116/115	---	116/117	---	118/113	---	118/115	---	118/117	---	114/116	---	114/118	---	113/115	---	113/117
21						1728	1	1	393.59	1177.75	3	1177.78	-0.03	48	52	0	13.53	57	K	KPVAR	K			D:\Pkl\Bethan Jones iTRAQ\2D_BethanJones_iTRAQ_extendgradient_120310__inj1_3.pkl (query 213)	114/113	---	114/115	---	114/117	---	116/113	---	116/115	---	116/117	---	118/113	---	118/115	---	118/117	---	114/116	---	114/118	---	113/115	---	113/117
21						21106	1	1	635.31	1268.6	2	1268.69	-0.08	110	117	0	19.61	21	K	MIYPANTR	K			D:\Pkl\Bethan Jones iTRAQ\2D_BethanJones_iTRAQ_amended1_220210_inj2_5.pkl (query 55)	114/113	---	114/115	---	114/117	---	116/113	---	116/115	---	116/117	---	118/113	---	118/115	---	118/117	---	114/116	---	114/118	---	113/115	---	113/117
21						21107	1	1	635.34	1268.66	2	1268.69	-0.03	110	117	0	20.94	17	K	MIYPANTR	K			D:\Pkl\Bethan Jones iTRAQ\2D_BethanJones_iTRAQ_extendgradient_120310__inj3_6.pkl (query 88)	114/113	---	114/115	---	114/117	---	116/113	---	116/115	---	116/117	---	118/113	---	118/115	---	118/117	---	114/116	---	114/118	---	113/115	---	113/117
21						21108	1	1	635.34	1268.67	2	1268.69	-0.02	110	117	0	16.22	49	K	MIYPANTR	K			D:\Pkl\Bethan Jones iTRAQ\2D_BethanJones_iTRAQ_amended1_220210_inj3_5.pkl (query 392)	114/113	---	114/115	---	114/117	---	116/113	---	116/115	---	116/117	---	118/113	---	118/115	---	118/117	---	114/116	---	114/118	---	113/115	---	113/117
21						21109	1	1	635.35	1268.69	2	1268.69	0	110	117	0	18.1	32	K	MIYPANTR	K			D:\Pkl\Bethan Jones iTRAQ\2D_BethanJones_iTRAQ_extendgradient_120310__inj1_6.pkl (query 244)	114/113	---	114/115	---	114/117	---	116/113	---	116/115	---	116/117	---	118/113	---	118/115	---	118/117	---	114/116	---	114/118	---	113/115	---	113/117
21						21110	1	1	635.36	1268.7	2	1268.69	0.01	110	117	0	13.07	1.00E+02	K	MIYPANTR	K			D:\Pkl\Bethan Jones iTRAQ\2D_BethanJones_iTRAQ_extendgradient_120310__inj1b_6.pkl (query 86)	114/113	---	114/115	---	114/117	---	116/113	---	116/115	---	116/117	---	118/113	---	118/115	---	118/117	---	114/116	---	114/118	---	113/115	---	113/117
21						21111	1	1	635.36	1268.7	2	1268.69	0.01	110	117	0	19.09	25	K	MIYPANTR	K			D:\Pkl\Bethan Jones iTRAQ\2D_BethanJones_iTRAQ_extendgradient_120310__inj2_6.pkl (query 65)	114/113	---	114/115	---	114/117	---	116/113	---	116/115	---	116/117	---	118/113	---	118/115	---	118/117	---	114/116	---	114/118	---	113/115	---	113/117
21						10611	2	1	478.27	1431.79	3	1431.82	-0.03	51	62	1	5.58	7.20E+02	R	AGTVAAGAQRAR	G			D:\Pkl\Bethan Jones iTRAQ\2D_BethanJones_iTRAQ_extendgradient_120310__inj3_1.pkl (query 501)	114/113	---	114/115	---	114/117	---	116/113	---	116/115	---	116/117	---	118/113	---	118/115	---	118/117	---	114/116	---	114/118	---	113/115	---	113/117
21						18263	2	1	564.3	1689.88	3	1689.81	0.07	1	13	1	1.14	1.80E+03	-	ARGCSSASALCLR	R			D:\Pkl\Bethan Jones iTRAQ\2D_BethanJones_iTRAQ_extendgradient_120310__inj2_3.pkl (query 90)	114/113	---	114/115	---	114/117	---	116/113	---	116/115	---	116/117	---	118/113	---	118/115	---	118/117	---	114/116	---	114/118	---	113/115	---	113/117
21						18272	1	1	564.33	1689.97	3	1689.81	0.16	1	13	1	0.95	1.90E+03	-	ARGCSSASALCLR	R			D:\Pkl\Bethan Jones iTRAQ\2D_BethanJones_iTRAQ_extendgradient_120310__inj3_3.pkl (query 115)	114/113	---	114/115	---	114/117	---	116/113	---	116/115	---	116/117	---	118/113	---	118/115	---	118/117	---	114/116	---	114/118	---	113/115	---	113/117
21						18280	1	1	564.35	1690.02	3	1689.81	0.21	1	13	1	1.77	1.50E+03	-	ARGCSSASALCLR	R			D:\Pkl\Bethan Jones iTRAQ\2D_BethanJones_iTRAQ_extendgradient_120310__inj1b_3.pkl (query 252)	114/113	---	114/115	---	114/117	---	116/113	---	116/115	---	116/117	---	118/113	---	118/115	---	118/117	---	114/116	---	114/118	---	113/115	---	113/117
21						18717	1	1	573.31	1716.9	3	1716.98	-0.08	110	118	1	15.44	75	K	MIYPANTRK	-	Oxidation (M)	0.200000000.0	D:\Pkl\Bethan Jones iTRAQ\2D_BethanJones_iTRAQ_extendgradient_120310__inj2_6.pkl (query 55)	114/113	---	114/115	---	114/117	---	116/113	---	116/115	---	116/117	---	118/113	---	118/115	---	118/117	---	114/116	---	114/118	---	113/115	---	113/117
21						18718	1	1	573.32	1716.92	3	1716.98	-0.06	110	118	1	17.97	42	K	MIYPANTRK	-	Oxidation (M)	0.200000000.0	D:\Pkl\Bethan Jones iTRAQ\2D_BethanJones_iTRAQ_extendgradient_120310__inj1_6.pkl (query 75)	114/113	---	114/115	---	114/117	---	116/113	---	116/115	---	116/117	---	118/113	---	118/115	---	118/117	---	114/116	---	114/118	---	113/115	---	113/117
21						18723	2	1	573.32	1716.94	3	1716.98	-0.04	110	118	1	16.23	62	K	MIYPANTRK	-	Oxidation (M)	0.200000000.0	D:\Pkl\Bethan Jones iTRAQ\2D_BethanJones_iTRAQ_extendgradient_120310__inj1b_6.pkl (query 77)	114/113	---	114/115	---	114/117	---	116/113	---	116/115	---	116/117	---	118/113	---	118/115	---	118/117	---	114/116	---	114/118	---	113/115	---	113/117
21						18724	2	1	573.32	1716.94	3	1716.98	-0.04	110	118	1	10.76	2.20E+02	K	MIYPANTRK	-	Oxidation (M)	0.200000000.0	D:\Pkl\Bethan Jones iTRAQ\2D_BethanJones_iTRAQ_extendgradient_120310__inj3_6.pkl (query 80)	114/113	---	114/115	---	114/117	---	116/113	---	116/115	---	116/117	---	118/113	---	118/115	---	118/117	---	114/116	---	114/118	---	113/115	---	113/117
21						18726	2	1	573.33	1716.96	3	1716.98	-0.02	110	118	1	7.86	4.30E+02	K	MIYPANTRK	-	Oxidation (M)	0.200000000.0	D:\Pkl\Bethan Jones iTRAQ\2D_BethanJones_iTRAQ_extendgradient_120310__inj1_6.pkl (query 389)	114/113	---	114/115	---	114/117	---	116/113	---	116/115	---	116/117	---	118/113	---	118/115	---	118/117	---	114/116	---	114/118	---	113/115	---	113/117
21						18730	2	1	573.33	1716.98	3	1716.98	0	110	118	1	7.86	4.30E+02	K	MIYPANTRK	-	Oxidation (M)	0.200000000.0	D:\Pkl\Bethan Jones iTRAQ\2D_BethanJones_iTRAQ_extendgradient_120310__inj1_6.pkl (query 390)	114/113	---	114/115	---	114/117	---	116/113	---	116/115	---	116/117	---	118/113	---	118/115	---	118/117	---	114/116	---	114/118	---	113/115	---	113/117
21						20610	10	1	620.65	1858.93	3	1858.87	0.06	72	86	1	0.09	7.20E+02	R	GRSSCSQGQTGTQGR	R			D:\Pkl\Bethan Jones iTRAQ\2D_BethanJones_iTRAQ_extendgradient_120310__inj3_3.pkl (query 556)	114/113	---	114/115	---	114/117	---	116/113	---	116/115	---	116/117	---	118/113	---	118/115	---	118/117	---	114/116	---	114/118	---	113/115	---	113/117
21						21165	5	1	637	1907.98	3	1908.07	-0.09	114	127	1	2.52	4.60E+02	R	QHAQVDASRALRPR	R			D:\Pkl\Bethan Jones iTRAQ\2D_BethanJones_iTRAQ_extendgradient_120310__inj1_1.pkl (query 47)	114/113	---	114/115	---	114/117	---	116/113	---	116/115	---	116/117	---	118/113	---	118/115	---	118/117	---	114/116	---	114/118	---	113/115	---	113/117
21						24060	1	1	1044.91	3131.69	3	3131.68	0.01	61	86	0	120.22	4.80E-10	K	GGILPWVTNEPGTYAEVINLSEVTLR	E			D:\Pkl\Bethan Jones iTRAQ\2D_BethanJones_iTRAQ_extendgradient_120310__inj3_1.pkl (query 284)	114/113	-0.099	114/115	-0.044	114/117	-0.054	116/113	1.799	116/115	0.735	116/117	0.92	118/113	1.392	118/115	0.563	118/117	0.69	114/116	-0.057	114/118	-0.077	113/115	0.41	113/117
21						24061	1	1	1044.91	3131.72	3	3131.68	0.04	61	86	0	114.07	2.10E-09	K	GGILPWVTNEPGTYAEVINLSEVTLR	E			D:\Pkl\Bethan Jones iTRAQ\2D_BethanJones_iTRAQ_extendgradient_120310__inj2_1.pkl (query 272)	114/113	-0.094	114/115	-0.048	114/117	-0.047	116/113	1.325	116/115	0.618	116/117	0.626	118/113	-0.188	118/115	-0.087	118/117	-0.086	114/116	-0.074	114/118	0.542	113/115	0.468	113/117
21						24062	1	1	1044.92	3131.73	3	3131.68	0.04	61	86	0	114.07	2.20E-09	K	GGILPWVTNEPGTYAEVINLSEVTLR	E			D:\Pkl\Bethan Jones iTRAQ\2D_BethanJones_iTRAQ_extendgradient_120310__inj2_1.pkl (query 273)	114/113	-0.094	114/115	-0.048	114/117	-0.047	116/113	1.325	116/115	0.618	116/117	0.626	118/113	-0.188	118/115	-0.087	118/117	-0.086	114/116	-0.074	114/118	0.542	113/115	0.468	113/117
22	gi|261424790|gb|FP197534.1|FP197534	FP197534 diploid cell library (AAZ0ABA) Emiliania huxleyi cDNA clone AAZ0ABA14YK14 (AAZ0ABA14YK14FM1) 5~, mRNA sequence	296	27768	5	22243	10	1	691.89	1381.76	2	1381.69	0.06	157	165	0	1.69	8.40E+02	-	GDRPTTMER	I	Oxidation (M)	0.000000200.0	D:\Pkl\Bethan Jones iTRAQ\2D_BethanJones_iTRAQ_extendgradient_120310__inj1_3.pkl (query 424)	114/113	---	114/115	---	114/117	---	116/113	---	116/115	---	116/117	---	118/113	---	118/115	---	118/117	---	114/116	---	114/118	---	113/115	---	113/117
22						23344	1	1	786.74	2357.21	3	2357.26	-0.05	73	90	0	94.16	2.10E-07	K	EISALEEEANLPIEEVIR	R			D:\Pkl\Bethan Jones iTRAQ\2D_BethanJones_iTRAQ_extendgradient_120310__inj1b_2.pkl (query 134)	114/113	1.214	114/115	-8.882	114/117	1.248	116/113	1.44	116/115	-9.678	116/117	1.386	118/113	-0.217	118/115	1.446	118/117	-0.203	114/116	0.878	114/118	-6.05	113/115	-6.747	113/117
22						23345	1	1	786.76	2357.24	3	2357.26	-0.02	73	90	0	83.64	2.40E-06	K	EISALEEEANLPIEEVIR	R			D:\Pkl\Bethan Jones iTRAQ\2D_BethanJones_iTRAQ_extendgradient_120310__inj3_2.pkl (query 133)	114/113	-90.763	114/115	1.013	114/117	1.016	116/113	-84.481	116/115	0.866	116/117	0.885	118/113	15.115	118/115	-0.153	118/117	-0.154	114/116	1.119	114/118	-6.499	113/115	-0.01	113/117
22						23346	1	1	786.79	2357.34	3	2357.26	0.07	73	90	0	98.34	1.10E-07	K	EISALEEEANLPIEEVIR	R			D:\Pkl\Bethan Jones iTRAQ\2D_BethanJones_iTRAQ_extendgradient_120310__inj3_2.pkl (query 136)	114/113	-92.436	114/115	-9.588	114/117	-20.309	116/113	-105.617	116/115	-10.063	116/117	-21.725	118/113	7.029	118/115	0.663	118/117	1.401	114/116	0.912	114/118	-14.235	113/115	0.096	113/117
22						23347	1	1	786.79	2357.36	3	2357.26	0.1	73	90	0	94.18	2.90E-07	K	EISALEEEANLPIEEVIR	R			D:\Pkl\Bethan Jones iTRAQ\2D_BethanJones_iTRAQ_extendgradient_120310__inj1_3.pkl (query 167)	114/113	-92.436	114/115	-10.459	114/117	-25.883	116/113	-81.935	116/115	-8.516	116/117	-21.48	118/113	7.443	118/115	0.766	118/117	1.891	114/116	1.175	114/118	-13.443	113/115	0.104	113/117
23	gi|261451935|gb|FP202188.1|FP202188	FP202188 haploid cell library (AAZ0AAA) Emiliania huxleyi cDNA clone AAZ0AAA7YK16 (AAZ0AAA7YK16FM1) 5~, mRNA sequence	295	28402	20	6852	1	1	452.59	1354.75	3	1354.76	-0.01	46	55	0	25.63	3.6	K	NALVHDGVAR	G			D:\Pkl\Bethan Jones iTRAQ\2D_BethanJones_iTRAQ_amended1_220210_inj1_2.pkl (query 388)	114/113	---	114/115	---	114/117	---	116/113	---	116/115	---	116/117	---	118/113	---	118/115	---	118/117	---	114/116	---	114/118	---	113/115	---	113/117
23						9626	4	1	471.29	1410.85	3	1410.76	0.09	56	62	0	3.25	1.30E+03	R	GLHECAK	T			D:\Pkl\Bethan Jones iTRAQ\2D_BethanJones_iTRAQ_extendgradient_120310__inj2_3.pkl (query 531)	114/113	---	114/115	---	114/117	---	116/113	---	116/115	---	116/117	---	118/113	---	118/115	---	118/117	---	114/116	---	114/118	---	113/115	---	113/117
23						9630	2	1	471.3	1410.88	3	1410.76	0.13	56	62	0	7.29	5.10E+02	R	GLHECAK	T			D:\Pkl\Bethan Jones iTRAQ\2D_BethanJones_iTRAQ_extendgradient_120310__inj1_3.pkl (query 324)	114/113	---	114/115	---	114/117	---	116/113	---	116/115	---	116/117	---	118/113	---	118/115	---	118/117	---	114/116	---	114/118	---	113/115	---	113/117
23						17428	2	1	550.27	1647.79	3	1647.98	-0.19	214	225	0	5.69	6.00E+02	R	QPFELALILTSL	-			D:\Pkl\Bethan Jones iTRAQ\2D_BethanJones_iTRAQ_extendgradient_120310__inj2_2.pkl (query 59)	114/113	---	114/115	---	114/117	---	116/113	---	116/115	---	116/117	---	118/113	---	118/115	---	118/117	---	114/116	---	114/118	---	113/115	---	113/117
23						17429	3	1	550.28	1647.8	3	1647.98	-0.17	214	225	0	3.86	1.00E+03	R	QPFELALILTSL	-			D:\Pkl\Bethan Jones iTRAQ\2D_BethanJones_iTRAQ_extendgradient_120310__inj3_2.pkl (query 234)	114/113	---	114/115	---	114/117	---	116/113	---	116/115	---	116/117	---	118/113	---	118/115	---	118/117	---	114/116	---	114/118	---	113/115	---	113/117
23						18567	1	1	570.31	1707.92	3	1708.01	-0.1	106	115	0	37.51	0.42	K	QLGEWVGLAK	L			D:\Pkl\Bethan Jones iTRAQ\2D_BethanJones_iTRAQ_amended1_220210_inj2_6.pkl (query 93)	114/113	1.855	114/115	1.488	114/117	1.521	116/113	1.734	116/115	1.278	116/117	1.331	118/113	0.312	118/115	0.228	118/117	0.232	114/116	1.114	114/118	6.439	113/115	0.74	113/117
23						18572	1	1	570.32	1707.94	3	1708.01	-0.08	106	115	0	29.58	2.6	K	QLGEWVGLAK	L			D:\Pkl\Bethan Jones iTRAQ\2D_BethanJones_iTRAQ_extendgradient_120310__inj1b_6.pkl (query 307)	114/113	---	114/115	---	114/117	---	116/113	---	116/115	---	116/117	---	118/113	---	118/115	---	118/117	---	114/116	---	114/118	---	113/115	---	113/117
23						18575	1	1	570.32	1707.95	3	1708.01	-0.06	106	115	0	40.58	0.2	K	QLGEWVGLAK	L			D:\Pkl\Bethan Jones iTRAQ\2D_BethanJones_iTRAQ_amended1_220210_inj3_6.pkl (query 96)	114/113	1.946	114/115	1.463	114/117	1.643	116/113	1.908	116/115	1.318	116/117	1.508	118/113	0.348	118/115	0.238	118/117	0.266	114/116	1.062	114/118	6.058	113/115	0.693	113/117
23						18576	1	1	570.32	1707.95	3	1708.01	-0.06	106	115	0	26.92	4.7	K	QLGEWVGLAK	L			D:\Pkl\Bethan Jones iTRAQ\2D_BethanJones_iTRAQ_extendgradient_120310__inj2_6.pkl (query 266)	114/113	1.599	114/115	1.705	114/117	1.525	116/113	1.598	116/115	1.565	116/117	1.427	118/113	0.317	118/115	0.307	118/117	0.274	114/116	1.042	114/118	5.467	113/115	0.983	113/117
23						18578	1	1	570.33	1707.96	3	1708.01	-0.06	106	115	0	27.92	3.8	K	QLGEWVGLAK	L			D:\Pkl\Bethan Jones iTRAQ\2D_BethanJones_iTRAQ_amended1_220210_inj1_6.pkl (query 68)	114/113	---	114/115	---	114/117	---	116/113	---	116/115	---	116/117	---	118/113	---	118/115	---	118/117	---	114/116	---	114/118	---	113/115	---	113/117
23						18587	1	1	570.33	1707.98	3	1708.01	-0.04	106	115	0	28	3.7	K	QLGEWVGLAK	L			D:\Pkl\Bethan Jones iTRAQ\2D_BethanJones_iTRAQ_extendgradient_120310__inj1_6.pkl (query 136)	114/113	---	114/115	---	114/117	---	116/113	---	116/115	---	116/117	---	118/113	---	118/115	---	118/117	---	114/116	---	114/118	---	113/115	---	113/117
23						19764	6	0	591.97	1772.89	3	1772.91	-0.02	95	108	1	9.25	1.30E+02	R	GQPDEGVGQEAARR	V			D:\Pkl\Bethan Jones iTRAQ\2D_BethanJones_iTRAQ_amended1_220210_inj2_5.pkl (query 109)	114/113	---	114/115	---	114/117	---	116/113	---	116/115	---	116/117	---	118/113	---	118/115	---	118/117	---	114/116	---	114/118	---	113/115	---	113/117
23						19766	5	0	591.98	1772.92	3	1772.91	0.02	95	108	1	9.34	95	R	GQPDEGVGQEAARR	V			D:\Pkl\Bethan Jones iTRAQ\2D_BethanJones_iTRAQ_amended1_220210_inj3_5.pkl (query 124)	114/113	---	114/115	---	114/117	---	116/113	---	116/115	---	116/117	---	118/113	---	118/115	---	118/117	---	114/116	---	114/118	---	113/115	---	113/117
23						20367	10	1	610.01	1827.01	3	1827.08	-0.07	1	11	0	1.44	5.40E+02	-	MLGMPVSIVLK	S	2 Oxidation (M)	0.20020000000.0	D:\Pkl\Bethan Jones iTRAQ\2D_BethanJones_iTRAQ_extendgradient_120310__inj1_3.pkl (query 130)	114/113	---	114/115	---	114/117	---	116/113	---	116/115	---	116/117	---	118/113	---	118/115	---	118/117	---	114/116	---	114/118	---	113/115	---	113/117
23						23879	1	1	884.77	2651.28	3	2651.36	-0.08	135	151	0	62.81	0.00019	R	EWGEESEALSILQDYFK	S			D:\Pkl\Bethan Jones iTRAQ\2D_BethanJones_iTRAQ_amended1_220210_inj2_4.pkl (query 128)	114/113	1.972	114/115	1.672	114/117	1.6	116/113	1.994	116/115	1.553	116/117	1.515	118/113	0.404	118/115	0.311	118/117	0.297	114/116	1.03	114/118	5.289	113/115	0.782	113/117
23						23880	1	1	884.77	2651.3	3	2651.36	-0.06	135	151	0	62.8	0.00019	R	EWGEESEALSILQDYFK	S			D:\Pkl\Bethan Jones iTRAQ\2D_BethanJones_iTRAQ_extendgradient_120310__inj3_5.pkl (query 142)	114/113	1.879	114/115	1.602	114/117	1.669	116/113	2.02	116/115	1.582	116/117	1.68	118/113	0.391	118/115	0.304	118/117	0.315	114/116	0.969	114/118	5.196	113/115	0.786	113/117
23						23881	1	1	884.78	2651.31	3	2651.36	-0.05	135	151	0	62.8	0.0002	R	EWGEESEALSILQDYFK	S			D:\Pkl\Bethan Jones iTRAQ\2D_BethanJones_iTRAQ_extendgradient_120310__inj1_5.pkl (query 171)	114/113	1.86	114/115	1.792	114/117	1.577	116/113	1.916	116/115	1.696	116/117	1.521	118/113	0.448	118/115	0.392	118/117	0.344	114/116	1.011	114/118	4.498	113/115	0.889	113/117
23						23882	1	1	884.78	2651.33	3	2651.36	-0.03	135	151	0	62.73	0.0002	R	EWGEESEALSILQDYFK	S			D:\Pkl\Bethan Jones iTRAQ\2D_BethanJones_iTRAQ_extendgradient_120310__inj2_5.pkl (query 147)	114/113	1.739	114/115	1.558	114/117	1.557	116/113	2.025	116/115	1.666	116/117	1.697	118/113	0.408	118/115	0.332	118/117	0.331	114/116	0.895	114/118	4.617	113/115	0.826	113/117
23						23883	1	1	884.79	2651.33	3	2651.36	-0.02	135	151	0	62.53	0.00022	R	EWGEESEALSILQDYFK	S			D:\Pkl\Bethan Jones iTRAQ\2D_BethanJones_iTRAQ_extendgradient_120310__inj3_6.pkl (query 173)	114/113	1.48	114/115	1.524	114/117	1.372	116/113	1.727	116/115	1.633	116/117	1.499	118/113	0.649	118/115	0.608	118/117	0.546	114/116	0.893	114/118	2.467	113/115	0.949	113/117
23						23884	1	1	884.79	2651.34	3	2651.36	-0.02	135	151	0	62.78	0.00021	R	EWGEESEALSILQDYFK	S			D:\Pkl\Bethan Jones iTRAQ\2D_BethanJones_iTRAQ_extendgradient_120310__inj1b_5.pkl (query 143)	114/113	1.644	114/115	1.416	114/117	1.502	116/113	1.797	116/115	1.422	116/117	1.536	118/113	0.441	118/115	0.345	118/117	0.365	114/116	0.953	114/118	4.039	113/115	0.794	113/117
24	gi|208403215|gb|GE140712.1|GE140712	CAHN2187.fwd CAHN Emiliania huxleyi CCMP1516 day 4 post innoculation L Emiliania huxleyi cDNA clone CAHN2187 5~, mRNA sequence	294	37202	8	2981	1	1	417.26	1248.77	3	1248.73	0.03	99	106	0	15.28	1.30E+02	R	NVTLTLER	I			D:\Pkl\Bethan Jones iTRAQ\2D_BethanJones_iTRAQ_extendgradient_120310__inj1b_5.pkl (query 267)	114/113	---	114/115	---	114/117	---	116/113	---	116/115	---	116/117	---	118/113	---	118/115	---	118/117	---	114/116	---	114/118	---	113/115	---	113/117
24						17849	1	1	556.37	1666.08	3	1666	0.08	203	213	1	2.61	1.30E+03	R	RPRRPPHPPPR	H			D:\Pkl\Bethan Jones iTRAQ\2D_BethanJones_iTRAQ_amended1_220210_inj3_4.pkl (query 334)	114/113	---	114/115	---	114/117	---	116/113	---	116/115	---	116/117	---	118/113	---	118/115	---	118/117	---	114/116	---	114/118	---	113/115	---	113/117
24						22226	1	1	690.66	2068.96	3	2069.11	-0.15	172	184	0	70.48	5.30E-05	R	LFEIDPEAEAEAK	A			D:\Pkl\Bethan Jones iTRAQ\2D_BethanJones_iTRAQ_amended1_220210_inj2_1.pkl (query 151)	114/113	2.086	114/115	1.633	114/117	1.705	116/113	2.279	116/115	1.638	116/117	1.744	118/113	0.466	118/115	0.332	118/117	0.345	114/116	0.954	114/118	4.849	113/115	0.722	113/117
24						22227	1	1	690.68	2069.02	3	2069.11	-0.1	172	184	0	72.78	3.20E-05	R	LFEIDPEAEAEAK	A			D:\Pkl\Bethan Jones iTRAQ\2D_BethanJones_iTRAQ_amended1_220210_inj3_1.pkl (query 158)	114/113	1.548	114/115	1.727	114/117	1.629	116/113	1.869	116/115	1.915	116/117	1.842	118/113	0.447	118/115	0.453	118/117	0.426	114/116	0.863	114/118	3.752	113/115	1.029	113/117
24						22228	1	1	690.68	2069.02	3	2069.11	-0.09	172	184	0	72.78	3.20E-05	R	LFEIDPEAEAEAK	A			D:\Pkl\Bethan Jones iTRAQ\2D_BethanJones_iTRAQ_amended1_220210_inj3_1.pkl (query 160)	114/113	1.548	114/115	1.727	114/117	1.629	116/113	1.869	116/115	1.915	116/117	1.842	118/113	0.447	118/115	0.453	118/117	0.426	114/116	0.863	114/118	3.752	113/115	1.029	113/117
24						22229	1	1	690.68	2069.03	3	2069.11	-0.08	172	184	0	55.98	0.0016	R	LFEIDPEAEAEAK	A			D:\Pkl\Bethan Jones iTRAQ\2D_BethanJones_iTRAQ_extendgradient_120310__inj1b_2.pkl (query 122)	114/113	2.248	114/115	1.7	114/117	1.55	116/113	2.343	116/115	1.628	116/117	1.513	118/113	0.644	118/115	0.443	118/117	0.403	114/116	0.999	114/118	3.78	113/115	0.698	113/117
24						22230	1	1	690.69	2069.04	3	2069.11	-0.07	172	184	0	67.83	0.0001	R	LFEIDPEAEAEAK	A			D:\Pkl\Bethan Jones iTRAQ\2D_BethanJones_iTRAQ_extendgradient_120310__inj2_2.pkl (query 122)	114/113	1.497	114/115	1.37	114/117	1.395	116/113	1.874	116/115	1.576	116/117	1.635	118/113	0.455	118/115	0.379	118/117	0.385	114/116	0.832	114/118	3.564	113/115	0.844	113/117
24						22231	1	1	690.69	2069.06	3	2069.11	-0.05	172	184	0	65.63	0.00017	R	LFEIDPEAEAEAK	A			D:\Pkl\Bethan Jones iTRAQ\2D_BethanJones_iTRAQ_extendgradient_120310__inj3_2.pkl (query 112)	114/113	1.91	114/115	1.267	114/117	1.339	116/113	2.34	116/115	1.426	116/117	1.536	118/113	0.524	118/115	0.316	118/117	0.333	114/116	0.85	114/118	3.948	113/115	0.612	113/117
25	gi|58188493|gb|CX778140.1|CX778140	UI-EH-HG2-aba-e-20-0-UI.s1 UI-EH-HG2 Emiliania huxleyi cDNA clone UI-EH-HG2-aba-e-20-0-UI 3~, mRNA sequence	288	27799	13	1363	2	1	375.58	1123.72	3	1123.59	0.13	155	161	1	1.34	1.10E+03	R	APATRCR	R			D:\Pkl\Bethan Jones iTRAQ\2D_BethanJones_iTRAQ_extendgradient_120310__inj1b_4.pkl (query 24)	114/113	---	114/115	---	114/117	---	116/113	---	116/115	---	116/117	---	118/113	---	118/115	---	118/117	---	114/116	---	114/118	---	113/115	---	113/117
25						1364	2	1	375.58	1123.73	3	1123.59	0.14	155	161	1	1.34	1.10E+03	R	APATRCR	R			D:\Pkl\Bethan Jones iTRAQ\2D_BethanJones_iTRAQ_extendgradient_120310__inj1b_4.pkl (query 26)	114/113	---	114/115	---	114/117	---	116/113	---	116/115	---	116/117	---	118/113	---	118/115	---	118/117	---	114/116	---	114/118	---	113/115	---	113/117
25						22112	1	1	684.85	1367.68	2	1367.72	-0.04	182	191	0	69.99	0.00012	R	LQDTFGVGDL	-			D:\Pkl\Bethan Jones iTRAQ\2D_BethanJones_iTRAQ_amended1_220210_inj3_3.pkl (query 126)	114/113	1.992	114/115	1.891	114/117	2.39	116/113	1.747	116/115	1.524	116/117	1.962	118/113	0.578	118/115	0.499	118/117	0.629	114/116	1.188	114/118	3.733	113/115	0.875	113/117
25						22113	1	1	684.85	1367.69	2	1367.72	-0.03	182	191	0	69.49	0.00013	R	LQDTFGVGDL	-			D:\Pkl\Bethan Jones iTRAQ\2D_BethanJones_iTRAQ_amended1_220210_inj1_3.pkl (query 107)	114/113	1.566	114/115	1.868	114/117	1.75	116/113	0.854	116/115	0.935	116/117	0.893	118/113	0.723	118/115	0.784	118/117	0.733	114/116	1.911	114/118	2.346	113/115	1.1	113/117
25						22114	1	1	684.87	1367.72	2	1367.72	-0.01	182	191	0	87.42	2.20E-06	R	LQDTFGVGDL	-			D:\Pkl\Bethan Jones iTRAQ\2D_BethanJones_iTRAQ_extendgradient_120310__inj1_3.pkl (query 152)	114/113	1.534	114/115	1.95	114/117	1.222	116/113	1.592	116/115	1.858	116/117	1.187	118/113	0.929	118/115	1.075	118/117	0.672	114/116	1.004	114/118	1.787	113/115	1.172	113/117
25						22115	1	1	684.87	1367.72	2	1367.72	0	182	191	0	69.34	0.00014	R	LQDTFGVGDL	-			D:\Pkl\Bethan Jones iTRAQ\2D_BethanJones_iTRAQ_extendgradient_120310__inj2_4.pkl (query 150)	114/113	-90.697	114/115	0.963	114/117	1.282	116/113	-63.86	116/115	0.623	116/117	0.845	118/113	14.909	118/115	-0.144	118/117	-0.191	114/116	1.479	114/118	-6.584	113/115	-0.01	113/117
25						22116	1	1	684.87	1367.72	2	1367.72	0	182	191	0	69.61	0.00013	R	LQDTFGVGDL	-			D:\Pkl\Bethan Jones iTRAQ\2D_BethanJones_iTRAQ_extendgradient_120310__inj3_4.pkl (query 163)	114/113	1.203	114/115	1.56	114/117	2.241	116/113	0.792	116/115	0.943	116/117	1.381	118/113	0.75	118/115	0.884	118/117	1.267	114/116	1.583	114/118	1.737	113/115	1.195	113/117
25						22117	1	1	684.87	1367.73	2	1367.72	0.01	182	191	0	69.34	0.00014	R	LQDTFGVGDL	-			D:\Pkl\Bethan Jones iTRAQ\2D_BethanJones_iTRAQ_extendgradient_120310__inj2_4.pkl (query 149)	114/113	-90.697	114/115	0.963	114/117	1.282	116/113	-63.86	116/115	0.623	116/117	0.845	118/113	14.909	118/115	-0.144	118/117	-0.191	114/116	1.479	114/118	-6.584	113/115	-0.01	113/117
25						22118	1	1	684.87	1367.74	2	1367.72	0.01	182	191	0	73.54	5.30E-05	R	LQDTFGVGDL	-			D:\Pkl\Bethan Jones iTRAQ\2D_BethanJones_iTRAQ_amended1_220210_inj2_3.pkl (query 135)	114/113	0.984	114/115	1.221	114/117	1.837	116/113	0.701	116/115	0.8	116/117	1.227	118/113	0.559	118/115	0.631	118/117	0.946	114/116	1.461	114/118	1.906	113/115	1.145	113/117
25						7922	1	1	460.63	1378.86	3	1378.9	-0.04	140	146	0	7.39	2.20E+02	K	LVLADLK	G			D:\Pkl\Bethan Jones iTRAQ\2D_BethanJones_iTRAQ_extendgradient_120310__inj1_5.pkl (query 134)	114/113	---	114/115	---	114/117	---	116/113	---	116/115	---	116/117	---	118/113	---	118/115	---	118/117	---	114/116	---	114/118	---	113/115	---	113/117
25						7923	6	1	460.63	1378.86	3	1378.9	-0.04	140	146	0	9.44	1.40E+02	K	LVLADLK	G			D:\Pkl\Bethan Jones iTRAQ\2D_BethanJones_iTRAQ_extendgradient_120310__inj1b_5.pkl (query 114)	114/113	---	114/115	---	114/117	---	116/113	---	116/115	---	116/117	---	118/113	---	118/115	---	118/117	---	114/116	---	114/118	---	113/115	---	113/117
25						11298	2	1	484.95	1451.83	3	1451.88	-0.05	117	124	0	5.59	3.30E+02	K	ELLEAAAK	E			D:\Pkl\Bethan Jones iTRAQ\2D_BethanJones_iTRAQ_extendgradient_120310__inj3_3.pkl (query 642)	114/113	---	114/115	---	114/117	---	116/113	---	116/115	---	116/117	---	118/113	---	118/115	---	118/117	---	114/116	---	114/118	---	113/115	---	113/117
25						15122	2	1	523.63	1567.88	3	1567.79	0.09	154	164	0	2.38	6.00E+02	R	AFSLLYSSMVM	-	Oxidation (M)	0.00000000200.0	D:\Pkl\Bethan Jones iTRAQ\2D_BethanJones_iTRAQ_amended1_220210_inj2_1.pkl (query 449)	114/113	---	114/115	---	114/117	---	116/113	---	116/115	---	116/117	---	118/113	---	118/115	---	118/117	---	114/116	---	114/118	---	113/115	---	113/117
26	gi|58182779|gb|CX772426.1|CX772426	UI-EH-HG0-aag-l-11-0-UI.s1 UI-EH-HG0 Emiliania huxleyi cDNA clone UI-EH-HG0-aag-l-11-0-UI 3~, mRNA sequence	286	35310	9	22143	1	0	686.38	1370.74	2	1370.81	-0.07	205	215	0	83.96	7.60E-06	K	VLPGVAALQEA	-			D:\Pkl\Bethan Jones iTRAQ\2D_BethanJones_iTRAQ_extendgradient_120310__inj3_5.pkl (query 120)	114/113	0.833	114/115	1.023	114/117	1	116/113	0.849	116/115	0.958	116/117	0.954	118/113	0.869	118/115	0.971	118/117	0.947	114/116	1.022	114/118	1.037	113/115	1.133	113/117
26						22144	1	0	686.38	1370.75	2	1370.81	-0.06	205	215	0	70	0.00019	K	VLPGVAALQEA	-			D:\Pkl\Bethan Jones iTRAQ\2D_BethanJones_iTRAQ_amended1_220210_inj2_4.pkl (query 115)	114/113	0.878	114/115	1.127	114/117	1.406	116/113	0.873	116/115	1.03	116/117	1.309	118/113	0.849	118/115	0.992	118/117	1.234	114/116	1.047	114/118	1.119	113/115	1.184	113/117
26						22145	1	0	686.39	1370.76	2	1370.81	-0.04	205	215	0	70.59	0.00016	K	VLPGVAALQEA	-			D:\Pkl\Bethan Jones iTRAQ\2D_BethanJones_iTRAQ_amended1_220210_inj1_4.pkl (query 124)	114/113	0.828	114/115	1.052	114/117	1.068	116/113	0.738	116/115	0.862	116/117	0.892	118/113	0.861	118/115	0.996	118/117	1.008	114/116	1.168	114/118	1.041	113/115	1.172	113/117
26						22146	1	0	686.39	1370.76	2	1370.81	-0.04	205	215	0	83.37	8.70E-06	K	VLPGVAALQEA	-			D:\Pkl\Bethan Jones iTRAQ\2D_BethanJones_iTRAQ_amended1_220210_inj3_4.pkl (query 124)	114/113	0.727	114/115	0.943	114/117	1.224	116/113	0.781	116/115	0.93	116/117	1.231	118/113	0.817	118/115	0.964	118/117	1.249	114/116	0.97	114/118	0.963	113/115	1.196	113/117
26						22147	1	0	686.39	1370.78	2	1370.81	-0.03	205	215	0	70.55	0.00017	K	VLPGVAALQEA	-			D:\Pkl\Bethan Jones iTRAQ\2D_BethanJones_iTRAQ_extendgradient_120310__inj2_5.pkl (query 128)	114/113	0.711	114/115	0.879	114/117	1.13	116/113	0.732	116/115	0.83	116/117	1.088	118/113	0.84	118/115	0.945	118/117	1.212	114/116	1.013	114/118	0.916	113/115	1.139	113/117
26						22148	1	0	686.4	1370.78	2	1370.81	-0.02	205	215	0	83.94	7.60E-06	K	VLPGVAALQEA	-			D:\Pkl\Bethan Jones iTRAQ\2D_BethanJones_iTRAQ_extendgradient_120310__inj1b_5.pkl (query 125)	114/113	0.762	114/115	0.887	114/117	1.121	116/113	0.665	116/115	0.711	116/117	0.916	118/113	0.981	118/115	1.039	118/117	1.31	114/116	1.193	114/118	0.841	113/115	1.074	113/117
26						22149	1	0	686.41	1370.8	2	1370.81	-0.01	205	215	0	84.04	7.40E-06	K	VLPGVAALQEA	-			D:\Pkl\Bethan Jones iTRAQ\2D_BethanJones_iTRAQ_extendgradient_120310__inj1_4.pkl (query 162)	114/113	1.015	114/115	1.225	114/117	1.311	116/113	0.872	116/115	0.967	116/117	1.055	118/113	0.906	118/115	0.995	118/117	1.062	114/116	1.212	114/118	1.213	113/115	1.113	113/117
26						19044	1	1	582.28	1743.83	3	1743.95	-0.12	22	31	0	17.08	46	K	DGVIESLMEK	L	Oxidation (M)	0.0000000200.0	D:\Pkl\Bethan Jones iTRAQ\2D_BethanJones_iTRAQ_amended1_220210_inj3_1.pkl (query 115)	114/113	---	114/115	---	114/117	---	116/113	---	116/115	---	116/117	---	118/113	---	118/115	---	118/117	---	114/116	---	114/118	---	113/115	---	113/117
26						19061	1	1	582.32	1743.95	3	1743.95	0	22	31	0	7.19	4.50E+02	K	DGVIESLMEK	L	Oxidation (M)	0.0000000200.0	D:\Pkl\Bethan Jones iTRAQ\2D_BethanJones_iTRAQ_amended1_220210_inj2_5.pkl (query 204)	114/113	---	114/115	---	114/117	---	116/113	---	116/115	---	116/117	---	118/113	---	118/115	---	118/117	---	114/116	---	114/118	---	113/115	---	113/117
27	gi|261421778|gb|FP183530.1|FP183530	FP183530 diploid cell library (AAZ0ABA) Emiliania huxleyi cDNA clone AAZ0ABA31YC02 (AAZ0ABA31YC02FM1) 5~, mRNA sequence	282	23858	34	2869	1	1	415.26	1242.77	3	1242.71	0.06	117	121	0	0.62	2.80E+03	K	MDEIK	K			D:\Pkl\Bethan Jones iTRAQ\2D_BethanJones_iTRAQ_extendgradient_120310__inj2_7.pkl (query 537)	114/113	---	114/115	---	114/117	---	116/113	---	116/115	---	116/117	---	118/113	---	118/115	---	118/117	---	114/116	---	114/118	---	113/115	---	113/117
27						2872	1	1	415.27	1242.78	3	1242.71	0.07	117	121	0	0.62	2.70E+03	K	MDEIK	K			D:\Pkl\Bethan Jones iTRAQ\2D_BethanJones_iTRAQ_extendgradient_120310__inj2_7.pkl (query 538)	114/113	---	114/115	---	114/117	---	116/113	---	116/115	---	116/117	---	118/113	---	118/115	---	118/117	---	114/116	---	114/118	---	113/115	---	113/117
27						2873	1	1	415.27	1242.79	3	1242.71	0.08	117	121	0	1.24	2.30E+03	K	MDEIK	K			D:\Pkl\Bethan Jones iTRAQ\2D_BethanJones_iTRAQ_extendgradient_120310__inj1_7.pkl (query 310)	114/113	---	114/115	---	114/117	---	116/113	---	116/115	---	116/117	---	118/113	---	118/115	---	118/117	---	114/116	---	114/118	---	113/115	---	113/117
27						2875	1	1	415.27	1242.8	3	1242.71	0.09	117	121	0	1.24	2.30E+03	K	MDEIK	K			D:\Pkl\Bethan Jones iTRAQ\2D_BethanJones_iTRAQ_extendgradient_120310__inj1_7.pkl (query 311)	114/113	---	114/115	---	114/117	---	116/113	---	116/115	---	116/117	---	118/113	---	118/115	---	118/117	---	114/116	---	114/118	---	113/115	---	113/117
27						21685	1	1	658.29	1314.57	2	1314.69	-0.12	139	147	0	38.59	0.18	K	WQENLGAPP	-			D:\Pkl\Bethan Jones iTRAQ\2D_BethanJones_iTRAQ_extendgradient_120310__inj3_3.pkl (query 156)	114/113	1.976	114/115	2.168	114/117	2.054	116/113	5.764	116/115	5.81	116/117	5.611	118/113	0.52	118/115	0.52	118/117	0.491	114/116	0.357	114/118	4.108	113/115	1.012	113/117
27						21686	1	1	658.29	1314.58	2	1314.69	-0.11	139	147	0	47.94	0.023	K	WQENLGAPP	-			D:\Pkl\Bethan Jones iTRAQ\2D_BethanJones_iTRAQ_extendgradient_120310__inj2_3.pkl (query 125)	114/113	2.019	114/115	1.935	114/117	1.872	116/113	5.952	116/115	5.24	116/117	5.167	118/113	0.447	118/115	0.39	118/117	0.376	114/116	0.353	114/118	4.886	113/115	0.884	113/117
27						21687	1	1	658.29	1314.58	2	1314.69	-0.11	139	147	0	48.38	0.021	K	WQENLGAPP	-			D:\Pkl\Bethan Jones iTRAQ\2D_BethanJones_iTRAQ_extendgradient_120310__inj3_3.pkl (query 154)	114/113	2.168	114/115	2.008	114/117	2.109	116/113	7.085	116/115	6.028	116/117	6.451	118/113	0.654	118/115	0.551	118/117	0.577	114/116	0.319	114/118	3.588	113/115	0.854	113/117
27						21688	1	1	658.3	1314.58	2	1314.69	-0.11	139	147	0	48.01	0.025	K	WQENLGAPP	-			D:\Pkl\Bethan Jones iTRAQ\2D_BethanJones_iTRAQ_amended1_220210_inj2_2.pkl (query 91)	114/113	2.111	114/115	2.2	114/117	2.142	116/113	6.684	116/115	6.398	116/117	6.352	118/113	0.59	118/115	0.559	118/117	0.543	114/116	0.329	114/118	3.874	113/115	0.961	113/117
27						21689	1	1	658.3	1314.59	2	1314.69	-0.1	139	147	0	48.5	0.023	K	WQENLGAPP	-			D:\Pkl\Bethan Jones iTRAQ\2D_BethanJones_iTRAQ_extendgradient_120310__inj2_3.pkl (query 124)	114/113	2.114	114/115	1.982	114/117	2.064	116/113	6.951	116/115	5.988	116/117	6.353	118/113	0.667	118/115	0.569	118/117	0.591	114/116	0.317	114/118	3.431	113/115	0.865	113/117
27						21690	1	1	658.31	1314.61	2	1314.69	-0.08	139	147	0	47.93	0.029	K	WQENLGAPP	-			D:\Pkl\Bethan Jones iTRAQ\2D_BethanJones_iTRAQ_amended1_220210_inj3_2.pkl (query 80)	114/113	2.083	114/115	2.184	114/117	2.043	116/113	6.593	116/115	6.35	116/117	6.054	118/113	0.589	118/115	0.561	118/117	0.524	114/116	0.329	114/118	3.83	113/115	0.967	113/117
27						21691	1	1	658.33	1314.65	2	1314.69	-0.04	139	147	0	48.35	0.028	K	WQENLGAPP	-			D:\Pkl\Bethan Jones iTRAQ\2D_BethanJones_iTRAQ_amended1_220210_inj1_2.pkl (query 81)	114/113	1.59	114/115	1.745	114/117	1.892	116/113	4.902	116/115	4.941	116/117	5.462	118/113	0.61	118/115	0.609	118/117	0.659	114/116	0.338	114/118	2.82	113/115	1.012	113/117
27						21692	1	1	658.33	1314.65	2	1314.69	-0.04	139	147	0	48.26	0.029	K	WQENLGAPP	-			D:\Pkl\Bethan Jones iTRAQ\2D_BethanJones_iTRAQ_extendgradient_120310__inj1_3.pkl (query 108)	114/113	1.98	114/115	1.797	114/117	1.852	116/113	6.461	116/115	5.387	116/117	5.659	118/113	0.645	118/115	0.532	118/117	0.547	114/116	0.319	114/118	3.326	113/115	0.837	113/117
27						21693	1	1	658.33	1314.65	2	1314.69	-0.03	139	147	0	48.28	0.029	K	WQENLGAPP	-			D:\Pkl\Bethan Jones iTRAQ\2D_BethanJones_iTRAQ_extendgradient_120310__inj1_3.pkl (query 109)	114/113	2.164	114/115	2.182	114/117	1.881	116/113	5.536	116/115	5.127	116/117	4.504	118/113	0.711	118/115	0.653	118/117	0.561	114/116	0.407	114/118	3.292	113/115	0.93	113/117
27						21694	1	1	658.34	1314.67	2	1314.69	-0.02	139	147	0	43.04	0.096	K	WQENLGAPP	-			D:\Pkl\Bethan Jones iTRAQ\2D_BethanJones_iTRAQ_amended1_220210_inj2_2.pkl (query 218)	114/113	1.368	114/115	2.36	114/117	1.657	116/113	2.244	116/115	3.557	116/117	2.546	118/113	0.585	118/115	0.918	118/117	0.643	114/116	0.635	114/118	2.533	113/115	1.591	113/117
27						21695	1	1	658.34	1314.67	2	1314.69	-0.02	139	147	0	48.55	0.027	K	WQENLGAPP	-			D:\Pkl\Bethan Jones iTRAQ\2D_BethanJones_iTRAQ_extendgradient_120310__inj1b_3.pkl (query 108)	114/113	2.165	114/115	2.221	114/117	2.226	116/113	7.324	116/115	6.903	116/117	7.053	118/113	0.627	118/115	0.585	118/117	0.585	114/116	0.308	114/118	3.736	113/115	0.946	113/117
27						21696	1	1	658.35	1314.68	2	1314.69	-0.01	139	147	0	35.97	0.55	K	WQENLGAPP	-			D:\Pkl\Bethan Jones iTRAQ\2D_BethanJones_iTRAQ_extendgradient_120310__inj1b_3.pkl (query 109)	114/113	1.944	114/115	1.695	114/117	1.789	116/113	5.856	116/115	4.689	116/117	5.046	118/113	0.495	118/115	0.393	118/117	0.414	114/116	0.346	114/118	4.247	113/115	0.804	113/117
27						21697	1	1	658.35	1314.69	2	1314.69	0	139	147	0	30.02	2.2	K	WQENLGAPP	-			D:\Pkl\Bethan Jones iTRAQ\2D_BethanJones_iTRAQ_amended1_220210_inj2_2.pkl (query 455)	114/113	1.214	114/115	1.175	114/117	1.192	116/113	1.439	116/115	1.279	116/117	1.322	118/113	0.833	118/115	0.733	118/117	0.742	114/116	0.879	114/118	1.577	113/115	0.892	113/117
27						16950	1	1	540.87	1619.59	3	1619.75	-0.16	68	77	0	35.99	0.35	K	DYDNFNPFER	N			D:\Pkl\Bethan Jones iTRAQ\2D_BethanJones_iTRAQ_extendgradient_120310__inj3_3.pkl (query 371)	114/113	1.919	114/115	4.323	114/117	3.909	116/113	0.991	116/115	2.051	116/117	1.89	118/113	0.433	118/115	0.887	118/117	0.8	114/116	2.016	114/118	4.8	113/115	2.078	113/117
27						16952	1	1	540.88	1619.61	3	1619.75	-0.14	68	77	0	41.42	0.1	K	DYDNFNPFER	N			D:\Pkl\Bethan Jones iTRAQ\2D_BethanJones_iTRAQ_extendgradient_120310__inj2_3.pkl (query 147)	114/113	2.063	114/115	3.356	114/117	4.99	116/113	0.938	116/115	1.4	116/117	2.123	118/113	0.251	118/115	0.372	118/117	0.551	114/116	2.293	114/118	8.887	113/115	1.5	113/117
27						23445	1	1	810.82	1619.63	2	1619.75	-0.13	68	77	0	32.47	0.46	K	DYDNFNPFER	N			D:\Pkl\Bethan Jones iTRAQ\2D_BethanJones_iTRAQ_extendgradient_120310__inj3_3.pkl (query 180)	114/113	1.856	114/115	3.91	114/117	4.147	116/113	0.84	116/115	1.625	116/117	1.757	118/113	0.272	118/115	0.522	118/117	0.552	114/116	2.302	114/118	7.374	113/115	1.943	113/117
27						16955	1	1	540.9	1619.69	3	1619.75	-0.07	68	77	0	33.05	0.52	K	DYDNFNPFER	N			D:\Pkl\Bethan Jones iTRAQ\2D_BethanJones_iTRAQ_extendgradient_120310__inj1_3.pkl (query 120)	114/113	2.068	114/115	5.345	114/117	4.109	116/113	0.843	116/115	2.001	116/117	1.568	118/113	0.48	118/115	1.13	118/117	0.866	114/116	2.555	114/118	4.66	113/115	2.384	113/117
27						16956	1	1	540.91	1619.72	3	1619.75	-0.04	68	77	0	45.09	0.03	K	DYDNFNPFER	N			D:\Pkl\Bethan Jones iTRAQ\2D_BethanJones_iTRAQ_extendgradient_120310__inj1b_3.pkl (query 125)	114/113	1.853	114/115	4.017	114/117	4.249	116/113	0.848	116/115	1.688	116/117	1.82	118/113	0.235	118/115	0.464	118/117	0.49	114/116	2.277	114/118	8.517	113/115	2	113/117
27						23446	1	1	810.89	1619.76	2	1619.75	0.01	68	77	0	34.18	0.42	K	DYDNFNPFER	N			D:\Pkl\Bethan Jones iTRAQ\2D_BethanJones_iTRAQ_extendgradient_120310__inj1b_3.pkl (query 291)	114/113	1.936	114/115	3.735	114/117	4.165	116/113	0.901	116/115	1.597	116/117	1.815	118/113	0.299	118/115	0.526	118/117	0.584	114/116	2.238	114/118	6.998	113/115	1.78	113/117
27						18009	3	1	559.29	1674.85	3	1675.01	-0.16	116	121	1	0.78	2.40E+03	K	KMDEIK	K			D:\Pkl\Bethan Jones iTRAQ\2D_BethanJones_iTRAQ_amended1_220210_inj2_1.pkl (query 54)	114/113	---	114/115	---	114/117	---	116/113	---	116/115	---	116/117	---	118/113	---	118/115	---	118/117	---	114/116	---	114/118	---	113/115	---	113/117
27						18021	1	1	559.32	1674.95	3	1675.01	-0.06	116	121	1	9.41	3.20E+02	K	KMDEIK	K			D:\Pkl\Bethan Jones iTRAQ\2D_BethanJones_iTRAQ_extendgradient_120310__inj1_3.pkl (query 244)	114/113	---	114/115	---	114/117	---	116/113	---	116/115	---	116/117	---	118/113	---	118/115	---	118/117	---	114/116	---	114/118	---	113/115	---	113/117
27						20620	3	1	620.98	1859.91	3	1859.91	0	167	180	1	2.91	5.20E+02	R	ESISGPRFMGSEML	-	Oxidation (M)	0.00000000200000.0	D:\Pkl\Bethan Jones iTRAQ\2D_BethanJones_iTRAQ_extendgradient_120310__inj1_3.pkl (query 257)	114/113	---	114/115	---	114/117	---	116/113	---	116/115	---	116/117	---	118/113	---	118/115	---	118/117	---	114/116	---	114/118	---	113/115	---	113/117
27						20621	3	1	620.99	1859.93	3	1859.91	0.03	167	180	1	5.31	2.80E+02	R	ESISGPRFMGSEML	-	Oxidation (M)	0.00000000200000.0	D:\Pkl\Bethan Jones iTRAQ\2D_BethanJones_iTRAQ_extendgradient_120310__inj2_3.pkl (query 304)	114/113	---	114/115	---	114/117	---	116/113	---	116/115	---	116/117	---	118/113	---	118/115	---	118/117	---	114/116	---	114/118	---	113/115	---	113/117
27						20622	3	1	620.99	1859.93	3	1859.91	0.03	167	180	1	5.33	2.80E+02	R	ESISGPRFMGSEML	-	Oxidation (M)	0.00000000200000.0	D:\Pkl\Bethan Jones iTRAQ\2D_BethanJones_iTRAQ_extendgradient_120310__inj3_3.pkl (query 555)	114/113	---	114/115	---	114/117	---	116/113	---	116/115	---	116/117	---	118/113	---	118/115	---	118/117	---	114/116	---	114/118	---	113/115	---	113/117
27						20623	3	1	620.99	1859.95	3	1859.91	0.04	167	180	1	5.33	2.50E+02	R	ESISGPRFMGSEML	-	Oxidation (M)	0.00000000200000.0	D:\Pkl\Bethan Jones iTRAQ\2D_BethanJones_iTRAQ_amended1_220210_inj3_2.pkl (query 194)	114/113	---	114/115	---	114/117	---	116/113	---	116/115	---	116/117	---	118/113	---	118/115	---	118/117	---	114/116	---	114/118	---	113/115	---	113/117
27						20627	3	1	620.99	1859.96	3	1859.91	0.05	167	180	1	5.18	2.40E+02	R	ESISGPRFMGSEML	-	Oxidation (M)	0.00000000200000.0	D:\Pkl\Bethan Jones iTRAQ\2D_BethanJones_iTRAQ_extendgradient_120310__inj1b_3.pkl (query 367)	114/113	---	114/115	---	114/117	---	116/113	---	116/115	---	116/117	---	118/113	---	118/115	---	118/117	---	114/116	---	114/118	---	113/115	---	113/117
27						22920	1	1	777.75	2330.24	3	2330.29	-0.05	126	138	0	41.78	0.034	K	YGLSGKPGCYSLK	W			D:\Pkl\Bethan Jones iTRAQ\2D_BethanJones_iTRAQ_extendgradient_120310__inj1b_7.pkl (query 513)	114/113	1.405	114/115	2.19	114/117	2.377	116/113	1.478	116/115	2.117	116/117	2.343	118/113	0.328	118/115	0.465	118/117	0.503	114/116	0.99	114/118	4.64	113/115	1.438	113/117
27						22921	1	1	777.76	2330.25	3	2330.29	-0.04	126	138	0	1.78	3.50E+02	K	YGLSGKPGCYSLK	W			D:\Pkl\Bethan Jones iTRAQ\2D_BethanJones_iTRAQ_amended1_220210_inj2_6.pkl (query 362)	114/113	---	114/115	---	114/117	---	116/113	---	116/115	---	116/117	---	118/113	---	118/115	---	118/117	---	114/116	---	114/118	---	113/115	---	113/117
27						22922	1	1	777.76	2330.26	3	2330.29	-0.03	126	138	0	3.53	2.40E+02	K	YGLSGKPGCYSLK	W			D:\Pkl\Bethan Jones iTRAQ\2D_BethanJones_iTRAQ_amended1_220210_inj1_6.pkl (query 298)	114/113	---	114/115	---	114/117	---	116/113	---	116/115	---	116/117	---	118/113	---	118/115	---	118/117	---	114/116	---	114/118	---	113/115	---	113/117
27						22923	1	1	777.77	2330.28	3	2330.29	-0.01	126	138	0	17.28	10	K	YGLSGKPGCYSLK	W			D:\Pkl\Bethan Jones iTRAQ\2D_BethanJones_iTRAQ_amended1_220210_inj3_6.pkl (query 368)	114/113	---	114/115	---	114/117	---	116/113	---	116/115	---	116/117	---	118/113	---	118/115	---	118/117	---	114/116	---	114/118	---	113/115	---	113/117
28	gi|208647101|gb|GE203626.1|GE203626	CUPN520.fwd CUPN Emiliania huxleyi CCMP1516 F/2 phos starved media M Emiliania huxleyi cDNA clone CUPN520 5~, mRNA sequence	277	29829	10	2229	6	0	404.26	806.5	2	806.46	0.05	87	91	0	4.02	2.50E+03	R	GAAER	A			D:\Pkl\Bethan Jones iTRAQ\2D_BethanJones_iTRAQ_amended1_220210_inj3_6.pkl (query 395)	114/113	---	114/115	---	114/117	---	116/113	---	116/115	---	116/117	---	118/113	---	118/115	---	118/117	---	114/116	---	114/118	---	113/115	---	113/117
28						2230	6	0	404.26	806.51	2	806.46	0.06	87	91	0	4.02	2.50E+03	R	GAAER	A			D:\Pkl\Bethan Jones iTRAQ\2D_BethanJones_iTRAQ_amended1_220210_inj3_6.pkl (query 397)	114/113	---	114/115	---	114/117	---	116/113	---	116/115	---	116/117	---	118/113	---	118/115	---	118/117	---	114/116	---	114/118	---	113/115	---	113/117
28						1449	1	1	380.25	1137.72	3	1137.62	0.1	111	117	1	11.87	1.10E+02	R	IMRGGER	R	Oxidation (M)	0.0200000.0	D:\Pkl\Bethan Jones iTRAQ\2D_BethanJones_iTRAQ_amended1_220210_inj2_3.pkl (query 285)	114/113	---	114/115	---	114/117	---	116/113	---	116/115	---	116/117	---	118/113	---	118/115	---	118/117	---	114/116	---	114/118	---	113/115	---	113/117
28						1452	1	1	380.26	1137.75	3	1137.62	0.13	111	117	1	8.95	2.00E+02	R	IMRGGER	R	Oxidation (M)	0.0200000.0	D:\Pkl\Bethan Jones iTRAQ\2D_BethanJones_iTRAQ_extendgradient_120310__inj1b_4.pkl (query 338)	114/113	---	114/115	---	114/117	---	116/113	---	116/115	---	116/117	---	118/113	---	118/115	---	118/117	---	114/116	---	114/118	---	113/115	---	113/117
28						21751	1	1	662.35	1322.69	2	1322.72	-0.04	67	75	1	4.7	6.60E+02	R	TSLRAAQSW	-			D:\Pkl\Bethan Jones iTRAQ\2D_BethanJones_iTRAQ_extendgradient_120310__inj3_3.pkl (query 233)	114/113	---	114/115	---	114/117	---	116/113	---	116/115	---	116/117	---	118/113	---	118/115	---	118/117	---	114/116	---	114/118	---	113/115	---	113/117
28						23428	1	1	808.43	2422.28	3	2422.34	-0.06	82	97	0	69.89	0.00015	R	VAELEAQLSELDEQLK	A			D:\Pkl\Bethan Jones iTRAQ\2D_BethanJones_iTRAQ_extendgradient_120310__inj1_3.pkl (query 171)	114/113	1.294	114/115	2.433	114/117	1.641	116/113	1.348	116/115	2.328	116/117	1.601	118/113	0.651	118/115	1.113	118/117	0.749	114/116	1	114/118	2.152	113/115	1.734	113/117
28						23429	1	1	808.44	2422.29	3	2422.34	-0.05	82	97	0	79.85	1.50E-05	R	VAELEAQLSELDEQLK	A			D:\Pkl\Bethan Jones iTRAQ\2D_BethanJones_iTRAQ_extendgradient_120310__inj3_3.pkl (query 241)	114/113	1.404	114/115	1.08	114/117	1.371	116/113	1.376	116/115	0.972	116/117	1.258	118/113	-0.159	118/115	-0.112	118/117	-0.141	114/116	1.063	114/118	-9.532	113/115	0.709	113/117
28						23430	1	1	808.44	2422.29	3	2422.34	-0.05	82	97	0	69.89	0.00015	R	VAELEAQLSELDEQLK	A			D:\Pkl\Bethan Jones iTRAQ\2D_BethanJones_iTRAQ_extendgradient_120310__inj1_3.pkl (query 172)	114/113	1.294	114/115	2.433	114/117	1.641	116/113	1.348	116/115	2.328	116/117	1.601	118/113	0.651	118/115	1.113	118/117	0.749	114/116	1	114/118	2.152	113/115	1.734	113/117
28						23431	1	1	808.44	2422.31	3	2422.34	-0.04	82	97	0	73.54	6.40E-05	R	VAELEAQLSELDEQLK	A			D:\Pkl\Bethan Jones iTRAQ\2D_BethanJones_iTRAQ_extendgradient_120310__inj2_3.pkl (query 198)	114/113	1.764	114/115	1.936	114/117	2.031	116/113	1.621	116/115	1.634	116/117	1.747	118/113	-0.152	118/115	-0.152	118/117	-0.159	114/116	1.134	114/118	-12.566	113/115	1.012	113/117
28						23432	1	1	808.44	2422.31	3	2422.34	-0.03	82	97	0	72.95	7.30E-05	R	VAELEAQLSELDEQLK	A			D:\Pkl\Bethan Jones iTRAQ\2D_BethanJones_iTRAQ_extendgradient_120310__inj1b_3.pkl (query 173)	114/113	1.333	114/115	1.619	114/117	1.432	116/113	1.144	116/115	1.276	116/117	1.151	118/113	-0.159	118/115	-0.175	118/117	-0.155	114/116	1.214	114/118	-9.087	113/115	1.12	113/117
29	gi|261429940|gb|FP230278.1|FP230278	FP230278 haploid cell library (AAZ0AAA) Emiliania huxleyi cDNA clone AAZ0AAA23YC20 (AAZ0AAA23YC20FM1) 5~, mRNA sequence	271	20727	29	11868	3	1	489.25	976.48	2	976.54	-0.06	121	126	0	6.2	8.80E+02	R	GPTWGR	R			D:\Pkl\Bethan Jones iTRAQ\2D_BethanJones_iTRAQ_amended1_220210_inj1_6.pkl (query 339)	114/113	---	114/115	---	114/117	---	116/113	---	116/115	---	116/117	---	118/113	---	118/115	---	118/117	---	114/116	---	114/118	---	113/115	---	113/117
29						19839	9	1	593.79	1185.57	2	1185.65	-0.07	120	126	0	1.66	9.40E+02	R	IQAYTMR	S			D:\Pkl\Bethan Jones iTRAQ\2D_BethanJones_iTRAQ_amended1_220210_inj1_6.pkl (query 289)	114/113	---	114/115	---	114/117	---	116/113	---	116/115	---	116/117	---	118/113	---	118/115	---	118/117	---	114/116	---	114/118	---	113/115	---	113/117
29						19840	3	1	593.79	1185.57	2	1185.65	-0.07	120	126	0	9.02	1.70E+02	R	IQAYTMR	S			D:\Pkl\Bethan Jones iTRAQ\2D_BethanJones_iTRAQ_amended1_220210_inj1_6.pkl (query 51)	114/113	---	114/115	---	114/117	---	116/113	---	116/115	---	116/117	---	118/113	---	118/115	---	118/117	---	114/116	---	114/118	---	113/115	---	113/117
29						19841	1	1	593.8	1185.59	2	1185.65	-0.06	120	126	0	24.84	4.5	R	IQAYTMR	S			D:\Pkl\Bethan Jones iTRAQ\2D_BethanJones_iTRAQ_extendgradient_120310__inj3_7.pkl (query 98)	114/113	---	114/115	---	114/117	---	116/113	---	116/115	---	116/117	---	118/113	---	118/115	---	118/117	---	114/116	---	114/118	---	113/115	---	113/117
29						19842	1	1	593.81	1185.61	2	1185.65	-0.03	120	126	0	26.74	2.9	R	IQAYTMR	S			D:\Pkl\Bethan Jones iTRAQ\2D_BethanJones_iTRAQ_extendgradient_120310__inj2_7.pkl (query 100)	114/113	---	114/115	---	114/117	---	116/113	---	116/115	---	116/117	---	118/113	---	118/115	---	118/117	---	114/116	---	114/118	---	113/115	---	113/117
29						19844	1	1	593.82	1185.63	2	1185.65	-0.02	120	126	0	28.25	2	R	IQAYTMR	S			D:\Pkl\Bethan Jones iTRAQ\2D_BethanJones_iTRAQ_extendgradient_120310__inj1_7.pkl (query 81)	114/113	---	114/115	---	114/117	---	116/113	---	116/115	---	116/117	---	118/113	---	118/115	---	118/117	---	114/116	---	114/118	---	113/115	---	113/117
29						20094	1	1	601.82	1201.62	2	1201.64	-0.02	120	126	0	16.26	36	R	IQAYTMR	S	Oxidation (M)	0.0000020.0	D:\Pkl\Bethan Jones iTRAQ\2D_BethanJones_iTRAQ_amended1_220210_inj2_5.pkl (query 172)	114/113	---	114/115	---	114/117	---	116/113	---	116/115	---	116/117	---	118/113	---	118/115	---	118/117	---	114/116	---	114/118	---	113/115	---	113/117
29						20095	1	1	601.82	1201.63	2	1201.64	-0.02	120	126	0	19.44	17	R	IQAYTMR	S	Oxidation (M)	0.0000020.0	D:\Pkl\Bethan Jones iTRAQ\2D_BethanJones_iTRAQ_amended1_220210_inj1_5.pkl (query 300)	114/113	---	114/115	---	114/117	---	116/113	---	116/115	---	116/117	---	118/113	---	118/115	---	118/117	---	114/116	---	114/118	---	113/115	---	113/117
29						20096	1	1	601.83	1201.64	2	1201.64	0	120	126	0	13.05	75	R	IQAYTMR	S	Oxidation (M)	0.0000020.0	D:\Pkl\Bethan Jones iTRAQ\2D_BethanJones_iTRAQ_extendgradient_120310__inj3_6.pkl (query 451)	114/113	---	114/115	---	114/117	---	116/113	---	116/115	---	116/117	---	118/113	---	118/115	---	118/117	---	114/116	---	114/118	---	113/115	---	113/117
29						20328	1	1	608.8	1215.58	2	1215.64	-0.06	91	98	0	19.64	16	K	SFLESSSR	I			D:\Pkl\Bethan Jones iTRAQ\2D_BethanJones_iTRAQ_amended1_220210_inj3_3.pkl (query 181)	114/113	---	114/115	---	114/117	---	116/113	---	116/115	---	116/117	---	118/113	---	118/115	---	118/117	---	114/116	---	114/118	---	113/115	---	113/117
29						21704	7	1	658.88	1315.75	2	1315.81	-0.06	89	97	0	3.64	6.60E+02	R	LQEGLLLAR	D			D:\Pkl\Bethan Jones iTRAQ\2D_BethanJones_iTRAQ_amended1_220210_inj3_3.pkl (query 392)	114/113	---	114/115	---	114/117	---	116/113	---	116/115	---	116/117	---	118/113	---	118/115	---	118/117	---	114/116	---	114/118	---	113/115	---	113/117
29						12281	1	1	492.28	1473.82	3	1473.83	-0.01	72	79	0	17.27	50	K	SDGEFLAK	G			D:\Pkl\Bethan Jones iTRAQ\2D_BethanJones_iTRAQ_extendgradient_120310__inj3_2.pkl (query 239)	114/113	---	114/115	---	114/117	---	116/113	---	116/115	---	116/117	---	118/113	---	118/115	---	118/117	---	114/116	---	114/118	---	113/115	---	113/117
29						12283	2	1	492.28	1473.82	3	1473.83	-0.01	72	79	0	7.87	4.30E+02	K	SDGEFLAK	G			D:\Pkl\Bethan Jones iTRAQ\2D_BethanJones_iTRAQ_extendgradient_120310__inj1b_2.pkl (query 249)	114/113	---	114/115	---	114/117	---	116/113	---	116/115	---	116/117	---	118/113	---	118/115	---	118/117	---	114/116	---	114/118	---	113/115	---	113/117
29						17433	1	1	550.31	1647.92	3	1647.94	-0.03	90	98	1	24.19	9.4	K	KSFLESSSR	I			D:\Pkl\Bethan Jones iTRAQ\2D_BethanJones_iTRAQ_extendgradient_120310__inj2_5.pkl (query 216)	114/113	0.894	114/115	0.535	114/117	0.521	116/113	1.093	116/115	0.601	116/117	0.596	118/113	2.653	118/115	1.444	118/117	1.402	114/116	0.853	114/118	0.365	113/115	0.552	113/117
29						17435	1	1	550.31	1647.92	3	1647.94	-0.02	90	98	1	23.9	10	K	KSFLESSSR	I			D:\Pkl\Bethan Jones iTRAQ\2D_BethanJones_iTRAQ_extendgradient_120310__inj1b_5.pkl (query 66)	114/113	0.777	114/115	0.594	114/117	0.594	116/113	0.983	116/115	0.691	116/117	0.704	118/113	2.216	118/115	1.541	118/117	1.537	114/116	0.823	114/118	0.38	113/115	0.705	113/117
29						17492	1	1	550.96	1649.85	3	1649.89	-0.04	61	70	0	22.83	5	K	SGPDATFGYK	K			D:\Pkl\Bethan Jones iTRAQ\2D_BethanJones_iTRAQ_extendgradient_120310__inj2_3.pkl (query 296)	114/113	2.063	114/115	1.759	114/117	1.664	116/113	1.4	116/115	1.096	116/117	1.057	118/113	1.178	118/115	0.914	118/117	0.862	114/116	1.535	114/118	1.896	113/115	0.786	113/117
29						18138	1	1	562.3	1683.89	3	1684	-0.11	173	182	0	46.39	0.046	K	EFADVLAALK	-			D:\Pkl\Bethan Jones iTRAQ\2D_BethanJones_iTRAQ_amended1_220210_inj1_6.pkl (query 96)	114/113	1.415	114/115	2.365	114/117	4.1	116/113	0.511	116/115	0.785	116/117	1.386	118/113	0.194	118/115	0.295	118/117	0.51	114/116	2.884	114/118	7.888	113/115	1.541	113/117
29						18140	1	1	562.32	1683.93	3	1684	-0.07	173	182	0	43.75	0.091	K	EFADVLAALK	-			D:\Pkl\Bethan Jones iTRAQ\2D_BethanJones_iTRAQ_extendgradient_120310__inj3_6.pkl (query 160)	114/113	1.562	114/115	3.316	114/117	3.813	116/113	0.529	116/115	1.033	116/117	1.21	118/113	0.221	118/115	0.426	118/117	0.489	114/116	3.072	114/118	7.663	113/115	1.958	113/117
29						18141	1	1	562.32	1683.93	3	1684	-0.07	173	182	0	34.51	0.76	K	EFADVLAALK	-			D:\Pkl\Bethan Jones iTRAQ\2D_BethanJones_iTRAQ_amended1_220210_inj2_6.pkl (query 114)	114/113	1.437	114/115	2.803	114/117	3.978	116/113	0.388	116/115	0.695	116/117	1.005	118/113	0.143	118/115	0.253	118/117	0.358	114/116	3.86	114/118	10.899	113/115	1.799	113/117
29						18142	1	1	562.32	1683.93	3	1684	-0.07	173	182	0	43.69	0.092	K	EFADVLAALK	-			D:\Pkl\Bethan Jones iTRAQ\2D_BethanJones_iTRAQ_amended1_220210_inj3_6.pkl (query 116)	114/113	1.341	114/115	2.745	114/117	3.689	116/113	0.413	116/115	0.776	116/117	1.063	118/113	0.166	118/115	0.309	118/117	0.414	114/116	3.385	114/118	8.762	113/115	1.887	113/117
29						18145	1	1	562.33	1683.96	3	1684	-0.05	173	182	0	33.92	0.86	K	EFADVLAALK	-			D:\Pkl\Bethan Jones iTRAQ\2D_BethanJones_iTRAQ_extendgradient_120310__inj1b_6.pkl (query 173)	114/113	1.445	114/115	2.699	114/117	3.832	116/113	0.505	116/115	0.867	116/117	1.255	118/113	0.21	118/115	0.357	118/117	0.505	114/116	2.977	114/118	7.453	113/115	1.723	113/117
29						18146	1	1	562.33	1683.96	3	1684	-0.04	173	182	0	37.55	0.37	K	EFADVLAALK	-			D:\Pkl\Bethan Jones iTRAQ\2D_BethanJones_iTRAQ_extendgradient_120310__inj2_6.pkl (query 136)	114/113	1.398	114/115	2.837	114/117	3.561	116/113	0.462	116/115	0.86	116/117	1.101	118/113	0.156	118/115	0.289	118/117	0.361	114/116	3.155	114/118	9.682	113/115	1.871	113/117
29						18147	1	1	562.33	1683.97	3	1684	-0.03	173	182	0	34.59	0.74	K	EFADVLAALK	-			D:\Pkl\Bethan Jones iTRAQ\2D_BethanJones_iTRAQ_extendgradient_120310__inj1_6.pkl (query 153)	114/113	1.39	114/115	2.399	114/117	4.033	116/113	0.411	116/115	0.651	116/117	1.116	118/113	0.245	118/115	0.385	118/117	0.645	114/116	3.525	114/118	6.144	113/115	1.592	113/117
29						22736	1	1	743.67	2227.99	3	2228.11	-0.12	151	163	0	51.79	0.0033	K	YWSEIEAFDLACK	K			D:\Pkl\Bethan Jones iTRAQ\2D_BethanJones_iTRAQ_amended1_220210_inj1_5.pkl (query 148)	114/113	1.194	114/115	0.737	114/117	0.827	116/113	1.046	116/115	0.593	116/117	0.678	118/113	1.181	118/115	0.663	118/117	0.742	114/116	1.188	114/118	1.095	113/115	0.569	113/117
29						22737	1	1	743.69	2228.06	3	2228.11	-0.05	151	163	0	48.16	0.0081	K	YWSEIEAFDLACK	K			D:\Pkl\Bethan Jones iTRAQ\2D_BethanJones_iTRAQ_extendgradient_120310__inj2_6.pkl (query 144)	114/113	1.142	114/115	0.646	114/117	0.817	116/113	1.069	116/115	0.556	116/117	0.716	118/113	1.186	118/115	0.611	118/117	0.77	114/116	1.113	114/118	1.042	113/115	0.522	113/117
29						22738	1	1	743.7	2228.08	3	2228.11	-0.03	151	163	0	51.9	0.0034	K	YWSEIEAFDLACK	K			D:\Pkl\Bethan Jones iTRAQ\2D_BethanJones_iTRAQ_amended1_220210_inj3_5.pkl (query 134)	114/113	1.102	114/115	0.685	114/117	0.886	116/113	1.055	116/115	0.602	116/117	0.794	118/113	1.143	118/115	0.646	118/117	0.834	114/116	1.088	114/118	1.044	113/115	0.573	113/117
29						22739	1	1	743.7	2228.09	3	2228.11	-0.02	151	163	0	53.19	0.0026	K	YWSEIEAFDLACK	K			D:\Pkl\Bethan Jones iTRAQ\2D_BethanJones_iTRAQ_extendgradient_120310__inj1_6.pkl (query 158)	114/113	1.083	114/115	0.55	114/117	0.775	116/113	0.934	116/115	0.436	116/117	0.626	118/113	1.273	118/115	0.588	118/117	0.827	114/116	1.207	114/118	0.921	113/115	0.468	113/117
29						22740	1	1	743.71	2228.1	3	2228.11	-0.01	151	163	0	46.54	0.012	K	YWSEIEAFDLACK	K			D:\Pkl\Bethan Jones iTRAQ\2D_BethanJones_iTRAQ_extendgradient_120310__inj3_6.pkl (query 166)	114/113	1.165	114/115	0.619	114/117	0.786	116/113	1.188	116/115	0.58	116/117	0.751	118/113	1.049	118/115	0.507	118/117	0.642	114/116	1.021	114/118	1.202	113/115	0.49	113/117
29						22741	1	1	743.72	2228.14	3	2228.11	0.03	151	163	0	45.61	0.015	K	YWSEIEAFDLACK	K			D:\Pkl\Bethan Jones iTRAQ\2D_BethanJones_iTRAQ_extendgradient_120310__inj3_6.pkl (query 168)	114/113	1.062	114/115	0.71	114/117	0.9	116/113	1.158	116/115	0.711	116/117	0.918	118/113	0.916	118/115	0.557	118/117	0.703	114/116	0.956	114/118	1.256	113/115	0.616	113/117
30	gi|208406380|gb|GE147758.1|GE147758	CAHN7432.rev CAHN Emiliania huxleyi CCMP1516 day 4 post innoculation L Emiliania huxleyi cDNA clone CAHN7432 3~, mRNA sequence	270	29235	13	6106	5	1	446.76	891.51	2	891.56	-0.04	119	123	1	13.7	2.10E+02	R	AVRSR	-			D:\Pkl\Bethan Jones iTRAQ\2D_BethanJones_iTRAQ_extendgradient_120310__inj1_5.pkl (query 86)	114/113	---	114/115	---	114/117	---	116/113	---	116/115	---	116/117	---	118/113	---	118/115	---	118/117	---	114/116	---	114/118	---	113/115	---	113/117
30						15217	2	1	525.3	1048.58	2	1048.56	0.02	10	18	0	7.36	5.10E+02	R	AGGAAGEGR	Q			D:\Pkl\Bethan Jones iTRAQ\2D_BethanJones_iTRAQ_extendgradient_120310__inj3_3.pkl (query 450)	114/113	---	114/115	---	114/117	---	116/113	---	116/115	---	116/117	---	118/113	---	118/115	---	118/117	---	114/116	---	114/118	---	113/115	---	113/117
30						17861	9	1	556.85	1111.69	2	1111.57	0.13	193	201	0	2.49	9.80E+02	R	GTTSGADLS	-			D:\Pkl\Bethan Jones iTRAQ\2D_BethanJones_iTRAQ_extendgradient_120310__inj1b_3.pkl (query 535)	114/113	---	114/115	---	114/117	---	116/113	---	116/115	---	116/117	---	118/113	---	118/115	---	118/117	---	114/116	---	114/118	---	113/115	---	113/117
30						21923	1	1	672.87	1343.72	2	1343.76	-0.04	194	204	0	69.88	0.00012	K	VLPGVAALDDA	-			D:\Pkl\Bethan Jones iTRAQ\2D_BethanJones_iTRAQ_amended1_220210_inj3_3.pkl (query 124)	114/113	0.399	114/115	0.92	114/117	1.109	116/113	0.507	116/115	1.073	116/117	1.318	118/113	0.5	118/115	1.048	118/117	1.26	114/116	0.82	114/118	0.864	113/115	2.125	113/117
30						21924	1	1	672.87	1343.73	2	1343.76	-0.03	194	204	0	53.73	0.005	K	VLPGVAALDDA	-			D:\Pkl\Bethan Jones iTRAQ\2D_BethanJones_iTRAQ_extendgradient_120310__inj1_3.pkl (query 149)	114/113	0.644	114/115	1.569	114/117	1.232	116/113	0.607	116/115	1.358	116/117	1.087	118/113	0.5	118/115	1.107	118/117	0.867	114/116	1.106	114/118	1.396	113/115	2.245	113/117
30						21925	1	1	672.88	1343.74	2	1343.76	-0.02	194	204	0	69.95	0.00012	K	VLPGVAALDDA	-			D:\Pkl\Bethan Jones iTRAQ\2D_BethanJones_iTRAQ_extendgradient_120310__inj2_3.pkl (query 176)	114/113	0.447	114/115	1.18	114/117	1.23	116/113	0.415	116/115	1.007	116/117	1.07	118/113	0.562	118/115	1.351	118/117	1.405	114/116	1.121	114/118	0.86	113/115	2.436	113/117
30						21926	1	1	672.88	1343.75	2	1343.76	-0.01	194	204	0	69.93	0.00012	K	VLPGVAALDDA	-			D:\Pkl\Bethan Jones iTRAQ\2D_BethanJones_iTRAQ_amended1_220210_inj1_3.pkl (query 103)	114/113	0.567	114/115	1.545	114/117	1.572	116/113	0.46	116/115	1.152	116/117	1.194	118/113	0.428	118/115	1.062	118/117	1.078	114/116	1.283	114/118	1.432	113/115	2.514	113/117
30						21927	1	1	672.88	1343.75	2	1343.76	-0.01	194	204	0	69.93	0.00012	K	VLPGVAALDDA	-			D:\Pkl\Bethan Jones iTRAQ\2D_BethanJones_iTRAQ_amended1_220210_inj1_3.pkl (query 104)	114/113	0.567	114/115	1.545	114/117	1.572	116/113	0.46	116/115	1.152	116/117	1.194	118/113	0.428	118/115	1.062	118/117	1.078	114/116	1.283	114/118	1.432	113/115	2.514	113/117
30						21928	1	1	672.88	1343.75	2	1343.76	-0.01	194	204	0	69.93	0.00012	K	VLPGVAALDDA	-			D:\Pkl\Bethan Jones iTRAQ\2D_BethanJones_iTRAQ_extendgradient_120310__inj1b_3.pkl (query 154)	114/113	0.413	114/115	1.001	114/117	0.985	116/113	0.465	116/115	1.034	116/117	1.038	118/113	0.516	118/115	1.137	118/117	1.116	114/116	0.926	114/118	0.867	113/115	2.233	113/117
30						21929	1	1	672.89	1343.76	2	1343.76	0	194	204	0	69.99	0.00012	K	VLPGVAALDDA	-			D:\Pkl\Bethan Jones iTRAQ\2D_BethanJones_iTRAQ_extendgradient_120310__inj3_3.pkl (query 219)	114/113	0.475	114/115	1.064	114/117	1.205	116/113	0.497	116/115	1.021	116/117	1.178	118/113	0.508	118/115	1.034	118/117	1.168	114/116	0.997	114/118	1.013	113/115	2.064	113/117
30						8735	2	1	467.29	1398.83	3	1398.71	0.13	191	201	1	7.33	5.90E+02	R	MRGTTSGADLS	-			D:\Pkl\Bethan Jones iTRAQ\2D_BethanJones_iTRAQ_extendgradient_120310__inj2_5.pkl (query 240)	114/113	---	114/115	---	114/117	---	116/113	---	116/115	---	116/117	---	118/113	---	118/115	---	118/117	---	114/116	---	114/118	---	113/115	---	113/117
30						20631	2	1	621.36	1861.07	3	1861.01	0.06	141	155	1	18.72	28	R	AAVEALPAVRDALCL	-			D:\Pkl\Bethan Jones iTRAQ\2D_BethanJones_iTRAQ_amended1_220210_inj1_5.pkl (query 108)	114/113	---	114/115	---	114/117	---	116/113	---	116/115	---	116/117	---	118/113	---	118/115	---	118/117	---	114/116	---	114/118	---	113/115	---	113/117
30						20632	3	1	621.37	1861.07	3	1861.01	0.06	141	155	1	3.49	9.50E+02	R	AAVEALPAVRDALCL	-			D:\Pkl\Bethan Jones iTRAQ\2D_BethanJones_iTRAQ_extendgradient_120310__inj1b_6.pkl (query 127)	114/113	---	114/115	---	114/117	---	116/113	---	116/115	---	116/117	---	118/113	---	118/115	---	118/117	---	114/116	---	114/118	---	113/115	---	113/117
31	gi|261445885|gb|FP165026.1|FP165026	FP165026 diploid cell library (AAZ0ABA) Emiliania huxleyi cDNA clone AAZ0ABA53YC24 (AAZ0ABA53YC24FM1) 5~, mRNA sequence	270	26038	13	6106	5	0	446.76	891.51	2	891.56	-0.04	139	143	1	13.7	2.10E+02	R	AVRSR	-			D:\Pkl\Bethan Jones iTRAQ\2D_BethanJones_iTRAQ_extendgradient_120310__inj1_5.pkl (query 86)	114/113	---	114/115	---	114/117	---	116/113	---	116/115	---	116/117	---	118/113	---	118/115	---	118/117	---	114/116	---	114/118	---	113/115	---	113/117
31						8836	1	1	467.8	933.6	2	933.56	0.04	21	26	0	7.19	5.60E+02	R	VLGGER	G			D:\Pkl\Bethan Jones iTRAQ\2D_BethanJones_iTRAQ_extendgradient_120310__inj1b_6.pkl (query 550)	114/113	---	114/115	---	114/117	---	116/113	---	116/115	---	116/117	---	118/113	---	118/115	---	118/117	---	114/116	---	114/118	---	113/115	---	113/117
31						8837	1	1	467.81	933.6	2	933.56	0.04	21	26	0	10.43	2.70E+02	R	VLGGER	G			D:\Pkl\Bethan Jones iTRAQ\2D_BethanJones_iTRAQ_extendgradient_120310__inj1_6.pkl (query 411)	114/113	---	114/115	---	114/117	---	116/113	---	116/115	---	116/117	---	118/113	---	118/115	---	118/117	---	114/116	---	114/118	---	113/115	---	113/117
31						8838	1	1	467.81	933.61	2	933.56	0.05	21	26	0	10.43	2.70E+02	R	VLGGER	G			D:\Pkl\Bethan Jones iTRAQ\2D_BethanJones_iTRAQ_extendgradient_120310__inj1_6.pkl (query 410)	114/113	---	114/115	---	114/117	---	116/113	---	116/115	---	116/117	---	118/113	---	118/115	---	118/117	---	114/116	---	114/118	---	113/115	---	113/117
31						21923	1	0	672.87	1343.72	2	1343.76	-0.04	138	148	0	69.88	0.00012	K	VLPGVAALDDA	-			D:\Pkl\Bethan Jones iTRAQ\2D_BethanJones_iTRAQ_amended1_220210_inj3_3.pkl (query 124)	114/113	0.399	114/115	0.92	114/117	1.109	116/113	0.507	116/115	1.073	116/117	1.318	118/113	0.5	118/115	1.048	118/117	1.26	114/116	0.82	114/118	0.864	113/115	2.125	113/117
31						21924	1	0	672.87	1343.73	2	1343.76	-0.03	138	148	0	53.73	0.005	K	VLPGVAALDDA	-			D:\Pkl\Bethan Jones iTRAQ\2D_BethanJones_iTRAQ_extendgradient_120310__inj1_3.pkl (query 149)	114/113	0.644	114/115	1.569	114/117	1.232	116/113	0.607	116/115	1.358	116/117	1.087	118/113	0.5	118/115	1.107	118/117	0.867	114/116	1.106	114/118	1.396	113/115	2.245	113/117
31						21925	1	0	672.88	1343.74	2	1343.76	-0.02	138	148	0	69.95	0.00012	K	VLPGVAALDDA	-			D:\Pkl\Bethan Jones iTRAQ\2D_BethanJones_iTRAQ_extendgradient_120310__inj2_3.pkl (query 176)	114/113	0.447	114/115	1.18	114/117	1.23	116/113	0.415	116/115	1.007	116/117	1.07	118/113	0.562	118/115	1.351	118/117	1.405	114/116	1.121	114/118	0.86	113/115	2.436	113/117
31						21926	1	0	672.88	1343.75	2	1343.76	-0.01	138	148	0	69.93	0.00012	K	VLPGVAALDDA	-			D:\Pkl\Bethan Jones iTRAQ\2D_BethanJones_iTRAQ_amended1_220210_inj1_3.pkl (query 103)	114/113	0.567	114/115	1.545	114/117	1.572	116/113	0.46	116/115	1.152	116/117	1.194	118/113	0.428	118/115	1.062	118/117	1.078	114/116	1.283	114/118	1.432	113/115	2.514	113/117
31						21927	1	0	672.88	1343.75	2	1343.76	-0.01	138	148	0	69.93	0.00012	K	VLPGVAALDDA	-			D:\Pkl\Bethan Jones iTRAQ\2D_BethanJones_iTRAQ_amended1_220210_inj1_3.pkl (query 104)	114/113	0.567	114/115	1.545	114/117	1.572	116/113	0.46	116/115	1.152	116/117	1.194	118/113	0.428	118/115	1.062	118/117	1.078	114/116	1.283	114/118	1.432	113/115	2.514	113/117
31						21928	1	0	672.88	1343.75	2	1343.76	-0.01	138	148	0	69.93	0.00012	K	VLPGVAALDDA	-			D:\Pkl\Bethan Jones iTRAQ\2D_BethanJones_iTRAQ_extendgradient_120310__inj1b_3.pkl (query 154)	114/113	0.413	114/115	1.001	114/117	0.985	116/113	0.465	116/115	1.034	116/117	1.038	118/113	0.516	118/115	1.137	118/117	1.116	114/116	0.926	114/118	0.867	113/115	2.233	113/117
31						21929	1	0	672.89	1343.76	2	1343.76	0	138	148	0	69.99	0.00012	K	VLPGVAALDDA	-			D:\Pkl\Bethan Jones iTRAQ\2D_BethanJones_iTRAQ_extendgradient_120310__inj3_3.pkl (query 219)	114/113	0.475	114/115	1.064	114/117	1.205	116/113	0.497	116/115	1.021	116/117	1.178	118/113	0.508	118/115	1.034	118/117	1.168	114/116	0.997	114/118	1.013	113/115	2.064	113/117
31						20631	2	0	621.36	1861.07	3	1861.01	0.06	162	176	1	18.72	28	R	AAVEALPAVRDALCL	-			D:\Pkl\Bethan Jones iTRAQ\2D_BethanJones_iTRAQ_amended1_220210_inj1_5.pkl (query 108)	114/113	---	114/115	---	114/117	---	116/113	---	116/115	---	116/117	---	118/113	---	118/115	---	118/117	---	114/116	---	114/118	---	113/115	---	113/117
31						20632	3	0	621.37	1861.07	3	1861.01	0.06	162	176	1	3.49	9.50E+02	R	AAVEALPAVRDALCL	-			D:\Pkl\Bethan Jones iTRAQ\2D_BethanJones_iTRAQ_extendgradient_120310__inj1b_6.pkl (query 127)	114/113	---	114/115	---	114/117	---	116/113	---	116/115	---	116/117	---	118/113	---	118/115	---	118/117	---	114/116	---	114/118	---	113/115	---	113/117
32	gi|58183657|gb|CX773304.1|CX773304	UI-EH-HG0-aai-b-09-0-UI.s1 UI-EH-HG0 Emiliania huxleyi cDNA clone UI-EH-HG0-aai-b-09-0-UI 3~, mRNA sequence	270	31959	12	21923	1	0	672.87	1343.72	2	1343.76	-0.04	201	211	0	69.88	0.00012	K	VLPGVAALDDA	-			D:\Pkl\Bethan Jones iTRAQ\2D_BethanJones_iTRAQ_amended1_220210_inj3_3.pkl (query 124)	114/113	0.399	114/115	0.92	114/117	1.109	116/113	0.507	116/115	1.073	116/117	1.318	118/113	0.5	118/115	1.048	118/117	1.26	114/116	0.82	114/118	0.864	113/115	2.125	113/117
32						21924	1	0	672.87	1343.73	2	1343.76	-0.03	201	211	0	53.73	0.005	K	VLPGVAALDDA	-			D:\Pkl\Bethan Jones iTRAQ\2D_BethanJones_iTRAQ_extendgradient_120310__inj1_3.pkl (query 149)	114/113	0.644	114/115	1.569	114/117	1.232	116/113	0.607	116/115	1.358	116/117	1.087	118/113	0.5	118/115	1.107	118/117	0.867	114/116	1.106	114/118	1.396	113/115	2.245	113/117
32						21925	1	0	672.88	1343.74	2	1343.76	-0.02	201	211	0	69.95	0.00012	K	VLPGVAALDDA	-			D:\Pkl\Bethan Jones iTRAQ\2D_BethanJones_iTRAQ_extendgradient_120310__inj2_3.pkl (query 176)	114/113	0.447	114/115	1.18	114/117	1.23	116/113	0.415	116/115	1.007	116/117	1.07	118/113	0.562	118/115	1.351	118/117	1.405	114/116	1.121	114/118	0.86	113/115	2.436	113/117
32						21926	1	0	672.88	1343.75	2	1343.76	-0.01	201	211	0	69.93	0.00012	K	VLPGVAALDDA	-			D:\Pkl\Bethan Jones iTRAQ\2D_BethanJones_iTRAQ_amended1_220210_inj1_3.pkl (query 103)	114/113	0.567	114/115	1.545	114/117	1.572	116/113	0.46	116/115	1.152	116/117	1.194	118/113	0.428	118/115	1.062	118/117	1.078	114/116	1.283	114/118	1.432	113/115	2.514	113/117
32						21927	1	0	672.88	1343.75	2	1343.76	-0.01	201	211	0	69.93	0.00012	K	VLPGVAALDDA	-			D:\Pkl\Bethan Jones iTRAQ\2D_BethanJones_iTRAQ_amended1_220210_inj1_3.pkl (query 104)	114/113	0.567	114/115	1.545	114/117	1.572	116/113	0.46	116/115	1.152	116/117	1.194	118/113	0.428	118/115	1.062	118/117	1.078	114/116	1.283	114/118	1.432	113/115	2.514	113/117
32						21928	1	0	672.88	1343.75	2	1343.76	-0.01	201	211	0	69.93	0.00012	K	VLPGVAALDDA	-			D:\Pkl\Bethan Jones iTRAQ\2D_BethanJones_iTRAQ_extendgradient_120310__inj1b_3.pkl (query 154)	114/113	0.413	114/115	1.001	114/117	0.985	116/113	0.465	116/115	1.034	116/117	1.038	118/113	0.516	118/115	1.137	118/117	1.116	114/116	0.926	114/118	0.867	113/115	2.233	113/117
32						21929	1	0	672.89	1343.76	2	1343.76	0	201	211	0	69.99	0.00012	K	VLPGVAALDDA	-			D:\Pkl\Bethan Jones iTRAQ\2D_BethanJones_iTRAQ_extendgradient_120310__inj3_3.pkl (query 219)	114/113	0.475	114/115	1.064	114/117	1.205	116/113	0.497	116/115	1.021	116/117	1.178	118/113	0.508	118/115	1.034	118/117	1.168	114/116	0.997	114/118	1.013	113/115	2.064	113/117
32						6585	1	1	451.01	1350	3	1349.89	0.12	3	10	0	3.15	1.50E+02	R	LAILGGAK	V			D:\Pkl\Bethan Jones iTRAQ\2D_BethanJones_iTRAQ_extendgradient_120310__inj3_3.pkl (query 133)	114/113	---	114/115	---	114/117	---	116/113	---	116/115	---	116/117	---	118/113	---	118/115	---	118/117	---	114/116	---	114/118	---	113/115	---	113/117
32						6589	1	1	451.02	1350.04	3	1349.89	0.15	3	10	0	2.32	1.20E+02	R	LAILGGAK	V			D:\Pkl\Bethan Jones iTRAQ\2D_BethanJones_iTRAQ_amended1_220210_inj1_3.pkl (query 207)	114/113	---	114/115	---	114/117	---	116/113	---	116/115	---	116/117	---	118/113	---	118/115	---	118/117	---	114/116	---	114/118	---	113/115	---	113/117
32						13340	4	1	501.62	1501.83	3	1501.85	-0.02	148	155	0	3.08	5.60E+02	K	AMMEAVVK	A	Oxidation (M)	0.00200000.0	D:\Pkl\Bethan Jones iTRAQ\2D_BethanJones_iTRAQ_amended1_220210_inj2_4.pkl (query 331)	114/113	---	114/115	---	114/117	---	116/113	---	116/115	---	116/117	---	118/113	---	118/115	---	118/117	---	114/116	---	114/118	---	113/115	---	113/117
32						23114	6	1	785.84	1569.67	2	1569.88	-0.21	221	231	1	3.45	4.80E+02	R	STLSSRLLMSR	I	Oxidation (M)	0.00000000200.0	D:\Pkl\Bethan Jones iTRAQ\2D_BethanJones_iTRAQ_extendgradient_120310__inj1b_2.pkl (query 152)	114/113	---	114/115	---	114/117	---	116/113	---	116/115	---	116/117	---	118/113	---	118/115	---	118/117	---	114/116	---	114/118	---	113/115	---	113/117
32						23135	6	1	785.84	1569.67	2	1569.88	-0.21	221	231	1	3.45	4.80E+02	R	STLSSRLLMSR	I	Oxidation (M)	0.00000000200.0	D:\Pkl\Bethan Jones iTRAQ\2D_BethanJones_iTRAQ_extendgradient_120310__inj1b_2.pkl (query 153)	114/113	---	114/115	---	114/117	---	116/113	---	116/115	---	116/117	---	118/113	---	118/115	---	118/117	---	114/116	---	114/118	---	113/115	---	113/117
33	gi|208401948|gb|GE143112.1|GE143112	CAHN3969.fwd CAHN Emiliania huxleyi CCMP1516 day 4 post innoculation L Emiliania huxleyi cDNA clone CAHN3969 5~, mRNA sequence	268	32639	33	6411	1	0	449.21	896.4	2	896.5	-0.1	241	245	0	27.33	4.7	K	FDVGR	G			D:\Pkl\Bethan Jones iTRAQ\2D_BethanJones_iTRAQ_amended1_220210_inj1_2.pkl (query 53)	114/113	---	114/115	---	114/117	---	116/113	---	116/115	---	116/117	---	118/113	---	118/115	---	118/117	---	114/116	---	114/118	---	113/115	---	113/117
33						6414	1	0	449.24	896.46	2	896.5	-0.04	241	245	0	18.63	50	K	FDVGR	G			D:\Pkl\Bethan Jones iTRAQ\2D_BethanJones_iTRAQ_extendgradient_120310__inj1_3.pkl (query 70)	114/113	---	114/115	---	114/117	---	116/113	---	116/115	---	116/117	---	118/113	---	118/115	---	118/117	---	114/116	---	114/118	---	113/115	---	113/117
33						6415	2	0	449.24	896.46	2	896.5	-0.04	241	245	0	16.17	87	K	FDVGR	G			D:\Pkl\Bethan Jones iTRAQ\2D_BethanJones_iTRAQ_amended1_220210_inj2_2.pkl (query 68)	114/113	---	114/115	---	114/117	---	116/113	---	116/115	---	116/117	---	118/113	---	118/115	---	118/117	---	114/116	---	114/118	---	113/115	---	113/117
33						3109	6	0	418.9	1253.68	3	1253.78	-0.1	246	251	0	0.26	1.40E+03	R	GSIELK	V			D:\Pkl\Bethan Jones iTRAQ\2D_BethanJones_iTRAQ_extendgradient_120310__inj3_2.pkl (query 59)	114/113	---	114/115	---	114/117	---	116/113	---	116/115	---	116/117	---	118/113	---	118/115	---	118/117	---	114/116	---	114/118	---	113/115	---	113/117
33						20804	3	0	627.85	1253.69	2	1253.78	-0.09	246	251	0	10.12	1.40E+02	R	GSIELK	V			D:\Pkl\Bethan Jones iTRAQ\2D_BethanJones_iTRAQ_amended1_220210_inj1_2.pkl (query 213)	114/113	---	114/115	---	114/117	---	116/113	---	116/115	---	116/117	---	118/113	---	118/115	---	118/117	---	114/116	---	114/118	---	113/115	---	113/117
33						3112	6	0	418.91	1253.71	3	1253.78	-0.07	246	251	0	0.78	1.20E+03	R	GSIELK	V			D:\Pkl\Bethan Jones iTRAQ\2D_BethanJones_iTRAQ_extendgradient_120310__inj1_3.pkl (query 73)	114/113	---	114/115	---	114/117	---	116/113	---	116/115	---	116/117	---	118/113	---	118/115	---	118/117	---	114/116	---	114/118	---	113/115	---	113/117
33						3113	5	0	418.92	1253.73	3	1253.78	-0.05	246	251	0	0.47	1.30E+03	R	GSIELK	V			D:\Pkl\Bethan Jones iTRAQ\2D_BethanJones_iTRAQ_extendgradient_120310__inj1b_2.pkl (query 67)	114/113	---	114/115	---	114/117	---	116/113	---	116/115	---	116/117	---	118/113	---	118/115	---	118/117	---	114/116	---	114/118	---	113/115	---	113/117
33						20805	1	0	627.88	1253.74	2	1253.78	-0.04	246	251	0	14.32	56	R	GSIELK	V			D:\Pkl\Bethan Jones iTRAQ\2D_BethanJones_iTRAQ_extendgradient_120310__inj3_2.pkl (query 232)	114/113	---	114/115	---	114/117	---	116/113	---	116/115	---	116/117	---	118/113	---	118/115	---	118/117	---	114/116	---	114/118	---	113/115	---	113/117
33						20806	3	0	627.88	1253.74	2	1253.78	-0.04	246	251	0	5.48	4.30E+02	R	GSIELK	V			D:\Pkl\Bethan Jones iTRAQ\2D_BethanJones_iTRAQ_extendgradient_120310__inj2_2.pkl (query 396)	114/113	---	114/115	---	114/117	---	116/113	---	116/115	---	116/117	---	118/113	---	118/115	---	118/117	---	114/116	---	114/118	---	113/115	---	113/117
33						20807	1	0	627.89	1253.76	2	1253.78	-0.02	246	251	0	17.47	28	R	GSIELK	V			D:\Pkl\Bethan Jones iTRAQ\2D_BethanJones_iTRAQ_extendgradient_120310__inj1_3.pkl (query 249)	114/113	---	114/115	---	114/117	---	116/113	---	116/115	---	116/117	---	118/113	---	118/115	---	118/117	---	114/116	---	114/118	---	113/115	---	113/117
33						20808	1	0	627.9	1253.78	2	1253.78	0	246	251	0	15.67	42	R	GSIELK	V			D:\Pkl\Bethan Jones iTRAQ\2D_BethanJones_iTRAQ_extendgradient_120310__inj1b_2.pkl (query 337)	114/113	---	114/115	---	114/117	---	116/113	---	116/115	---	116/117	---	118/113	---	118/115	---	118/117	---	114/116	---	114/118	---	113/115	---	113/117
33						5719	4	0	443.91	1328.7	3	1328.8	-0.11	240	245	1	10.58	1.20E+02	K	KFDVGR	G			D:\Pkl\Bethan Jones iTRAQ\2D_BethanJones_iTRAQ_amended1_220210_inj1_3.pkl (query 49)	114/113	---	114/115	---	114/117	---	116/113	---	116/115	---	116/117	---	118/113	---	118/115	---	118/117	---	114/116	---	114/118	---	113/115	---	113/117
33						5720	1	0	443.91	1328.71	3	1328.8	-0.1	240	245	1	23.2	6.4	K	KFDVGR	G			D:\Pkl\Bethan Jones iTRAQ\2D_BethanJones_iTRAQ_extendgradient_120310__inj3_4.pkl (query 388)	114/113	---	114/115	---	114/117	---	116/113	---	116/115	---	116/117	---	118/113	---	118/115	---	118/117	---	114/116	---	114/118	---	113/115	---	113/117
33						5722	5	0	443.92	1328.74	3	1328.8	-0.06	240	245	1	20.81	11	K	KFDVGR	G			D:\Pkl\Bethan Jones iTRAQ\2D_BethanJones_iTRAQ_extendgradient_120310__inj2_4.pkl (query 336)	114/113	---	114/115	---	114/117	---	116/113	---	116/115	---	116/117	---	118/113	---	118/115	---	118/117	---	114/116	---	114/118	---	113/115	---	113/117
33						5723	8	0	443.92	1328.75	3	1328.8	-0.06	240	245	1	11.44	96	K	KFDVGR	G			D:\Pkl\Bethan Jones iTRAQ\2D_BethanJones_iTRAQ_extendgradient_120310__inj1_4.pkl (query 261)	114/113	---	114/115	---	114/117	---	116/113	---	116/115	---	116/117	---	118/113	---	118/115	---	118/117	---	114/116	---	114/118	---	113/115	---	113/117
33						22669	1	1	725.8	1449.59	2	1449.79	-0.2	13	22	1	7.63	1.90E+02	R	QHGREGLGHR	R			D:\Pkl\Bethan Jones iTRAQ\2D_BethanJones_iTRAQ_amended1_220210_inj3_7.pkl (query 9)	114/113	---	114/115	---	114/117	---	116/113	---	116/115	---	116/117	---	118/113	---	118/115	---	118/117	---	114/116	---	114/118	---	113/115	---	113/117
33						22812	1	0	759.88	1517.74	2	1517.76	-0.02	190	200	0	44.23	0.045	K	MSGGFNVPSYR	T			D:\Pkl\Bethan Jones iTRAQ\2D_BethanJones_iTRAQ_extendgradient_120310__inj3_8.pkl (query 219)	114/113	0.971	114/115	0.55	114/117	0.431	116/113	1.635	116/115	0.85	116/117	0.679	118/113	2.288	118/115	1.179	118/117	0.921	114/116	0.619	114/118	0.46	113/115	0.522	113/117
33						13770	1	0	506.92	1517.75	3	1517.76	-0.01	190	200	0	44.27	0.039	K	MSGGFNVPSYR	T			D:\Pkl\Bethan Jones iTRAQ\2D_BethanJones_iTRAQ_extendgradient_120310__inj1_7.pkl (query 411)	114/113	1.539	114/115	0.584	114/117	0.58	116/113	2.249	116/115	0.784	116/117	0.794	118/113	2.663	118/115	0.92	118/117	0.911	114/116	0.713	114/118	0.626	113/115	0.35	113/117
33						22813	1	0	759.89	1517.76	2	1517.76	0	190	200	0	21.07	9.1	K	MSGGFNVPSYR	T			D:\Pkl\Bethan Jones iTRAQ\2D_BethanJones_iTRAQ_extendgradient_120310__inj2_8.pkl (query 231)	114/113	0.709	114/115	0.808	114/117	0.815	116/113	0.736	116/115	0.77	116/117	0.792	118/113	0.964	118/115	0.999	118/117	1.005	114/116	1.004	114/118	0.796	113/115	1.051	113/117
33						14150	1	0	512.24	1533.71	3	1533.76	-0.05	190	200	0	26.39	5.5	K	MSGGFNVPSYR	T	Oxidation (M)	0.20000000000.0	D:\Pkl\Bethan Jones iTRAQ\2D_BethanJones_iTRAQ_amended1_220210_inj2_5.pkl (query 183)	114/113	0.687	114/115	0.678	114/117	0.741	116/113	0.778	116/115	0.706	116/117	0.786	118/113	1.17	118/115	1.052	118/117	1.145	114/116	0.919	114/118	0.635	113/115	0.911	113/117
33						14151	1	0	512.24	1533.71	3	1533.76	-0.04	190	200	0	47.59	0.041	K	MSGGFNVPSYR	T	Oxidation (M)	0.20000000000.0	D:\Pkl\Bethan Jones iTRAQ\2D_BethanJones_iTRAQ_amended1_220210_inj1_5.pkl (query 309)	114/113	0.849	114/115	0.452	114/117	0.535	116/113	1.576	116/115	0.771	116/117	0.93	118/113	2.016	118/115	0.977	118/117	1.153	114/116	0.561	114/118	0.456	113/115	0.491	113/117
33						14152	1	0	512.25	1533.72	3	1533.76	-0.03	190	200	0	44.39	0.092	K	MSGGFNVPSYR	T	Oxidation (M)	0.20000000000.0	D:\Pkl\Bethan Jones iTRAQ\2D_BethanJones_iTRAQ_extendgradient_120310__inj3_6.pkl (query 260)	114/113	0.897	114/115	0.704	114/117	0.74	116/113	1.131	116/115	0.815	116/117	0.873	118/113	1.484	118/115	1.059	118/117	1.111	114/116	0.826	114/118	0.654	113/115	0.723	113/117
33						14154	1	0	512.25	1533.74	3	1533.76	-0.02	190	200	0	42.01	0.16	K	MSGGFNVPSYR	T	Oxidation (M)	0.20000000000.0	D:\Pkl\Bethan Jones iTRAQ\2D_BethanJones_iTRAQ_extendgradient_120310__inj1_6.pkl (query 93)	114/113	1.08	114/115	0.625	114/117	0.733	116/113	1.414	116/115	0.751	116/117	0.897	118/113	2.152	118/115	1.132	118/117	1.324	114/116	0.796	114/118	0.544	113/115	0.533	113/117
33						14155	1	0	512.25	1533.74	3	1533.76	-0.01	190	200	0	40.75	0.22	K	MSGGFNVPSYR	T	Oxidation (M)	0.20000000000.0	D:\Pkl\Bethan Jones iTRAQ\2D_BethanJones_iTRAQ_extendgradient_120310__inj2_6.pkl (query 224)	114/113	0.764	114/115	0.605	114/117	0.651	116/113	1.002	116/115	0.729	116/117	0.8	118/113	1.403	118/115	1.012	118/117	1.086	114/116	0.794	114/118	0.589	113/115	0.731	113/117
33						14156	1	0	512.25	1533.74	3	1533.76	-0.01	190	200	0	35.46	0.73	K	MSGGFNVPSYR	T	Oxidation (M)	0.20000000000.0	D:\Pkl\Bethan Jones iTRAQ\2D_BethanJones_iTRAQ_extendgradient_120310__inj1b_6.pkl (query 276)	114/113	0.599	114/115	0.51	114/117	0.572	116/113	0.904	116/115	0.706	116/117	0.807	118/113	1.303	118/115	1.008	118/117	1.128	114/116	0.691	114/118	0.498	113/115	0.784	113/117
33						22837	1	0	767.88	1533.75	2	1533.76	-0.01	190	200	0	9.76	1.20E+02	K	MSGGFNVPSYR	T	Oxidation (M)	0.20000000000.0	D:\Pkl\Bethan Jones iTRAQ\2D_BethanJones_iTRAQ_amended1_220210_inj2_5.pkl (query 386)	114/113	---	114/115	---	114/117	---	116/113	---	116/115	---	116/117	---	118/113	---	118/115	---	118/117	---	114/116	---	114/118	---	113/115	---	113/117
33						22838	1	0	767.89	1533.76	2	1533.76	0	190	200	0	19.16	14	K	MSGGFNVPSYR	T	Oxidation (M)	0.20000000000.0	D:\Pkl\Bethan Jones iTRAQ\2D_BethanJones_iTRAQ_extendgradient_120310__inj3_6.pkl (query 563)	114/113	0.583	114/115	0.446	114/117	0.502	116/113	0.975	116/115	0.685	116/117	0.785	118/113	1.139	118/115	0.792	118/117	0.889	114/116	0.623	114/118	0.554	113/115	0.705	113/117
33						15522	3	0	530.25	1587.73	3	1587.89	-0.16	122	132	1	5.74	5.60E+02	R	RARPTSSPAWR	A			D:\Pkl\Bethan Jones iTRAQ\2D_BethanJones_iTRAQ_amended1_220210_inj2_1.pkl (query 341)	114/113	---	114/115	---	114/117	---	116/113	---	116/115	---	116/117	---	118/113	---	118/115	---	118/117	---	114/116	---	114/118	---	113/115	---	113/117
33						16756	6	0	538.31	1611.9	3	1611.94	-0.04	210	222	0	8.09	3.80E+02	R	AAAPPLATTRPSR	C			D:\Pkl\Bethan Jones iTRAQ\2D_BethanJones_iTRAQ_extendgradient_120310__inj1b_4.pkl (query 446)	114/113	---	114/115	---	114/117	---	116/113	---	116/115	---	116/117	---	118/113	---	118/115	---	118/117	---	114/116	---	114/118	---	113/115	---	113/117
33						22830	1	0	764.04	2289.1	3	2289.25	-0.15	123	137	0	59.22	0.0012	R	QTYVLTGMEGDLVQK	D			D:\Pkl\Bethan Jones iTRAQ\2D_BethanJones_iTRAQ_amended1_220210_inj2_3.pkl (query 107)	114/113	1.197	114/115	1.679	114/117	1.519	116/113	0.549	116/115	0.708	116/117	0.653	118/113	0.349	118/115	0.446	118/117	0.402	114/116	2.269	114/118	3.707	113/115	1.293	113/117
33						23887	1	0	894.45	2680.33	3	2680.36	-0.03	88	104	0	53.77	0.0047	K	IDEFCLEPTSFQVLEEK	L			D:\Pkl\Bethan Jones iTRAQ\2D_BethanJones_iTRAQ_extendgradient_120310__inj1_5.pkl (query 168)	114/113	0.798	114/115	1.949	114/117	2.907	116/113	0.354	116/115	0.794	116/117	1.208	118/113	0.075	118/115	0.167	118/117	0.249	114/116	2.347	114/118	11.472	113/115	2.253	113/117
33						23888	1	0	894.45	2680.34	3	2680.36	-0.02	88	104	0	50.54	0.0099	K	IDEFCLEPTSFQVLEEK	L			D:\Pkl\Bethan Jones iTRAQ\2D_BethanJones_iTRAQ_extendgradient_120310__inj1b_5.pkl (query 141)	114/113	0.786	114/115	2.024	114/117	2.54	116/113	0.346	116/115	0.818	116/117	1.046	118/113	0.101	118/115	0.236	118/117	0.295	114/116	2.367	114/118	8.445	113/115	2.376	113/117
33						23889	1	0	894.45	2680.34	3	2680.36	-0.02	88	104	0	55.39	0.0032	K	IDEFCLEPTSFQVLEEK	L			D:\Pkl\Bethan Jones iTRAQ\2D_BethanJones_iTRAQ_extendgradient_120310__inj3_5.pkl (query 138)	114/113	0.868	114/115	1.911	114/117	3.21	116/113	0.388	116/115	0.785	116/117	1.344	118/113	0.098	118/115	0.196	118/117	0.328	114/116	2.329	114/118	9.602	113/115	2.029	113/117
34	gi|58182813|gb|CX772460.1|CX772460	UI-EH-HG0-aag-d-16-0-UI.s1 UI-EH-HG0 Emiliania huxleyi cDNA clone UI-EH-HG0-aag-d-16-0-UI 3~, mRNA sequence	267	27694	29	2622	1	1	410.25	818.49	2	818.42	0.07	12	16	0	7.09	1.40E+03	R	ASXAR	L			D:\Pkl\Bethan Jones iTRAQ\2D_BethanJones_iTRAQ_amended1_220210_inj1_3.pkl (query 395)	114/113	---	114/115	---	114/117	---	116/113	---	116/115	---	116/117	---	118/113	---	118/115	---	118/117	---	114/116	---	114/118	---	113/115	---	113/117
34						19839	9	0	593.79	1185.57	2	1185.65	-0.07	95	101	0	1.66	9.40E+02	R	IQAYTMR	S			D:\Pkl\Bethan Jones iTRAQ\2D_BethanJones_iTRAQ_amended1_220210_inj1_6.pkl (query 289)	114/113	---	114/115	---	114/117	---	116/113	---	116/115	---	116/117	---	118/113	---	118/115	---	118/117	---	114/116	---	114/118	---	113/115	---	113/117
34						19840	3	0	593.79	1185.57	2	1185.65	-0.07	95	101	0	9.02	1.70E+02	R	IQAYTMR	S			D:\Pkl\Bethan Jones iTRAQ\2D_BethanJones_iTRAQ_amended1_220210_inj1_6.pkl (query 51)	114/113	---	114/115	---	114/117	---	116/113	---	116/115	---	116/117	---	118/113	---	118/115	---	118/117	---	114/116	---	114/118	---	113/115	---	113/117
34						19841	1	0	593.8	1185.59	2	1185.65	-0.06	95	101	0	24.84	4.5	R	IQAYTMR	S			D:\Pkl\Bethan Jones iTRAQ\2D_BethanJones_iTRAQ_extendgradient_120310__inj3_7.pkl (query 98)	114/113	---	114/115	---	114/117	---	116/113	---	116/115	---	116/117	---	118/113	---	118/115	---	118/117	---	114/116	---	114/118	---	113/115	---	113/117
34						19842	1	0	593.81	1185.61	2	1185.65	-0.03	95	101	0	26.74	2.9	R	IQAYTMR	S			D:\Pkl\Bethan Jones iTRAQ\2D_BethanJones_iTRAQ_extendgradient_120310__inj2_7.pkl (query 100)	114/113	---	114/115	---	114/117	---	116/113	---	116/115	---	116/117	---	118/113	---	118/115	---	118/117	---	114/116	---	114/118	---	113/115	---	113/117
34						19844	1	0	593.82	1185.63	2	1185.65	-0.02	95	101	0	28.25	2	R	IQAYTMR	S			D:\Pkl\Bethan Jones iTRAQ\2D_BethanJones_iTRAQ_extendgradient_120310__inj1_7.pkl (query 81)	114/113	---	114/115	---	114/117	---	116/113	---	116/115	---	116/117	---	118/113	---	118/115	---	118/117	---	114/116	---	114/118	---	113/115	---	113/117
34						20094	1	0	601.82	1201.62	2	1201.64	-0.02	95	101	0	16.26	36	R	IQAYTMR	S	Oxidation (M)	0.0000020.0	D:\Pkl\Bethan Jones iTRAQ\2D_BethanJones_iTRAQ_amended1_220210_inj2_5.pkl (query 172)	114/113	---	114/115	---	114/117	---	116/113	---	116/115	---	116/117	---	118/113	---	118/115	---	118/117	---	114/116	---	114/118	---	113/115	---	113/117
34						20095	1	0	601.82	1201.63	2	1201.64	-0.02	95	101	0	19.44	17	R	IQAYTMR	S	Oxidation (M)	0.0000020.0	D:\Pkl\Bethan Jones iTRAQ\2D_BethanJones_iTRAQ_amended1_220210_inj1_5.pkl (query 300)	114/113	---	114/115	---	114/117	---	116/113	---	116/115	---	116/117	---	118/113	---	118/115	---	118/117	---	114/116	---	114/118	---	113/115	---	113/117
34						20096	1	0	601.83	1201.64	2	1201.64	0	95	101	0	13.05	75	R	IQAYTMR	S	Oxidation (M)	0.0000020.0	D:\Pkl\Bethan Jones iTRAQ\2D_BethanJones_iTRAQ_extendgradient_120310__inj3_6.pkl (query 451)	114/113	---	114/115	---	114/117	---	116/113	---	116/115	---	116/117	---	118/113	---	118/115	---	118/117	---	114/116	---	114/118	---	113/115	---	113/117
34						20328	1	0	608.8	1215.58	2	1215.64	-0.06	66	73	0	19.64	16	K	SFLESSSR	I			D:\Pkl\Bethan Jones iTRAQ\2D_BethanJones_iTRAQ_amended1_220210_inj3_3.pkl (query 181)	114/113	---	114/115	---	114/117	---	116/113	---	116/115	---	116/117	---	118/113	---	118/115	---	118/117	---	114/116	---	114/118	---	113/115	---	113/117
34						5356	5	1	439.27	1314.78	3	1314.71	0.07	8	16	1	0.39	3.90E+03	R	RPSRASXAR	L			D:\Pkl\Bethan Jones iTRAQ\2D_BethanJones_iTRAQ_extendgradient_120310__inj2_6.pkl (query 394)	114/113	---	114/115	---	114/117	---	116/113	---	116/115	---	116/117	---	118/113	---	118/115	---	118/117	---	114/116	---	114/118	---	113/115	---	113/117
34						21704	7	0	658.88	1315.75	2	1315.81	-0.06	153	161	0	3.64	6.60E+02	R	LQEGLLLAR	D			D:\Pkl\Bethan Jones iTRAQ\2D_BethanJones_iTRAQ_amended1_220210_inj3_3.pkl (query 392)	114/113	---	114/115	---	114/117	---	116/113	---	116/115	---	116/117	---	118/113	---	118/115	---	118/117	---	114/116	---	114/118	---	113/115	---	113/117
34						12281	1	0	492.28	1473.82	3	1473.83	-0.01	47	54	0	17.27	50	K	SDGEFLAK	G			D:\Pkl\Bethan Jones iTRAQ\2D_BethanJones_iTRAQ_extendgradient_120310__inj3_2.pkl (query 239)	114/113	---	114/115	---	114/117	---	116/113	---	116/115	---	116/117	---	118/113	---	118/115	---	118/117	---	114/116	---	114/118	---	113/115	---	113/117
34						12283	2	0	492.28	1473.82	3	1473.83	-0.01	47	54	0	7.87	4.30E+02	K	SDGEFLAK	G			D:\Pkl\Bethan Jones iTRAQ\2D_BethanJones_iTRAQ_extendgradient_120310__inj1b_2.pkl (query 249)	114/113	---	114/115	---	114/117	---	116/113	---	116/115	---	116/117	---	118/113	---	118/115	---	118/117	---	114/116	---	114/118	---	113/115	---	113/117
34						17433	1	0	550.31	1647.92	3	1647.94	-0.03	65	73	1	24.19	9.4	K	KSFLESSSR	I			D:\Pkl\Bethan Jones iTRAQ\2D_BethanJones_iTRAQ_extendgradient_120310__inj2_5.pkl (query 216)	114/113	0.894	114/115	0.535	114/117	0.521	116/113	1.093	116/115	0.601	116/117	0.596	118/113	2.653	118/115	1.444	118/117	1.402	114/116	0.853	114/118	0.365	113/115	0.552	113/117
34						17435	1	0	550.31	1647.92	3	1647.94	-0.02	65	73	1	23.9	10	K	KSFLESSSR	I			D:\Pkl\Bethan Jones iTRAQ\2D_BethanJones_iTRAQ_extendgradient_120310__inj1b_5.pkl (query 66)	114/113	0.777	114/115	0.594	114/117	0.594	116/113	0.983	116/115	0.691	116/117	0.704	118/113	2.216	118/115	1.541	118/117	1.537	114/116	0.823	114/118	0.38	113/115	0.705	113/117
34						18138	1	0	562.3	1683.89	3	1684	-0.11	148	157	0	46.39	0.046	K	EFADVLAALK	T			D:\Pkl\Bethan Jones iTRAQ\2D_BethanJones_iTRAQ_amended1_220210_inj1_6.pkl (query 96)	114/113	1.415	114/115	2.365	114/117	4.1	116/113	0.511	116/115	0.785	116/117	1.386	118/113	0.194	118/115	0.295	118/117	0.51	114/116	2.884	114/118	7.888	113/115	1.541	113/117
34						18140	1	0	562.32	1683.93	3	1684	-0.07	148	157	0	43.75	0.091	K	EFADVLAALK	T			D:\Pkl\Bethan Jones iTRAQ\2D_BethanJones_iTRAQ_extendgradient_120310__inj3_6.pkl (query 160)	114/113	1.562	114/115	3.316	114/117	3.813	116/113	0.529	116/115	1.033	116/117	1.21	118/113	0.221	118/115	0.426	118/117	0.489	114/116	3.072	114/118	7.663	113/115	1.958	113/117
34						18141	1	0	562.32	1683.93	3	1684	-0.07	148	157	0	34.51	0.76	K	EFADVLAALK	T			D:\Pkl\Bethan Jones iTRAQ\2D_BethanJones_iTRAQ_amended1_220210_inj2_6.pkl (query 114)	114/113	1.437	114/115	2.803	114/117	3.978	116/113	0.388	116/115	0.695	116/117	1.005	118/113	0.143	118/115	0.253	118/117	0.358	114/116	3.86	114/118	10.899	113/115	1.799	113/117
34						18142	1	0	562.32	1683.93	3	1684	-0.07	148	157	0	43.69	0.092	K	EFADVLAALK	T			D:\Pkl\Bethan Jones iTRAQ\2D_BethanJones_iTRAQ_amended1_220210_inj3_6.pkl (query 116)	114/113	1.341	114/115	2.745	114/117	3.689	116/113	0.413	116/115	0.776	116/117	1.063	118/113	0.166	118/115	0.309	118/117	0.414	114/116	3.385	114/118	8.762	113/115	1.887	113/117
34						18145	1	0	562.33	1683.96	3	1684	-0.05	148	157	0	33.92	0.86	K	EFADVLAALK	T			D:\Pkl\Bethan Jones iTRAQ\2D_BethanJones_iTRAQ_extendgradient_120310__inj1b_6.pkl (query 173)	114/113	1.445	114/115	2.699	114/117	3.832	116/113	0.505	116/115	0.867	116/117	1.255	118/113	0.21	118/115	0.357	118/117	0.505	114/116	2.977	114/118	7.453	113/115	1.723	113/117
34						18146	1	0	562.33	1683.96	3	1684	-0.04	148	157	0	37.55	0.37	K	EFADVLAALK	T			D:\Pkl\Bethan Jones iTRAQ\2D_BethanJones_iTRAQ_extendgradient_120310__inj2_6.pkl (query 136)	114/113	1.398	114/115	2.837	114/117	3.561	116/113	0.462	116/115	0.86	116/117	1.101	118/113	0.156	118/115	0.289	118/117	0.361	114/116	3.155	114/118	9.682	113/115	1.871	113/117
34						18147	1	0	562.33	1683.97	3	1684	-0.03	148	157	0	34.59	0.74	K	EFADVLAALK	T			D:\Pkl\Bethan Jones iTRAQ\2D_BethanJones_iTRAQ_extendgradient_120310__inj1_6.pkl (query 153)	114/113	1.39	114/115	2.399	114/117	4.033	116/113	0.411	116/115	0.651	116/117	1.116	118/113	0.245	118/115	0.385	118/117	0.645	114/116	3.525	114/118	6.144	113/115	1.592	113/117
34						22736	1	0	743.67	2227.99	3	2228.11	-0.12	126	138	0	51.79	0.0033	K	YWSEIEAFDLACK	K			D:\Pkl\Bethan Jones iTRAQ\2D_BethanJones_iTRAQ_amended1_220210_inj1_5.pkl (query 148)	114/113	1.194	114/115	0.737	114/117	0.827	116/113	1.046	116/115	0.593	116/117	0.678	118/113	1.181	118/115	0.663	118/117	0.742	114/116	1.188	114/118	1.095	113/115	0.569	113/117
34						22737	1	0	743.69	2228.06	3	2228.11	-0.05	126	138	0	48.16	0.0081	K	YWSEIEAFDLACK	K			D:\Pkl\Bethan Jones iTRAQ\2D_BethanJones_iTRAQ_extendgradient_120310__inj2_6.pkl (query 144)	114/113	1.142	114/115	0.646	114/117	0.817	116/113	1.069	116/115	0.556	116/117	0.716	118/113	1.186	118/115	0.611	118/117	0.77	114/116	1.113	114/118	1.042	113/115	0.522	113/117
34						22738	1	0	743.7	2228.08	3	2228.11	-0.03	126	138	0	51.9	0.0034	K	YWSEIEAFDLACK	K			D:\Pkl\Bethan Jones iTRAQ\2D_BethanJones_iTRAQ_amended1_220210_inj3_5.pkl (query 134)	114/113	1.102	114/115	0.685	114/117	0.886	116/113	1.055	116/115	0.602	116/117	0.794	118/113	1.143	118/115	0.646	118/117	0.834	114/116	1.088	114/118	1.044	113/115	0.573	113/117
34						22739	1	0	743.7	2228.09	3	2228.11	-0.02	126	138	0	53.19	0.0026	K	YWSEIEAFDLACK	K			D:\Pkl\Bethan Jones iTRAQ\2D_BethanJones_iTRAQ_extendgradient_120310__inj1_6.pkl (query 158)	114/113	1.083	114/115	0.55	114/117	0.775	116/113	0.934	116/115	0.436	116/117	0.626	118/113	1.273	118/115	0.588	118/117	0.827	114/116	1.207	114/118	0.921	113/115	0.468	113/117
34						22740	1	0	743.71	2228.1	3	2228.11	-0.01	126	138	0	46.54	0.012	K	YWSEIEAFDLACK	K			D:\Pkl\Bethan Jones iTRAQ\2D_BethanJones_iTRAQ_extendgradient_120310__inj3_6.pkl (query 166)	114/113	1.165	114/115	0.619	114/117	0.786	116/113	1.188	116/115	0.58	116/117	0.751	118/113	1.049	118/115	0.507	118/117	0.642	114/116	1.021	114/118	1.202	113/115	0.49	113/117
34						22741	1	0	743.72	2228.14	3	2228.11	0.03	126	138	0	45.61	0.015	K	YWSEIEAFDLACK	K			D:\Pkl\Bethan Jones iTRAQ\2D_BethanJones_iTRAQ_extendgradient_120310__inj3_6.pkl (query 168)	114/113	1.062	114/115	0.71	114/117	0.9	116/113	1.158	116/115	0.711	116/117	0.918	118/113	0.916	118/115	0.557	118/117	0.703	114/116	0.956	114/118	1.256	113/115	0.616	113/117
35	gi|208404205|gb|GE140344.1|GE140344	CAHN1922.fwd CAHN Emiliania huxleyi CCMP1516 day 4 post innoculation L Emiliania huxleyi cDNA clone CAHN1922 5~, mRNA sequence	267	31563	29	179	1	1	324.24	969.7	3	969.6	0.1	237	242	0	2.89	2.20E+03	R	IVHAAR	G			D:\Pkl\Bethan Jones iTRAQ\2D_BethanJones_iTRAQ_extendgradient_120310__inj1_1.pkl (query 30)	114/113	---	114/115	---	114/117	---	116/113	---	116/115	---	116/117	---	118/113	---	118/115	---	118/117	---	114/116	---	114/118	---	113/115	---	113/117
35						19839	9	0	593.79	1185.57	2	1185.65	-0.07	146	152	0	1.66	9.40E+02	R	IQAYTMR	S			D:\Pkl\Bethan Jones iTRAQ\2D_BethanJones_iTRAQ_amended1_220210_inj1_6.pkl (query 289)	114/113	---	114/115	---	114/117	---	116/113	---	116/115	---	116/117	---	118/113	---	118/115	---	118/117	---	114/116	---	114/118	---	113/115	---	113/117
35						19840	3	0	593.79	1185.57	2	1185.65	-0.07	146	152	0	9.02	1.70E+02	R	IQAYTMR	S			D:\Pkl\Bethan Jones iTRAQ\2D_BethanJones_iTRAQ_amended1_220210_inj1_6.pkl (query 51)	114/113	---	114/115	---	114/117	---	116/113	---	116/115	---	116/117	---	118/113	---	118/115	---	118/117	---	114/116	---	114/118	---	113/115	---	113/117
35						19841	1	0	593.8	1185.59	2	1185.65	-0.06	146	152	0	24.84	4.5	R	IQAYTMR	S			D:\Pkl\Bethan Jones iTRAQ\2D_BethanJones_iTRAQ_extendgradient_120310__inj3_7.pkl (query 98)	114/113	---	114/115	---	114/117	---	116/113	---	116/115	---	116/117	---	118/113	---	118/115	---	118/117	---	114/116	---	114/118	---	113/115	---	113/117
35						19842	1	0	593.81	1185.61	2	1185.65	-0.03	146	152	0	26.74	2.9	R	IQAYTMR	S			D:\Pkl\Bethan Jones iTRAQ\2D_BethanJones_iTRAQ_extendgradient_120310__inj2_7.pkl (query 100)	114/113	---	114/115	---	114/117	---	116/113	---	116/115	---	116/117	---	118/113	---	118/115	---	118/117	---	114/116	---	114/118	---	113/115	---	113/117
35						19844	1	0	593.82	1185.63	2	1185.65	-0.02	146	152	0	28.25	2	R	IQAYTMR	S			D:\Pkl\Bethan Jones iTRAQ\2D_BethanJones_iTRAQ_extendgradient_120310__inj1_7.pkl (query 81)	114/113	---	114/115	---	114/117	---	116/113	---	116/115	---	116/117	---	118/113	---	118/115	---	118/117	---	114/116	---	114/118	---	113/115	---	113/117
35						20094	1	0	601.82	1201.62	2	1201.64	-0.02	146	152	0	16.26	36	R	IQAYTMR	S	Oxidation (M)	0.0000020.0	D:\Pkl\Bethan Jones iTRAQ\2D_BethanJones_iTRAQ_amended1_220210_inj2_5.pkl (query 172)	114/113	---	114/115	---	114/117	---	116/113	---	116/115	---	116/117	---	118/113	---	118/115	---	118/117	---	114/116	---	114/118	---	113/115	---	113/117
35						20095	1	0	601.82	1201.63	2	1201.64	-0.02	146	152	0	19.44	17	R	IQAYTMR	S	Oxidation (M)	0.0000020.0	D:\Pkl\Bethan Jones iTRAQ\2D_BethanJones_iTRAQ_amended1_220210_inj1_5.pkl (query 300)	114/113	---	114/115	---	114/117	---	116/113	---	116/115	---	116/117	---	118/113	---	118/115	---	118/117	---	114/116	---	114/118	---	113/115	---	113/117
35						20096	1	0	601.83	1201.64	2	1201.64	0	146	152	0	13.05	75	R	IQAYTMR	S	Oxidation (M)	0.0000020.0	D:\Pkl\Bethan Jones iTRAQ\2D_BethanJones_iTRAQ_extendgradient_120310__inj3_6.pkl (query 451)	114/113	---	114/115	---	114/117	---	116/113	---	116/115	---	116/117	---	118/113	---	118/115	---	118/117	---	114/116	---	114/118	---	113/115	---	113/117
35						20328	1	0	608.8	1215.58	2	1215.64	-0.06	117	124	0	19.64	16	K	SFLESSSR	I			D:\Pkl\Bethan Jones iTRAQ\2D_BethanJones_iTRAQ_amended1_220210_inj3_3.pkl (query 181)	114/113	---	114/115	---	114/117	---	116/113	---	116/115	---	116/117	---	118/113	---	118/115	---	118/117	---	114/116	---	114/118	---	113/115	---	113/117
35						21704	7	0	658.88	1315.75	2	1315.81	-0.06	147	155	0	3.64	6.60E+02	R	LQEGLLLAR	D			D:\Pkl\Bethan Jones iTRAQ\2D_BethanJones_iTRAQ_amended1_220210_inj3_3.pkl (query 392)	114/113	---	114/115	---	114/117	---	116/113	---	116/115	---	116/117	---	118/113	---	118/115	---	118/117	---	114/116	---	114/118	---	113/115	---	113/117
35						12281	1	0	492.28	1473.82	3	1473.83	-0.01	98	105	0	17.27	50	K	SDGEFLAK	G			D:\Pkl\Bethan Jones iTRAQ\2D_BethanJones_iTRAQ_extendgradient_120310__inj3_2.pkl (query 239)	114/113	---	114/115	---	114/117	---	116/113	---	116/115	---	116/117	---	118/113	---	118/115	---	118/117	---	114/116	---	114/118	---	113/115	---	113/117
35						12283	2	0	492.28	1473.82	3	1473.83	-0.01	98	105	0	7.87	4.30E+02	K	SDGEFLAK	G			D:\Pkl\Bethan Jones iTRAQ\2D_BethanJones_iTRAQ_extendgradient_120310__inj1b_2.pkl (query 249)	114/113	---	114/115	---	114/117	---	116/113	---	116/115	---	116/117	---	118/113	---	118/115	---	118/117	---	114/116	---	114/118	---	113/115	---	113/117
35						17433	1	0	550.31	1647.92	3	1647.94	-0.03	116	124	1	24.19	9.4	K	KSFLESSSR	I			D:\Pkl\Bethan Jones iTRAQ\2D_BethanJones_iTRAQ_extendgradient_120310__inj2_5.pkl (query 216)	114/113	0.894	114/115	0.535	114/117	0.521	116/113	1.093	116/115	0.601	116/117	0.596	118/113	2.653	118/115	1.444	118/117	1.402	114/116	0.853	114/118	0.365	113/115	0.552	113/117
35						17435	1	0	550.31	1647.92	3	1647.94	-0.02	116	124	1	23.9	10	K	KSFLESSSR	I			D:\Pkl\Bethan Jones iTRAQ\2D_BethanJones_iTRAQ_extendgradient_120310__inj1b_5.pkl (query 66)	114/113	0.777	114/115	0.594	114/117	0.594	116/113	0.983	116/115	0.691	116/117	0.704	118/113	2.216	118/115	1.541	118/117	1.537	114/116	0.823	114/118	0.38	113/115	0.705	113/117
35						18138	1	0	562.3	1683.89	3	1684	-0.11	199	208	0	46.39	0.046	K	EFADVLAALK	T			D:\Pkl\Bethan Jones iTRAQ\2D_BethanJones_iTRAQ_amended1_220210_inj1_6.pkl (query 96)	114/113	1.415	114/115	2.365	114/117	4.1	116/113	0.511	116/115	0.785	116/117	1.386	118/113	0.194	118/115	0.295	118/117	0.51	114/116	2.884	114/118	7.888	113/115	1.541	113/117
35						18140	1	0	562.32	1683.93	3	1684	-0.07	199	208	0	43.75	0.091	K	EFADVLAALK	T			D:\Pkl\Bethan Jones iTRAQ\2D_BethanJones_iTRAQ_extendgradient_120310__inj3_6.pkl (query 160)	114/113	1.562	114/115	3.316	114/117	3.813	116/113	0.529	116/115	1.033	116/117	1.21	118/113	0.221	118/115	0.426	118/117	0.489	114/116	3.072	114/118	7.663	113/115	1.958	113/117
35						18141	1	0	562.32	1683.93	3	1684	-0.07	199	208	0	34.51	0.76	K	EFADVLAALK	T			D:\Pkl\Bethan Jones iTRAQ\2D_BethanJones_iTRAQ_amended1_220210_inj2_6.pkl (query 114)	114/113	1.437	114/115	2.803	114/117	3.978	116/113	0.388	116/115	0.695	116/117	1.005	118/113	0.143	118/115	0.253	118/117	0.358	114/116	3.86	114/118	10.899	113/115	1.799	113/117
35						18142	1	0	562.32	1683.93	3	1684	-0.07	199	208	0	43.69	0.092	K	EFADVLAALK	T			D:\Pkl\Bethan Jones iTRAQ\2D_BethanJones_iTRAQ_amended1_220210_inj3_6.pkl (query 116)	114/113	1.341	114/115	2.745	114/117	3.689	116/113	0.413	116/115	0.776	116/117	1.063	118/113	0.166	118/115	0.309	118/117	0.414	114/116	3.385	114/118	8.762	113/115	1.887	113/117
35						18145	1	0	562.33	1683.96	3	1684	-0.05	199	208	0	33.92	0.86	K	EFADVLAALK	T			D:\Pkl\Bethan Jones iTRAQ\2D_BethanJones_iTRAQ_extendgradient_120310__inj1b_6.pkl (query 173)	114/113	1.445	114/115	2.699	114/117	3.832	116/113	0.505	116/115	0.867	116/117	1.255	118/113	0.21	118/115	0.357	118/117	0.505	114/116	2.977	114/118	7.453	113/115	1.723	113/117
35						18146	1	0	562.33	1683.96	3	1684	-0.04	199	208	0	37.55	0.37	K	EFADVLAALK	T			D:\Pkl\Bethan Jones iTRAQ\2D_BethanJones_iTRAQ_extendgradient_120310__inj2_6.pkl (query 136)	114/113	1.398	114/115	2.837	114/117	3.561	116/113	0.462	116/115	0.86	116/117	1.101	118/113	0.156	118/115	0.289	118/117	0.361	114/116	3.155	114/118	9.682	113/115	1.871	113/117
35						18147	1	0	562.33	1683.97	3	1684	-0.03	199	208	0	34.59	0.74	K	EFADVLAALK	T			D:\Pkl\Bethan Jones iTRAQ\2D_BethanJones_iTRAQ_extendgradient_120310__inj1_6.pkl (query 153)	114/113	1.39	114/115	2.399	114/117	4.033	116/113	0.411	116/115	0.651	116/117	1.116	118/113	0.245	118/115	0.385	118/117	0.645	114/116	3.525	114/118	6.144	113/115	1.592	113/117
35						22736	1	0	743.67	2227.99	3	2228.11	-0.12	177	189	0	51.79	0.0033	K	YWSEIEAFDLACK	K			D:\Pkl\Bethan Jones iTRAQ\2D_BethanJones_iTRAQ_amended1_220210_inj1_5.pkl (query 148)	114/113	1.194	114/115	0.737	114/117	0.827	116/113	1.046	116/115	0.593	116/117	0.678	118/113	1.181	118/115	0.663	118/117	0.742	114/116	1.188	114/118	1.095	113/115	0.569	113/117
35						22737	1	0	743.69	2228.06	3	2228.11	-0.05	177	189	0	48.16	0.0081	K	YWSEIEAFDLACK	K			D:\Pkl\Bethan Jones iTRAQ\2D_BethanJones_iTRAQ_extendgradient_120310__inj2_6.pkl (query 144)	114/113	1.142	114/115	0.646	114/117	0.817	116/113	1.069	116/115	0.556	116/117	0.716	118/113	1.186	118/115	0.611	118/117	0.77	114/116	1.113	114/118	1.042	113/115	0.522	113/117
35						22738	1	0	743.7	2228.08	3	2228.11	-0.03	177	189	0	51.9	0.0034	K	YWSEIEAFDLACK	K			D:\Pkl\Bethan Jones iTRAQ\2D_BethanJones_iTRAQ_amended1_220210_inj3_5.pkl (query 134)	114/113	1.102	114/115	0.685	114/117	0.886	116/113	1.055	116/115	0.602	116/117	0.794	118/113	1.143	118/115	0.646	118/117	0.834	114/116	1.088	114/118	1.044	113/115	0.573	113/117
35						22739	1	0	743.7	2228.09	3	2228.11	-0.02	177	189	0	53.19	0.0026	K	YWSEIEAFDLACK	K			D:\Pkl\Bethan Jones iTRAQ\2D_BethanJones_iTRAQ_extendgradient_120310__inj1_6.pkl (query 158)	114/113	1.083	114/115	0.55	114/117	0.775	116/113	0.934	116/115	0.436	116/117	0.626	118/113	1.273	118/115	0.588	118/117	0.827	114/116	1.207	114/118	0.921	113/115	0.468	113/117
35						22740	1	0	743.71	2228.1	3	2228.11	-0.01	177	189	0	46.54	0.012	K	YWSEIEAFDLACK	K			D:\Pkl\Bethan Jones iTRAQ\2D_BethanJones_iTRAQ_extendgradient_120310__inj3_6.pkl (query 166)	114/113	1.165	114/115	0.619	114/117	0.786	116/113	1.188	116/115	0.58	116/117	0.751	118/113	1.049	118/115	0.507	118/117	0.642	114/116	1.021	114/118	1.202	113/115	0.49	113/117
35						22741	1	0	743.72	2228.14	3	2228.11	0.03	177	189	0	45.61	0.015	K	YWSEIEAFDLACK	K			D:\Pkl\Bethan Jones iTRAQ\2D_BethanJones_iTRAQ_extendgradient_120310__inj3_6.pkl (query 168)	114/113	1.062	114/115	0.71	114/117	0.9	116/113	1.158	116/115	0.711	116/117	0.918	118/113	0.916	118/115	0.557	118/117	0.703	114/116	0.956	114/118	1.256	113/115	0.616	113/117
35						23530	3	1	824.12	2469.33	3	2469.35	-0.02	78	96	1	2.48	3.00E+02	R	AHTSPAAPSRAPTQPSASK	S			D:\Pkl\Bethan Jones iTRAQ\2D_BethanJones_iTRAQ_extendgradient_120310__inj1b_2.pkl (query 145)	114/113	---	114/115	---	114/117	---	116/113	---	116/115	---	116/117	---	118/113	---	118/115	---	118/117	---	114/116	---	114/118	---	113/115	---	113/117
36	gi|208426995|gb|GE164726.1|GE164726	CAHP6211.fwd CAHP Emiliania huxleyi CCMP1516 day 14 post innoculation L Emiliania huxleyi cDNA clone CAHP6211 5~, mRNA sequence	266	32226	13	22337	1	1	696.88	1391.75	2	1391.77	-0.02	257	269	0	78.93	1.40E-05	K	ATPAAAAAAGGLF	-			D:\Pkl\Bethan Jones iTRAQ\2D_BethanJones_iTRAQ_extendgradient_120310__inj1b_5.pkl (query 116)	114/113	0.779	114/115	0.666	114/117	0.871	116/113	0.969	116/115	0.761	116/117	1.015	118/113	1.199	118/115	0.933	118/117	1.218	114/116	0.837	114/118	0.703	113/115	0.789	113/117
36						22338	1	1	696.88	1391.75	2	1391.77	-0.02	257	269	0	78.8	1.50E-05	K	ATPAAAAAAGGLF	-			D:\Pkl\Bethan Jones iTRAQ\2D_BethanJones_iTRAQ_extendgradient_120310__inj3_5.pkl (query 110)	114/113	0.561	114/115	0.575	114/117	0.726	116/113	0.659	116/115	0.62	116/117	0.798	118/113	0.687	118/115	0.64	118/117	0.806	114/116	0.887	114/118	0.885	113/115	0.944	113/117
36						22339	1	1	696.89	1391.77	2	1391.77	-0.01	257	269	0	68.65	0.00016	K	ATPAAAAAAGGLF	-			D:\Pkl\Bethan Jones iTRAQ\2D_BethanJones_iTRAQ_extendgradient_120310__inj2_5.pkl (query 118)	114/113	0.631	114/115	0.682	114/117	0.745	116/113	0.809	116/115	0.803	116/117	0.894	118/113	0.988	118/115	0.972	118/117	1.058	114/116	0.812	114/118	0.691	113/115	0.997	113/117
36						22340	1	1	696.9	1391.78	2	1391.77	0.01	257	269	0	97.95	1.90E-07	K	ATPAAAAAAGGLF	-			D:\Pkl\Bethan Jones iTRAQ\2D_BethanJones_iTRAQ_extendgradient_120310__inj1_5.pkl (query 136)	114/113	0.891	114/115	0.854	114/117	0.883	116/113	1.345	116/115	1.185	116/117	1.248	118/113	1.143	118/115	0.997	118/117	1.028	114/116	0.69	114/118	0.844	113/115	0.884	113/117
36						11587	1	1	486.31	1455.9	3	1455.93	-0.03	250	256	0	9.52	2.60E+02	R	SLLFQLK	A			D:\Pkl\Bethan Jones iTRAQ\2D_BethanJones_iTRAQ_extendgradient_120310__inj1_7.pkl (query 114)	114/113	---	114/115	---	114/117	---	116/113	---	116/115	---	116/117	---	118/113	---	118/115	---	118/117	---	114/116	---	114/118	---	113/115	---	113/117
36						12846	1	1	496.57	1486.68	3	1486.77	-0.09	183	192	0	15.49	29	R	GAIEQFYAER	T			D:\Pkl\Bethan Jones iTRAQ\2D_BethanJones_iTRAQ_extendgradient_120310__inj2_3.pkl (query 118)	114/113	---	114/115	---	114/117	---	116/113	---	116/115	---	116/117	---	118/113	---	118/115	---	118/117	---	114/116	---	114/118	---	113/115	---	113/117
36						22749	1	1	744.37	1486.72	2	1486.77	-0.06	183	192	0	40.1	0.16	R	GAIEQFYAER	T			D:\Pkl\Bethan Jones iTRAQ\2D_BethanJones_iTRAQ_extendgradient_120310__inj2_3.pkl (query 315)	114/113	1.781	114/115	1.204	114/117	0.774	116/113	2.596	116/115	1.612	116/117	1.057	118/113	1.788	118/115	1.1	118/117	0.705	114/116	0.715	114/118	1.078	113/115	0.623	113/117
36						22750	1	1	744.38	1486.75	2	1486.77	-0.02	183	192	0	32.6	0.91	R	GAIEQFYAER	T			D:\Pkl\Bethan Jones iTRAQ\2D_BethanJones_iTRAQ_extendgradient_120310__inj1_3.pkl (query 100)	114/113	---	114/115	---	114/117	---	116/113	---	116/115	---	116/117	---	118/113	---	118/115	---	118/117	---	114/116	---	114/118	---	113/115	---	113/117
36						22751	1	1	744.39	1486.77	2	1486.77	0	183	192	0	12.8	87	R	GAIEQFYAER	T			D:\Pkl\Bethan Jones iTRAQ\2D_BethanJones_iTRAQ_amended1_220210_inj1_3.pkl (query 455)	114/113	---	114/115	---	114/117	---	116/113	---	116/115	---	116/117	---	118/113	---	118/115	---	118/117	---	114/116	---	114/118	---	113/115	---	113/117
36						14529	7	1	516.6	1546.79	3	1546.8	-0.01	1	10	1	7.6	1.80E+02	-	LCARELEAHR	S			D:\Pkl\Bethan Jones iTRAQ\2D_BethanJones_iTRAQ_amended1_220210_inj3_6.pkl (query 175)	114/113	---	114/115	---	114/117	---	116/113	---	116/115	---	116/117	---	118/113	---	118/115	---	118/117	---	114/116	---	114/118	---	113/115	---	113/117
36						15355	1	1	527.96	1580.85	3	1580.93	-0.09	167	177	0	41.08	0.078	R	AAAASAALAEK	E			D:\Pkl\Bethan Jones iTRAQ\2D_BethanJones_iTRAQ_extendgradient_120310__inj1_3.pkl (query 346)	114/113	0.952	114/115	1.208	114/117	1.129	116/113	0.822	116/115	0.958	116/117	0.912	118/113	0.686	118/115	0.792	118/117	0.738	114/116	1.206	114/118	1.502	113/115	1.171	113/117
36						15356	1	1	527.97	1580.87	3	1580.93	-0.06	167	177	0	43.12	0.049	R	AAAASAALAEK	E			D:\Pkl\Bethan Jones iTRAQ\2D_BethanJones_iTRAQ_extendgradient_120310__inj3_3.pkl (query 348)	114/113	0.991	114/115	1.252	114/117	1.515	116/113	0.847	116/115	0.983	116/117	1.211	118/113	0.884	118/115	1.017	118/117	1.226	114/116	1.219	114/118	1.213	113/115	1.166	113/117
36						15358	1	1	527.97	1580.89	3	1580.93	-0.04	167	177	0	40.67	0.085	R	AAAASAALAEK	E			D:\Pkl\Bethan Jones iTRAQ\2D_BethanJones_iTRAQ_extendgradient_120310__inj1b_3.pkl (query 270)	114/113	1.126	114/115	1.449	114/117	1.664	116/113	0.759	116/115	0.898	116/117	1.051	118/113	0.834	118/115	0.976	118/117	1.118	114/116	1.544	114/118	1.462	113/115	1.187	113/117
37	gi|208416283|gb|GE154356.1|GE154356	CAHO5191.fwd CAHO Emiliania huxleyi CCMP1516 day 7 post innoculation L Emiliania huxleyi cDNA clone CAHO5191 5~, mRNA sequence	257	32087	13	2467	1	0	408.25	814.48	2	814.5	-0.02	147	151	0	7.07	4.40E+02	R	APPAR	A			D:\Pkl\Bethan Jones iTRAQ\2D_BethanJones_iTRAQ_extendgradient_120310__inj1b_6.pkl (query 256)	114/113	---	114/115	---	114/117	---	116/113	---	116/115	---	116/117	---	118/113	---	118/115	---	118/117	---	114/116	---	114/118	---	113/115	---	113/117
37						13077	5	1	499.31	996.61	2	996.56	0.05	59	64	1	3.5	1.30E+03	R	SSTSRR	T			D:\Pkl\Bethan Jones iTRAQ\2D_BethanJones_iTRAQ_extendgradient_120310__inj2_2.pkl (query 291)	114/113	---	114/115	---	114/117	---	116/113	---	116/115	---	116/117	---	118/113	---	118/115	---	118/117	---	114/116	---	114/118	---	113/115	---	113/117
37						6943	8	1	453.28	1356.81	3	1356.85	-0.04	226	234	0	0.41	2.70E+03	K	VFLHVGILR	D			D:\Pkl\Bethan Jones iTRAQ\2D_BethanJones_iTRAQ_extendgradient_120310__inj1b_4.pkl (query 340)	114/113	---	114/115	---	114/117	---	116/113	---	116/115	---	116/117	---	118/113	---	118/115	---	118/117	---	114/116	---	114/118	---	113/115	---	113/117
37						9627	6	1	471.29	1410.85	3	1410.82	0.02	232	242	0	0.59	2.40E+03	K	SVAGHAPSLLR	T			D:\Pkl\Bethan Jones iTRAQ\2D_BethanJones_iTRAQ_extendgradient_120310__inj2_6.pkl (query 176)	114/113	---	114/115	---	114/117	---	116/113	---	116/115	---	116/117	---	118/113	---	118/115	---	118/117	---	114/116	---	114/118	---	113/115	---	113/117
37						10368	5	1	476.59	1426.74	3	1426.81	-0.06	76	84	0	0.98	9.20E+02	K	GSGPMSGVK	F			D:\Pkl\Bethan Jones iTRAQ\2D_BethanJones_iTRAQ_amended1_220210_inj3_2.pkl (query 321)	114/113	---	114/115	---	114/117	---	116/113	---	116/115	---	116/117	---	118/113	---	118/115	---	118/117	---	114/116	---	114/118	---	113/115	---	113/117
37						10901	6	1	481.34	1441	3	1440.91	0.09	175	184	1	0.14	2.50E+03	R	LPAGRLELLR	E			D:\Pkl\Bethan Jones iTRAQ\2D_BethanJones_iTRAQ_amended1_220210_inj1_7.pkl (query 7)	114/113	---	114/115	---	114/117	---	116/113	---	116/115	---	116/117	---	118/113	---	118/115	---	118/117	---	114/116	---	114/118	---	113/115	---	113/117
37						14430	2	1	514.93	1541.76	3	1541.83	-0.08	147	155	0	10.08	95	R	AAEMEAQGK	S			D:\Pkl\Bethan Jones iTRAQ\2D_BethanJones_iTRAQ_amended1_220210_inj3_1.pkl (query 461)	114/113	---	114/115	---	114/117	---	116/113	---	116/115	---	116/117	---	118/113	---	118/115	---	118/117	---	114/116	---	114/118	---	113/115	---	113/117
37						14432	1	1	514.94	1541.79	3	1541.83	-0.04	147	155	0	22.89	5.1	R	AAEMEAQGK	S			D:\Pkl\Bethan Jones iTRAQ\2D_BethanJones_iTRAQ_extendgradient_120310__inj1b_1.pkl (query 548)	114/113	---	114/115	---	114/117	---	116/113	---	116/115	---	116/117	---	118/113	---	118/115	---	118/117	---	114/116	---	114/118	---	113/115	---	113/117
37						21739	9	1	661.66	1981.95	3	1981.94	0.01	250	260	0	0.41	6.00E+02	-	QPYWLCLECGA	-	iTRAQ8plex (Y)	0.00100000000.0	D:\Pkl\Bethan Jones iTRAQ\2D_BethanJones_iTRAQ_amended1_220210_inj2_2.pkl (query 217)	114/113	---	114/115	---	114/117	---	116/113	---	116/115	---	116/117	---	118/113	---	118/115	---	118/117	---	114/116	---	114/118	---	113/115	---	113/117
37						22856	1	1	772.71	2315.1	3	2315.2	-0.1	85	99	0	82.31	2.80E-06	K	FMISDAGDFFTELSK	K			D:\Pkl\Bethan Jones iTRAQ\2D_BethanJones_iTRAQ_amended1_220210_inj2_6.pkl (query 123)	114/113	1.858	114/115	1.414	114/117	1.218	116/113	1.826	116/115	1.276	116/117	1.121	118/113	0.444	118/115	0.307	118/117	0.264	114/116	1.06	114/118	4.528	113/115	0.702	113/117
37						22857	1	1	772.72	2315.12	3	2315.2	-0.07	85	99	0	82.27	2.90E-06	K	FMISDAGDFFTELSK	K			D:\Pkl\Bethan Jones iTRAQ\2D_BethanJones_iTRAQ_amended1_220210_inj1_6.pkl (query 103)	114/113	2.228	114/115	1.76	114/117	1.262	116/113	2.27	116/115	1.647	116/117	1.203	118/113	0.482	118/115	0.346	118/117	0.248	114/116	1.022	114/118	5.004	113/115	0.729	113/117
37						22858	1	1	772.72	2315.15	3	2315.2	-0.05	85	99	0	73.57	2.20E-05	K	FMISDAGDFFTELSK	K			D:\Pkl\Bethan Jones iTRAQ\2D_BethanJones_iTRAQ_amended1_220210_inj3_6.pkl (query 122)	114/113	1.758	114/115	1.407	114/117	1.12	116/113	1.917	116/115	1.409	116/117	1.144	118/113	0.473	118/115	0.345	118/117	0.274	114/116	0.955	114/118	4.02	113/115	0.738	113/117
37						22859	1	1	772.73	2315.17	3	2315.2	-0.03	85	99	0	78.49	7.10E-06	K	FMISDAGDFFTELSK	K			D:\Pkl\Bethan Jones iTRAQ\2D_BethanJones_iTRAQ_extendgradient_120310__inj1_6.pkl (query 159)	114/113	1.911	114/115	1.64	114/117	1.282	116/113	1.782	116/115	1.405	116/117	1.12	118/113	0.754	118/115	0.589	118/117	0.459	114/116	1.117	114/118	2.744	113/115	0.792	113/117
38	gi|208411579|gb|GE150298.1|GE150298	CAHO1963.fwd CAHO Emiliania huxleyi CCMP1516 day 7 post innoculation L Emiliania huxleyi cDNA clone CAHO1963 5~, mRNA sequence	243	34277	14	9204	4	1	469.33	936.64	2	936.51	0.13	127	132	0	2.49	1.20E+03	R	GGTGWR	A			D:\Pkl\Bethan Jones iTRAQ\2D_BethanJones_iTRAQ_amended1_220210_inj2_2.pkl (query 242)	114/113	---	114/115	---	114/117	---	116/113	---	116/115	---	116/117	---	118/113	---	118/115	---	118/117	---	114/116	---	114/118	---	113/115	---	113/117
38						9205	2	1	469.33	936.64	2	936.51	0.13	127	132	0	4.77	7.20E+02	R	GGTGWR	A			D:\Pkl\Bethan Jones iTRAQ\2D_BethanJones_iTRAQ_amended1_220210_inj2_2.pkl (query 41)	114/113	---	114/115	---	114/117	---	116/113	---	116/115	---	116/117	---	118/113	---	118/115	---	118/117	---	114/116	---	114/118	---	113/115	---	113/117
38						9210	3	1	469.33	936.64	2	936.51	0.13	127	132	0	3.71	8.80E+02	R	GGTGWR	A			D:\Pkl\Bethan Jones iTRAQ\2D_BethanJones_iTRAQ_amended1_220210_inj2_3.pkl (query 10)	114/113	---	114/115	---	114/117	---	116/113	---	116/115	---	116/117	---	118/113	---	118/115	---	118/117	---	114/116	---	114/118	---	113/115	---	113/117
38						9212	1	1	469.33	936.64	2	936.51	0.13	127	132	0	12.5	1.20E+02	R	GGTGWR	A			D:\Pkl\Bethan Jones iTRAQ\2D_BethanJones_iTRAQ_amended1_220210_inj2_6.pkl (query 141)	114/113	---	114/115	---	114/117	---	116/113	---	116/115	---	116/117	---	118/113	---	118/115	---	118/117	---	114/116	---	114/118	---	113/115	---	113/117
38						9215	1	1	469.33	936.64	2	936.51	0.14	127	132	0	12.5	1.20E+02	R	GGTGWR	A			D:\Pkl\Bethan Jones iTRAQ\2D_BethanJones_iTRAQ_amended1_220210_inj2_6.pkl (query 138)	114/113	---	114/115	---	114/117	---	116/113	---	116/115	---	116/117	---	118/113	---	118/115	---	118/117	---	114/116	---	114/118	---	113/115	---	113/117
38						9230	1	1	469.33	936.65	2	936.51	0.14	127	132	0	12.5	1.20E+02	R	GGTGWR	A			D:\Pkl\Bethan Jones iTRAQ\2D_BethanJones_iTRAQ_amended1_220210_inj2_6.pkl (query 140)	114/113	---	114/115	---	114/117	---	116/113	---	116/115	---	116/117	---	118/113	---	118/115	---	118/117	---	114/116	---	114/118	---	113/115	---	113/117
38						12123	8	1	491.29	980.57	2	980.57	0	66	71	1	3.59	1.20E+03	R	TSASRR	G			D:\Pkl\Bethan Jones iTRAQ\2D_BethanJones_iTRAQ_extendgradient_120310__inj2_5.pkl (query 68)	114/113	---	114/115	---	114/117	---	116/113	---	116/115	---	116/117	---	118/113	---	118/115	---	118/117	---	114/116	---	114/118	---	113/115	---	113/117
38						644	9	1	353.23	1056.66	3	1056.59	0.07	291	298	0	7.38	7.50E+02	K	SGAHTPLA	-			D:\Pkl\Bethan Jones iTRAQ\2D_BethanJones_iTRAQ_amended1_220210_inj2_6.pkl (query 319)	114/113	---	114/115	---	114/117	---	116/113	---	116/115	---	116/117	---	118/113	---	118/115	---	118/117	---	114/116	---	114/118	---	113/115	---	113/117
38						12886	1	1	497.28	1488.82	3	1488.89	-0.07	290	298	1	9.48	3.50E+02	-	KSGAHTPLA	-			D:\Pkl\Bethan Jones iTRAQ\2D_BethanJones_iTRAQ_extendgradient_120310__inj1_3.pkl (query 41)	114/113	---	114/115	---	114/117	---	116/113	---	116/115	---	116/117	---	118/113	---	118/115	---	118/117	---	114/116	---	114/118	---	113/115	---	113/117
38						23121	1	1	785.84	1569.67	2	1569.9	-0.23	7	15	0	13.47	48	R	LSGNMPSIK	D	Oxidation (M)	0.000020000.0	D:\Pkl\Bethan Jones iTRAQ\2D_BethanJones_iTRAQ_extendgradient_120310__inj3_1.pkl (query 232)	114/113	---	114/115	---	114/117	---	116/113	---	116/115	---	116/117	---	118/113	---	118/115	---	118/117	---	114/116	---	114/118	---	113/115	---	113/117
38						23905	1	1	904.01	1806	2	1805.99	0.01	273	287	0	76.95	1.90E-05	K	VTTELTEIVAGAEAV	-			D:\Pkl\Bethan Jones iTRAQ\2D_BethanJones_iTRAQ_amended1_220210_inj2_2.pkl (query 153)	114/113	0.378	114/115	0.64	114/117	0.813	116/113	-0.052	116/115	-0.081	116/117	-0.104	118/113	4.704	118/115	7.239	118/117	9.175	114/116	-7.601	114/118	0.087	113/115	1.56	113/117
38						23906	1	1	904.01	1806	2	1805.99	0.01	273	287	0	81.73	6.40E-06	K	VTTELTEIVAGAEAV	-			D:\Pkl\Bethan Jones iTRAQ\2D_BethanJones_iTRAQ_extendgradient_120310__inj1b_3.pkl (query 292)	114/113	-0.078	114/115	-0.072	114/117	0.555	116/113	-0.047	116/115	-0.04	116/117	0.309	118/113	3.663	118/115	3.091	118/117	-23.589	114/116	1.751	114/118	-0.023	113/115	0.855	113/117
38						23907	1	1	904.01	1806.01	2	1805.99	0.02	273	287	0	81.96	6.20E-06	K	VTTELTEIVAGAEAV	-			D:\Pkl\Bethan Jones iTRAQ\2D_BethanJones_iTRAQ_amended1_220210_inj1_3.pkl (query 115)	114/113	0.312	114/115	0.584	114/117	0.854	116/113	0.399	116/115	0.686	116/117	1.022	118/113	2.842	118/115	4.843	118/117	7.056	114/116	0.815	114/118	0.119	113/115	1.727	113/117
38						23908	1	1	904.02	1806.02	2	1805.99	0.02	273	287	0	71.83	6.40E-05	K	VTTELTEIVAGAEAV	-			D:\Pkl\Bethan Jones iTRAQ\2D_BethanJones_iTRAQ_amended1_220210_inj2_2.pkl (query 155)	114/113	-0.06	114/115	21.767	114/117	-0.11	116/113	-0.025	116/115	8.204	116/117	-0.042	118/113	2.704	118/115	-894.608	118/117	4.51	114/116	2.538	114/118	-0.024	113/115	-335.298	113/117
39	gi|58182848|gb|CX772495.1|CX772495	UI-EH-HG0-aag-l-06-0-UI.s1 UI-EH-HG0 Emiliania huxleyi cDNA clone UI-EH-HG0-aag-l-06-0-UI 3~, mRNA sequence	243	26545	14	2326	1	1	405.75	809.48	2	809.42	0.07	155	160	0	1.24	7.40E+02	-	GGSAQS	-			D:\Pkl\Bethan Jones iTRAQ\2D_BethanJones_iTRAQ_amended1_220210_inj1_6.pkl (query 284)	114/113	---	114/115	---	114/117	---	116/113	---	116/115	---	116/117	---	118/113	---	118/115	---	118/117	---	114/116	---	114/118	---	113/115	---	113/117
39						2331	1	1	405.75	809.49	2	809.42	0.08	155	160	0	1.24	7.30E+02	-	GGSAQS	-			D:\Pkl\Bethan Jones iTRAQ\2D_BethanJones_iTRAQ_amended1_220210_inj1_6.pkl (query 285)	114/113	---	114/115	---	114/117	---	116/113	---	116/115	---	116/117	---	118/113	---	118/115	---	118/117	---	114/116	---	114/118	---	113/115	---	113/117
39						9204	4	0	469.33	936.64	2	936.51	0.13	5	10	0	2.49	1.20E+03	K	GGTGWR	A			D:\Pkl\Bethan Jones iTRAQ\2D_BethanJones_iTRAQ_amended1_220210_inj2_2.pkl (query 242)	114/113	---	114/115	---	114/117	---	116/113	---	116/115	---	116/117	---	118/113	---	118/115	---	118/117	---	114/116	---	114/118	---	113/115	---	113/117
39						9205	2	0	469.33	936.64	2	936.51	0.13	5	10	0	4.77	7.20E+02	K	GGTGWR	A			D:\Pkl\Bethan Jones iTRAQ\2D_BethanJones_iTRAQ_amended1_220210_inj2_2.pkl (query 41)	114/113	---	114/115	---	114/117	---	116/113	---	116/115	---	116/117	---	118/113	---	118/115	---	118/117	---	114/116	---	114/118	---	113/115	---	113/117
39						9210	3	0	469.33	936.64	2	936.51	0.13	5	10	0	3.71	8.80E+02	K	GGTGWR	A			D:\Pkl\Bethan Jones iTRAQ\2D_BethanJones_iTRAQ_amended1_220210_inj2_3.pkl (query 10)	114/113	---	114/115	---	114/117	---	116/113	---	116/115	---	116/117	---	118/113	---	118/115	---	118/117	---	114/116	---	114/118	---	113/115	---	113/117
39						9212	1	0	469.33	936.64	2	936.51	0.13	5	10	0	12.5	1.20E+02	K	GGTGWR	A			D:\Pkl\Bethan Jones iTRAQ\2D_BethanJones_iTRAQ_amended1_220210_inj2_6.pkl (query 141)	114/113	---	114/115	---	114/117	---	116/113	---	116/115	---	116/117	---	118/113	---	118/115	---	118/117	---	114/116	---	114/118	---	113/115	---	113/117
39						9215	1	0	469.33	936.64	2	936.51	0.14	5	10	0	12.5	1.20E+02	K	GGTGWR	A			D:\Pkl\Bethan Jones iTRAQ\2D_BethanJones_iTRAQ_amended1_220210_inj2_6.pkl (query 138)	114/113	---	114/115	---	114/117	---	116/113	---	116/115	---	116/117	---	118/113	---	118/115	---	118/117	---	114/116	---	114/118	---	113/115	---	113/117
39						9230	1	0	469.33	936.65	2	936.51	0.14	5	10	0	12.5	1.20E+02	K	GGTGWR	A			D:\Pkl\Bethan Jones iTRAQ\2D_BethanJones_iTRAQ_amended1_220210_inj2_6.pkl (query 140)	114/113	---	114/115	---	114/117	---	116/113	---	116/115	---	116/117	---	118/113	---	118/115	---	118/117	---	114/116	---	114/118	---	113/115	---	113/117
39						644	9	0	353.23	1056.66	3	1056.59	0.07	169	176	0	7.38	7.50E+02	K	SGAHTPLA	-			D:\Pkl\Bethan Jones iTRAQ\2D_BethanJones_iTRAQ_amended1_220210_inj2_6.pkl (query 319)	114/113	---	114/115	---	114/117	---	116/113	---	116/115	---	116/117	---	118/113	---	118/115	---	118/117	---	114/116	---	114/118	---	113/115	---	113/117
39						12886	1	0	497.28	1488.82	3	1488.89	-0.07	168	176	1	9.48	3.50E+02	-	KSGAHTPLA	-			D:\Pkl\Bethan Jones iTRAQ\2D_BethanJones_iTRAQ_extendgradient_120310__inj1_3.pkl (query 41)	114/113	---	114/115	---	114/117	---	116/113	---	116/115	---	116/117	---	118/113	---	118/115	---	118/117	---	114/116	---	114/118	---	113/115	---	113/117
39						23905	1	0	904.01	1806	2	1805.99	0.01	151	165	0	76.95	1.90E-05	K	VTTELTEIVAGAEAV	-			D:\Pkl\Bethan Jones iTRAQ\2D_BethanJones_iTRAQ_amended1_220210_inj2_2.pkl (query 153)	114/113	0.378	114/115	0.64	114/117	0.813	116/113	-0.052	116/115	-0.081	116/117	-0.104	118/113	4.704	118/115	7.239	118/117	9.175	114/116	-7.601	114/118	0.087	113/115	1.56	113/117
39						23906	1	0	904.01	1806	2	1805.99	0.01	151	165	0	81.73	6.40E-06	K	VTTELTEIVAGAEAV	-			D:\Pkl\Bethan Jones iTRAQ\2D_BethanJones_iTRAQ_extendgradient_120310__inj1b_3.pkl (query 292)	114/113	-0.078	114/115	-0.072	114/117	0.555	116/113	-0.047	116/115	-0.04	116/117	0.309	118/113	3.663	118/115	3.091	118/117	-23.589	114/116	1.751	114/118	-0.023	113/115	0.855	113/117
39						23907	1	0	904.01	1806.01	2	1805.99	0.02	151	165	0	81.96	6.20E-06	K	VTTELTEIVAGAEAV	-			D:\Pkl\Bethan Jones iTRAQ\2D_BethanJones_iTRAQ_amended1_220210_inj1_3.pkl (query 115)	114/113	0.312	114/115	0.584	114/117	0.854	116/113	0.399	116/115	0.686	116/117	1.022	118/113	2.842	118/115	4.843	118/117	7.056	114/116	0.815	114/118	0.119	113/115	1.727	113/117
39						23908	1	0	904.02	1806.02	2	1805.99	0.02	151	165	0	71.83	6.40E-05	K	VTTELTEIVAGAEAV	-			D:\Pkl\Bethan Jones iTRAQ\2D_BethanJones_iTRAQ_amended1_220210_inj2_2.pkl (query 155)	114/113	-0.06	114/115	21.767	114/117	-0.11	116/113	-0.025	116/115	8.204	116/117	-0.042	118/113	2.704	118/115	-894.608	118/117	4.51	114/116	2.538	114/118	-0.024	113/115	-335.298	113/117
40	gi|208409665|gb|GE146031.1|GE146031	CAHN5949.fwd CAHN Emiliania huxleyi CCMP1516 day 4 post innoculation L Emiliania huxleyi cDNA clone CAHN5949 5~, mRNA sequence	243	26325	21	5482	6	1	441.22	880.42	2	880.51	-0.09	140	144	0	12.97	1.50E+02	R	GPTFR	R			D:\Pkl\Bethan Jones iTRAQ\2D_BethanJones_iTRAQ_amended1_220210_inj1_3.pkl (query 46)	114/113	---	114/115	---	114/117	---	116/113	---	116/115	---	116/117	---	118/113	---	118/115	---	118/117	---	114/116	---	114/118	---	113/115	---	113/117
40						5483	3	1	441.22	880.42	2	880.51	-0.09	140	144	0	15.36	87	R	GPTFR	R			D:\Pkl\Bethan Jones iTRAQ\2D_BethanJones_iTRAQ_amended1_220210_inj3_3.pkl (query 50)	114/113	---	114/115	---	114/117	---	116/113	---	116/115	---	116/117	---	118/113	---	118/115	---	118/117	---	114/116	---	114/118	---	113/115	---	113/117
40						5487	3	1	441.23	880.44	2	880.51	-0.06	140	144	0	20.89	26	R	GPTFR	R			D:\Pkl\Bethan Jones iTRAQ\2D_BethanJones_iTRAQ_amended1_220210_inj2_3.pkl (query 340)	114/113	---	114/115	---	114/117	---	116/113	---	116/115	---	116/117	---	118/113	---	118/115	---	118/117	---	114/116	---	114/118	---	113/115	---	113/117
40						5505	5	1	441.27	880.52	2	880.51	0.01	140	144	0	9.06	3.90E+02	R	GPTFR	R			D:\Pkl\Bethan Jones iTRAQ\2D_BethanJones_iTRAQ_extendgradient_120310__inj2_6.pkl (query 308)	114/113	---	114/115	---	114/117	---	116/113	---	116/115	---	116/117	---	118/113	---	118/115	---	118/117	---	114/116	---	114/118	---	113/115	---	113/117
40						19541	1	0	589.32	1176.62	2	1176.68	-0.06	151	155	0	12.98	1.20E+02	K	YAGMK	A			D:\Pkl\Bethan Jones iTRAQ\2D_BethanJones_iTRAQ_amended1_220210_inj3_2.pkl (query 255)	114/113	---	114/115	---	114/117	---	116/113	---	116/115	---	116/117	---	118/113	---	118/115	---	118/117	---	114/116	---	114/118	---	113/115	---	113/117
40						19546	2	0	589.33	1176.65	2	1176.68	-0.03	151	155	0	1.57	1.70E+03	K	YAGMK	A			D:\Pkl\Bethan Jones iTRAQ\2D_BethanJones_iTRAQ_amended1_220210_inj1_2.pkl (query 49)	114/113	---	114/115	---	114/117	---	116/113	---	116/115	---	116/117	---	118/113	---	118/115	---	118/117	---	114/116	---	114/118	---	113/115	---	113/117
40						17252	1	0	546.61	1636.82	3	1636.87	-0.06	139	146	0	16.98	19	K	FFSWEDAK	D			D:\Pkl\Bethan Jones iTRAQ\2D_BethanJones_iTRAQ_extendgradient_120310__inj1b_5.pkl (query 121)	114/113	---	114/115	---	114/117	---	116/113	---	116/115	---	116/117	---	118/113	---	118/115	---	118/117	---	114/116	---	114/118	---	113/115	---	113/117
40						17253	1	0	546.62	1636.83	3	1636.87	-0.04	139	146	0	12.86	50	K	FFSWEDAK	D			D:\Pkl\Bethan Jones iTRAQ\2D_BethanJones_iTRAQ_extendgradient_120310__inj3_5.pkl (query 115)	114/113	---	114/115	---	114/117	---	116/113	---	116/115	---	116/117	---	118/113	---	118/115	---	118/117	---	114/116	---	114/118	---	113/115	---	113/117
40						17254	1	0	546.62	1636.84	3	1636.87	-0.03	139	146	0	15.86	25	K	FFSWEDAK	D			D:\Pkl\Bethan Jones iTRAQ\2D_BethanJones_iTRAQ_extendgradient_120310__inj1_5.pkl (query 147)	114/113	---	114/115	---	114/117	---	116/113	---	116/115	---	116/117	---	118/113	---	118/115	---	118/117	---	114/116	---	114/118	---	113/115	---	113/117
40						17255	1	0	546.62	1636.85	3	1636.87	-0.02	139	146	0	18.23	15	K	FFSWEDAK	D			D:\Pkl\Bethan Jones iTRAQ\2D_BethanJones_iTRAQ_extendgradient_120310__inj2_5.pkl (query 124)	114/113	---	114/115	---	114/117	---	116/113	---	116/115	---	116/117	---	118/113	---	118/115	---	118/117	---	114/116	---	114/118	---	113/115	---	113/117
40						18627	1	0	571.28	1710.81	3	1710.96	-0.16	156	166	0	55.23	0.0064	K	AADIATEVEGK	K			D:\Pkl\Bethan Jones iTRAQ\2D_BethanJones_iTRAQ_extendgradient_120310__inj3_1.pkl (query 176)	114/113	0.804	114/115	1.278	114/117	1.132	116/113	0.261	116/115	0.382	116/117	0.345	118/113	0.433	118/115	0.627	118/117	0.554	114/116	3.202	114/118	2.008	113/115	1.467	113/117
40						18628	1	0	571.28	1710.82	3	1710.96	-0.14	156	166	0	52.25	0.013	K	AADIATEVEGK	K			D:\Pkl\Bethan Jones iTRAQ\2D_BethanJones_iTRAQ_amended1_220210_inj2_1.pkl (query 104)	114/113	0.828	114/115	1.326	114/117	1.174	116/113	0.292	116/115	0.429	116/117	0.387	118/113	0.422	118/115	0.614	118/117	0.542	114/116	2.959	114/118	2.126	113/115	1.476	113/117
40						18629	1	0	571.29	1710.84	3	1710.96	-0.13	156	166	0	52.25	0.014	K	AADIATEVEGK	K			D:\Pkl\Bethan Jones iTRAQ\2D_BethanJones_iTRAQ_amended1_220210_inj2_1.pkl (query 102)	114/113	0.828	114/115	1.326	114/117	1.174	116/113	0.292	116/115	0.429	116/117	0.387	118/113	0.422	118/115	0.614	118/117	0.542	114/116	2.959	114/118	2.126	113/115	1.476	113/117
40						18630	1	0	571.29	1710.84	3	1710.96	-0.12	156	166	0	54.97	0.0077	K	AADIATEVEGK	K			D:\Pkl\Bethan Jones iTRAQ\2D_BethanJones_iTRAQ_amended1_220210_inj3_1.pkl (query 131)	114/113	0.819	114/115	1.263	114/117	1.104	116/113	0.275	116/115	0.389	116/117	0.347	118/113	0.438	118/115	0.614	118/117	0.535	114/116	3.102	114/118	2.026	113/115	1.422	113/117
40						18631	1	0	571.29	1710.85	3	1710.96	-0.11	156	166	0	54.97	0.0078	K	AADIATEVEGK	K			D:\Pkl\Bethan Jones iTRAQ\2D_BethanJones_iTRAQ_amended1_220210_inj3_1.pkl (query 132)	114/113	0.819	114/115	1.263	114/117	1.104	116/113	0.275	116/115	0.389	116/117	0.347	118/113	0.438	118/115	0.614	118/117	0.535	114/116	3.102	114/118	2.026	113/115	1.422	113/117
40						18632	1	0	571.29	1710.85	3	1710.96	-0.11	156	166	0	50.21	0.023	K	AADIATEVEGK	K			D:\Pkl\Bethan Jones iTRAQ\2D_BethanJones_iTRAQ_amended1_220210_inj1_1.pkl (query 115)	114/113	0.847	114/115	1.253	114/117	1.183	116/113	0.303	116/115	0.412	116/117	0.396	118/113	0.448	118/115	0.603	118/117	0.568	114/116	2.913	114/118	2.047	113/115	1.365	113/117
40						18633	1	0	571.29	1710.86	3	1710.96	-0.1	156	166	0	48.51	0.035	K	AADIATEVEGK	K			D:\Pkl\Bethan Jones iTRAQ\2D_BethanJones_iTRAQ_extendgradient_120310__inj2_1.pkl (query 154)	114/113	0.865	114/115	1.31	114/117	1.091	116/113	0.287	116/115	0.399	116/117	0.339	118/113	0.461	118/115	0.635	118/117	0.528	114/116	3.142	114/118	2.03	113/115	1.396	113/117
40						18634	1	0	571.3	1710.86	3	1710.96	-0.1	156	166	0	48.51	0.035	K	AADIATEVEGK	K			D:\Pkl\Bethan Jones iTRAQ\2D_BethanJones_iTRAQ_extendgradient_120310__inj2_1.pkl (query 153)	114/113	0.865	114/115	1.31	114/117	1.091	116/113	0.287	116/115	0.399	116/117	0.339	118/113	0.461	118/115	0.635	118/117	0.528	114/116	3.142	114/118	2.03	113/115	1.396	113/117
40						18636	1	0	571.31	1710.92	3	1710.96	-0.05	156	166	0	55.24	0.0074	K	AADIATEVEGK	K			D:\Pkl\Bethan Jones iTRAQ\2D_BethanJones_iTRAQ_extendgradient_120310__inj1b_1.pkl (query 180)	114/113	0.85	114/115	1.367	114/117	1.154	116/113	0.264	116/115	0.39	116/117	0.335	118/113	0.443	118/115	0.648	118/117	0.546	114/116	3.358	114/118	2.078	113/115	1.484	113/117
40						18696	1	0	572.34	1714	3	1714.11	-0.11	167	173	1	13.88	95	K	KAEILTK	W			D:\Pkl\Bethan Jones iTRAQ\2D_BethanJones_iTRAQ_extendgradient_120310__inj2_3.pkl (query 94)	114/113	---	114/115	---	114/117	---	116/113	---	116/115	---	116/117	---	118/113	---	118/115	---	118/117	---	114/116	---	114/118	---	113/115	---	113/117
40						22927	1	1	780.41	2338.22	3	2338.22	0	35	50	0	67.75	0.00027	K	IGFDSFVDDLSSVDSK	G			D:\Pkl\Bethan Jones iTRAQ\2D_BethanJones_iTRAQ_extendgradient_120310__inj1b_4.pkl (query 183)	114/113	0.618	114/115	3.284	114/117	2.735	116/113	0.15	116/115	0.733	116/117	0.623	118/113	0.097	118/115	0.469	118/117	0.389	114/116	4.283	114/118	6.896	113/115	4.897	113/117
41	gi|208419309|gb|GE159651.1|GE159651	CAHP2959.fwd CAHP Emiliania huxleyi CCMP1516 day 14 post innoculation L Emiliania huxleyi cDNA clone CAHP2959 5~, mRNA sequence	242	27155	5	7799	1	1	459.8	917.58	2	917.6	-0.01	67	72	0	4.21	1.20E+03	K	GIGIVR	F			D:\Pkl\Bethan Jones iTRAQ\2D_BethanJones_iTRAQ_amended1_220210_inj2_4.pkl (query 312)	114/113	---	114/115	---	114/117	---	116/113	---	116/115	---	116/117	---	118/113	---	118/115	---	118/117	---	114/116	---	114/118	---	113/115	---	113/117
41						7802	1	1	459.8	917.59	2	917.6	0	67	72	0	17.69	52	K	GIGIVR	F			D:\Pkl\Bethan Jones iTRAQ\2D_BethanJones_iTRAQ_extendgradient_120310__inj2_6.pkl (query 327)	114/113	---	114/115	---	114/117	---	116/113	---	116/115	---	116/117	---	118/113	---	118/115	---	118/117	---	114/116	---	114/118	---	113/115	---	113/117
41						7803	1	1	459.81	917.6	2	917.6	0	67	72	0	17.9	49	K	GIGIVR	F			D:\Pkl\Bethan Jones iTRAQ\2D_BethanJones_iTRAQ_extendgradient_120310__inj1b_6.pkl (query 346)	114/113	---	114/115	---	114/117	---	116/113	---	116/115	---	116/117	---	118/113	---	118/115	---	118/117	---	114/116	---	114/118	---	113/115	---	113/117
41						23899	1	1	900.43	2698.27	3	2698.31	-0.05	73	94	0	139.54	1.20E-11	R	FGTEEEALAAIDELTETDLDGR	E			D:\Pkl\Bethan Jones iTRAQ\2D_BethanJones_iTRAQ_extendgradient_120310__inj1b_2.pkl (query 155)	114/113	0	114/115	0	114/117	###	116/113	-27.086	116/115	-21.669	116/117	###	118/113	2.012	118/115	1.575	118/117	0	114/116	0	114/118	0	113/115	0	113/117
41						23900	1	1	900.44	2698.31	3	2698.31	-0.01	73	94	0	135.52	3.10E-11	R	FGTEEEALAAIDELTETDLDGR	E			D:\Pkl\Bethan Jones iTRAQ\2D_BethanJones_iTRAQ_extendgradient_120310__inj3_2.pkl (query 266)	114/113	-0.06	114/115	25.86	114/117	42.235	116/113	0	116/115	0	116/117	0	118/113	-0.072	118/115	28.396	118/117	46.253	114/116	###	114/118	0.897	113/115	-398.351	113/117
42	gi|58188014|gb|CX777661.1|CX777661	UI-EH-HG2-aay-f-05-0-UI.s1 UI-EH-HG2 Emiliania huxleyi cDNA clone UI-EH-HG2-aay-f-05-0-UI 3~, mRNA sequence	226	30266	11	13587	6	1	504.79	1007.57	2	1007.57	0	190	197	0	7.23	3.80E+02	R	GLSASGGR	T			D:\Pkl\Bethan Jones iTRAQ\2D_BethanJones_iTRAQ_extendgradient_120310__inj1_3.pkl (query 415)	114/113	---	114/115	---	114/117	---	116/113	---	116/115	---	116/117	---	118/113	---	118/115	---	118/117	---	114/116	---	114/118	---	113/115	---	113/117
42						13589	6	1	504.79	1007.57	2	1007.57	0.01	190	197	0	7.23	3.80E+02	R	GLSASGGR	T			D:\Pkl\Bethan Jones iTRAQ\2D_BethanJones_iTRAQ_extendgradient_120310__inj1_3.pkl (query 413)	114/113	---	114/115	---	114/117	---	116/113	---	116/115	---	116/117	---	118/113	---	118/115	---	118/117	---	114/116	---	114/118	---	113/115	---	113/117
42						16945	10	1	540.85	1079.69	2	1079.65	0.04	224	230	0	4.63	5.20E+02	-	IPSLFLS	-			D:\Pkl\Bethan Jones iTRAQ\2D_BethanJones_iTRAQ_extendgradient_120310__inj1b_5.pkl (query 480)	114/113	---	114/115	---	114/117	---	116/113	---	116/115	---	116/117	---	118/113	---	118/115	---	118/117	---	114/116	---	114/118	---	113/115	---	113/117
42						7318	9	1	456.25	1365.72	3	1365.76	-0.04	190	200	1	1.2	7.80E+03	R	GLSASGGRTTR	R			D:\Pkl\Bethan Jones iTRAQ\2D_BethanJones_iTRAQ_amended1_220210_inj3_5.pkl (query 88)	114/113	---	114/115	---	114/117	---	116/113	---	116/115	---	116/117	---	118/113	---	118/115	---	118/117	---	114/116	---	114/118	---	113/115	---	113/117
42						7319	9	1	456.25	1365.73	3	1365.76	-0.03	190	200	1	1.2	7.80E+03	R	GLSASGGRTTR	R			D:\Pkl\Bethan Jones iTRAQ\2D_BethanJones_iTRAQ_amended1_220210_inj3_5.pkl (query 86)	114/113	---	114/115	---	114/117	---	116/113	---	116/115	---	116/117	---	118/113	---	118/115	---	118/117	---	114/116	---	114/118	---	113/115	---	113/117
42						7359	3	1	456.29	1365.84	3	1365.76	0.07	190	200	1	8.21	1.50E+03	R	GLSASGGRTTR	R			D:\Pkl\Bethan Jones iTRAQ\2D_BethanJones_iTRAQ_extendgradient_120310__inj1b_6.pkl (query 288)	114/113	---	114/115	---	114/117	---	116/113	---	116/115	---	116/117	---	118/113	---	118/115	---	118/117	---	114/116	---	114/118	---	113/115	---	113/117
42						7360	2	1	456.29	1365.84	3	1365.76	0.07	190	200	1	9.68	1.10E+03	R	GLSASGGRTTR	R			D:\Pkl\Bethan Jones iTRAQ\2D_BethanJones_iTRAQ_extendgradient_120310__inj2_6.pkl (query 346)	114/113	---	114/115	---	114/117	---	116/113	---	116/115	---	116/117	---	118/113	---	118/115	---	118/117	---	114/116	---	114/118	---	113/115	---	113/117
42						7367	4	1	456.29	1365.84	3	1365.76	0.08	190	200	1	9.18	1.20E+03	R	GLSASGGRTTR	R			D:\Pkl\Bethan Jones iTRAQ\2D_BethanJones_iTRAQ_extendgradient_120310__inj3_6.pkl (query 382)	114/113	---	114/115	---	114/117	---	116/113	---	116/115	---	116/117	---	118/113	---	118/115	---	118/117	---	114/116	---	114/118	---	113/115	---	113/117
42						7369	2	1	456.29	1365.85	3	1365.76	0.08	190	200	1	9.68	1.10E+03	R	GLSASGGRTTR	R			D:\Pkl\Bethan Jones iTRAQ\2D_BethanJones_iTRAQ_extendgradient_120310__inj2_6.pkl (query 345)	114/113	---	114/115	---	114/117	---	116/113	---	116/115	---	116/117	---	118/113	---	118/115	---	118/117	---	114/116	---	114/118	---	113/115	---	113/117
42						23612	1	1	843.78	2528.31	3	2528.34	-0.03	127	148	0	143.49	2.10E-12	K	AQQEAEAAAAEAGAELEAILLR	L			D:\Pkl\Bethan Jones iTRAQ\2D_BethanJones_iTRAQ_extendgradient_120310__inj3_4.pkl (query 196)	114/113	-90.634	114/115	0.925	114/117	-27.432	116/113	-68.055	116/115	0.638	116/117	-19.285	118/113	9.281	118/115	-0.086	118/117	2.549	114/116	1.387	114/118	-10.569	113/115	-0.009	113/117
42						23613	1	1	843.78	2528.31	3	2528.34	-0.03	127	148	0	115.36	1.40E-09	K	AQQEAEAAAAEAGAELEAILLR	L			D:\Pkl\Bethan Jones iTRAQ\2D_BethanJones_iTRAQ_extendgradient_120310__inj2_4.pkl (query 184)	114/113	-91.065	114/115	1.258	114/117	-13.581	116/113	-71.178	116/115	0.903	116/117	-9.938	118/113	-78.219	118/115	0.983	118/117	-10.585	114/116	1.333	114/118	1.26	113/115	-0.013	113/117
43	gi|208407819|gb|GE144913.1|GE144913	CAHN5179.fwd CAHN Emiliania huxleyi CCMP1516 day 4 post innoculation L Emiliania huxleyi cDNA clone CAHN5179 5~, mRNA sequence	225	37164	7	18564	7	1	570.31	1707.9	3	1708.01	-0.11	160	169	1	3.59	1.00E+03	R	ARNTPLETAK	L			D:\Pkl\Bethan Jones iTRAQ\2D_BethanJones_iTRAQ_amended1_220210_inj3_2.pkl (query 399)	114/113	---	114/115	---	114/117	---	116/113	---	116/115	---	116/117	---	118/113	---	118/115	---	118/117	---	114/116	---	114/118	---	113/115	---	113/117
43						18580	7	1	570.33	1707.96	3	1708.01	-0.05	160	169	1	2.23	1.40E+03	R	ARNTPLETAK	L			D:\Pkl\Bethan Jones iTRAQ\2D_BethanJones_iTRAQ_extendgradient_120310__inj1b_3.pkl (query 264)	114/113	---	114/115	---	114/117	---	116/113	---	116/115	---	116/117	---	118/113	---	118/115	---	118/117	---	114/116	---	114/118	---	113/115	---	113/117
43						23369	1	1	790.08	2367.23	3	2367.28	-0.05	198	212	0	51.54	0.0047	K	YSDFVEYLESLPGIK	K			D:\Pkl\Bethan Jones iTRAQ\2D_BethanJones_iTRAQ_extendgradient_120310__inj3_7.pkl (query 170)	114/113	1.554	114/115	1.115	114/117	1.191	116/113	1.937	116/115	1.277	116/117	1.39	118/113	0.532	118/115	0.347	118/117	0.37	114/116	0.835	114/118	3.164	113/115	0.662	113/117
43						23370	1	1	790.09	2367.24	3	2367.28	-0.04	198	212	0	45.82	0.017	K	YSDFVEYLESLPGIK	K			D:\Pkl\Bethan Jones iTRAQ\2D_BethanJones_iTRAQ_amended1_220210_inj1_6.pkl (query 108)	114/113	1.437	114/115	1.326	114/117	1.249	116/113	1.691	116/115	1.433	116/117	1.376	118/113	0.586	118/115	0.492	118/117	0.462	114/116	0.885	114/118	2.656	113/115	0.851	113/117
43						23545	1	1	836.08	2505.23	3	2505.29	-0.06	112	128	0	80.31	8.00E-06	K	VLIDAGADVMQVCENFK	M			D:\Pkl\Bethan Jones iTRAQ\2D_BethanJones_iTRAQ_extendgradient_120310__inj3_7.pkl (query 177)	114/113	1.55	114/115	4.818	114/117	3.096	116/113	0.682	116/115	1.946	116/117	1.275	118/113	0.432	118/115	1.221	118/117	0.782	114/116	2.368	114/118	3.887	113/115	2.867	113/117
43						23546	1	1	836.09	2505.24	3	2505.29	-0.05	112	128	0	77.96	1.30E-05	K	VLIDAGADVMQVCENFK	M			D:\Pkl\Bethan Jones iTRAQ\2D_BethanJones_iTRAQ_extendgradient_120310__inj2_7.pkl (query 171)	114/113	1.624	114/115	3.679	114/117	3.367	116/113	0.741	116/115	1.543	116/117	1.439	118/113	0.374	118/115	0.771	118/117	0.704	114/116	2.282	114/118	4.697	113/115	2.089	113/117
43						23547	1	1	836.1	2505.27	3	2505.29	-0.02	112	128	0	67.11	0.00015	K	VLIDAGADVMQVCENFK	M			D:\Pkl\Bethan Jones iTRAQ\2D_BethanJones_iTRAQ_extendgradient_120310__inj1b_7.pkl (query 177)	114/113	1.174	114/115	2.225	114/117	2.15	116/113	0.694	116/115	1.208	116/117	1.19	118/113	0.492	118/115	0.849	118/117	0.818	114/116	1.762	114/118	2.581	113/115	1.748	113/117
44	gi|208655316|gb|GE212711.1|GE212711	CUPO892.rev CUPO Emiliania huxleyi CCMP1516 F/2 phos starved media L Emiliania huxleyi cDNA clone CUPO892 3~, mRNA sequence	214	15895	11	14071	3	1	510.29	1018.56	2	1018.61	-0.05	102	107	0	6.71	6.50E+02	R	INELAR	G			D:\Pkl\Bethan Jones iTRAQ\2D_BethanJones_iTRAQ_amended1_220210_inj2_2.pkl (query 271)	114/113	---	114/115	---	114/117	---	116/113	---	116/115	---	116/117	---	118/113	---	118/115	---	118/117	---	114/116	---	114/118	---	113/115	---	113/117
44						10263	3	1	475.59	1423.75	3	1423.76	0	132	143	1	21.31	8.7	R	AAASRSITESGA	-			D:\Pkl\Bethan Jones iTRAQ\2D_BethanJones_iTRAQ_extendgradient_120310__inj3_1.pkl (query 49)	114/113	---	114/115	---	114/117	---	116/113	---	116/115	---	116/117	---	118/113	---	118/115	---	118/117	---	114/116	---	114/118	---	113/115	---	113/117
44						18268	1	1	564.32	1689.95	3	1689.97	-0.02	93	101	1	29.99	2.3	R	KIMMTIASR	I	2 Oxidation (M)	0.002200000.0	D:\Pkl\Bethan Jones iTRAQ\2D_BethanJones_iTRAQ_extendgradient_120310__inj1b_7.pkl (query 482)	114/113	0.999	114/115	0.557	114/117	0.546	116/113	1.849	116/115	0.948	116/117	0.947	118/113	3.113	118/115	1.581	118/117	1.545	114/116	0.563	114/118	0.347	113/115	0.515	113/117
44						18271	1	1	564.33	1689.97	3	1689.97	-0.01	93	101	1	15.73	63	R	KIMMTIASR	I	2 Oxidation (M)	0.002200000.0	D:\Pkl\Bethan Jones iTRAQ\2D_BethanJones_iTRAQ_extendgradient_120310__inj1_7.pkl (query 285)	114/113	---	114/115	---	114/117	---	116/113	---	116/115	---	116/117	---	118/113	---	118/115	---	118/117	---	114/116	---	114/118	---	113/115	---	113/117
44						19967	1	1	596.92	1787.73	3	1787.91	-0.18	80	92	0	10.2	1.50E+02	K	VGEIFGSHEPEQR	K			D:\Pkl\Bethan Jones iTRAQ\2D_BethanJones_iTRAQ_extendgradient_120310__inj3_3.pkl (query 646)	114/113	---	114/115	---	114/117	---	116/113	---	116/115	---	116/117	---	118/113	---	118/115	---	118/117	---	114/116	---	114/118	---	113/115	---	113/117
44						19968	1	1	596.96	1787.86	3	1787.91	-0.05	80	92	0	19.77	11	K	VGEIFGSHEPEQR	K			D:\Pkl\Bethan Jones iTRAQ\2D_BethanJones_iTRAQ_extendgradient_120310__inj1b_3.pkl (query 373)	114/113	---	114/115	---	114/117	---	116/113	---	116/115	---	116/117	---	118/113	---	118/115	---	118/117	---	114/116	---	114/118	---	113/115	---	113/117
44						21529	1	1	649.67	1945.98	3	1946.08	-0.1	40	51	0	60.79	0.00058	K	DLDVAITDFTTK	M			D:\Pkl\Bethan Jones iTRAQ\2D_BethanJones_iTRAQ_amended1_220210_inj3_3.pkl (query 122)	114/113	1.662	114/115	1.605	114/117	2.036	116/113	1.587	116/115	1.408	116/117	1.821	118/113	0.22	118/115	0.194	118/117	0.245	114/116	1.09	114/118	8.166	113/115	0.891	113/117
44						21530	1	1	649.68	1946.01	3	1946.08	-0.07	40	51	0	58.63	0.00095	K	DLDVAITDFTTK	M			D:\Pkl\Bethan Jones iTRAQ\2D_BethanJones_iTRAQ_amended1_220210_inj1_3.pkl (query 102)	114/113	1.504	114/115	1.486	114/117	1.924	116/113	1.397	116/115	1.268	116/117	1.673	118/113	0.297	118/115	0.267	118/117	0.344	114/116	1.121	114/118	5.487	113/115	0.911	113/117
44						21531	1	1	649.69	1946.04	3	1946.08	-0.05	40	51	0	56.62	0.0015	K	DLDVAITDFTTK	M			D:\Pkl\Bethan Jones iTRAQ\2D_BethanJones_iTRAQ_extendgradient_120310__inj2_4.pkl (query 141)	114/113	1.783	114/115	1.663	114/117	2.471	116/113	1.616	116/115	1.385	116/117	2.096	118/113	0.239	118/115	0.203	118/117	0.3	114/116	1.149	114/118	8.087	113/115	0.86	113/117
44						21532	1	1	649.69	1946.04	3	1946.08	-0.04	40	51	0	54.95	0.0022	K	DLDVAITDFTTK	M			D:\Pkl\Bethan Jones iTRAQ\2D_BethanJones_iTRAQ_extendgradient_120310__inj3_4.pkl (query 155)	114/113	2.219	114/115	2.218	114/117	2.037	116/113	1.802	116/115	1.654	116/117	1.549	118/113	0.451	118/115	0.41	118/117	0.376	114/116	1.283	114/118	5.321	113/115	0.922	113/117
44						21534	1	1	649.7	1946.07	3	1946.08	-0.01	40	51	0	61.82	0.00046	K	DLDVAITDFTTK	M			D:\Pkl\Bethan Jones iTRAQ\2D_BethanJones_iTRAQ_extendgradient_120310__inj1b_4.pkl (query 169)	114/113	1.825	114/115	1.434	114/117	2.124	116/113	1.546	116/115	1.116	116/117	1.685	118/113	0.284	118/115	0.203	118/117	0.3	114/116	1.229	114/118	6.949	113/115	0.725	113/117
45	gi|208651291|gb|GE210005.1|GE210005	CUPO5008.rev CUPO Emiliania huxleyi CCMP1516 F/2 phos starved media L Emiliania huxleyi cDNA clone CUPO5008 3~, mRNA sequence	207	22565	12	18349	1	1	565.79	1129.56	2	1129.59	-0.03	88	93	0	14.51	54	K	ELFMMR	K			D:\Pkl\Bethan Jones iTRAQ\2D_BethanJones_iTRAQ_amended1_220210_inj3_5.pkl (query 96)	114/113	---	114/115	---	114/117	---	116/113	---	116/115	---	116/117	---	118/113	---	118/115	---	118/117	---	114/116	---	114/118	---	113/115	---	113/117
45						18350	1	1	565.79	1129.57	2	1129.59	-0.02	88	93	0	13.41	70	K	ELFMMR	K			D:\Pkl\Bethan Jones iTRAQ\2D_BethanJones_iTRAQ_extendgradient_120310__inj1_5.pkl (query 107)	114/113	---	114/115	---	114/117	---	116/113	---	116/115	---	116/117	---	118/113	---	118/115	---	118/117	---	114/116	---	114/118	---	113/115	---	113/117
45						18351	2	1	565.8	1129.58	2	1129.59	-0.02	88	93	0	9.86	1.60E+02	K	ELFMMR	K			D:\Pkl\Bethan Jones iTRAQ\2D_BethanJones_iTRAQ_extendgradient_120310__inj1_6.pkl (query 270)	114/113	---	114/115	---	114/117	---	116/113	---	116/115	---	116/117	---	118/113	---	118/115	---	118/117	---	114/116	---	114/118	---	113/115	---	113/117
45						18353	1	1	565.8	1129.59	2	1129.59	0	88	93	0	5.98	4.10E+02	K	ELFMMR	K			D:\Pkl\Bethan Jones iTRAQ\2D_BethanJones_iTRAQ_extendgradient_120310__inj3_6.pkl (query 497)	114/113	---	114/115	---	114/117	---	116/113	---	116/115	---	116/117	---	118/113	---	118/115	---	118/117	---	114/116	---	114/118	---	113/115	---	113/117
45						13123	9	1	499.95	1496.83	3	1496.8	0.03	183	194	1	2.58	6.40E+02	R	GGRSAFGGVETR	R			D:\Pkl\Bethan Jones iTRAQ\2D_BethanJones_iTRAQ_extendgradient_120310__inj3_5.pkl (query 393)	114/113	---	114/115	---	114/117	---	116/113	---	116/115	---	116/117	---	118/113	---	118/115	---	118/117	---	114/116	---	114/118	---	113/115	---	113/117
45						13293	7	1	501.28	1500.8	3	1500.83	-0.03	69	78	1	2.91	1.50E+03	R	AIHEEISSRR	L			D:\Pkl\Bethan Jones iTRAQ\2D_BethanJones_iTRAQ_extendgradient_120310__inj1b_1.pkl (query 105)	114/113	---	114/115	---	114/117	---	116/113	---	116/115	---	116/117	---	118/113	---	118/115	---	118/117	---	114/116	---	114/118	---	113/115	---	113/117
45						15019	1	1	521.63	1561.87	3	1561.89	-0.02	87	93	1	10.61	90	K	KELFMMR	K			D:\Pkl\Bethan Jones iTRAQ\2D_BethanJones_iTRAQ_extendgradient_120310__inj1_7.pkl (query 319)	114/113	---	114/115	---	114/117	---	116/113	---	116/115	---	116/117	---	118/113	---	118/115	---	118/117	---	114/116	---	114/118	---	113/115	---	113/117
45						15750	3	1	534.96	1601.86	3	1601.96	-0.09	28	39	0	5.89	2.60E+02	K	VVVTAAAVYHLR	I			D:\Pkl\Bethan Jones iTRAQ\2D_BethanJones_iTRAQ_extendgradient_120310__inj3_6.pkl (query 542)	114/113	---	114/115	---	114/117	---	116/113	---	116/115	---	116/117	---	118/113	---	118/115	---	118/117	---	114/116	---	114/118	---	113/115	---	113/117
45						22815	1	1	761.39	2281.16	3	2281.26	-0.1	72	86	0	74.45	5.50E-05	K	GLTEEELLQEISNAK	K			D:\Pkl\Bethan Jones iTRAQ\2D_BethanJones_iTRAQ_amended1_220210_inj3_2.pkl (query 113)	114/113	2.462	114/115	1.029	114/117	0.988	116/113	3.065	116/115	1.176	116/117	1.152	118/113	0.801	118/115	0.304	118/117	0.291	114/116	0.837	114/118	3.329	113/115	0.385	113/117
45						22816	1	1	761.41	2281.2	3	2281.26	-0.06	72	86	0	70.86	0.00012	K	GLTEEELLQEISNAK	K			D:\Pkl\Bethan Jones iTRAQ\2D_BethanJones_iTRAQ_extendgradient_120310__inj1_3.pkl (query 150)	114/113	2.535	114/115	0.981	114/117	0.918	116/113	3.086	116/115	1.097	116/117	1.046	118/113	0.986	118/115	0.347	118/117	0.324	114/116	0.856	114/118	2.781	113/115	0.357	113/117
45						22817	1	1	761.42	2281.24	3	2281.26	-0.02	72	86	0	71.08	0.00012	K	GLTEEELLQEISNAK	K			D:\Pkl\Bethan Jones iTRAQ\2D_BethanJones_iTRAQ_extendgradient_120310__inj1b_3.pkl (query 158)	114/113	1.735	114/115	0.837	114/117	0.758	116/113	2.033	116/115	0.901	116/117	0.832	118/113	0.62	118/115	0.272	118/117	0.246	114/116	0.889	114/118	3.027	113/115	0.445	113/117
45						22818	1	1	761.42	2281.25	3	2281.26	-0.01	72	86	0	78.92	1.90E-05	K	GLTEEELLQEISNAK	K			D:\Pkl\Bethan Jones iTRAQ\2D_BethanJones_iTRAQ_amended1_220210_inj1_2.pkl (query 110)	114/113	2.379	114/115	0.993	114/117	0.979	116/113	2.786	116/115	1.069	116/117	1.074	118/113	0.676	118/115	0.257	118/117	0.252	114/116	0.889	114/118	3.811	113/115	0.385	113/117
46	gi|261455016|gb|FP204107.1|FP204107	FP204107 haploid cell library (AAZ0AAA) Emiliania huxleyi cDNA clone AAZ0AAA5YA24 (AAZ0AAA5YA24FM1) 5~, mRNA sequence	202	29319	29	1657	6	1	390.24	778.46	2	778.42	0.04	122	126	0	5.9	1.60E+03	R	GGGER	G			D:\Pkl\Bethan Jones iTRAQ\2D_BethanJones_iTRAQ_amended1_220210_inj1_3.pkl (query 416)	114/113	---	114/115	---	114/117	---	116/113	---	116/115	---	116/117	---	118/113	---	118/115	---	118/117	---	114/116	---	114/118	---	113/115	---	113/117
46						13884	1	1	508.73	1015.44	2	1015.54	-0.1	42	46	0	11.22	48	R	TWSYR	S			D:\Pkl\Bethan Jones iTRAQ\2D_BethanJones_iTRAQ_amended1_220210_inj2_4.pkl (query 51)	114/113	---	114/115	---	114/117	---	116/113	---	116/115	---	116/117	---	118/113	---	118/115	---	118/117	---	114/116	---	114/118	---	113/115	---	113/117
46						13885	1	1	508.74	1015.47	2	1015.54	-0.07	42	46	0	11.76	70	R	TWSYR	S			D:\Pkl\Bethan Jones iTRAQ\2D_BethanJones_iTRAQ_amended1_220210_inj3_4.pkl (query 67)	114/113	---	114/115	---	114/117	---	116/113	---	116/115	---	116/117	---	118/113	---	118/115	---	118/117	---	114/116	---	114/118	---	113/115	---	113/117
46						13887	1	1	508.76	1015.5	2	1015.54	-0.04	42	46	0	11.3	1.20E+02	R	TWSYR	S			D:\Pkl\Bethan Jones iTRAQ\2D_BethanJones_iTRAQ_extendgradient_120310__inj1_5.pkl (query 248)	114/113	---	114/115	---	114/117	---	116/113	---	116/115	---	116/117	---	118/113	---	118/115	---	118/117	---	114/116	---	114/118	---	113/115	---	113/117
46						13892	1	1	508.77	1015.53	2	1015.54	-0.01	42	46	0	11.04	1.30E+02	R	TWSYR	S			D:\Pkl\Bethan Jones iTRAQ\2D_BethanJones_iTRAQ_extendgradient_120310__inj3_6.pkl (query 83)	114/113	---	114/115	---	114/117	---	116/113	---	116/115	---	116/117	---	118/113	---	118/115	---	118/117	---	114/116	---	114/118	---	113/115	---	113/117
46						13894	1	1	508.77	1015.53	2	1015.54	-0.01	42	46	0	10.48	1.50E+02	R	TWSYR	S			D:\Pkl\Bethan Jones iTRAQ\2D_BethanJones_iTRAQ_extendgradient_120310__inj2_5.pkl (query 293)	114/113	---	114/115	---	114/117	---	116/113	---	116/115	---	116/117	---	118/113	---	118/115	---	118/117	---	114/116	---	114/118	---	113/115	---	113/117
46						13896	1	1	508.78	1015.55	2	1015.54	0.01	42	46	0	10.48	1.50E+02	R	TWSYR	S			D:\Pkl\Bethan Jones iTRAQ\2D_BethanJones_iTRAQ_extendgradient_120310__inj2_6.pkl (query 59)	114/113	---	114/115	---	114/117	---	116/113	---	116/115	---	116/117	---	118/113	---	118/115	---	118/117	---	114/116	---	114/118	---	113/115	---	113/117
46						13898	3	1	508.78	1015.55	2	1015.54	0.01	42	46	0	3.25	7.80E+02	R	TWSYR	S			D:\Pkl\Bethan Jones iTRAQ\2D_BethanJones_iTRAQ_extendgradient_120310__inj1b_5.pkl (query 60)	114/113	---	114/115	---	114/117	---	116/113	---	116/115	---	116/117	---	118/113	---	118/115	---	118/117	---	114/116	---	114/118	---	113/115	---	113/117
46						20760	1	1	625.8	1249.59	2	1249.71	-0.12	139	147	0	38.99	0.17	R	MTIQGGALR	T			D:\Pkl\Bethan Jones iTRAQ\2D_BethanJones_iTRAQ_amended1_220210_inj1_5.pkl (query 82)	114/113	0.89	114/115	0.818	114/117	0.715	116/113	0.742	116/115	0.626	116/117	0.558	118/113	1.126	118/115	0.941	118/117	0.821	114/116	1.25	114/118	0.856	113/115	0.848	113/117
46						20761	1	1	625.81	1249.61	2	1249.71	-0.1	139	147	0	39.07	0.17	R	MTIQGGALR	T			D:\Pkl\Bethan Jones iTRAQ\2D_BethanJones_iTRAQ_amended1_220210_inj3_5.pkl (query 166)	114/113	0.884	114/115	0.891	114/117	0.769	116/113	0.75	116/115	0.694	116/117	0.611	118/113	1.061	118/115	0.973	118/117	0.838	114/116	1.228	114/118	0.901	113/115	0.929	113/117
46						20763	1	1	625.82	1249.63	2	1249.71	-0.08	139	147	0	38.2	0.2	R	MTIQGGALR	T			D:\Pkl\Bethan Jones iTRAQ\2D_BethanJones_iTRAQ_extendgradient_120310__inj3_6.pkl (query 257)	114/113	0.792	114/115	0.825	114/117	0.743	116/113	0.699	116/115	0.67	116/117	0.615	118/113	1.003	118/115	0.952	118/117	0.855	114/116	1.179	114/118	0.854	113/115	0.962	113/117
46						20764	1	1	625.83	1249.65	2	1249.71	-0.06	139	147	0	30.7	1.1	R	MTIQGGALR	T			D:\Pkl\Bethan Jones iTRAQ\2D_BethanJones_iTRAQ_extendgradient_120310__inj1b_6.pkl (query 89)	114/113	---	114/115	---	114/117	---	116/113	---	116/115	---	116/117	---	118/113	---	118/115	---	118/117	---	114/116	---	114/118	---	113/115	---	113/117
46						3028	10	1	417.56	1249.67	3	1249.71	-0.04	139	147	0	11.58	92	R	MTIQGGALR	T			D:\Pkl\Bethan Jones iTRAQ\2D_BethanJones_iTRAQ_amended1_220210_inj1_5.pkl (query 223)	114/113	---	114/115	---	114/117	---	116/113	---	116/115	---	116/117	---	118/113	---	118/115	---	118/117	---	114/116	---	114/118	---	113/115	---	113/117
46						3029	1	1	417.56	1249.67	3	1249.71	-0.04	139	147	0	17.06	26	R	MTIQGGALR	T			D:\Pkl\Bethan Jones iTRAQ\2D_BethanJones_iTRAQ_extendgradient_120310__inj3_6.pkl (query 558)	114/113	---	114/115	---	114/117	---	116/113	---	116/115	---	116/117	---	118/113	---	118/115	---	118/117	---	114/116	---	114/118	---	113/115	---	113/117
46						20765	1	1	625.84	1249.67	2	1249.71	-0.04	139	147	0	36.37	0.31	R	MTIQGGALR	T			D:\Pkl\Bethan Jones iTRAQ\2D_BethanJones_iTRAQ_extendgradient_120310__inj2_6.pkl (query 68)	114/113	0.805	114/115	0.891	114/117	0.771	116/113	0.716	116/115	0.727	116/117	0.642	118/113	1.023	118/115	1.03	118/117	0.89	114/116	1.172	114/118	0.852	113/115	1.02	113/117
46						3031	1	1	417.57	1249.68	3	1249.71	-0.04	139	147	0	15.69	36	R	MTIQGGALR	T			D:\Pkl\Bethan Jones iTRAQ\2D_BethanJones_iTRAQ_extendgradient_120310__inj1b_6.pkl (query 355)	114/113	---	114/115	---	114/117	---	116/113	---	116/115	---	116/117	---	118/113	---	118/115	---	118/117	---	114/116	---	114/118	---	113/115	---	113/117
46						20766	1	1	625.85	1249.68	2	1249.71	-0.04	139	147	0	39.7	0.14	R	MTIQGGALR	T			D:\Pkl\Bethan Jones iTRAQ\2D_BethanJones_iTRAQ_extendgradient_120310__inj1_6.pkl (query 246)	114/113	0.934	114/115	0.902	114/117	0.811	116/113	0.768	116/115	0.681	116/117	0.625	118/113	1.117	118/115	0.98	118/117	0.88	114/116	1.266	114/118	0.906	113/115	0.89	113/117
46						3032	1	1	417.57	1249.68	3	1249.71	-0.03	139	147	0	17.06	26	R	MTIQGGALR	T			D:\Pkl\Bethan Jones iTRAQ\2D_BethanJones_iTRAQ_extendgradient_120310__inj3_6.pkl (query 559)	114/113	---	114/115	---	114/117	---	116/113	---	116/115	---	116/117	---	118/113	---	118/115	---	118/117	---	114/116	---	114/118	---	113/115	---	113/117
46						3033	3	1	417.57	1249.68	3	1249.71	-0.03	139	147	0	13.19	65	R	MTIQGGALR	T			D:\Pkl\Bethan Jones iTRAQ\2D_BethanJones_iTRAQ_extendgradient_120310__inj2_6.pkl (query 333)	114/113	---	114/115	---	114/117	---	116/113	---	116/115	---	116/117	---	118/113	---	118/115	---	118/117	---	114/116	---	114/118	---	113/115	---	113/117
46						20767	1	1	625.85	1249.69	2	1249.71	-0.02	139	147	0	21.44	9.8	R	MTIQGGALR	T			D:\Pkl\Bethan Jones iTRAQ\2D_BethanJones_iTRAQ_amended1_220210_inj2_5.pkl (query 241)	114/113	---	114/115	---	114/117	---	116/113	---	116/115	---	116/117	---	118/113	---	118/115	---	118/117	---	114/116	---	114/118	---	113/115	---	113/117
46						3035	2	1	417.57	1249.7	3	1249.71	-0.01	139	147	0	15.62	37	R	MTIQGGALR	T			D:\Pkl\Bethan Jones iTRAQ\2D_BethanJones_iTRAQ_extendgradient_120310__inj1_6.pkl (query 319)	114/113	---	114/115	---	114/117	---	116/113	---	116/115	---	116/117	---	118/113	---	118/115	---	118/117	---	114/116	---	114/118	---	113/115	---	113/117
46						17005	4	1	541.63	1621.86	3	1621.96	-0.1	240	251	0	4.09	3.90E+02	R	GVSATPGAVGAK	N			D:\Pkl\Bethan Jones iTRAQ\2D_BethanJones_iTRAQ_amended1_220210_inj1_3.pkl (query 366)	114/113	---	114/115	---	114/117	---	116/113	---	116/115	---	116/117	---	118/113	---	118/115	---	118/117	---	114/116	---	114/118	---	113/115	---	113/117
46						20626	8	1	620.99	1859.96	3	1860.02	-0.07	99	113	1	3.52	3.50E+02	R	RPAAQTRSPSATSAR	S			D:\Pkl\Bethan Jones iTRAQ\2D_BethanJones_iTRAQ_amended1_220210_inj3_2.pkl (query 345)	114/113	---	114/115	---	114/117	---	116/113	---	116/115	---	116/117	---	118/113	---	118/115	---	118/117	---	114/116	---	114/118	---	113/115	---	113/117
46						23438	2	1	810.75	2429.22	3	2429.37	-0.15	148	163	0	62.75	0.00025	R	TYPFDPSVESVQVLLK	T			D:\Pkl\Bethan Jones iTRAQ\2D_BethanJones_iTRAQ_amended1_220210_inj2_5.pkl (query 112)	114/113	0.825	114/115	0.859	114/117	0.677	116/113	0.816	116/115	0.781	116/117	0.627	118/113	1.021	118/115	0.967	118/117	0.761	114/116	1.052	114/118	0.874	113/115	0.96	113/117
46						23439	2	1	810.76	2429.25	3	2429.37	-0.12	148	163	0	61.42	0.00036	R	TYPFDPSVESVQVLLK	T			D:\Pkl\Bethan Jones iTRAQ\2D_BethanJones_iTRAQ_amended1_220210_inj1_5.pkl (query 139)	114/113	0.844	114/115	0.784	114/117	0.658	116/113	0.819	116/115	0.699	116/117	0.598	118/113	1.013	118/115	0.857	118/117	0.717	114/116	1.073	114/118	0.902	113/115	0.857	113/117
46						23441	1	1	810.77	2429.28	3	2429.37	-0.08	148	163	0	69.1	6.40E-05	R	TYPFDPSVESVQVLLK	T			D:\Pkl\Bethan Jones iTRAQ\2D_BethanJones_iTRAQ_amended1_220210_inj3_5.pkl (query 127)	114/113	0.906	114/115	0.818	114/117	0.681	116/113	0.801	116/115	0.665	116/117	0.564	118/113	1.013	118/115	0.832	118/117	0.692	114/116	1.177	114/118	0.967	113/115	0.833	113/117
46						23442	1	1	810.77	2429.29	3	2429.37	-0.08	148	163	0	69.1	6.40E-05	R	TYPFDPSVESVQVLLK	T			D:\Pkl\Bethan Jones iTRAQ\2D_BethanJones_iTRAQ_amended1_220210_inj3_5.pkl (query 126)	114/113	0.906	114/115	0.818	114/117	0.681	116/113	0.801	116/115	0.665	116/117	0.564	118/113	1.013	118/115	0.832	118/117	0.692	114/116	1.177	114/118	0.967	113/115	0.833	113/117
46						23443	2	1	810.78	2429.32	3	2429.37	-0.05	148	163	0	60.65	0.00047	R	TYPFDPSVESVQVLLK	T			D:\Pkl\Bethan Jones iTRAQ\2D_BethanJones_iTRAQ_extendgradient_120310__inj2_6.pkl (query 133)	114/113	0.794	114/115	0.803	114/117	0.613	116/113	0.848	116/115	0.788	116/117	0.613	118/113	1.065	118/115	0.979	118/117	0.746	114/116	0.975	114/118	0.807	113/115	0.932	113/117
46						23444	2	1	810.79	2429.34	3	2429.37	-0.02	148	163	0	40.73	0.049	R	TYPFDPSVESVQVLLK	T			D:\Pkl\Bethan Jones iTRAQ\2D_BethanJones_iTRAQ_extendgradient_120310__inj3_6.pkl (query 155)	114/113	0.901	114/115	0.833	114/117	0.711	116/113	0.853	116/115	0.725	116/117	0.63	118/113	1.035	118/115	0.871	118/117	0.742	114/116	1.1	114/118	0.941	113/115	0.853	113/117
47	gi|261437451|gb|FP197703.1|FP197703	FP197703 diploid cell library (AAZ0ABA) Emiliania huxleyi cDNA clone AAZ0ABA14YH06 (AAZ0ABA14YH06FM1) 5~, mRNA sequence	200	32209	6	20716	2	1	624.88	1247.74	2	1247.69	0.05	130	138	1	16.35	35	R	AAVREEGGR	E			D:\Pkl\Bethan Jones iTRAQ\2D_BethanJones_iTRAQ_amended1_220210_inj2_6.pkl (query 286)	114/113	---	114/115	---	114/117	---	116/113	---	116/115	---	116/117	---	118/113	---	118/115	---	118/117	---	114/116	---	114/118	---	113/115	---	113/117
47						3490	3	1	424.24	1269.71	3	1269.68	0.04	216	224	0	1.46	2.70E+03	R	ASETPYVSL	-			D:\Pkl\Bethan Jones iTRAQ\2D_BethanJones_iTRAQ_extendgradient_120310__inj1b_5.pkl (query 84)	114/113	---	114/115	---	114/117	---	116/113	---	116/115	---	116/117	---	118/113	---	118/115	---	118/117	---	114/116	---	114/118	---	113/115	---	113/117
47						21277	1	1	639.01	1914.01	3	1914.07	-0.06	45	59	0	80.91	5.70E-06	R	AVIGQIDELVTPAER	K			D:\Pkl\Bethan Jones iTRAQ\2D_BethanJones_iTRAQ_extendgradient_120310__inj2_5.pkl (query 131)	114/113	0.747	114/115	0.581	114/117	0.682	116/113	1.191	116/115	0.851	116/117	1.018	118/113	1.358	118/115	0.961	118/117	1.125	114/116	0.654	114/118	0.596	113/115	0.717	113/117
47						21279	1	1	639.02	1914.03	3	1914.07	-0.04	45	59	0	63.08	0.00034	R	AVIGQIDELVTPAER	K			D:\Pkl\Bethan Jones iTRAQ\2D_BethanJones_iTRAQ_extendgradient_120310__inj3_5.pkl (query 123)	114/113	1.058	114/115	0.499	114/117	0.721	116/113	1.697	116/115	0.735	116/117	1.083	118/113	1.538	118/115	0.659	118/117	0.951	114/116	0.649	114/118	0.745	113/115	0.435	113/117
47						21280	1	1	639.02	1914.04	3	1914.07	-0.03	45	59	0	78.14	1.10E-05	R	AVIGQIDELVTPAER	K			D:\Pkl\Bethan Jones iTRAQ\2D_BethanJones_iTRAQ_extendgradient_120310__inj1b_5.pkl (query 129)	114/113	0.515	114/115	0.413	114/117	0.544	116/113	1.249	116/115	0.92	116/117	1.236	118/113	1.064	118/115	0.777	118/117	1.021	114/116	0.429	114/118	0.524	113/115	0.74	113/117
47						21281	1	1	639.02	1914.05	3	1914.07	-0.02	45	59	0	65.63	0.00019	R	AVIGQIDELVTPAER	K			D:\Pkl\Bethan Jones iTRAQ\2D_BethanJones_iTRAQ_extendgradient_120310__inj1_4.pkl (query 169)	114/113	1.067	114/115	0.377	114/117	0.433	116/113	2.13	116/115	0.692	116/117	0.809	118/113	1.772	118/115	0.57	118/117	0.652	114/116	0.522	114/118	0.652	113/115	0.326	113/117
48	gi|208411415|gb|GE151050.1|GE151050	CAHO2526.fwd CAHO Emiliania huxleyi CCMP1516 day 7 post innoculation L Emiliania huxleyi cDNA clone CAHO2526 5~, mRNA sequence	197	31690	29	5775	1	1	444.29	886.56	2	886.44	0.12	286	291	0	10.32	2.10E+02	R	GGEPLX	-			D:\Pkl\Bethan Jones iTRAQ\2D_BethanJones_iTRAQ_extendgradient_120310__inj3_1.pkl (query 478)	114/113	---	114/115	---	114/117	---	116/113	---	116/115	---	116/117	---	118/113	---	118/115	---	118/117	---	114/116	---	114/118	---	113/115	---	113/117
48						13884	1	0	508.73	1015.44	2	1015.54	-0.1	75	79	0	11.22	48	R	TWSYR	S			D:\Pkl\Bethan Jones iTRAQ\2D_BethanJones_iTRAQ_amended1_220210_inj2_4.pkl (query 51)	114/113	---	114/115	---	114/117	---	116/113	---	116/115	---	116/117	---	118/113	---	118/115	---	118/117	---	114/116	---	114/118	---	113/115	---	113/117
48						13885	1	0	508.74	1015.47	2	1015.54	-0.07	75	79	0	11.76	70	R	TWSYR	S			D:\Pkl\Bethan Jones iTRAQ\2D_BethanJones_iTRAQ_amended1_220210_inj3_4.pkl (query 67)	114/113	---	114/115	---	114/117	---	116/113	---	116/115	---	116/117	---	118/113	---	118/115	---	118/117	---	114/116	---	114/118	---	113/115	---	113/117
48						13887	1	0	508.76	1015.5	2	1015.54	-0.04	75	79	0	11.3	1.20E+02	R	TWSYR	S			D:\Pkl\Bethan Jones iTRAQ\2D_BethanJones_iTRAQ_extendgradient_120310__inj1_5.pkl (query 248)	114/113	---	114/115	---	114/117	---	116/113	---	116/115	---	116/117	---	118/113	---	118/115	---	118/117	---	114/116	---	114/118	---	113/115	---	113/117
48						13892	1	0	508.77	1015.53	2	1015.54	-0.01	75	79	0	11.04	1.30E+02	R	TWSYR	S			D:\Pkl\Bethan Jones iTRAQ\2D_BethanJones_iTRAQ_extendgradient_120310__inj3_6.pkl (query 83)	114/113	---	114/115	---	114/117	---	116/113	---	116/115	---	116/117	---	118/113	---	118/115	---	118/117	---	114/116	---	114/118	---	113/115	---	113/117
48						13894	1	0	508.77	1015.53	2	1015.54	-0.01	75	79	0	10.48	1.50E+02	R	TWSYR	S			D:\Pkl\Bethan Jones iTRAQ\2D_BethanJones_iTRAQ_extendgradient_120310__inj2_5.pkl (query 293)	114/113	---	114/115	---	114/117	---	116/113	---	116/115	---	116/117	---	118/113	---	118/115	---	118/117	---	114/116	---	114/118	---	113/115	---	113/117
48						13896	1	0	508.78	1015.55	2	1015.54	0.01	75	79	0	10.48	1.50E+02	R	TWSYR	S			D:\Pkl\Bethan Jones iTRAQ\2D_BethanJones_iTRAQ_extendgradient_120310__inj2_6.pkl (query 59)	114/113	---	114/115	---	114/117	---	116/113	---	116/115	---	116/117	---	118/113	---	118/115	---	118/117	---	114/116	---	114/118	---	113/115	---	113/117
48						13898	3	0	508.78	1015.55	2	1015.54	0.01	75	79	0	3.25	7.80E+02	R	TWSYR	S			D:\Pkl\Bethan Jones iTRAQ\2D_BethanJones_iTRAQ_extendgradient_120310__inj1b_5.pkl (query 60)	114/113	---	114/115	---	114/117	---	116/113	---	116/115	---	116/117	---	118/113	---	118/115	---	118/117	---	114/116	---	114/118	---	113/115	---	113/117
48						18727	3	1	573.33	1144.64	2	1144.69	-0.04	135	142	0	13.47	1.20E+02	R	GPNTIAIR	N			D:\Pkl\Bethan Jones iTRAQ\2D_BethanJones_iTRAQ_extendgradient_120310__inj3_3.pkl (query 616)	114/113	---	114/115	---	114/117	---	116/113	---	116/115	---	116/117	---	118/113	---	118/115	---	118/117	---	114/116	---	114/118	---	113/115	---	113/117
48						18732	3	1	573.34	1144.67	2	1144.69	-0.02	135	142	0	15.24	77	R	GPNTIAIR	N			D:\Pkl\Bethan Jones iTRAQ\2D_BethanJones_iTRAQ_extendgradient_120310__inj1b_3.pkl (query 343)	114/113	---	114/115	---	114/117	---	116/113	---	116/115	---	116/117	---	118/113	---	118/115	---	118/117	---	114/116	---	114/118	---	113/115	---	113/117
48						20760	1	0	625.8	1249.59	2	1249.71	-0.12	172	180	0	38.99	0.17	R	MTIQGGALR	T			D:\Pkl\Bethan Jones iTRAQ\2D_BethanJones_iTRAQ_amended1_220210_inj1_5.pkl (query 82)	114/113	0.89	114/115	0.818	114/117	0.715	116/113	0.742	116/115	0.626	116/117	0.558	118/113	1.126	118/115	0.941	118/117	0.821	114/116	1.25	114/118	0.856	113/115	0.848	113/117
48						20761	1	0	625.81	1249.61	2	1249.71	-0.1	172	180	0	39.07	0.17	R	MTIQGGALR	T			D:\Pkl\Bethan Jones iTRAQ\2D_BethanJones_iTRAQ_amended1_220210_inj3_5.pkl (query 166)	114/113	0.884	114/115	0.891	114/117	0.769	116/113	0.75	116/115	0.694	116/117	0.611	118/113	1.061	118/115	0.973	118/117	0.838	114/116	1.228	114/118	0.901	113/115	0.929	113/117
48						20763	1	0	625.82	1249.63	2	1249.71	-0.08	172	180	0	38.2	0.2	R	MTIQGGALR	T			D:\Pkl\Bethan Jones iTRAQ\2D_BethanJones_iTRAQ_extendgradient_120310__inj3_6.pkl (query 257)	114/113	0.792	114/115	0.825	114/117	0.743	116/113	0.699	116/115	0.67	116/117	0.615	118/113	1.003	118/115	0.952	118/117	0.855	114/116	1.179	114/118	0.854	113/115	0.962	113/117
48						20764	1	0	625.83	1249.65	2	1249.71	-0.06	172	180	0	30.7	1.1	R	MTIQGGALR	T			D:\Pkl\Bethan Jones iTRAQ\2D_BethanJones_iTRAQ_extendgradient_120310__inj1b_6.pkl (query 89)	114/113	---	114/115	---	114/117	---	116/113	---	116/115	---	116/117	---	118/113	---	118/115	---	118/117	---	114/116	---	114/118	---	113/115	---	113/117
48						3028	10	0	417.56	1249.67	3	1249.71	-0.04	172	180	0	11.58	92	R	MTIQGGALR	T			D:\Pkl\Bethan Jones iTRAQ\2D_BethanJones_iTRAQ_amended1_220210_inj1_5.pkl (query 223)	114/113	---	114/115	---	114/117	---	116/113	---	116/115	---	116/117	---	118/113	---	118/115	---	118/117	---	114/116	---	114/118	---	113/115	---	113/117
48						3029	1	0	417.56	1249.67	3	1249.71	-0.04	172	180	0	17.06	26	R	MTIQGGALR	T			D:\Pkl\Bethan Jones iTRAQ\2D_BethanJones_iTRAQ_extendgradient_120310__inj3_6.pkl (query 558)	114/113	---	114/115	---	114/117	---	116/113	---	116/115	---	116/117	---	118/113	---	118/115	---	118/117	---	114/116	---	114/118	---	113/115	---	113/117
48						20765	1	0	625.84	1249.67	2	1249.71	-0.04	172	180	0	36.37	0.31	R	MTIQGGALR	T			D:\Pkl\Bethan Jones iTRAQ\2D_BethanJones_iTRAQ_extendgradient_120310__inj2_6.pkl (query 68)	114/113	0.805	114/115	0.891	114/117	0.771	116/113	0.716	116/115	0.727	116/117	0.642	118/113	1.023	118/115	1.03	118/117	0.89	114/116	1.172	114/118	0.852	113/115	1.02	113/117
48						3031	1	0	417.57	1249.68	3	1249.71	-0.04	172	180	0	15.69	36	R	MTIQGGALR	T			D:\Pkl\Bethan Jones iTRAQ\2D_BethanJones_iTRAQ_extendgradient_120310__inj1b_6.pkl (query 355)	114/113	---	114/115	---	114/117	---	116/113	---	116/115	---	116/117	---	118/113	---	118/115	---	118/117	---	114/116	---	114/118	---	113/115	---	113/117
48						20766	1	0	625.85	1249.68	2	1249.71	-0.04	172	180	0	39.7	0.14	R	MTIQGGALR	T			D:\Pkl\Bethan Jones iTRAQ\2D_BethanJones_iTRAQ_extendgradient_120310__inj1_6.pkl (query 246)	114/113	0.934	114/115	0.902	114/117	0.811	116/113	0.768	116/115	0.681	116/117	0.625	118/113	1.117	118/115	0.98	118/117	0.88	114/116	1.266	114/118	0.906	113/115	0.89	113/117
48						3032	1	0	417.57	1249.68	3	1249.71	-0.03	172	180	0	17.06	26	R	MTIQGGALR	T			D:\Pkl\Bethan Jones iTRAQ\2D_BethanJones_iTRAQ_extendgradient_120310__inj3_6.pkl (query 559)	114/113	---	114/115	---	114/117	---	116/113	---	116/115	---	116/117	---	118/113	---	118/115	---	118/117	---	114/116	---	114/118	---	113/115	---	113/117
48						3033	3	0	417.57	1249.68	3	1249.71	-0.03	172	180	0	13.19	65	R	MTIQGGALR	T			D:\Pkl\Bethan Jones iTRAQ\2D_BethanJones_iTRAQ_extendgradient_120310__inj2_6.pkl (query 333)	114/113	---	114/115	---	114/117	---	116/113	---	116/115	---	116/117	---	118/113	---	118/115	---	118/117	---	114/116	---	114/118	---	113/115	---	113/117
48						20767	1	0	625.85	1249.69	2	1249.71	-0.02	172	180	0	21.44	9.8	R	MTIQGGALR	T			D:\Pkl\Bethan Jones iTRAQ\2D_BethanJones_iTRAQ_amended1_220210_inj2_5.pkl (query 241)	114/113	---	114/115	---	114/117	---	116/113	---	116/115	---	116/117	---	118/113	---	118/115	---	118/117	---	114/116	---	114/118	---	113/115	---	113/117
48						3035	2	0	417.57	1249.7	3	1249.71	-0.01	172	180	0	15.62	37	R	MTIQGGALR	T			D:\Pkl\Bethan Jones iTRAQ\2D_BethanJones_iTRAQ_extendgradient_120310__inj1_6.pkl (query 319)	114/113	---	114/115	---	114/117	---	116/113	---	116/115	---	116/117	---	118/113	---	118/115	---	118/117	---	114/116	---	114/118	---	113/115	---	113/117
48						23438	1	0	810.75	2429.22	3	2429.37	-0.15	181	196	0	65.92	0.00012	R	TYPFDPTVDSVQVLLK	T			D:\Pkl\Bethan Jones iTRAQ\2D_BethanJones_iTRAQ_amended1_220210_inj2_5.pkl (query 112)	114/113	0.825	114/115	0.859	114/117	0.677	116/113	0.816	116/115	0.781	116/117	0.627	118/113	1.021	118/115	0.967	118/117	0.761	114/116	1.052	114/118	0.874	113/115	0.96	113/117
48						23439	1	0	810.76	2429.25	3	2429.37	-0.12	181	196	0	63.52	0.00022	R	TYPFDPTVDSVQVLLK	T			D:\Pkl\Bethan Jones iTRAQ\2D_BethanJones_iTRAQ_amended1_220210_inj1_5.pkl (query 139)	114/113	0.844	114/115	0.784	114/117	0.658	116/113	0.819	116/115	0.699	116/117	0.598	118/113	1.013	118/115	0.857	118/117	0.717	114/116	1.073	114/118	0.902	113/115	0.857	113/117
48						23441	2	0	810.77	2429.28	3	2429.37	-0.08	181	196	0	48.47	0.0074	R	TYPFDPTVDSVQVLLK	T			D:\Pkl\Bethan Jones iTRAQ\2D_BethanJones_iTRAQ_amended1_220210_inj3_5.pkl (query 127)	114/113	0.906	114/115	0.818	114/117	0.681	116/113	0.801	116/115	0.665	116/117	0.564	118/113	1.013	118/115	0.832	118/117	0.692	114/116	1.177	114/118	0.967	113/115	0.833	113/117
48						23442	2	0	810.77	2429.29	3	2429.37	-0.08	181	196	0	48.47	0.0074	R	TYPFDPTVDSVQVLLK	T			D:\Pkl\Bethan Jones iTRAQ\2D_BethanJones_iTRAQ_amended1_220210_inj3_5.pkl (query 126)	114/113	0.906	114/115	0.818	114/117	0.681	116/113	0.801	116/115	0.665	116/117	0.564	118/113	1.013	118/115	0.832	118/117	0.692	114/116	1.177	114/118	0.967	113/115	0.833	113/117
48						23443	1	0	810.78	2429.32	3	2429.37	-0.05	181	196	0	65.91	0.00014	R	TYPFDPTVDSVQVLLK	T			D:\Pkl\Bethan Jones iTRAQ\2D_BethanJones_iTRAQ_extendgradient_120310__inj2_6.pkl (query 133)	114/113	0.794	114/115	0.803	114/117	0.613	116/113	0.848	116/115	0.788	116/117	0.613	118/113	1.065	118/115	0.979	118/117	0.746	114/116	0.975	114/118	0.807	113/115	0.932	113/117
48						23444	1	0	810.79	2429.34	3	2429.37	-0.02	181	196	0	66.01	0.00014	R	TYPFDPTVDSVQVLLK	T			D:\Pkl\Bethan Jones iTRAQ\2D_BethanJones_iTRAQ_extendgradient_120310__inj3_6.pkl (query 155)	114/113	0.901	114/115	0.833	114/117	0.711	116/113	0.853	116/115	0.725	116/117	0.63	118/113	1.035	118/115	0.871	118/117	0.742	114/116	1.1	114/118	0.941	113/115	0.853	113/117
49	gi|208412791|gb|GE151263.1|GE151263	CAHO2674.rev CAHO Emiliania huxleyi CCMP1516 day 7 post innoculation L Emiliania huxleyi cDNA clone CAHO2674 3~, mRNA sequence	197	27433	23	8048	5	1	461.78	921.54	2	921.52	0.02	45	50	0	9.33	3.10E+02	R	VTGGER	S			D:\Pkl\Bethan Jones iTRAQ\2D_BethanJones_iTRAQ_amended1_220210_inj3_2.pkl (query 262)	114/113	---	114/115	---	114/117	---	116/113	---	116/115	---	116/117	---	118/113	---	118/115	---	118/117	---	114/116	---	114/118	---	113/115	---	113/117
49						18727	3	0	573.33	1144.64	2	1144.69	-0.04	5	12	0	13.47	1.20E+02	R	GPNTIAIR	N			D:\Pkl\Bethan Jones iTRAQ\2D_BethanJones_iTRAQ_extendgradient_120310__inj3_3.pkl (query 616)	114/113	---	114/115	---	114/117	---	116/113	---	116/115	---	116/117	---	118/113	---	118/115	---	118/117	---	114/116	---	114/118	---	113/115	---	113/117
49						18732	3	0	573.34	1144.67	2	1144.69	-0.02	5	12	0	15.24	77	R	GPNTIAIR	N			D:\Pkl\Bethan Jones iTRAQ\2D_BethanJones_iTRAQ_extendgradient_120310__inj1b_3.pkl (query 343)	114/113	---	114/115	---	114/117	---	116/113	---	116/115	---	116/117	---	118/113	---	118/115	---	118/117	---	114/116	---	114/118	---	113/115	---	113/117
49						20760	1	0	625.8	1249.59	2	1249.71	-0.12	42	50	0	38.99	0.17	R	MTIQGGALR	T			D:\Pkl\Bethan Jones iTRAQ\2D_BethanJones_iTRAQ_amended1_220210_inj1_5.pkl (query 82)	114/113	0.89	114/115	0.818	114/117	0.715	116/113	0.742	116/115	0.626	116/117	0.558	118/113	1.126	118/115	0.941	118/117	0.821	114/116	1.25	114/118	0.856	113/115	0.848	113/117
49						20761	1	0	625.81	1249.61	2	1249.71	-0.1	42	50	0	39.07	0.17	R	MTIQGGALR	T			D:\Pkl\Bethan Jones iTRAQ\2D_BethanJones_iTRAQ_amended1_220210_inj3_5.pkl (query 166)	114/113	0.884	114/115	0.891	114/117	0.769	116/113	0.75	116/115	0.694	116/117	0.611	118/113	1.061	118/115	0.973	118/117	0.838	114/116	1.228	114/118	0.901	113/115	0.929	113/117
49						20763	1	0	625.82	1249.63	2	1249.71	-0.08	42	50	0	38.2	0.2	R	MTIQGGALR	T			D:\Pkl\Bethan Jones iTRAQ\2D_BethanJones_iTRAQ_extendgradient_120310__inj3_6.pkl (query 257)	114/113	0.792	114/115	0.825	114/117	0.743	116/113	0.699	116/115	0.67	116/117	0.615	118/113	1.003	118/115	0.952	118/117	0.855	114/116	1.179	114/118	0.854	113/115	0.962	113/117
49						20764	1	0	625.83	1249.65	2	1249.71	-0.06	42	50	0	30.7	1.1	R	MTIQGGALR	T			D:\Pkl\Bethan Jones iTRAQ\2D_BethanJones_iTRAQ_extendgradient_120310__inj1b_6.pkl (query 89)	114/113	---	114/115	---	114/117	---	116/113	---	116/115	---	116/117	---	118/113	---	118/115	---	118/117	---	114/116	---	114/118	---	113/115	---	113/117
49						3028	10	0	417.56	1249.67	3	1249.71	-0.04	42	50	0	11.58	92	R	MTIQGGALR	T			D:\Pkl\Bethan Jones iTRAQ\2D_BethanJones_iTRAQ_amended1_220210_inj1_5.pkl (query 223)	114/113	---	114/115	---	114/117	---	116/113	---	116/115	---	116/117	---	118/113	---	118/115	---	118/117	---	114/116	---	114/118	---	113/115	---	113/117
49						3029	1	0	417.56	1249.67	3	1249.71	-0.04	42	50	0	17.06	26	R	MTIQGGALR	T			D:\Pkl\Bethan Jones iTRAQ\2D_BethanJones_iTRAQ_extendgradient_120310__inj3_6.pkl (query 558)	114/113	---	114/115	---	114/117	---	116/113	---	116/115	---	116/117	---	118/113	---	118/115	---	118/117	---	114/116	---	114/118	---	113/115	---	113/117
49						20765	1	0	625.84	1249.67	2	1249.71	-0.04	42	50	0	36.37	0.31	R	MTIQGGALR	T			D:\Pkl\Bethan Jones iTRAQ\2D_BethanJones_iTRAQ_extendgradient_120310__inj2_6.pkl (query 68)	114/113	0.805	114/115	0.891	114/117	0.771	116/113	0.716	116/115	0.727	116/117	0.642	118/113	1.023	118/115	1.03	118/117	0.89	114/116	1.172	114/118	0.852	113/115	1.02	113/117
49						3031	1	0	417.57	1249.68	3	1249.71	-0.04	42	50	0	15.69	36	R	MTIQGGALR	T			D:\Pkl\Bethan Jones iTRAQ\2D_BethanJones_iTRAQ_extendgradient_120310__inj1b_6.pkl (query 355)	114/113	---	114/115	---	114/117	---	116/113	---	116/115	---	116/117	---	118/113	---	118/115	---	118/117	---	114/116	---	114/118	---	113/115	---	113/117
49						20766	1	0	625.85	1249.68	2	1249.71	-0.04	42	50	0	39.7	0.14	R	MTIQGGALR	T			D:\Pkl\Bethan Jones iTRAQ\2D_BethanJones_iTRAQ_extendgradient_120310__inj1_6.pkl (query 246)	114/113	0.934	114/115	0.902	114/117	0.811	116/113	0.768	116/115	0.681	116/117	0.625	118/113	1.117	118/115	0.98	118/117	0.88	114/116	1.266	114/118	0.906	113/115	0.89	113/117
49						3032	1	0	417.57	1249.68	3	1249.71	-0.03	42	50	0	17.06	26	R	MTIQGGALR	T			D:\Pkl\Bethan Jones iTRAQ\2D_BethanJones_iTRAQ_extendgradient_120310__inj3_6.pkl (query 559)	114/113	---	114/115	---	114/117	---	116/113	---	116/115	---	116/117	---	118/113	---	118/115	---	118/117	---	114/116	---	114/118	---	113/115	---	113/117
49						3033	3	0	417.57	1249.68	3	1249.71	-0.03	42	50	0	13.19	65	R	MTIQGGALR	T			D:\Pkl\Bethan Jones iTRAQ\2D_BethanJones_iTRAQ_extendgradient_120310__inj2_6.pkl (query 333)	114/113	---	114/115	---	114/117	---	116/113	---	116/115	---	116/117	---	118/113	---	118/115	---	118/117	---	114/116	---	114/118	---	113/115	---	113/117
49						20767	1	0	625.85	1249.69	2	1249.71	-0.02	42	50	0	21.44	9.8	R	MTIQGGALR	T			D:\Pkl\Bethan Jones iTRAQ\2D_BethanJones_iTRAQ_amended1_220210_inj2_5.pkl (query 241)	114/113	---	114/115	---	114/117	---	116/113	---	116/115	---	116/117	---	118/113	---	118/115	---	118/117	---	114/116	---	114/118	---	113/115	---	113/117
49						3035	2	0	417.57	1249.7	3	1249.71	-0.01	42	50	0	15.62	37	R	MTIQGGALR	T			D:\Pkl\Bethan Jones iTRAQ\2D_BethanJones_iTRAQ_extendgradient_120310__inj1_6.pkl (query 319)	114/113	---	114/115	---	114/117	---	116/113	---	116/115	---	116/117	---	118/113	---	118/115	---	118/117	---	114/116	---	114/118	---	113/115	---	113/117
49						18969	1	1	579.99	1736.93	3	1736.96	-0.03	21	32	1	12.01	53	-	PYWTRAAALQTR	A			D:\Pkl\Bethan Jones iTRAQ\2D_BethanJones_iTRAQ_amended1_220210_inj1_2.pkl (query 89)	114/113	---	114/115	---	114/117	---	116/113	---	116/115	---	116/117	---	118/113	---	118/115	---	118/117	---	114/116	---	114/118	---	113/115	---	113/117
49						23438	1	0	810.75	2429.22	3	2429.37	-0.15	51	66	0	65.92	0.00012	R	TYPFDPTVDSVQVLLK	T			D:\Pkl\Bethan Jones iTRAQ\2D_BethanJones_iTRAQ_amended1_220210_inj2_5.pkl (query 112)	114/113	0.825	114/115	0.859	114/117	0.677	116/113	0.816	116/115	0.781	116/117	0.627	118/113	1.021	118/115	0.967	118/117	0.761	114/116	1.052	114/118	0.874	113/115	0.96	113/117
49						23439	1	0	810.76	2429.25	3	2429.37	-0.12	51	66	0	63.52	0.00022	R	TYPFDPTVDSVQVLLK	T			D:\Pkl\Bethan Jones iTRAQ\2D_BethanJones_iTRAQ_amended1_220210_inj1_5.pkl (query 139)	114/113	0.844	114/115	0.784	114/117	0.658	116/113	0.819	116/115	0.699	116/117	0.598	118/113	1.013	118/115	0.857	118/117	0.717	114/116	1.073	114/118	0.902	113/115	0.857	113/117
49						23441	2	0	810.77	2429.28	3	2429.37	-0.08	51	66	0	48.47	0.0074	R	TYPFDPTVDSVQVLLK	T			D:\Pkl\Bethan Jones iTRAQ\2D_BethanJones_iTRAQ_amended1_220210_inj3_5.pkl (query 127)	114/113	0.906	114/115	0.818	114/117	0.681	116/113	0.801	116/115	0.665	116/117	0.564	118/113	1.013	118/115	0.832	118/117	0.692	114/116	1.177	114/118	0.967	113/115	0.833	113/117
49						23442	2	0	810.77	2429.29	3	2429.37	-0.08	51	66	0	48.47	0.0074	R	TYPFDPTVDSVQVLLK	T			D:\Pkl\Bethan Jones iTRAQ\2D_BethanJones_iTRAQ_amended1_220210_inj3_5.pkl (query 126)	114/113	0.906	114/115	0.818	114/117	0.681	116/113	0.801	116/115	0.665	116/117	0.564	118/113	1.013	118/115	0.832	118/117	0.692	114/116	1.177	114/118	0.967	113/115	0.833	113/117
49						23443	1	0	810.78	2429.32	3	2429.37	-0.05	51	66	0	65.91	0.00014	R	TYPFDPTVDSVQVLLK	T			D:\Pkl\Bethan Jones iTRAQ\2D_BethanJones_iTRAQ_extendgradient_120310__inj2_6.pkl (query 133)	114/113	0.794	114/115	0.803	114/117	0.613	116/113	0.848	116/115	0.788	116/117	0.613	118/113	1.065	118/115	0.979	118/117	0.746	114/116	0.975	114/118	0.807	113/115	0.932	113/117
49						23444	1	0	810.79	2429.34	3	2429.37	-0.02	51	66	0	66.01	0.00014	R	TYPFDPTVDSVQVLLK	T			D:\Pkl\Bethan Jones iTRAQ\2D_BethanJones_iTRAQ_extendgradient_120310__inj3_6.pkl (query 155)	114/113	0.901	114/115	0.833	114/117	0.711	116/113	0.853	116/115	0.725	116/117	0.63	118/113	1.035	118/115	0.871	118/117	0.742	114/116	1.1	114/118	0.941	113/115	0.853	113/117
50	gi|58181884|gb|CX771531.1|CX771531	UI-EH-HG0-aaa-n-14-0-UI.s1 UI-EH-HG0 Emiliania huxleyi cDNA clone UI-EH-HG0-aaa-n-14-0-UI 3~, mRNA sequence	197	31757	25	6889	1	1	452.8	903.58	2	903.49	0.09	243	247	1	9.67	3.00E+02	R	XASRR	R			D:\Pkl\Bethan Jones iTRAQ\2D_BethanJones_iTRAQ_extendgradient_120310__inj1b_6.pkl (query 258)	114/113	---	114/115	---	114/117	---	116/113	---	116/115	---	116/117	---	118/113	---	118/115	---	118/117	---	114/116	---	114/118	---	113/115	---	113/117
50						6891	1	1	452.8	903.59	2	903.49	0.1	243	247	1	7.95	4.50E+02	R	XASRR	R			D:\Pkl\Bethan Jones iTRAQ\2D_BethanJones_iTRAQ_extendgradient_120310__inj1_6.pkl (query 392)	114/113	---	114/115	---	114/117	---	116/113	---	116/115	---	116/117	---	118/113	---	118/115	---	118/117	---	114/116	---	114/118	---	113/115	---	113/117
50						6894	1	1	452.8	903.59	2	903.49	0.1	243	247	1	9.67	3.00E+02	R	XASRR	R			D:\Pkl\Bethan Jones iTRAQ\2D_BethanJones_iTRAQ_extendgradient_120310__inj1b_6.pkl (query 257)	114/113	---	114/115	---	114/117	---	116/113	---	116/115	---	116/117	---	118/113	---	118/115	---	118/117	---	114/116	---	114/118	---	113/115	---	113/117
50						6895	1	1	452.8	903.59	2	903.49	0.11	243	247	1	7.95	4.50E+02	R	XASRR	R			D:\Pkl\Bethan Jones iTRAQ\2D_BethanJones_iTRAQ_extendgradient_120310__inj1_6.pkl (query 394)	114/113	---	114/115	---	114/117	---	116/113	---	116/115	---	116/117	---	118/113	---	118/115	---	118/117	---	114/116	---	114/118	---	113/115	---	113/117
50						8048	5	0	461.78	921.54	2	921.52	0.02	43	48	0	9.33	3.10E+02	R	VTGGER	S			D:\Pkl\Bethan Jones iTRAQ\2D_BethanJones_iTRAQ_amended1_220210_inj3_2.pkl (query 262)	114/113	---	114/115	---	114/117	---	116/113	---	116/115	---	116/117	---	118/113	---	118/115	---	118/117	---	114/116	---	114/118	---	113/115	---	113/117
50						20760	1	0	625.8	1249.59	2	1249.71	-0.12	61	69	0	38.99	0.17	R	MTIQGGALR	T			D:\Pkl\Bethan Jones iTRAQ\2D_BethanJones_iTRAQ_amended1_220210_inj1_5.pkl (query 82)	114/113	0.89	114/115	0.818	114/117	0.715	116/113	0.742	116/115	0.626	116/117	0.558	118/113	1.126	118/115	0.941	118/117	0.821	114/116	1.25	114/118	0.856	113/115	0.848	113/117
50						20761	1	0	625.81	1249.61	2	1249.71	-0.1	61	69	0	39.07	0.17	R	MTIQGGALR	T			D:\Pkl\Bethan Jones iTRAQ\2D_BethanJones_iTRAQ_amended1_220210_inj3_5.pkl (query 166)	114/113	0.884	114/115	0.891	114/117	0.769	116/113	0.75	116/115	0.694	116/117	0.611	118/113	1.061	118/115	0.973	118/117	0.838	114/116	1.228	114/118	0.901	113/115	0.929	113/117
50						20763	1	0	625.82	1249.63	2	1249.71	-0.08	61	69	0	38.2	0.2	R	MTIQGGALR	T			D:\Pkl\Bethan Jones iTRAQ\2D_BethanJones_iTRAQ_extendgradient_120310__inj3_6.pkl (query 257)	114/113	0.792	114/115	0.825	114/117	0.743	116/113	0.699	116/115	0.67	116/117	0.615	118/113	1.003	118/115	0.952	118/117	0.855	114/116	1.179	114/118	0.854	113/115	0.962	113/117
50						20764	1	0	625.83	1249.65	2	1249.71	-0.06	61	69	0	30.7	1.1	R	MTIQGGALR	T			D:\Pkl\Bethan Jones iTRAQ\2D_BethanJones_iTRAQ_extendgradient_120310__inj1b_6.pkl (query 89)	114/113	---	114/115	---	114/117	---	116/113	---	116/115	---	116/117	---	118/113	---	118/115	---	118/117	---	114/116	---	114/118	---	113/115	---	113/117
50						3028	10	0	417.56	1249.67	3	1249.71	-0.04	61	69	0	11.58	92	R	MTIQGGALR	T			D:\Pkl\Bethan Jones iTRAQ\2D_BethanJones_iTRAQ_amended1_220210_inj1_5.pkl (query 223)	114/113	---	114/115	---	114/117	---	116/113	---	116/115	---	116/117	---	118/113	---	118/115	---	118/117	---	114/116	---	114/118	---	113/115	---	113/117
50						3029	1	0	417.56	1249.67	3	1249.71	-0.04	61	69	0	17.06	26	R	MTIQGGALR	T			D:\Pkl\Bethan Jones iTRAQ\2D_BethanJones_iTRAQ_extendgradient_120310__inj3_6.pkl (query 558)	114/113	---	114/115	---	114/117	---	116/113	---	116/115	---	116/117	---	118/113	---	118/115	---	118/117	---	114/116	---	114/118	---	113/115	---	113/117
50						20765	1	0	625.84	1249.67	2	1249.71	-0.04	61	69	0	36.37	0.31	R	MTIQGGALR	T			D:\Pkl\Bethan Jones iTRAQ\2D_BethanJones_iTRAQ_extendgradient_120310__inj2_6.pkl (query 68)	114/113	0.805	114/115	0.891	114/117	0.771	116/113	0.716	116/115	0.727	116/117	0.642	118/113	1.023	118/115	1.03	118/117	0.89	114/116	1.172	114/118	0.852	113/115	1.02	113/117
50						3031	1	0	417.57	1249.68	3	1249.71	-0.04	61	69	0	15.69	36	R	MTIQGGALR	T			D:\Pkl\Bethan Jones iTRAQ\2D_BethanJones_iTRAQ_extendgradient_120310__inj1b_6.pkl (query 355)	114/113	---	114/115	---	114/117	---	116/113	---	116/115	---	116/117	---	118/113	---	118/115	---	118/117	---	114/116	---	114/118	---	113/115	---	113/117
50						20766	1	0	625.85	1249.68	2	1249.71	-0.04	61	69	0	39.7	0.14	R	MTIQGGALR	T			D:\Pkl\Bethan Jones iTRAQ\2D_BethanJones_iTRAQ_extendgradient_120310__inj1_6.pkl (query 246)	114/113	0.934	114/115	0.902	114/117	0.811	116/113	0.768	116/115	0.681	116/117	0.625	118/113	1.117	118/115	0.98	118/117	0.88	114/116	1.266	114/118	0.906	113/115	0.89	113/117
50						3032	1	0	417.57	1249.68	3	1249.71	-0.03	61	69	0	17.06	26	R	MTIQGGALR	T			D:\Pkl\Bethan Jones iTRAQ\2D_BethanJones_iTRAQ_extendgradient_120310__inj3_6.pkl (query 559)	114/113	---	114/115	---	114/117	---	116/113	---	116/115	---	116/117	---	118/113	---	118/115	---	118/117	---	114/116	---	114/118	---	113/115	---	113/117
50						3033	3	0	417.57	1249.68	3	1249.71	-0.03	61	69	0	13.19	65	R	MTIQGGALR	T			D:\Pkl\Bethan Jones iTRAQ\2D_BethanJones_iTRAQ_extendgradient_120310__inj2_6.pkl (query 333)	114/113	---	114/115	---	114/117	---	116/113	---	116/115	---	116/117	---	118/113	---	118/115	---	118/117	---	114/116	---	114/118	---	113/115	---	113/117
50						20767	1	0	625.85	1249.69	2	1249.71	-0.02	61	69	0	21.44	9.8	R	MTIQGGALR	T			D:\Pkl\Bethan Jones iTRAQ\2D_BethanJones_iTRAQ_amended1_220210_inj2_5.pkl (query 241)	114/113	---	114/115	---	114/117	---	116/113	---	116/115	---	116/117	---	118/113	---	118/115	---	118/117	---	114/116	---	114/118	---	113/115	---	113/117
50						3035	2	0	417.57	1249.7	3	1249.71	-0.01	61	69	0	15.62	37	R	MTIQGGALR	T			D:\Pkl\Bethan Jones iTRAQ\2D_BethanJones_iTRAQ_extendgradient_120310__inj1_6.pkl (query 319)	114/113	---	114/115	---	114/117	---	116/113	---	116/115	---	116/117	---	118/113	---	118/115	---	118/117	---	114/116	---	114/118	---	113/115	---	113/117
50						18969	1	0	579.99	1736.93	3	1736.96	-0.03	19	30	1	12.01	53	-	PYWTRAAALQTR	A			D:\Pkl\Bethan Jones iTRAQ\2D_BethanJones_iTRAQ_amended1_220210_inj1_2.pkl (query 89)	114/113	---	114/115	---	114/117	---	116/113	---	116/115	---	116/117	---	118/113	---	118/115	---	118/117	---	114/116	---	114/118	---	113/115	---	113/117
50						23438	1	0	810.75	2429.22	3	2429.37	-0.15	70	85	0	65.92	0.00012	R	TYPFDPTVDSVQVLLK	T			D:\Pkl\Bethan Jones iTRAQ\2D_BethanJones_iTRAQ_amended1_220210_inj2_5.pkl (query 112)	114/113	0.825	114/115	0.859	114/117	0.677	116/113	0.816	116/115	0.781	116/117	0.627	118/113	1.021	118/115	0.967	118/117	0.761	114/116	1.052	114/118	0.874	113/115	0.96	113/117
50						23439	1	0	810.76	2429.25	3	2429.37	-0.12	70	85	0	63.52	0.00022	R	TYPFDPTVDSVQVLLK	T			D:\Pkl\Bethan Jones iTRAQ\2D_BethanJones_iTRAQ_amended1_220210_inj1_5.pkl (query 139)	114/113	0.844	114/115	0.784	114/117	0.658	116/113	0.819	116/115	0.699	116/117	0.598	118/113	1.013	118/115	0.857	118/117	0.717	114/116	1.073	114/118	0.902	113/115	0.857	113/117
50						23441	2	0	810.77	2429.28	3	2429.37	-0.08	70	85	0	48.47	0.0074	R	TYPFDPTVDSVQVLLK	T			D:\Pkl\Bethan Jones iTRAQ\2D_BethanJones_iTRAQ_amended1_220210_inj3_5.pkl (query 127)	114/113	0.906	114/115	0.818	114/117	0.681	116/113	0.801	116/115	0.665	116/117	0.564	118/113	1.013	118/115	0.832	118/117	0.692	114/116	1.177	114/118	0.967	113/115	0.833	113/117
50						23442	2	0	810.77	2429.29	3	2429.37	-0.08	70	85	0	48.47	0.0074	R	TYPFDPTVDSVQVLLK	T			D:\Pkl\Bethan Jones iTRAQ\2D_BethanJones_iTRAQ_amended1_220210_inj3_5.pkl (query 126)	114/113	0.906	114/115	0.818	114/117	0.681	116/113	0.801	116/115	0.665	116/117	0.564	118/113	1.013	118/115	0.832	118/117	0.692	114/116	1.177	114/118	0.967	113/115	0.833	113/117
50						23443	1	0	810.78	2429.32	3	2429.37	-0.05	70	85	0	65.91	0.00014	R	TYPFDPTVDSVQVLLK	T			D:\Pkl\Bethan Jones iTRAQ\2D_BethanJones_iTRAQ_extendgradient_120310__inj2_6.pkl (query 133)	114/113	0.794	114/115	0.803	114/117	0.613	116/113	0.848	116/115	0.788	116/117	0.613	118/113	1.065	118/115	0.979	118/117	0.746	114/116	0.975	114/118	0.807	113/115	0.932	113/117
50						23444	1	0	810.79	2429.34	3	2429.37	-0.02	70	85	0	66.01	0.00014	R	TYPFDPTVDSVQVLLK	T			D:\Pkl\Bethan Jones iTRAQ\2D_BethanJones_iTRAQ_extendgradient_120310__inj3_6.pkl (query 155)	114/113	0.901	114/115	0.833	114/117	0.711	116/113	0.853	116/115	0.725	116/117	0.63	118/113	1.035	118/115	0.871	118/117	0.742	114/116	1.1	114/118	0.941	113/115	0.853	113/117
51	gi|208425973|gb|GE166200.1|GE166200	CAHP7122.fwd CAHP Emiliania huxleyi CCMP1516 day 14 post innoculation L Emiliania huxleyi cDNA clone CAHP7122 5~, mRNA sequence	197	36037	17	7500	3	0	457.28	912.54	2	912.45	0.1	117	121	0	5.29	9.20E+02	R	TSCPR	G			D:\Pkl\Bethan Jones iTRAQ\2D_BethanJones_iTRAQ_amended1_220210_inj2_5.pkl (query 169)	114/113	---	114/115	---	114/117	---	116/113	---	116/115	---	116/117	---	118/113	---	118/115	---	118/117	---	114/116	---	114/118	---	113/115	---	113/117
51						5716	3	1	443.89	1328.65	3	1328.72	-0.07	252	260	0	3.38	5.80E+02	R	HSLPDGIMR	A			D:\Pkl\Bethan Jones iTRAQ\2D_BethanJones_iTRAQ_amended1_220210_inj1_3.pkl (query 57)	114/113	---	114/115	---	114/117	---	116/113	---	116/115	---	116/117	---	118/113	---	118/115	---	118/117	---	114/116	---	114/118	---	113/115	---	113/117
51						8846	3	1	467.93	1400.78	3	1400.83	-0.06	182	188	0	5.58	3.30E+02	K	CVLATIK	N			D:\Pkl\Bethan Jones iTRAQ\2D_BethanJones_iTRAQ_extendgradient_120310__inj3_7.pkl (query 552)	114/113	---	114/115	---	114/117	---	116/113	---	116/115	---	116/117	---	118/113	---	118/115	---	118/117	---	114/116	---	114/118	---	113/115	---	113/117
51						8849	1	1	467.94	1400.78	3	1400.83	-0.05	182	188	0	14.35	44	K	CVLATIK	N			D:\Pkl\Bethan Jones iTRAQ\2D_BethanJones_iTRAQ_extendgradient_120310__inj1b_7.pkl (query 133)	114/113	---	114/115	---	114/117	---	116/113	---	116/115	---	116/117	---	118/113	---	118/115	---	118/117	---	114/116	---	114/118	---	113/115	---	113/117
51						8854	2	1	467.94	1400.79	3	1400.83	-0.04	182	188	0	5.01	3.70E+02	K	CVLATIK	N			D:\Pkl\Bethan Jones iTRAQ\2D_BethanJones_iTRAQ_extendgradient_120310__inj2_7.pkl (query 561)	114/113	---	114/115	---	114/117	---	116/113	---	116/115	---	116/117	---	118/113	---	118/115	---	118/117	---	114/116	---	114/118	---	113/115	---	113/117
51						8861	2	1	467.95	1400.82	3	1400.83	-0.02	182	188	0	5.3	3.50E+02	K	CVLATIK	N			D:\Pkl\Bethan Jones iTRAQ\2D_BethanJones_iTRAQ_extendgradient_120310__inj1_7.pkl (query 103)	114/113	---	114/115	---	114/117	---	116/113	---	116/115	---	116/117	---	118/113	---	118/115	---	118/117	---	114/116	---	114/118	---	113/115	---	113/117
51						15230	1	1	525.61	1573.8	3	1573.86	-0.06	12	20	0	18.43	15	K	NVEASGDFK	V			D:\Pkl\Bethan Jones iTRAQ\2D_BethanJones_iTRAQ_extendgradient_120310__inj2_2.pkl (query 224)	114/113	---	114/115	---	114/117	---	116/113	---	116/115	---	116/117	---	118/113	---	118/115	---	118/117	---	114/116	---	114/118	---	113/115	---	113/117
51						18194	1	1	562.98	1685.92	3	1685.97	-0.05	107	116	0	30.48	0.85	R	AGTANIFAWK	G			D:\Pkl\Bethan Jones iTRAQ\2D_BethanJones_iTRAQ_extendgradient_120310__inj3_7.pkl (query 128)	114/113	0.199	114/115	1.1	114/117	1	116/113	0.159	116/115	0.808	116/117	0.748	118/113	0.226	118/115	1.136	118/117	1.03	114/116	1.303	114/118	0.954	113/115	5.105	113/117
51						18195	1	1	562.98	1685.92	3	1685.97	-0.05	107	116	0	15.24	28	R	AGTANIFAWK	G			D:\Pkl\Bethan Jones iTRAQ\2D_BethanJones_iTRAQ_extendgradient_120310__inj2_7.pkl (query 477)	114/113	---	114/115	---	114/117	---	116/113	---	116/115	---	116/117	---	118/113	---	118/115	---	118/117	---	114/116	---	114/118	---	113/115	---	113/117
51						18196	1	1	562.98	1685.92	3	1685.97	-0.05	107	116	0	24.01	3.8	R	AGTANIFAWK	G			D:\Pkl\Bethan Jones iTRAQ\2D_BethanJones_iTRAQ_extendgradient_120310__inj2_7.pkl (query 129)	114/113	0.146	114/115	0.804	114/117	0.88	116/113	0.127	116/115	0.639	116/117	0.713	118/113	0.286	118/115	1.428	118/117	1.559	114/116	1.203	114/118	0.555	113/115	5.064	113/117
51						18198	1	1	562.98	1685.93	3	1685.97	-0.04	107	116	0	35.43	0.27	R	AGTANIFAWK	G			D:\Pkl\Bethan Jones iTRAQ\2D_BethanJones_iTRAQ_extendgradient_120310__inj1_7.pkl (query 106)	114/113	0.125	114/115	1.366	114/117	1.005	116/113	0.068	116/115	0.683	116/117	0.512	118/113	0.129	118/115	1.282	118/117	0.94	114/116	1.913	114/118	1.05	113/115	10.099	113/117
51						21305	2	1	640.01	1917	3	1917.06	-0.06	21	32	1	3.78	3.10E+02	K	VADMSLADFGRK	E			D:\Pkl\Bethan Jones iTRAQ\2D_BethanJones_iTRAQ_amended1_220210_inj1_5.pkl (query 250)	114/113	---	114/115	---	114/117	---	116/113	---	116/115	---	116/117	---	118/113	---	118/115	---	118/117	---	114/116	---	114/118	---	113/115	---	113/117
51						21722	1	1	660.04	1977.1	3	1977.16	-0.06	49	61	1	56.01	0.0017	R	KEFGPAQPLAGVR	V			D:\Pkl\Bethan Jones iTRAQ\2D_BethanJones_iTRAQ_extendgradient_120310__inj1_5.pkl (query 271)	114/113	0.18	114/115	0.63	114/117	0.705	116/113	0.256	116/115	0.824	116/117	0.94	118/113	0.489	118/115	1.559	118/117	1.74	114/116	0.731	114/118	0.398	113/115	3.232	113/117
51						21868	3	1	668.29	2001.86	3	2002.02	-0.15	1	15	0	5.25	4.50E+02	-	QMTTFLPESMTSVAR	M			D:\Pkl\Bethan Jones iTRAQ\2D_BethanJones_iTRAQ_extendgradient_120310__inj3_8.pkl (query 282)	114/113	---	114/115	---	114/117	---	116/113	---	116/115	---	116/117	---	118/113	---	118/115	---	118/117	---	114/116	---	114/118	---	113/115	---	113/117
51						22332	1	1	696.33	2085.96	3	2086.05	-0.08	33	48	0	58.87	0.0022	K	ELDIAEHEMPGLMAAR	K			D:\Pkl\Bethan Jones iTRAQ\2D_BethanJones_iTRAQ_extendgradient_120310__inj3_3.pkl (query 208)	114/113	0.475	114/115	1.603	114/117	1.577	116/113	0.246	116/115	0.763	116/117	0.765	118/113	0.421	118/115	1.292	118/117	1.268	114/116	2.009	114/118	1.222	113/115	3.111	113/117
51						22333	1	1	696.34	2086.01	3	2086.05	-0.04	33	48	0	72.25	0.0001	K	ELDIAEHEMPGLMAAR	K			D:\Pkl\Bethan Jones iTRAQ\2D_BethanJones_iTRAQ_extendgradient_120310__inj2_3.pkl (query 164)	114/113	0.493	114/115	1.918	114/117	1.685	116/113	0.285	116/115	1.019	116/117	0.912	118/113	0.412	118/115	1.459	118/117	1.278	114/116	1.801	114/118	1.295	113/115	3.59	113/117
51						22334	1	1	696.37	2086.07	3	2086.05	0.02	33	48	0	60.26	0.0017	K	ELDIAEHEMPGLMAAR	K			D:\Pkl\Bethan Jones iTRAQ\2D_BethanJones_iTRAQ_extendgradient_120310__inj1b_3.pkl (query 139)	114/113	0.461	114/115	1.343	114/117	1.319	116/113	0.294	116/115	0.785	116/117	0.786	118/113	0.482	118/115	1.276	118/117	1.25	114/116	1.636	114/118	1.036	113/115	2.685	113/117
52	gi|261440043|gb|FP189206.1|FP189206	FP189206 diploid cell library (AAZ0ABA) Emiliania huxleyi cDNA clone AAZ0ABA24YJ04 (AAZ0ABA24YJ04FM1) 5~, mRNA sequence	196	26096	9	9954	1	1	473.25	1416.73	3	1416.81	-0.07	71	77	0	10.64	2.50E+02	K	EVDATFK	V			D:\Pkl\Bethan Jones iTRAQ\2D_BethanJones_iTRAQ_extendgradient_120310__inj2_2.pkl (query 60)	114/113	---	114/115	---	114/117	---	116/113	---	116/115	---	116/117	---	118/113	---	118/115	---	118/117	---	114/116	---	114/118	---	113/115	---	113/117
52						9973	1	1	473.27	1416.78	3	1416.81	-0.03	71	77	0	10.94	2.30E+02	K	EVDATFK	V			D:\Pkl\Bethan Jones iTRAQ\2D_BethanJones_iTRAQ_extendgradient_120310__inj3_2.pkl (query 332)	114/113	---	114/115	---	114/117	---	116/113	---	116/115	---	116/117	---	118/113	---	118/115	---	118/117	---	114/116	---	114/118	---	113/115	---	113/117
52						9982	1	1	473.27	1416.8	3	1416.81	-0.01	71	77	0	10.31	2.70E+02	K	EVDATFK	V			D:\Pkl\Bethan Jones iTRAQ\2D_BethanJones_iTRAQ_extendgradient_120310__inj1b_2.pkl (query 247)	114/113	---	114/115	---	114/117	---	116/113	---	116/115	---	116/117	---	118/113	---	118/115	---	118/117	---	114/116	---	114/118	---	113/115	---	113/117
52						20303	1	1	607.7	1820.07	3	1820.16	-0.08	59	70	0	48.98	0.011	K	GLTLLEAAALIK	E			D:\Pkl\Bethan Jones iTRAQ\2D_BethanJones_iTRAQ_amended1_220210_inj2_1.pkl (query 184)	114/113	1.947	114/115	1.394	114/117	1.201	116/113	2.751	116/115	1.809	116/117	1.59	118/113	0.673	118/115	0.438	118/117	0.377	114/116	0.737	114/118	3.132	113/115	0.66	113/117
52						20307	1	1	607.71	1820.11	3	1820.16	-0.05	59	70	0	59.36	0.0011	K	GLTLLEAAALIK	E			D:\Pkl\Bethan Jones iTRAQ\2D_BethanJones_iTRAQ_extendgradient_120310__inj3_7.pkl (query 157)	114/113	2.329	114/115	0.989	114/117	0.843	116/113	3.942	116/115	1.537	116/117	1.336	118/113	0.291	118/115	0.113	118/117	0.096	114/116	0.615	114/118	8.653	113/115	0.391	113/117
52						20308	1	1	607.71	1820.11	3	1820.16	-0.05	59	70	0	63.31	0.00043	K	GLTLLEAAALIK	E			D:\Pkl\Bethan Jones iTRAQ\2D_BethanJones_iTRAQ_amended1_220210_inj3_1.pkl (query 189)	114/113	1.547	114/115	0.988	114/117	0.772	116/113	2.01	116/115	1.179	116/117	0.939	118/113	-0.306	118/115	-0.178	118/117	-0.139	114/116	0.802	114/118	-5.465	113/115	0.589	113/117
52						20309	1	1	607.71	1820.11	3	1820.16	-0.05	59	70	0	57.37	0.0017	K	GLTLLEAAALIK	E			D:\Pkl\Bethan Jones iTRAQ\2D_BethanJones_iTRAQ_extendgradient_120310__inj2_7.pkl (query 160)	114/113	2.336	114/115	1.028	114/117	0.896	116/113	3.57	116/115	1.442	116/117	1.281	118/113	0.392	118/115	0.157	118/117	0.136	114/116	0.682	114/118	6.455	113/115	0.406	113/117
52						20310	1	1	607.72	1820.13	3	1820.16	-0.03	59	70	0	60.04	0.00097	K	GLTLLEAAALIK	E			D:\Pkl\Bethan Jones iTRAQ\2D_BethanJones_iTRAQ_extendgradient_120310__inj1_7.pkl (query 144)	114/113	2.279	114/115	0.84	114/117	0.805	116/113	3.724	116/115	1.261	116/117	1.232	118/113	0.441	118/115	0.148	118/117	0.141	114/116	0.637	114/118	5.593	113/115	0.34	113/117
52						20311	1	1	607.72	1820.13	3	1820.16	-0.03	59	70	0	26.9	2	K	GLTLLEAAALIK	E			D:\Pkl\Bethan Jones iTRAQ\2D_BethanJones_iTRAQ_extendgradient_120310__inj1b_7.pkl (query 170)	114/113	---	114/115	---	114/117	---	116/113	---	116/115	---	116/117	---	118/113	---	118/115	---	118/117	---	114/116	---	114/118	---	113/115	---	113/117
53	gi|208420462|gb|GE159497.1|GE159497	CAHP2854.fwd CAHP Emiliania huxleyi CCMP1516 day 14 post innoculation L Emiliania huxleyi cDNA clone CAHP2854 5~, mRNA sequence	190	32396	18	5482	6	0	441.22	880.42	2	880.51	-0.09	189	193	0	12.97	1.50E+02	R	GPTFR	R			D:\Pkl\Bethan Jones iTRAQ\2D_BethanJones_iTRAQ_amended1_220210_inj1_3.pkl (query 46)	114/113	---	114/115	---	114/117	---	116/113	---	116/115	---	116/117	---	118/113	---	118/115	---	118/117	---	114/116	---	114/118	---	113/115	---	113/117
53						5483	3	0	441.22	880.42	2	880.51	-0.09	189	193	0	15.36	87	R	GPTFR	R			D:\Pkl\Bethan Jones iTRAQ\2D_BethanJones_iTRAQ_amended1_220210_inj3_3.pkl (query 50)	114/113	---	114/115	---	114/117	---	116/113	---	116/115	---	116/117	---	118/113	---	118/115	---	118/117	---	114/116	---	114/118	---	113/115	---	113/117
53						5487	3	0	441.23	880.44	2	880.51	-0.06	189	193	0	20.89	26	R	GPTFR	R			D:\Pkl\Bethan Jones iTRAQ\2D_BethanJones_iTRAQ_amended1_220210_inj2_3.pkl (query 340)	114/113	---	114/115	---	114/117	---	116/113	---	116/115	---	116/117	---	118/113	---	118/115	---	118/117	---	114/116	---	114/118	---	113/115	---	113/117
53						5505	5	0	441.27	880.52	2	880.51	0.01	189	193	0	9.06	3.90E+02	R	GPTFR	R			D:\Pkl\Bethan Jones iTRAQ\2D_BethanJones_iTRAQ_extendgradient_120310__inj2_6.pkl (query 308)	114/113	---	114/115	---	114/117	---	116/113	---	116/115	---	116/117	---	118/113	---	118/115	---	118/117	---	114/116	---	114/118	---	113/115	---	113/117
53						7293	1	0	455.96	1364.86	3	1364.92	-0.06	235	241	0	10.68	96	K	VILATLK	S			D:\Pkl\Bethan Jones iTRAQ\2D_BethanJones_iTRAQ_extendgradient_120310__inj3_7.pkl (query 287)	114/113	---	114/115	---	114/117	---	116/113	---	116/115	---	116/117	---	118/113	---	118/115	---	118/117	---	114/116	---	114/118	---	113/115	---	113/117
53						7298	1	0	455.96	1364.87	3	1364.92	-0.05	235	241	0	12.03	69	K	VILATLK	S			D:\Pkl\Bethan Jones iTRAQ\2D_BethanJones_iTRAQ_extendgradient_120310__inj1b_7.pkl (query 307)	114/113	---	114/115	---	114/117	---	116/113	---	116/115	---	116/117	---	118/113	---	118/115	---	118/117	---	114/116	---	114/118	---	113/115	---	113/117
[truncated: 1,544 more rows]
[truncated: 74 more columns]
