# Supplementary material for: Responses of the Emiliania huxleyi Proteome to Ocean Acidification
Source: PLoS One. 2013 Apr 12;8(4):e61868. doi: 10.1371/journal.pone.0061868 (PMC3625171; doi:10.1371/journal.pone.0061868)
Supplement: Data S1 — Output files from BUDAPEST analysis. (ZIP) [file pone.0061868.s001.zip › BUDAPEST data/ehux110516.itraq.130k.mascot.txt]

Header,--------------------------------------------------------

Search title,iTRAQ
Timestamp,2011-05-16T10:53:00Z
User,Bethan Jones reprocessed data
Email,pjss@soton.ac.uk
Report URI,http://152.78.148.51/mascot/cgi/master_results.pl?file=../data/20110516/F005894.dat
Peak list data path,C:\Program Files\Matrix Science\Mascot Daemon\mgf\35 Bethan Jones  iTRAQ 4090 combined reprocessed\mascot_daemon_merge.mgf
Peak list format,Mascot generic
Search type,MIS
Mascot version,2.2.04
Database,EHux9040combined
Fasta file,remade130k_1.fas
Total sequences,777846
Total residues,168080334
Sequences after taxonomy filter,777846
Number of queries,24119
Warning,"There is an error in a configuration file: Error in WWW section of ..\config\mascot.dat: ~~	~~	~~	~~"
Warning,Invalid value (2.0+) specified for the ~CHARGE~ parameter
Warning,Invalid value () specified for the ~CHARGE~ parameter
Warning,Invalid value (2.0+) specified for the ~CHARGE~ parameter
Warning,Invalid value () specified for the ~CHARGE~ parameter
Warning,Invalid value (1.0+) specified for the ~CHARGE~ parameter
Warning,Invalid value () specified for the ~CHARGE~ parameter
Warning,Invalid value (1.0+) specified for the ~CHARGE~ parameter
Warning,Invalid value () specified for the ~CHARGE~ parameter
Warning,Invalid value (1.0+) specified for the ~CHARGE~ parameter
Warning,Invalid value () specified for the ~CHARGE~ parameter
Warning,Error 61 has been detected 48238 times and only the first 10 messages have been output

Decoy,--------------------------------------------------------

Number of matches above identity threshold in search of real database,426,,,
Number of matches above identity threshold in search of decoy database,0,,,
Number of matches above homology threshold in search of real database,837,,,
Number of matches above homology threshold in search of decoy database,42,,,

Variable modifications,--------------------------------------------------------,,,

Identifier,Name,Delta,Neutral loss(es),
1,iTRAQ8plex (Y),304.205353,0,
2,Oxidation (M),15.994919,63.998285,0

Search Parameters,--------------------------------------------------------,,,

Taxonomy filter,All entries,,,
Enzyme,Trypsin,,,
Maximum Missed Cleavages,1,,,
Fixed modifications,"iTRAQ8plex (K),iTRAQ8plex (N-term),Methylthio (C),iTRAQ8plex (N-term),iTRAQ8plex (K)"
Quantitation method,iTRAQ 8plex_Ray Allan
Variable modifications,"iTRAQ8plex (Y),Oxidation (M)"
Peptide Mass Tolerance,150
Peptide Mass Tolerance Units,ppm
Fragment Mass Tolerance,0.3
Fragment Mass Tolerance Units,Da
Mass values,Monoisotopic
Instrument type,ESI-QUAD-TOF
Decoy database also searched,1

Format parameters,--------------------------------------------------------

Significance threshold,0.05
Max. number of hits,0
Use MudPIT protein scoring,1
Ions score cut-off,0,,,,,,,,,,,,,,,,,,,,,,,,,,,,,,,,,,,,,,,,,,,,,,,,,,,
Include same-set proteins,0,,,,,,,,,,,,,,,,,,,,,,,,,,,,,,,,,,,,,,,,,,,,,,,,,,,
Include sub-set proteins,0,,,,,,,,,,,,,,,,,,,,,,,,,,,,,,,,,,,,,,,,,,,,,,,,,,,
Include unassigned,0,,,,,,,,,,,,,,,,,,,,,,,,,,,,,,,,,,,,,,,,,,,,,,,,,,,
Require bold red,1,,,,,,,,,,,,,,,,,,,,,,,,,,,,,,,,,,,,,,,,,,,,,,,,,,,

Protein hits,--------------------------------------------------------,,,,,,,,,,,,,,,,,,,,,,,,,,,,,,,,,,,,,,,,,,,,,,,,,,,
