# Supplementary material for: Responses of the Emiliania huxleyi Proteome to Ocean Acidification
Source: PLoS One. 2013 Apr 12;8(4):e61868. doi: 10.1371/journal.pone.0061868 (PMC3625171; doi:10.1371/journal.pone.0061868)
Supplement: Data S1 — Output files from BUDAPEST analysis. (ZIP) [file pone.0061868.s001.zip › BUDAPEST data/EHUX130k.budapest.fas]

>bud_EMIHU__EHUX130k01a Similar (e=4.00e-40) to Q5CRJ4_CRYPV__Q5CRJ4 SubName: Full=Polyubiquitin with 3 Ub domains; Flags: Fragment;
gvitiysmrkiphqtqkrGGGDAQVCAKkqgcglaltakgshaxlredadrgdhharggavrldrqrqgrrsrtregvppdqqrLIFAGKqlegrpdplglqhpegvdaapgapaarrgadlrqdadredhharggpvrldrqrqgarsrtrrasrptssasssrasssrtggpsrtttsrrrrrctwgsacaaacrsssrrwpgrpsrsrgsratgsttsrprsrnrrasrpssspsssrasssrdghTLSDYNIQKESTLHLVLRlrggvxifvkTLTGKtilarggagrldrqrqgedpgqgrepgtlpapxlrgqaargrahplglqhpxgvdavpgapparrdadlrqdadrqdhhargravrldrqrqgqdpgqgrasrptssasssrasssrdgrtlsdyniqkestlhlvlrlrggvqifvktltgktitlegepcrldrqrqgqdpgqgrasrptssasssrasssrtgapsrdyniqkestlhlvlrlrggmqifvktltgkTITLEVEPSDSIDNVKakihdkeghprptssassspasisrtggrcgtttwrrslrctvgya
>bud_EMIHU__EHUX130k01b Similar (e=1.00e-164) to D0NTZ3_PHYIN__D0NTZ3 SubName: Full=Ubiquitin family protein, putative;
rtaMQIFVKTLTGKTITLEVEPSDSIDNVKakiqdkegippdqqrLIFAGKqledgrTLSDYNIQKESTLHLVLRlrggmqifvktltgktitlevepsdsidnvkakiqdkegippdqqrlifagkqledgrtlsdyniqkestlhlvlrlrggmqifvktltgktitlevepsdsidnvkakiqdkegippdqqrlifagkqledgrtlsdyniqkestlhlvlrlrggmqifvktltgktitlevepsdsidhvkakiqdkegippdqqrlifagkqledgrtlsdyniqkestlhlvlrlrggmghksnpwkkahskmrwkwkkkrtrrlqrkrrkmrqrsk
>bud_EMIHU__EHUX130k01c Similar (e=9.00e-38) to D0NXH1_PHYIN__D0NXH1 SubName: Full=Ubiquitin, putative;
prraamxifvktltgetitlegepcdsidnvkgedpgqgrgsrptssasssrasssrdgrTLSDYNIQKestlhlgrrlrggvqifvkTLTGKtitlevdpcdsidnvkaqdpgqggrpgrpaaphlrgqaargradplglqhpeggdaapgapparrradlrqdagrgdhharggagrldrqrqgqdpgtgghparaaaphlrgqaarGTGTPSRTTTSRrsrrctwcsacaaacxsssrrxparpyslegepadsidnvkakiqdkdgnpahyqrxifagkqledgrtlsdynihkewtlylvlllrggmqifvktltgkTITLEVEPSDSIDNVKakiqdkgghparpaaphlrgqaargtaapsrtttsrrsrrctwcsacaaacrsssrr
>bud_EMIHU__EHUX130k01d Similar (e=9.00e-33) to Q00Y36_OSTTA__Q00Y36 SubName: Full=Polyubiquitin (ISS);
pgrpsrsrwtratrsttsrrkiqdkegvpadqqrLIFAGKqledgrTLSDYNIQKeatlhlglrlrggvqifvktlagetitlegepgdwidnvkakiqeqegippeqqplifagkqlegrahplglqhpegvdaapgapparrraxlrqdadrqdhtrsrgsrptrsttsrrrsrtrtgtrhttsaxssrasssrtgapsrtttsirsgrctwcsscaagcrsssrrxparpsrsrssrptrsttsrprsrtregippdqqrlifagkqlegrphplglqhpegvdaapgapparrradlrqdadgqdhharggavptrsttsrprsrtregippdqqrlifagkqledgrtlsglqhpegvdaapgapparrhanlrqdadrqdhhargravrldxqrqgqdpxqggasppdqqclifpgkhledgrtlwdynvekestlhrglrlgggvrmvggtadantlplhgggegvs
>bud_EMIHU__EHUX130k01e Similar (e=5.00e-32) to Q5CRJ4_CRYPV__Q5CRJ4 SubName: Full=Polyubiquitin with 3 Ub domains; Flags: Fragment;
giclgrtlalhvaaamqifvkTLTGKTITLEVEPSDSIDNVKakiqdkegippdqqrLIFAGKqledgrTLSDYNIQKESTLHLVLRlrgggkkrkkkvytkpkkikhkhkkvklhvlkyykvdgagkitrlrkqcpscgpgifmashfdrqycghcgltymfenpgagadagkadtkgkkkk
>bud_EMIHU__EHUX130k01f Similar (e=8.00e-75) to C1N647_MICPS__C1N647 SubName: Full=Predicted protein;
ttllstimqifvkTLTGKTITLEVEPSDSIDNVKakiqdkegippdqqrLIFAGKqledgrTLSDYNIQKESTLHLVLRlrgghcqvpcgifddpklvaelkeacatikkaqtqvtelfaqpmsaqtfnqatrwvntkeehcakiitlmaeyclcqrvkpvgapgspftcetdyvdalkAHHVVMAAAMKakqssdpttadslehaigdvskmylpa
>bud_EMIHU__EHUX130k02a No BLAST hit (e<1.00e-04) to EHux_TaxaDB-THAPS.fas
fifarmlaavaallsftaplasrpvaqrgaavsmgekVLSLDNMGLYSGKaaqkapvrVLTRIEDLRvltslaeagvlsaaeeagvfsklesagaisqaekllpladklqvlalaetlinvpaglltaaavallagevgliaavpddsaplvalqlvsggvaglgavvllasgalfsalqstdxvctqagtqlarrlessegfispararrrssdgccggcafsvmgsakrmaaxvvqgnvrkradeptsartarafsrgvrgvtrvrlxpyrvgekhvsrrvtayacpnydfsigysrlvsg
>bud_EMIHU__EHUX130k03a No BLAST hit (e<1.00e-04) to EHux_TaxaDB-THAPS.fas
scfpsmhihthtfesslxggqqmggsrgcavapllrrgraggraglpapgalegdarrveevrvgrlerhvggrgpgravlkvvvlqrhlevrLVGLVRGGERlprlelageadleradllavdvvvelrrdlvlavveagheldarslgldhparlhvhllvaevdlalhrnlrqlvlrVVLGRQGRalrrgrqphvgplarkvapqlvrdrdvvrgvaldqvaregdlleevlvrvvvvlgrhlglevadlqpllprglevielprvatevagrdlravgrerehrggehclscrrgaq
>bud_EMIHU__EHUX130k04a Similar (e=1.00e-180) to Q2IA55_KARMI__Q2IA55 SubName: Full=Chloroplast glyceraldehyde-3-phosphate dehydrogenase; Flags: Fragment;
svgfresstprpdsnmalslatsslslagpvrmsanpdapiklgvngfgrigrqvvrIAMDRESFVLKhinspmspeymkyllehdtvhgrfpgtceiiegglsinglpvtlsatrdpteipwkdtgveyvcestgaftttpdcmkhieggakkviisapakdaetptlvvgvnqddydsksmavvscascttnglaplvktinekfgikqglmttvhaatasqltvdgsmkgadwragrAASANIIPSSTGAAKavakAYPVMKgkLTGMAFRvptvdvsvvdltceletpttydeikaevkLASETYAKgivgytedqvvssdfvgetcstvfdagagimltptfvklvswydnewgystrlvdlvanmavadgvckkeamla
>bud_EMIHU__EHUX130k05a No BLAST hit (e<1.00e-04) to EHux_TaxaDB-THAPS.fas
IAHPSCSSNNARhldalalgqprggldrqppwrrgevrxpqglvgegagdrrlqdqgggqvrlqleqglpqgglllgrpgrgrlrgrrlglvraaarlceqavrraadglvaghdpvgrvrhggpadggcgaargrprrpeggraaeldgqgqgcarqahvrpqqrqgqglgavrlrrrrqggrrargrlhppaqggadarrlvqarqvgprGVAAGRqlxgrrdldrdrqraarvgrrepprrgarhpqallglvdplalrpspcavegrrhsresrpsvdpltvttqmcacvcawmesm
>bud_EMIHU__EHUX130k05b No BLAST hit (e<1.00e-04) to EHux_TaxaDB-THAPS.fas
ceqavrraadglvaghdpvgrvrhggpadggcgaargrprrpeggraaeldgqgqgcagqahvrlqqrqgqglgavrlrrrrqggrrarGGLHPPAQGGADARRfvqarqvgprGVAAGRqlxggrdldrdrqraagvgrrelpgrgaghpqallglvdpfafgpspaaveggrhsresrpfvdpstvttqmcacvcawmesmiplsqp
>bud_EMIHU__EHUX130k06a Similar (e=1.00e-134) to TPSJGI21815_THAPS__TPSJGI21815 estExt_fgenesh1_pg.C_chr_30499
neghpdkladqvsdavldaclkedpyskvacetctkdnmvmvfgeittaakldydkivrnevkkIGFDSFVDDLSSVDSKglscdscevlvrinkqspdiaggvhvgksdldvgagdqgimfgyasdetescmplthlmatklgktltdvrkdgslwwlrpdgktqvtikykqhtdgsveplmihtvvistqhaeplkakrteeqpgtdfrgkytgaeqvapsmedmneqihekVILATLKsiklkngkdatsiynrgecnlhxhpsgkFIIGGPQGDAGLTGRkiiidtyggwgahgg
>bud_EMIHU__EHUX130k06b Similar (e=1.00e-102) to TPSJGI21815_THAPS__TPSJGI21815 estExt_fgenesh1_pg.C_chr_30499
istqhaerskakrxekqrgtdfrgkytgaeqvapsmedmneqihekVILATLKsiklkngkdatsiynrgecnlhinpsgkFIIGGPQGDAGLTGRkiiidtyggwgahgggafsgkdptkvdrSAAYACRwmaksvvksglakracvqlsyaigvakplslfvetygteqgeltaaaitdlvklyfdcrpgalardlalrqpkynvtaaychfgrepyaegdlkFFSWEDAKdlskYAGMKAADIATEVEGKKAEILTKwvd
>bud_EMIHU__EHUX130k06c Similar (e=9.00e-27) to B9ZZX8_SKECO__B9ZZX8 RecName: Full=S-adenosylmethionine synthase;          EC=2.5.1.6; Flags: Fragment;
aigvakplslfvetygteqgearlrqdrpqrgqedrlrllrrrplvgrlegtlvrlvrgagpnqqavarhcrrrarrkvgprrgrgrpghhvwlrvklyfdcrpgalardlalrqpkynvtaaychfgrepyaegdlkFFSWEDAKdlskYAGMKAADIATEVEGKKAEILTKwvd
>bud_EMIHU__EHUX130k07a Similar (e=1.00e-110) to Q0P3H4_OSTTA__Q0P3H4 RecName: Full=ATP synthase subunit alpha;
pthkqqrlpqmqalrtglqraapqlqqtlsrglrvsapaaakkgqalvselssiiesklldyggevqleeigkVLAIGDGIARvyglqsvqagemvefdsglrgmalnlendnvgvvvfgndraikegdtvkrtgaiidlsvgdgllgrVVDGLGDPIDGLGPLTGQLSRqrievkapgiiarqsvhepmesglkAVDSLVPVGRgqrELIIGDRqtgktavaidtiinqktinaagddkkslyciyvavgqkrstvaqlmktladqgameyttivaataseaaslqflapytgcavgehfrdngkhaliiwddlskqavayrqmslllrrppgrEAYPGDVFYLHSRllerackmsadlqggsmtglpiie
>bud_EMIHU__EHUX130k07b Similar (e=1.00e-118) to VATB1_ACEAT__Q38681 RecName: Full=V-type proton ATPase subunit B 1;          Short=V-ATPase subunit B 1; AltName: Full=Vacuolar proton pump subunit B 1;
lrltapststqamskaevdaatrDYIVKPRleyrtvqgvngplvilenvrnpkFAEIVNLTLADGTSRAGQVLEVAGSKavvqvfegtagidnqrtsieftgnilttpvsedmlgrifngsgkpidkgpgvlaeeyldiqgqpinpqvrtypeemiqtgistidcmnsvargqkiplfsaaglphneiaaqicrqaglvkqstkgttsddseesfaivfaamgvnmetarffkqdfeengalervtlflnlandptieriitprialttaeylaydkdkhvlaimtdmssy
>bud_EMIHU__EHUX130k08a No BLAST hit (e<1.00e-04) to EHux_TaxaDB-THAPS.fas
lrtppaaqtmlatsmlslsanraevstgnlrgdagkfdnlkaswekGLEIGDFKtkvaakydynsnkdflkevsfsgdlvegdsaddvsvsyelrrdfaskrsdvrltassqgttlsaeydtedqltevavqrEVDLGDQKVDVQPSWMVKakaarvklmsglnngkdkvsaqfdydvdgkEVGALEVGFTRqlkagqtlaasykpdksdlevslqddnfedgatwtatanvplesadanlldaarVTLKRswgwxtrspsgpppaqxrgdgtaaraahlltpsqxrlkcvrvyvhgwka
>bud_EMIHU__EHUX130k08b No BLAST hit (e<1.00e-04) to EHux_TaxaDB-THAPS.fas
askrsdvrltassqgttlsaeydtedqltevavqrEVDLGDQKVDVQPSWMVKakaarvklmsgfnngkdkvsaqfdydvdgkEVGALEVGFTRqlkggqtlaalykpdkwdlevslqddnfeegatwtatanvplesadgnfldgarVTLKRswgwxtrspsgpplpqxrgdgtaaraahlltpqqxrlrcvrvyvhgwkaxypcrnp
>bud_EMIHU__EHUX130k09a Similar (e=4.00e-91) to B7FUT7_PHATR__B7FUT7 SubName: Full=Predicted protein;
ttmfvaralrrapalrsaapslacrslatgpasggavsdemldklgtlstqalvdglwvmgwppamvegarglkpgqkckgrAITLRmvpqrpdiaadkpageispeyeafelcgpkevlcissvgpwesvggdikflrlkQLGLGGLVTDGSVRdtdeilsygfpcfshsttakqgpaamqpwecngvielgqtnpvvvrpgdaiigdqdgvvvvpaaaaekVYEIAHFRetvegiikeelvknpgppgkyypxqppikpesplgklldsqgvxyystxxapaprrstpa
>bud_EMIHU__EHUX130k10a No BLAST hit (e<1.00e-04) to EHux_TaxaDB-THAPS.fas
wsvxageahtragraaraepaehchxeresprlvrrlttvaprgcaaalisacaftlfrlayagrgaavhaapigrrsagravylsfmlpysaptsvpixpsiasvggspalrrcfglkeppltvscslvifasatnsltaacapdespalaaltalspsafsslergffslrpaxAPSAKilkaffserivaasalckrhtrepcwmktfsrvffdaapsakaaagasaaapaaatverrsrrEVSAAMTTGAGARtctamgvrpgeqtsaeaatvaaasmylrekpe
>bud_EMIHU__EHUX130k11a Similar (e=0.00e+00) to Q5ENR8_ISOGA__Q5ENR8 RecName: Full=Phosphoglycerate kinase;          EC=2.7.2.3;
retmvaktatlalalfggaealtigaapmrsisrscniemakkSVGDLSEADLKgkkvlvrCDLNVPLDGKtitddtrirasvptvkYLVEKgakvllsshlgrpksgpedkfslgpvaprLSELLGKdvvmapdcigdgvkecvdkmgdgdvlllentrfykeeekNVPEFAEKlaanadlfvndafgtahrahgstegvtkylspsvagfllqkELDYLDGAVSEPKrpfaaivggskvsskIGVIESLMEKvdkivigggmvftflqargletgsslveedqlelatklekiaeekgitfilpsdvivadkfaadaatqtvsvdsipegwmgldngpvataeiqkelsdcktviwngpmgvfefeafakgtfdiadtlaeltgtgcttiigggdsvaavekaglaekmshistgggaslellegkVLPGVAALQEA
>bud_EMIHU__EHUX130k11b Similar (e=9.00e-82) to Q5ENR8_ISOGA__Q5ENR8 RecName: Full=Phosphoglycerate kinase;          EC=2.7.2.3;
daqfgakapfaaivvaqsvvkDGVIESLMEKltrsssrrhvftflkargletgsslveedqlelatklekiakekgitfilpsdvivadkfaadaatqtvsvdsipegwmgldngpvataeiqkelsdcktviwngpmgvfefeafakgtfdiadtlaeltgtgcttiigggdsvaavekaglaekmshistgggaslellegkVLPGVAALQEA
>bud_EMIHU__EHUX130k11c Similar (e=3.00e-67) to Q5ENR6_PAVLU__Q5ENR6 RecName: Full=Phosphoglycerate kinase;          EC=2.7.2.3;
prLAILGGAKvsdkillikslldkvdrmiigggmaytflkvlhsmpigaslydergaalvteimelakekgveitlpvdfvtasefgeggeigaatleggvpdgmmgldcgprsseinasvvsssktilwngpmgvfemdsfeagtkAMMEAVVKataagavtvigggdtatcakkygtedkvthvstgggaslellegkVLPGVAALDDAxparpcrvqgmcgmadgvraw
>bud_EMIHU__EHUX130k12a Similar (e=7.00e-87) to Q2IA76_ISOGA__Q2IA76 SubName: Full=Chloroplast light harvesting protein isoform 3;
hsnrhpmsqmhtarpwprrpapppratpapaarphprphpraaartpaathtrsaprrphakfrprrrtimlstvalapafnapamrapatrsavtmfsegdlgvlpplgvydplglietrdmrRYEIMEIKhgraamlgflhvialkAGIVLPGDLSPSLGIKfsdvpttcfgsleavptfgwlqimlftcmqetgasplaeaqtddkeagdiaidswvryddpetkTFKLNAERqngraamlgitgclvhellgvdalyptgglggaappaifxapslcraphd
>bud_EMIHU__EHUX130k12b Similar (e=1.00e-45) to Q2IA76_ISOGA__Q2IA76 SubName: Full=Chloroplast light harvesting protein isoform 3;
imistvalavldsaqafsapamraparssavtmfsegdigvlpplgvydplglietrdmrRYEIMEVKhgraamlgflhvialkAGIVLPGDLSPSLGIKfsdvpttcfgsleavptfgwlqimlyclxqetgyglrlvkglkcgydphwrlarptasgcmtrrvlprdplvrvi
>bud_EMIHU__EHUX130k12c Similar (e=2.00e-51) to Q2IA78_ISOGA__Q2IA78 SubName: Full=Chloroplast light harvesting protein isoform 1;
lslapvalsftapvaplaavrtpapemffsgskAAAPKkaakkpvkkaakaakrgggkdyakistrrtagsfvdvtgkpyvevdtfvpqfdeigvlppigrwdplqireqgperyrRFVEMEIKhgrlamaaflgvittysgirwpgylslaegikfsdlpggaiaswaalptsawlqivlfisflevyalkqdpekdpgdvvpegvawarypdgydvwlgdgstkQVGEDELFLGKtwklnaernngraammgitgmlihegltgnpifpigetl
>bud_EMIHU__EHUX130k12d Similar (e=4.00e-30) to D7FPU8_ECTSI__D7FPU8 SubName: Full=Light harvesting complex protein;
sqflpllavtmlslsaaplsfsgapvlrptrmgpsptmavedlvggindpifggtpegkvwdplglgadeaslyrrrcveikhgrvcmvaflgmtvgpnelfqpthqllspslglhfddipggiaaidsvpaagwlqiialvgvheltiakQDYTKepgeiptflgfksedpevfrnkqlkelkngrlamiavlgelmaqkvsgmgtyeqlglivkDGAALAGVELPF
>bud_EMIHU__EHUX130k12e Similar (e=2.00e-20) to Q2IA78_ISOGA__Q2IA78 SubName: Full=Chloroplast light harvesting protein isoform 1;
irheattlalaptalrpapltraaaptmsepiarreifskvlgsaallsaaaanaevdyagvgflggsstidvnnanirwpgylslaegikfsdlpggaiaswaalptsawlqivlfisflevyalkqdpekdpgdvvpegvawarypdgydvwlgdgstkQVGEDELFLGKtwklnaagkLVSNAPYKnagemfgagsegvegrerdyqgyvsrasaavydcvrafrc
>bud_EMIHU__EHUX130k12f Similar (e=1.00e-51) to Q5ENP2_ISOGA__Q5ENP2 SubName: Full=Chloroplast photosystem II 12 kDa extrinsic protein; Flags: Fragment;
irhegemslsfltttlalaptalrpapltraaaptmsepiarreifskvlgsaallsaaaanaevdyagvgflggsstidvnnanirxyikLPGMYPNAAGKLVSNAPYKNAGEMYSKckFTAAESAAVKkyetrfiflepkpeyiidninnglyr
>bud_EMIHU__EHUX130k13a No BLAST hit (e<1.00e-04) to EHux_TaxaDB-THAPS.fas
sgfslrymlaaatvaasalvcspgltpmavqvrapapvvmaaetsrrdllstvaaagaaalapaaafadgaaskntrEKVFIQQGSRvwrLQSADAATILSEKnafkIFAEGAYAGLKekKPLSKELNALGDKavkaakAGDSSGAQAAVKEFVALAKitkeqdtvkggsfnpkqrrnagdppteaiegqmgtevgalygnmklkxtarpadrrpmgaawtaaprpayakrkrvnaqaemsaaaqprgatvvslrtsrgdslsqxqcsagsalaarpalvcaspaytlq
>bud_EMIHU__EHUX130k13b No BLAST hit (e<1.00e-04) to EHux_TaxaDB-THAPS.fas
eknafkIFAEGAYAGLKekKPLSKELNALGDKavkaakAGDSSGAQAAVKEFVALAKitkeqdtvkggsfnpkqrrnagdppteaiegqmgtevgalygnmklkxtarpadrrpmgaawtaaprpayakrkrvnaqaemsaaaqprgatvvslrtsrgdslsqcsagsalaarpafvcafpaytlqqilcsagarrESAASSPSQSSP
>bud_EMIHU__EHUX130k14a Similar (e=1.00e-162) to Q5ENS1_ISOGA__Q5ENS1 SubName: Full=Chloroplast phosphoribulokinase; Flags: Fragment;
prpfamlaftqitasswapglaaaprVAPSRsavsmdasnpvviglaadsgcgkSTFMRRVTGIFGGECKlndigretntlvsdmttviclddyhkwdrtgrksnpewpdgitalheacqnwdkMAADVTDLKagkavekpiynhitgeldpdepvqptpivifeglhpmhdervnealdltiylditddvkfawkaqrdiaerGATPEEVQAAIDGRkpdfaayvepqkakadiiiqvlpsdliedptgkflkvkyiqkksvtcaetpylfdegseltwvpngdklttsppgvviksyddewfgapvsvlemdgkvdvldelvyvesaisatgtkFYGELTEQMIKmkdapgsengtglfqsicafkireayeslxq
>bud_EMIHU__EHUX130k15a Similar (e=5.00e-49) to B9Q4V7_TOXGO__B9Q4V7 RecName: Full=ATP synthase gamma chain;
rlllrrLSGNMPSIKdlgkrlksvsstskitkamkmvaasklrkaesemiaarpfaasvqnlmmphigikegeeppasvmklaissdkglcgginskickevklavdalvqrgaesspqllivgskgrdgmarthseyykttfdeayggaitfslasflaeqmlastaesytiwynkfrsvinfeptpltikgpevlgasgvfdefefegeketvladiyqfnlactiygcllenktseeasrmtamdsastnaadmiarltliynrmrqakVTTELTEIVAGAEAV
>bud_EMIHU__EHUX130k15b Similar (e=2.00e-17) to Q2IA11_PAVLU__Q2IA11 RecName: Full=ATP synthase gamma chain;
lwerltiltlnsselstlrTLQESVASELASRmtamqsatdnakelqkTLELQMNRarqakITQELMEIIAGADSV
>bud_EMIHU__EHUX130k16a No BLAST hit (e<1.00e-04) to EHux_TaxaDB-THAPS.fas
famwiafmnvgecsrecangyaphsrqsqygchtcvxqgaqxgrcvpgdtllaaqxvyvrsxeyhvsqkrlqkrgggkgggcscpdvqtgrealeakrvhevvgrgraavdvhlglvelvqaaphrlalrlhlgrplgvlrvlgvalrllarvllalglgrrrvhrlellrrhrLPAGRLELLRelgeevarvgdheldaahrprplaflrdhvgdvrlevelrkVFLHVGILRdrrglgrcavserrseqdllqrlerivglcgenlvqcchkvlpesvg
>bud_EMIHU__EHUX130k17a No BLAST hit (e<1.00e-04) to EHux_TaxaDB-THAPS.fas
ptlsgstlwqhxtrfspqsptirssrckrscslrrsetahlprprrsrkmptxrntlrSSTSRRtsptxsrrkargrgrxaasssxsptratsspssrrssrrpagsrxrrrssrrwtrrrprpsarrtrasrrsatprtrrtprgrprwrrrasrwgaactsstsprwtstaarprpttswtrlassaslpvctsgheqpppfppplfcnrfxltwysxlrtytycaarrvspgthlpycapchthvxQPYWLCLECGAxpfahsrehsptfmnaihmak
>bud_EMIHU__EHUX130k18a No BLAST hit (e<1.00e-04) to EHux_TaxaDB-THAPS.fas
hramddvftvneeavpppsedfgappaeggmdlgappaddfaappaeggmdfgapppddfaappaeggmdfgapppedlgappaeggmdmfgappleappvdgfgmeglgapadggmmmgggmgggmdggmlgggtasepppdfsmptigplaeyrmaqenklaerAAAASAALAEKeaearGAIEQFYAERtakseakaktnqeeaamfvadrdatmlseswesvckmidltakenekedpksvarmrSLLFQLKATPAAAAAAGGLFxsravglelagak
>bud_EMIHU__EHUX130k19a No BLAST hit (e<1.00e-04) to EHux_TaxaDB-THAPS.fas
dggdpdhededdddeesdgdeyvdestgrkakkaktskkkkdaeedddddddddddddededdavpgddgeedeegdedgadeddelpaaemkkmkkrNVTLTLERidgslgiavagnqvtavhkngageaagleigdlitevngkdthldtfgsllpkdktkpiklrvvrLFEIDPEAEAEAKaeraakkaereaaraaaaeeegeaaeveaedddappqaettveevaagsxrahaqrlacylgplrsphclarsmlqiggkigtlsvlraramrcsip
>bud_EMIHU__EHUX130k20a No BLAST hit (e<1.00e-04) to EHux_TaxaDB-THAPS.fas
adalrqhlvaalnevlaakpddpfkslqkilfaaslgdgtppeaspvaqdadmkeylakfdlethiadviakkgkGSGPMSGVKFMISDAGDFFTELSKklkaaggqpmtaeelkamdaaaakakrekdareqaerdakdaenakrAAEMEAQGKsvggglhkfdksevdvnggtataddfmdafgfxrlspclhvrartapslpppsllqslltdmvfltadiyllrsxkSVAGHAPSLLRtlshtcvtavlalsrvrrvtvrtlsralayvhecnphgk
>bud_EMIHU__EHUX130k21a Similar (e=1.00e-80) to TPSJGI23918_THAPS__TPSJGI23918 estExt_fgenesh1_pg.C_chr_90050
qieasamalalsalplslslgapmagpasraavsmqaygavaptagvaagvaaggpmagpgvdssilvqggslrTWSYRspsveqvqvvlstegrpldadielwqgpdntpckmrvyvengqlrpfsavvetprGPNTIAIRnigqvefplaanvvadnvdapsaecldtrMTIQGGALRTYPFDPTVDSVQVLLKtdgrplnariellqgpnnnkqvielytedgldrpffciletpgsgnvvrvvntapvefpmtasvvpnsineqmgyeavlggdvvlggdagw
>bud_EMIHU__EHUX130k21b Similar (e=6.00e-83) to B7GDC2_PHATR__B7GDC2 SubName: Full=Predicted protein;
aaaeqeffaptapgvaetplargnaplgidssilvqggslrTWSYRspsveqvqvvlstegrpldadielwqgpdntpckmcvyvengqlrpfsavvetprgpntvairnigqiefplaanvvaenvdapsaecldtrMTIQGGALRTYPFDPSVESVQVLLKtdgrplnariellqgpnnnkqvielytedgldrpffciletpgsgnvvrvvntapvefpmtagvvpnsinqqmssdavlggdvvlggdagw
>bud_EMIHU__EHUX130k21c Similar (e=6.00e-48) to TPSJGI24512_THAPS__TPSJGI24512 estExt_fgenesh1_pg.C_chr_120214
sklhlptaamlsllalpnaytlggvrarsparmgaspvmgwdmkTITPDGTLEQRVEGKtrktwtfndlskdrvqvavksegrpvkadiqlwigpdwtpftlkaysedgkerpiqaligtrnkAAMIEVRnvgeyefpfsaaanyadasmaskadppaahgerVDGGALRSFPLDAGSEKLEVVLNTDGKqlnarVELLNAPNNPKqtfevftnngelnslsvcfdtpdpgntvrivnla
>bud_EMIHU__EHUX130k22a Similar (e=1.00e-143) to Q2IA80_ISOGA__Q2IA80 SubName: Full=Chloroplast O-acetyl-serine lyase; Flags: Fragment;
rrerqlisctmlafslsssvalnlfggkkpgrgtlysditqtigntpvvkisdklnpypvdvyakceffnplasvkdrLALAIIQDAEERgalkpgdtvveatsgntgiavamvcaqrgydcvicmaepfsverrrlmrmlgakvivtpkagkgtgmvrkaeelcakhgwflchqfeneanwkfheattgpeiltdfsgkkldywvtgygtggtfngagralkkerpdlkIILAEPEDAGLLASGIPTERladgapagshpafkphpiqgwtpdfipkvlddapdqlndelvpipaasaiatakALAAKEGLLTGISXGGTMWAA
>bud_EMIHU__EHUX130k22b Similar (e=1.00e-59) to Q2IA80_ISOGA__Q2IA80 SubName: Full=Chloroplast O-acetyl-serine lyase; Flags: Fragment;
ilaepetplarecipterladgapagshpafkphpiqgwtpdfipkvlddapdqlndelvpipaasaiatakALAAKeglltgisgggtmwaaletakTAPEGSVILAMLPDTGERylstplfadieadmneeeleiatstpsfqlvpgkepvlaa
>bud_EMIHU__EHUX130k23a No BLAST hit (e<1.00e-04) to EHux_TaxaDB-THAPS.fas
parpatsrccsssrssfcrcvtprrchrarvtprRTASAMERtslrrasrrasrplarlgaqraatptsacsraaarrlgaagcapsrtxmarpplasssarprssxaraaaplsprrrrprgctastgrtasasstrtrweswwatsstrtcdgssarrarrrtaarsattpsapprrrrpasrsslrrrrppgrqsrraraqrrsrrprxrrprrrrqtqwrptxprrxspsraptsrAFAAQAVKqvkdelxsxgtrarthtgllhl
>bud_EMIHU__EHUX130k24a No BLAST hit (e<1.00e-04) to EHux_TaxaDB-THAPS.fas
qrdqlpldvaqvhaphfvavsrraaaivrexhlvalprrwsgplsgghrgvppgpwrgwalsglqrlpqhahglrrgdwerrgvrrvahewrdrrlprpaharGAAERglprrspregggqgavrhllegrqararrgrggraggrrarhvlamdqaqegqedgprqgarlrrphrqegggqqadrrxggggrqggkAGGRGRkgaaggrdeggrggggrrsgdrHDQDAKalhalqhqgpsrrrrssrsrtscrakgharahtraccts
>bud_EMIHU__EHUX130k25a No BLAST hit (e<1.00e-04) to EHux_TaxaDB-THAPS.fas
PSATSYLSMLLKftllilslchaaplpscesdtsshclgdgadlspegieaclqalgeagrsagcnaylsmltgcgaeigsggvcaeshmngetaaclvqrtpeeqlsegcraalpekeeakGLYGIYWKdgkrELDEDEVGELVGDELDTYLRwikrkkgkktdrgkerdyavrtakkaaaskqivakaeeaaraakqagegakaqqeaamkaaeaaaadavatdmtktlkpftrsnikglrgaggqagqgravelrdtrahthglaapl
>bud_EMIHU__EHUX130k26a Similar (e=1.00e-106) to B9Q7N9_TOXGO__B9Q7N9 RecName: Full=Adenosylhomocysteinase;          EC=3.3.1.1;
qttxspttmpkNVEASGDFKVADMSLADFGRKELDIAEHEMPGLMAARKEFGPAQPLAGVRvmgslhmtiqtavlaetlealgadvrwcscnifstqdhaasacvrAGTANIFAWKgetleeywwctdkaltwpdgegmdqivddggdatlllhegkkfeeqfakdkslpdpastdnaefkCVLATIKnsiakdptrftrmvqrmvgvseetttgvhrliamadkgellfpainvndcvtkskfdnvygcrHSLPDGIMRatdvmlsgkkvvic
>bud_EMIHU__EHUX130k27a No BLAST hit (e<1.00e-04) to EHux_TaxaDB-THAPS.fas
lpspmlslttsltalssgrpvvttpraactmradssrrdalvtgsamlaaattavssasaksgefgkigifgmsdisspyqpggpqsgpdatfgfkkSDGEFLAKgyqkdvsrekKSFLESSSRisslqpkidsktwwflrdelrIQAYTMRssmlamngvlegekkeaatkaykkYWSEIEAFDLACKkkepalankEFADVLAALKtytdiaaxrdxtracrryrdrltraspapdapspvyealxsaardcvxccavlhlqqt
>bud_EMIHU__EHUX130k27b No BLAST hit (e<1.00e-04) to EHux_TaxaDB-THAPS.fas
dcrlxrvgqvgrxwqdwhxwdvgylepiparrppvgpxtqpsatksrtasswqratkkdvsrekKSFLESSSRisslqpkidsktwwflrdelrIQAYTMRssmlamngvlegekkeaatkaykkYWSEIEAFDLACKkkepalankEFADVLAALKtytdiaaxrdxtracrryrdrltraspapdapspvyealgsaardcvxccavlhlqqtkkkkkk
>bud_EMIHU__EHUX130k27c No BLAST hit (e<1.00e-04) to EHux_TaxaDB-THAPS.fas
rlpslarRPSRASXARlasxgcrisrahtspaapsraxdatfgykkSDGEFLAKgyqkgrlsreevllgvvvahlvaaaqdxledvvvpprraphpglhyalvdacderrargreegggdegvqevlvrdrglrprvqeegarpgkqgvcgrsrraqdvhghrrvkrldqslptisgspdtglpgtrcalscvxstwvggaglcvmlrrftfttdqkkkkk
>bud_EMIHU__EHUX130k28a Similar (e=1.00e-147) to Q9AR87_ODOSI__Q9AR87 RecName: Full=Delta-aminolevulinic acid dehydratase;          EC=4.2.1.24;
sdsgirrprvrsssfagearfsargaawsprspslsltgvipdiatvpegvlsrttsgrplvdqrprprrnrKSAAVRrmvretsltpanfvyplfihdvaenaeiasmpgcerhslpsmlaeaqdawqygvrSFILFPKvedelksnrgeesynpegivpravrmikealpesivftdialdpyssmghdgivedgkILNDDTIEQLCKqalcharagsdcvapsdmmdgrvgairdaldaegftdvsilaytakyasayygpfrdaldshpgfgdkktyqqdpangreayieaeldeaegadillvkpglpyldvvhrlrqstslpvaayhvsgeysmlkaaaergwlderkvaletllcfrragadiiltyyakqaskWLMEEPDL
>bud_EMIHU__EHUX130k29a Similar (e=1.00e-130) to Q5ENS8_ISOGA__Q5ENS8 RecName: Full=Ferredoxin--NADP reductase;          EC=1.18.1.2; Flags: Fragment;
nkapftgkIVSTKRivgpeatgetcdivighegkmpywegqsygvippgtnpkngkpnsvrlysiassrygddmtgttttlcvrrATYWCPELKaddpakkgvcsnylcdskpgddvkltgpsgkvmlipekdpnvdlimvatgtgiapyrsfirrlfvekTPFGEAYTKgtgqawlflgvansdallyddewqevlkkypdnfrLDYALSREQKNKdggkmyiqdkVAEYSDEIFSKmdngahmyfcglkgmmpgitemlegvc
>bud_EMIHU__EHUX130k30a Similar (e=1.00e-93) to D8LBH8_ECTSI__D8LBH8 SubName: Full=Ribulose-phosphate 3-epimerase;          EC=5.1.3.1;
smlasfaattgltlggraaapvaprsgvrmaskYTIAPSILSADFARlgeevenvlaagadtvhfdvmdnhyvpnltigpmvcsalrkygieapidvhlmvspvdkiigefadagasfitfhpeatehvdrSLQLVRaagcksglvfnpatsldvlkyvmdkvdivllmsvnpgfggqkFIPGTLDKLRearkmidesgfdisleidggvgpanikevaeagadnfvagsaifntedykatidtmraelakVPVPGKEFALY
>bud_EMIHU__EHUX130k30b Similar (e=5.00e-86) to D8LBH8_ECTSI__D8LBH8 SubName: Full=Ribulose-phosphate 3-epimerase;          EC=5.1.3.1;
NSHASGSFFHRvprrdpqevenvlaagadtvhfdvmdnhyvpnltigpmvcsalrkygieapidvhlmvspvdkiigefadagasfitfhpeatehvdrSLQLVRaagcksglvfnpatsldvlkyvmdkvdivllmsvnpgfggqkFIPGTLDKLRearkmidesgfdisleidggvgpanikevaeagadnfvagsaifntedxqatidtmraelaxvpvpr
>bud_EMIHU__EHUX130k31a No BLAST hit (e<1.00e-04) to EHux_TaxaDB-THAPS.fas
elekeakveatfkakesrGAPVAVPAPAEKkkaaapapppaakedvkakeaakkaeaeakakaekekevaakakaekeaaeakaaaeakaaaekaaaekaaaekaaaekaaadkaaaekvaaekkAASDALERkaaeararAAELEKsapkkvskkakaaeqsaaxaqaeadakaakAQAAADAKaareaaakerAAANEAAAKeraaaneaaakeraaaneaaakeraaakekaaearaaaekekAAAAAQKaa
>bud_EMIHU__EHUX130k31b No BLAST hit (e<1.00e-04) to EHux_TaxaDB-THAPS.fas
gqpvgstvvarstppiaqfgtgnfdraqarrveaakvsdptakpdfgglavltasavviplvflsgiysggpgkktpftftdsispaavaerdvvakkraafeaeraaqlkkeaekraaaekaqvkelekeakveatvkakesrGAPVAVPAPAEKkkaapppaakedvkakeaakkaeaeakakaekekevaakakaekeaaeakAAAEAKAAA
>bud_EMIHU__EHUX130k32a Similar (e=1.00e-142) to D8LRL3_ECTSI__D8LRL3 SubName: Full=ATP-sulfurylase;          EC=2.7.7.4;
phpqasrgshimlslaltlpaflpgqgmgmrrgvasgvtmaakqtphggtlvdlfssdaaaaaasadikveltdrqscdvellcnggfspltgfmneaeynsvvedmklpsglifglpvvmdtgdanvkvgskllltyqgtdmavmtveslftpdkpkeclncygtasiehpgvrMVAMERgstyvggplqglgvptrdfpcatpkevrETLPDGADVVAFQCRnpvhrahyelftraldapnvgedavvlvhptcrptqeedipgsvrhktyvvlqdetkdtpsgkrtrwaflpysmhmagpreaihhmmirknfgcthfiigrdmagskssvtgddfygafeaqdlakaradelgvqavpslnlvcdpdgnyitadeakekGIEVMKlsgtkfrkmlrageeipewfafkSVVDVLRaewk
>bud_EMIHU__EHUX130k33a Similar (e=2.00e-81) to D0P2Z9_PHYIN__D0P2Z9 SubName: Full=Adenylate kinase, putative;
dakaptqttrssmpadlarASTTDLLAELKRrmesppkkNIILVGPPGSGKgtqaplikdkyklchlatgdllraavaagtemgkaakevmekgglvsdeivigiikdnistpdcgngfildgfprtvvqaekldgmltsegvghidhviefkvpdatlvericgrLIHPASGRsyhekfhppkvagkddetgeplvkrkddneetltkrldafhkqtkpvvdyyaxqglyspvdadrkadsvsatiaailak
>bud_EMIHU__EHUX130k34a Similar (e=1.00e-129) to Q8L878_ISOGA__Q8L878 SubName: Full=Oxygen evolving enhancer 1;
grvapmqrsadvsmaakdsvtagqvagmaaavlavgvqsasagpftrtdiasltyqqikgtglantcpvveqvdgmkteikvggnykIDEFCLEPTSFQVLEEKltksgvvteavdtkvttrQTYVLTGMEGDLVQKdgkltflekdgidyapttvqlpggervpflftvknlvaqsdgatssispglkMSGGFNVPSYRtglfldpkgrgtttgydqavalpalqaggdeslfkennkKFDVGRGSIELKvtsvnaelgefggvfvqkqpsdtdlgskvpkELLLKGQFFGTVVPN
>bud_EMIHU__EHUX130k35a Similar (e=1.00e-143) to CYF_EMIHU__Q4G3D7 RecName: Full=Apocytochrome f; Flags: Precursor;
rsmqipkffkfvfisvslcgslllpqmanaypvfaqqaydnpreatgrivcanchlaqkptevevpqavlpdtvfeavvnipydtkvqqvtasgapgplnvgavvilpegfklapkgrmsdelkaktkGVFVQPYSKtrpnilvvgpilgeknrEVTFPILAPDPAQDKsvhylnypiyvganrgrgqvypsgeksnnntftstaagkvtaieagdkgttrVTIQTAAGEAKeqtvpaglkvsvktgdviqadqalsyn
>bud_EMIHU__EHUX130k36a No BLAST hit (e<1.00e-04) to EHux_TaxaDB-THAPS.fas
arpstrrsrsgxvrswacrtplttkrpsrrrpgrararalsrseagrpxraasrsgwrrrgrrtrwrwssapprsssrtslsfaptiltprsxrdarrvrasgqxrrprrwarwtrptpstrrwprrsrrrrpppprrgqssrpfccgsrrrctgrargargqvraaqrrvcrrstlaparrrpxgvlrGLSASGGRTTRrggmrwggrtlvcgrvcmrgdckfhhffxaslvdvkkkkkk
>bud_EMIHU__EHUX130k37a No BLAST hit (e<1.00e-04) to EHux_TaxaDB-THAPS.fas
ctafdpaqplglspfmgmphtahneeafkkkarpgegkgavtlggwppvkgsleervetarsahsmaveqrtaeivqpdlalfcaddidaeeltrrkagareraieeaatlgaldqaytkyaamakAQQEAEAAAAEAGAELEAILLRleeemyrxgawgagpgpgrpaegmqaehfgackapplgrtqgserewrqdhetgwhavgredtrvwaclhagrlxIPSLFLSxpcrcxkkkkk
>bud_EMIHU__EHUX130k38a Similar (e=4.00e-17) to B7GER2_PHATR__B7GER2 SubName: Full=Predicted protein;
fgdrrerggaraspysrggdeesnpckvfvgnlsydttwkglkdhfaragnveyaevlegpngrskGIGIVRFGTEEEALAAIDELTETDLDGReifvsxarpqpgrstdrqdarrgrttagaalctprtgrspsptlprrvvgllsaadvrggggrraglalapspslgtrgagggrglgwgvrdgrgggaaaelrqevgvrvacgvwfgegggaqaargggklgsrarcllerlpsspctr
>bud_EMIHU__EHUX130k39a No BLAST hit (e<1.00e-04) to EHux_TaxaDB-THAPS.fas
mlallasstssfvapagvpsglargldapqmnflkdlaaktapdrggastprAAPAKkapaggrAFLSEFGGNTAVMNPTARitgkakplspgsnypgggdklqeqsygfgnfiqrfqkaegkskygvpiflpsgnvnpaylkaerddmnakkaknvknlrsqrekmqkagtyyqsdyikkkVGNVGSGKDYYSSGRxaihhtxlxvcvcvsvarlpglprvlvaapvcagnhppsxvepyiixdkkkkk
>bud_EMIHU__EHUX130k40a No BLAST hit (e<1.00e-04) to EHux_TaxaDB-THAPS.fas
PTSAARPNAVARPPERqspcrqaggvetsaaeeyaggaagrggvxlpkkfsmklpllllgvpkmlkpgiptirflgsksfsfglmvraltsleplgxerAPVGSLEMVGKAVATGLVTxpfiapsqslttssglstmlavxxpssasegrwfmlyddfaflsrxsahptslmngfskpssssspasarsktvssmkteaaagrtaaardgaalgmxpshvatsaaavaqrisevdivear
>bud_EMIHU__EHUX130k41a Similar (e=4.00e-09) to C1N7U2_MICPS__C1N7U2 SubName: Full=Predicted protein;
epparrgawrtcctraarrapgssgcpssprrrpssrastpkrslrsrcgrfrgsprfqdtsprprlssrhardptpaptahapprrltplptrsaraathtcarnpqragtqrtsvmrparvpleafpasaeyakvvggiakerlavvksaaslpeieakIGAGQVEQLIEQAEDELKllpvmleervweayqgapaddlyldlkrrGITLQRfdipmrpsqdfptteavelieaaep
>bud_EMIHU__EHUX130k42a Similar (e=7.00e-63) to RK1_ODOSI__P49544 RecName: Full=50S ribosomal protein L1, chloroplastic;
rvlassvddstgmlvlfasavqgwmvrgpvaaplvqqqqqqqqldaaraaapamkvsrrasenagkveeeklyspeeavalmkelatakftetaelhgnlnldpkyndqqirttvalphgtgksvrVAVLAEGAAADEAKaagadlvgmadlieeiaagnlnfevllatppampklaklgkvlgpkGLMPSPKagtvtaapgeavgefkagkiefrtdkqgivhvpfgkcdfeagslsenlaaltktieknrpsgckgklwstatlsstmgppikldvaalrTFAGVV
>bud_EMIHU__EHUX130k42b Similar (e=9.00e-48) to Q2IA22_PAVLU__Q2IA22 RecName: Full=Ribosomal protein; Flags: Fragment;
agkveeeklyspeeavalmkelatakftetaelhgnlnldpkyndqqirttvalphgtgksvrVAVLAEGAAADEAKaagadlvgmadlieeiaagnlnfevllatppampklaklgkvlgpkGLMPSPKagtvtaapgeavgefkagkiefrtdkqgivhvpfgsatsrrqplrepaaltktieknrasgcrassgrrrlsrppwalpssstsppcalsagvv
>bud_EMIHU__EHUX130k43a Similar (e=8.00e-61) to EFTS_RHDSA__A6MVX0 RecName: Full=Elongation factor Ts, chloroplastic;          Short=EF-Ts;
ltmlcliaaaqsyvlqpqplasrgavaavsrsgpvvaavavdaktvktlrdatgagmmdckkalIESEGDMDAATESLRkkglasaekksgratkegiietyihtgaklgimvevncetdfvakRPEFQELAKslamqiaacptveaissddisadwiakekkieaasddlqgkpeqiiekivngrvekaiktkLLLEQPYIRDSGMTVDEFVKgytaklgenikvarfarFTVGGGAEEAEEA
>bud_EMIHU__EHUX130k44a No BLAST hit (e<1.00e-04) to EHux_TaxaDB-THAPS.fas
dlprplcasnsahmlaatlllsapaltpsvpgagrravlagassilasklatsaavaydeipvatadfaeaekkrkaredlikkETALLQPYVKaiekaqsaeefekaadsfalyiigqgkitdgvkvkelasriraayetlpqfgyrcpkgeekrdgglcytpgpgaelafqglmkqmrKYSMIQLGDFRKVEYAAFxavcgsmlcrpgrgeaesgvatgrrxrpaprpapsspicrrlxlrsrgsrgglrrgavtaasrlptagsgdxvxresrahagraytcvscaxggslxarvrgrDDTPYSSREPxinkhshrs
>bud_EMIHU__EHUX130k45a Similar (e=2.00e-97) to D0N0G8_PHYIN__D0N0G8 SubName: Full=Glycerol-3-phosphate dehydrogenase;
tstactmlsrvskglarpgsrllsgaagseklamvgsgnfgsalvrilgqnalrhdifdnevklyvyeemidgkplteiinetnenvkylkgakftpnvkAVPDLAEAVKgatmvcfclphqflkplmptiKESVAPGAKvlsaikgidfddngvvlisdllrqglnadcsvlmganvandmasdqfcettigykdakngelfkLAFDAPALKvgtvpdtvgvelcgalknivaigagysdglgyggntkaaliriglkemikfckmfyptagidddtflescgvadlittcfggrnrkcaeayakankakTLEEIEAEILQGQKLQGTLTAKevnhilkmknlehefpffttvykisyedapfsaltetpy
>bud_EMIHU__EHUX130k45b Similar (e=4.00e-43) to D0N0G8_PHYIN__D0N0G8 SubName: Full=Glycerol-3-phosphate dehydrogenase;
kekvaiigsgnwgsaiakvvgrNLLELGDFEDEVRmwvyqeqvdgknltdiinekhenvkylkgktftnnvvadpdimsavkgatllifvtphqflkfdalqtaelgpdckaislikGIEFEEGGPRLISGIIKdsmggmdtsvlmganvanevaadefceststsrlpv
>bud_EMIHU__EHUX130k46a No BLAST hit (e<1.00e-04) to EHux_TaxaDB-THAPS.fas
stvmiggalaaastglvtlqpaavplhspmhlavpatrpavatmsllpdhsrfapqqlasqvlaavlaagvalgpptgleaaeavedvnavaakaaisryntqkATVAATAVVAAPVVERssapsaapvaapaagsyasaedalkkeqrKAARPAAAAKkapvpvaapaapapapappaaaskvsatseaadrvaaaaaarkakeaaaapgvpapskaaeatkakVAAAKAAKa
>bud_EMIHU__EHUX130k47a No BLAST hit (e<1.00e-04) to EHux_TaxaDB-THAPS.fas
ealkqelrvreaeqraaekaaaqeraaaeraaaeeeraaqaeeqraaaaaaakqaavkqkssgggigaaikgvvqplligagalgagfvfltgkdsaeeeplpppsaapspaaappppapaaapaatlqdkeaqaaaslaeanaalalaekelssartvitkeageegaagatdslegrvaklqkMVEELESSxsrrltacmtvtvsrpvsrrVDVVPSHTAQ
>bud_EMIHU__EHUX130k48a No BLAST hit (e<1.00e-04) to EHux_TaxaDB-THAPS.fas
knssllsavlsapliaplkappplfmatsaassappgkaaeaeddefkpeaalddestlqqeealpqadtakEISALEEEANLPIEEVIRrmkeragaagdgsdeeeeaedsgeededdededdeegdeegdaegddddeeeeeeapkkkakvasxGDRPTTMERipadrslyrapwprlralrtavrewrhlggrrswrlgpragqppdspkaadvyivvw
>bud_EMIHU__EHUX130k49a No BLAST hit (e<1.00e-04) to EHux_TaxaDB-THAPS.fas
aacpaagvrvsrpalahvrastqsrreavrgaalaaaaalvgasapafaekskgymtmdeynklkareakdqrlygqfealrtrasqtsefnklaesgdfsklselsrgweatirkELLEAAAKelegeakqkgqdinkLVLADLKgidklakagagdevpaasaslrqhvldfvalepqrLQDTFGVGDLxdsggpederqregkrhdkqrlkkkkkk
>bud_EMIHU__EHUX130k50a Similar (e=5.00e-16) to D7FQE6_ECTSI__D7FQE6 SubName: Full=FK506-binding protein 1;
davcelfgrgaqllrFLELLRlprpasspagmyaalihavallpqsrpavkqfaapvgrrelvsgaaaaaalllekpasaaapqffeteggvkYFDLEVGKcgtfnvacvpqagdliklkykaylpsgqmfdssegpgrkpiaakfkkqpilnpgveealatmkeggkrviqvppamaygdkgikietkdggseylvppnakLQYELELLSVAAPPP
>bud_EMIHU__EHUX130k50b Similar (e=6.00e-30) to TPSJGI34104_THAPS__TPSJGI34104 e_gw1.5.536.1
kiwvfgllatasalslpppqearapriarreavfgaslaaasllpraavadttqsgltynviksgkggqpatgdliairfkgtikSSGQVFDDIMESAEAYYFRVGSGSVLPGVEEAVKlmhtgdvwdltipgklafgdkgrsaspgkpripsnaeigfllelvavpgkddellevtgggeaga
>bud_EMIHU__EHUX130k51a Similar (e=8.00e-08) to C1MPY8_MICPS__C1MPY8 SubName: Full=Predicted protein;
sdsgirrprvralieyptklheaaakaetstvaslingdsikevdslnqtplimcvrgraeneaaaeniaacakaligagadvntpdkygdtplilavmdgagvpktatvkVLIDAGADVMQVCENFKmtplhwaavgahkpiaellvaagcrknkidrARNTPLETAKlqlkrlqdgldhfgneykgtdkaqqigkYSDFVEYLESLPGIKkkexalphpraasrwelergsxgdgmarvtnsslsryxgrvarvcmrlplrsrhhdqcgdamxchgcpgqqrGACETSGGGGRExtveggegcrasrrdgrdartavrlcavtggqwccesvifrqrsvslyf
>bud_EMIHU__EHUX130k52a Similar (e=3.00e-46) to D8UIE7_VOLCA__D8UIE7 SubName: Full=Putative uncharacterized protein;
pasglaalarlysltrasrmsiveevedpeiedsdeedsdedmpeleaaeggdgdaasrakqsrsekksrkamqklgmkpvpgimrvtvkksknilfviakpdvfkSPASDTYIIFGEAKiedlsaqaqqvaaeqfkepvmtnkpemakvtkpvieeiggedgevdetgvepkDVELVMSQAGVSRakavkalkinegdivnaimeltm
>bud_EMIHU__EHUX130k53a No BLAST hit (e<1.00e-04) to EHux_TaxaDB-THAPS.fas
radmvakkkappkkaakapakkapppkkapvkkatppkkapakatpkktiakqkLVKVPVSALAERkkgggrkkvekkvfepeekpaqkraarappkpavaatsggkstkatlrmvvkLLTDLIETLxggggggssgrlfrggraeplffspweepgsaraqfaprgdfapfsggrggvcgcrtrvvlpcpapggepprrncs
>bud_EMIHU__EHUX130k54a No BLAST hit (e<1.00e-04) to EHux_TaxaDB-THAPS.fas
srlpgihavlxrlcaippsrpdvgvfgtxvletvkglillxtaplhtcsceqvletvkGLTLLEAAALIKEVDATFKvgdykeedeeeaepvaaexgdthraarcvgagrpfgragrgsgpxkrntvlvlqlalertriqlxsaafsrshcsrlprihaihracqhraxaaaawkwrgarvlrlpfafxcvfytakkkkkkk
>bud_EMIHU__EHUX130k55a No BLAST hit (e<1.00e-04) to EHux_TaxaDB-THAPS.fas
qgarallrvcgqlrxgvrphrggrqgqgrgrggggdgvavggggevgneprhrrrahqigrdhgqgeraggrvqphhaeaqagaqgggctalaragrggagacrrgrrrGGGACGRaaaacgggygrrlmiqthsggaargvapalrwrLSTRGTCVPERrkrpsrllldrsrsevmrwfplggvaliciyasekkndg
>bud_EMIHU__EHUX130k56a No BLAST hit (e<1.00e-04) to EHux_TaxaDB-THAPS.fas
qfwrgvhlfhalparlllhradaparrrrhdearrrrrrlhhrlccrlagagrqsdlealpeeagprerrakiraeglqggqavlegrrfpavrhgrrrplrvphqgqvsrptrpwrgprcvhrrcqarhavlgsrARALGAQTGxvcfpfcalpaephfspallgvydgspvrhavwgaxprqicaherkkkkkk
>bud_EMIHU__EHUX130k57a No BLAST hit (e<1.00e-04) to EHux_TaxaDB-THAPS.fas
lvglahwarlisartvmrllrlaclalavhssralrlvptegrraalgrgvaaaaasaaaasaaataalrpaaalastaaeltgvqagfdeaaekraryqamqkdykkawrkqlsnlefsdsdgealeaikaiiklirehgneipqgvrkqdldqvykrVQPNLSKPVRMAFLDLDGLVQKavtvkdlradexyexga
>bud_EMIHU__EHUX130k58a No BLAST hit (e<1.00e-04) to EHux_TaxaDB-THAPS.fas
nsgeacissmlsllacsstaltlpqgdavttrraavagafttafaaaspalaanpiwkpyprKQGLASDVPKsvqkgckVDKPCSKGAAFPLSDTDAGARyayhikakxaarralgagpaastaaakhgtrfwdhglalwahkrvesafpfahcpqsrtfplhfwvcmmgrrcvmlcgersrdkyvlmrekkkkk
>bud_EMIHU__EHUX130k59a No BLAST hit (e<1.00e-04) to EHux_TaxaDB-THAPS.fas
xlldrfclcrargprssmlariasqqsrllrplavrhmsgearpmtrFVQYPFDKtkmaevrawvndsdmpasvraetgvkdvefsfcpgegwlaarYIFNDLDDMVAFLGTDALEKakkavstaphydssrevhefkgfylkevxaagshrrgarsapadrqrprhrhswrflgrswrhreapglccnvgvvfsr
>bud_EMIHU__EHUX130k60a No BLAST hit (e<1.00e-04) to EHux_TaxaDB-THAPS.fas
ilerraslpcspcslappprxrsrkatpsrrgappspapspppllpprrrwppirsgsptrgsrasratcqnpcrraarwtsrarraplsrcptrtpapatrttsrpseppdaplarAPLRPPPLPSTARgsgitgsrSGRTNGLSLLSLLRtarraalfpctfgcvxwvagasccvgsvaatnmcsxekkkkkk
>bud_EMIHU__EHUX130k61a Similar (e=1.00e-37) to TPSJGI32845_THAPS__TPSJGI32845 e_gw1.3.574.1
vyspilarahrptstllpmlrlsllllvgpldalrVAVTGAGGQTGQHAFRkllalpefepvgivrseeskAALVKsgvpadavtvadvtdeaaiaaalagcdaliigtsakpapsgetdestgrpifgfpngqpeavdwlgqksqidgakaagaihvvlcssmggtdpgnmlnalgreslpdgstkGGDILLW
>bud_EMIHU__EHUX130k62a Similar (e=8.00e-09) to D8LG85_ECTSI__D8LG85 SubName: Full=Ribosomal protein rpS22, plastidal;
vhtlsaamiaatvtnmiaaaavgflaptrvyrgsvsmdvvyrgrVSMDVVKtnavkvsgnfeitdsissfadkklakpletfgalltddlmlhlkvesralhdtehkgkeahiaeatvycvdkhvinakAEGEDMYASIDELADTLTRslrkykekridlkegrkraskgelaeggdsdeeledesevpae
>bud_EMIHU__EHUX130k63a No BLAST hit (e<1.00e-04) to EHux_TaxaDB-THAPS.fas
ARGCSSASALCLRrrtcpprcppprwqlaprlwrwvrgglxrrrrrrsrslarlrapraraassrgsptspeptprxSTCPRxrcarpsggsapartpalrtclalrarxstpptrasrrlsraappplpcppatgaiplptlaahveipgagrfcelwvapvapawslilllfgipkkkkkk
>bud_EMIHU__EHUX130k64a No BLAST hit (e<1.00e-04) to EHux_TaxaDB-THAPS.fas
gtrlllcicallaqaylptalpaskvaaraspvemgarrpvkkaaakKPVARkasgtkgkGGILPWVTNEPGTYAEVINLSEVTLReaerwigsgsnagpaylfglaskMIYPANTRKxtplarcapaatvpardgsypspdargarrdsrcgailxalggpgracvvshssvvwypxkkkkk
>bud_EMIHU__EHUX130k65a Similar (e=4.00e-06) to D8LKH7_ECTSI__D8LKH7 SubName: Full=Putative uncharacterized protein;
gpgtmtprdlvvllasfclscdafrlpaaglrlpagaaassassssccrmmfggaggkpdgeggmggfmeqmkaakdmfnpenmkkYAALGQKiqalqeelgqtevevatnegailvkITAMQVPLDVKVSDEMVAKGAEAVSAEVAAAMKqaheksgaymqqrMAELYKELGIAEPPKQ
>bud_EMIHU__EHUX130k65b Similar (e=2.00e-13) to D8LKH7_ECTSI__D8LKH7 SubName: Full=Putative uncharacterized protein;
fffffshpgtidagapmisaicslllpasqsfvavprpdvlsahsprAVAAPRMLFGGGGASKegggggggmgnmmetikkaqevgvkvkalqeelvnteieataadggvtvvisgaqvpmdvkvsgdlcskGAEAVSDAISLAMReahknsmeyskqklgalyaeiglpmppeggpgm
>bud_EMIHU__EHUX130k66a No BLAST hit (e<1.00e-04) to EHux_TaxaDB-THAPS.fas
lttklqgtmskefklekDMPLEEMIKGLEPMMPVGARgftliesdgkdeagepkfkMTDLSAIQDKihkedpnwdfdkncykppsdxaphalxrsrtqgesvsvlsparmllvsflcsgrlrqpvfrvffrkkkkkkkkkkkkkkkkkkrekkkkkkkrxkkkkktkkkkkkkkkggg
>bud_EMIHU__EHUX130k67a No BLAST hit (e<1.00e-04) to EHux_TaxaDB-THAPS.fas
lsifshwhkcilkprplvettaspptlidraatgxasfaarartcracsastaapgqlpvprpqnasgslvdvhirprrrrrrgrrlrrrvvalggrrrlrlcrrgrgrcslhlgrrlglphdgvahalqrarlgrdlgrfdgrvcgggarcqlrlrlrqprrrrLHLGRDLGLV
>bud_EMIHU__EHUX130k68a Similar (e=2.00e-13) to D8LJF6_ECTSI__D8LJF6 SubName: Full=Putative uncharacterized protein;
avggarcsavemisvgeklpksvlskaglsgkkgalffygaddapscskELSEFEGSLADFDARGVSVVGVRngagakGYDGPIRvivddgdemreelaiekdlfgllggretyvvdqsgtvvsvhnnqfdpkshvttalaaaeslpagapnpfeafaealsslkppelpalggn
>bud_EMIHU__EHUX130k69a Similar (e=6.00e-10) to Q2IA30_KARMI__Q2IA30 SubName: Full=Chloroplast light harvesting protein isoform 10;
aappaarpqdpevmakaaemlkdpqymkaakaklaeleakakargmldaqgnpvpgmatatamgqvpggaaamggaaamgdasewelrnadrhkagelntaelgmanlqqaardpsvmqgvmemmkdpntrkEVEALMADPAFKaqaqqmmagvkdkvasmapsdmaamarsmglevtpeqmaqaqqqmagmaggmgmggggmggaselemlrrenaamkrALHDEL
>bud_EMIHU__EHUX130k70a Similar (e=2.00e-47) to Q6SL82_PHYNI__Q6SL82 SubName: Full=Heat shock protein 70;
dvtfdmdangmlnvsalekstgkenkititndksrlskedvekmtpdaekyakedeefkekveaknglenycysmkntleddkvkdkiseedkkKGLDAVEEALKwlegnqlaekeefshkqkevegicspimqamysqgaggdmggmpggmpggmpggmpggggggggpnieevd
>bud_EMIHU__EHUX130k71a Similar (e=5.00e-55) to TPSJGI24887_THAPS__TPSJGI24887 estExt_fgenesh1_pg.C_chr_140244
vkWVDGVWTGDKaiwldygcerrgrfvnllnkdgskktecgihvagaektfdrdlwdtskavqtlaapsdvesltasgkeavvvvyapwcqfcqameeeydkladasglpvykfrGDEERefvkanlntqsfptinyidasgkaikyesedrSVGAMAEFAKsggkvaa
>bud_EMIHU__EHUX130k72a Similar (e=2.00e-15) to TPSJGI2343_THAPS__TPSJGI2343 fgenesh1_pg.C_chr_2000298
sfagllppkqgiektkpadaelddellasksvrDGIAALKqyrkSAISLQDQFAKdgnmnlipvirkEFDFSKlrddlnvvttvfddqtqlttdqrtrSIIYDLTELENAARlkkgdpertpkkianvqkwfvkldkdfgdlfeyfpasalnyvppppppppppaaee
>bud_EMIHU__EHUX130k73a Similar (e=2.00e-14) to C1N7K9_MICPS__C1N7K9 RecName: Full=Peptidyl-prolyl cis-trans isomerase;          EC=5.2.1.8;
epgstyttpdgttitrtggnipdeliepisnevgtlsmantgmpnsggsqifintkhnvaplrakrtpsdssrDAPAGPAAAPQSRhpstsavsaptpfrseavarhpvpxafldyfdpstpskhpvfgkVVDGMDVLLAIEKvptgpgdkpidpvtvntieised
>bud_EMIHU__EHUX130k74a Similar (e=4.00e-28) to TPSJGI26991_THAPS__TPSJGI26991 estExt_Genewise1.C_chr_20178
sslgvscwaspckspslhfphmmrriilllvaaapalvqsfliraapppllavsrarssgisanaalaeaikdtvasndvvvyskswcpycqrckaaladmnvtptvveldelddgaeiqaellsltgqrTVPNVFVKgahlggnddtqraissgkLAQLLSE
>bud_EMIHU__EHUX130k75a Similar (e=6.00e-72) to C1N203_MICPS__C1N203 RecName: Full=Peptidyl-prolyl cis-trans isomerase;          EC=5.2.1.8;
pavvffdmtiggapagrIEMTLRddvvpktaenfralctgekgfgykgsafhrvitnfmcqggdftagngtggksiygakFADENFQLKhtgpgilsmanagpgtngsqfflctvktdwldgkhvvfgsvtkgmevvkaieavgsqsgktakpvviadcgqis
>bud_EMIHU__EHUX130k76a No BLAST hit (e<1.00e-04) to EHux_TaxaDB-THAPS.fas
tsakttnmgeddvtkeehassdladleackkqserELQESIEMLKivrdpgidwgdkkrTMDQVIERrasagrqlealekQGAQLASAVLAKqrqlvrigretmelslcraevdemidltrksinqmnsamqqvhfggamxgdqxxyalprrgvtsthgq
>bud_EMIHU__EHUX130k77a Similar (e=3.00e-24) to Q2IA87_ISOGA__Q2IA87 SubName: Full=Chloroplast 50S ribosomal protein L9;
kavkVLLTGDVKglgkagelvdvkpayaenflvskGLGNIASKeviarVAEEAAAAAAAAAEAKkaaveckaslaqtfgknglfiecqvgpngklhgsvtaqdvaslidqranvkldkqnialpsiselgtysadlklhpevsmkvdlvvkKNPITIS
>bud_EMIHU__EHUX130k78a No BLAST hit (e<1.00e-04) to EHux_TaxaDB-THAPS.fas
ggskeqqreggdvakLTDYVEQReidsaratqavasilegsqtaaereaeiarerELAAVQVDAADVALIVQELELESSMAERklrehngdvveclhalvsexgcrlggagcrlggdywsisxaygkhkvqgarrsrtrvclilyvkqisq
>bud_EMIHU__EHUX130k79a Similar (e=8.00e-38) to TPSJGI10741_THAPS__TPSJGI10741 fgenesh1_pg.C_chr_17000204
aqlaalhrthmslsiltsalglniganiavansraavsmaeigdtkVAFSNVARewrckyspgesggpgdskslaacqelltefmprikalpkasvtrqvcggcldfkvsivqpldehgewagadynpleeeflakLKDIDGVSQVETQEITFEAL
>bud_EMIHU__EHUX130k80a Similar (e=3.00e-60) to Q2IA85_ISOGA__Q2IA85 SubName: Full=Chloroplast 50S ribosomal protein L17; Flags: Fragment;
tlallvaslcgatafvapaaaplqsvsrcaspamishgkgfrklnkpadqrkallrslttelirhgkiqttlarckevrKTADHMITLAKdgslharrqalgymydkqlvhslfelapdryaereggytrvlkdgfrKGDNAEMGIIELV
>bud_EMIHU__EHUX130k81a Similar (e=6.00e-42) to A8J9T0_CHLRE__A8J9T0 RecName: Full=40S ribosomal protein S12;
eraqmadeettevevaetapvaeapavmdvetalklvlkNALVHDGVARGLHECAKtldkgqaqlcvlsadcsepeytklvealcaehgvnlmkvsdkkQLGEWVGLAKldqegaarkvvgcscvvvrEWGEESEALSILQDYFKsk
>bud_EMIHU__EHUX130k82a Similar (e=7.00e-06) to D8LLR3_ECTSI__D8LLR3 SubName: Full=Putative uncharacterized protein;
stlsvMSMKLIFAMLAAVATGLRipafapahavrvahplmtgvsslaaacleeecsvdtvqslvaeltieaerlsregtkTSKEQVEALLMLGRlqalsqnpaanqgeiekIVSGMARsfgtvkdydfpgsalgytgtpnknkvgld
>bud_EMIHU__EHUX130k83a No BLAST hit (e<1.00e-04) to EHux_TaxaDB-THAPS.fas
aaplsvmlrlaaarssraalplrrvrgmcavadpdkivkDLDVAITDFTTKmenpppppdytvaqiqadaetgsinvskVGEIFGSHEPEQRKIMMTIASRINELARgiqdtkvesidwdmwterytsigmgefiekfkadala
>bud_EMIHU__EHUX130k84a Similar (e=1.00e-15) to TPSBD1863_THAPS__TPSBD1863 estExt_fgenesh1_pg.C_bd_20x50032
sisdpinlgpemlslvsqslslnaplrptpvqravspqmaditafggiwgieakeavfnawdpekpkDYDNFNPFERnfdgamsdengcfpgesrgykvpnrpdaswaimqeeakKMDEIKkdpkYGLSGKPGCYSLKWQENLGAPP
>bud_EMIHU__EHUX130k85a Similar (e=2.00e-44) to C1MRV4_MICPS__C1MRV4 SubName: Full=Predicted protein;
hegeakakkaakalatgtkskrskkirkstkfhrpkTLVLQREPKysrrsvprvnkldqyqilkyplttesamkkiednntlvfivdtraskskiteavrrmyeiktakvntlirpdglkkayvrLTTDYDALDVANKigii
>bud_EMIHU__EHUX130k86a Similar (e=3.00e-40) to Q2IA86_ISOGA__Q2IA86 SubName: Full=Chloroplast 50S ribosomal protein L12;
SAVDEVMDKLKSMTLLEAAELVKaieetfdvdasaaagggmmmampaggaaggeagaaaaeektefdlvldsfpadkKIAVLKvvrELTGLGLKeakekvesapcpikegapkAECEEAVKKLEELGAKavlk
>bud_EMIHU__EHUX130k87a Similar (e=3.00e-44) to Q01FA5_OSTTA__Q01FA5 RecName: Full=Histone H2A;
rassssaamsskvkgdaaklkakksvsrsskAGLQFPVGRihrhlkqrvtnkgrvgataavysaaileyltaevlelagnaskdlrvkritprhlqlairGDEELDTLIKATIAGGGVIPHIHKsllkkksakd
>bud_EMIHU__EHUX130k88a Similar (e=1.00e-06) to Q9TLU0_CYACA__Q9TLU0 SubName: Full=Putative uncharacterized protein rpl29;
lyhcilpslfesprrrmrsfllalfcllspaaalraparapgalslasappaavrataspsmalpsfadakGLTEEELLQEISNAKKELFMMRknvktrqqvkphlfthtkhrvsqlqtllaqrqaa
>bud_EMIHU__EHUX130k89a Similar (e=4.00e-35) to Q013K3_OSTTA__Q013K3 RecName: Full=Histone H2B;
iprpssamppakKTPAKksakkpsgggekkrkkkRVESYSSYIYKvlkqvhpdtgisskamsimnsfindaferIAVEAGKLVRynkKGTLSSREIQTAVRLILPGELAKhavsegtkavtkytsna
>bud_EMIHU__EHUX130k90a Similar (e=1.00e-06) to TPSJGI20069_THAPS__TPSJGI20069 gw1.2.803.1
rpgaqmkhvaayllaqlggnaspsaadvtsildsvgvepdseklekLLGSLEGKDLVEVLAAGKakmaampsggggggggggggggdaapaageaaaapaekapepeeeeeemgfdlfd
>bud_EMIHU__EHUX130k91a Similar (e=1.00e-11) to A4RUH8_OSTLU__A4RUH8 SubName: Full=F-ATPase family transporter: protons (Vacuolar);
ETMDATAKAHIGIQKLLQAEQDAAEIVAKakqdkvarlkqakAEADEEIAAYKaqrQAQFEVFSKdklgdsgahskttqsateeelllisqqvagnkdtmmnmllqsvtevsv
>bud_EMIHU__EHUX130k92a Similar (e=4.00e-40) to C1MUM2_MICPS__C1MUM2 RecName: Full=Histone H4;
qqqqqhnmsgrgkggkglgkggakrhrkvlrDNIQGITKPAIRrlarrggvkRISGLIYEETRgvlkVFLENVIRDAVTYTEHARrkTVTAMDVVYALKRqgrTLYGFGG
>bud_EMIHU__EHUX130k93a Similar (e=1.00e-23) to A8IDN1_CHLRE__A8IDN1 SubName: Full=Chaperonin 10;
rqmaarrLVPLLDRVLVQRiepptkSIGGVLLPESTQSKlnegvvisvgpgrrdkegsllpmgvkvddkvmlpqyggnevtlgdedyvlfrdedilgvladk
>bud_EMIHU__EHUX130k94a Similar (e=1.00e-22) to A4S8E0_OSTLU__A4S8E0 SubName: Full=Ribosomal protein S21, component of cytosolic 80S ribosome and 40S small subunit;
tmsagmhnsdgvnidlyiprKCTATNRLISAKdkasvqlnighvsadgvytgeytpmalcgfirsqgeadgeidrkftkVIAENKANGIDI
>bud_EMIHU__EHUX130k95a Similar (e=1.00e-10) to D8LIM3_ECTSI__D8LIM3 SubName: Full=Putative uncharacterized protein;
klmknteevpmhkVILLGDEDYEEEPVCEALVRvipdlkgeakekyleaqktgksllivvpfetgefyqeqlarEDPMIFAELEQE
>bud_EMIHU__EHUX130k96a Similar (e=1.00e-11) to B7G7Y1_PHATR__B7G7Y1 SubName: Full=Predicted protein;
eprtgpvlhqtdikakgfrSLAEGEALEFKvsrdaktnklkAIEVTGPGGDFVEGAPRepyydddgy
>bud_EMIHU__EHUX130k97a Similar (e=7.00e-25) to Q5ENV5_ISOGA__Q5ENV5 RecName: Full=Acyl carrier protein; Flags: Fragment;
arghpdqvtvkahflndlgldsldtvevvmafedefvieiqdadaekILTCEDAIKYIMTHPTAK
