# Supplementary material for: Responses of the Emiliania huxleyi Proteome to Ocean Acidification
Source: PLoS One. 2013 Apr 12;8(4):e61868. doi: 10.1371/journal.pone.0061868 (PMC3625171; doi:10.1371/journal.pone.0061868)
Supplement: Data S1 — Output files from BUDAPEST analysis. (ZIP) [file pone.0061868.s001.zip › BUDAPEST data/EHUX130k.budapest.xls]

## Sheet: BUDAPEST
hit	est	rf	trans	type	pepcluster	seqcluster	prot_mass	prot_pi	isum0_iso	isum0_ratio	isum0_n	isum0_geo	isum1_iso	isum1_ratio	isum1_n	isum1_geo	isum2_iso	isum2_ratio	isum2_n	isum2_geo	isum3_iso	isum3_ratio	isum3_n	isum3_geo	isum4_iso	isum4_ratio	isum4_n	isum4_geo	isum5_iso	isum5_ratio	isum5_n	isum5_geo	isum0_iso	isum0_ratio	isum0_n	isum0_geo	isum1_iso	isum1_ratio	isum1_n	isum1_geo	isum2_iso	isum2_ratio	isum2_n	isum2_geo	isum3_iso	isum3_ratio	isum3_n	isum3_geo	isum4_iso
gi|115599094_RF-3	gi|115599094	-3	EG031459.1_RF-3	UNIQUE	21	34	24847		114/113	1.711	3	1.04	114/115	0.564	3	1.059	114/117	0.39	3	1.096	116/113	4.811	3	1.023	116/115	1.456	3	1.01	116/117	1.026	3	1.039	114/113	1.711	3	1.04	114/115	0.564	3	1.059	114/117	0.39	3	1.096	116/113	4.811	3	1.023	116/115
gi|115599928_RF-1	gi|115599928	-1	EG032293.1_RF-1	UNIQUE	22	35	30476		114/113	---	1	---	114/115	---	1	---	114/117	---	1	---	116/113	---	1	---	116/115	---	1	---	116/117	---	1	---	114/113	---	1	---	114/115	---	1	---	114/117	---	1	---	116/113	---	1	---	116/115
gi|115600661_RF-3	gi|115600661	-3	EG032888.1_RF-3	UNIQUE	48	62	21335		114/113	1.572	7	1.041	114/115	1.655	7	1.048	114/117	1.951	7	1.058	116/113	1.949	7	1.068	116/115	1.886	7	1.077	116/117	2.265	7	1.095	114/113	1.572	7	1.041	114/115	1.655	7	1.048	114/117	1.951	7	1.058	116/113	1.949	7	1.068	116/115
gi|116109262_RF-1	gi|116109262	-1	EG357939.1_RF-1	UNIQUE	23	36	34496		114/113	---	1	---	114/115	---	1	---	114/117	---	1	---	116/113	---	1	---	116/115	---	1	---	116/117	---	1	---	114/113	---	1	---	114/115	---	1	---	114/117	---	1	---	116/113	---	1	---	116/115
gi|208401324_RF-1	gi|208401324	-1	GE142800.1_RF-1	UNIQUE	87	98	32964		114/113	1.289	4	1.094	114/115	0.74	4	1.082	114/117	0.66	4	1.056	116/113	2.155	4	1.099	116/115	1.137	4	1.023	116/117	1.033	4	1.016	114/113	1.289	4	1.094	114/115	0.74	4	1.082	114/117	0.66	4	1.056	116/113	2.155	4	1.099	116/115
gi|208401444_RF1	gi|208401444	1	GE143232.1_RF1	UNIQUE	49	63	27731		114/113	0.679	5	1.02	114/115	1.298	5	1.032	114/117	1.189	5	1.025	116/113	0.587	5	1.036	116/115	1.029	5	1.02	116/117	0.961	5	1.043	114/113	0.679	5	1.02	114/115	1.298	5	1.032	114/117	1.189	5	1.025	116/113	0.587	5	1.036	116/115
gi|208401460_RF1	gi|208401460	1	GE143248.1_RF1	UNIQUE	50	55	28934		114/113	0.649	2	1.118	114/115	0.846	2	1.423	114/117	0.899	2	1.259	116/113	0.856	2	1.447	116/115	1.025	2	1.1	116/117	1.11	2	1.028	114/113	0.649	2	1.118	114/115	0.846	2	1.423	114/117	0.899	2	1.259	116/113	0.856	2	1.447	116/115
gi|208401585_RF2	gi|208401585	2	GE140552.1_RF2	UNIQUE	13	22	37740		114/113	1.257	9	NN	114/115	1.311	9	1.098	114/117	1.147	8	1.04	116/113	1.392	9	NN	116/115	1.39	8	1.055	116/117	1.152	9	NN	114/113	1.257	9	NN	114/115	1.311	9	1.098	114/117	1.147	8	1.04	116/113	1.392	9	NN	116/115
gi|208401948_RF3	gi|208401948	3	GE143112.1_RF3	REDUNDANT	2	2	32639		114/113	0.925	14	1.087	114/115	0.959	14	NN	114/117	1.043	14	NN	116/113	0.794	14	1.205	116/115	0.756	14	1.021	116/117	0.837	14	1.066	114/113	0.925	14	1.087	114/115	0.959	14	NN	114/117	1.043	14	NN	116/113	0.794	14	1.205	116/115
gi|208403128_RF-1	gi|208403128	-1	GE143940.1_RF-1	REDUNDANT	169	23	22715		114/113	0.21	3	1.186	114/115	0.292	3	1.118	114/117	0.282	3	1.124	116/113	0.406	3	1.103	116/115	0.519	3	1.051	116/117	0.511	3	1.074	114/113	0.21	3	1.186	114/115	0.292	3	1.118	114/117	0.282	3	1.124	116/113	0.406	3	1.103	116/115
gi|208403215_RF-2	gi|208403215	-2	GE140712.1_RF-2	UNIQUE	88	99	37202		114/113	1.798	6	1.079	114/115	1.551	6	1.06	114/117	1.551	6	1.042	116/113	2.09	6	NN	116/115	1.656	6	1.051	116/117	1.688	6	1.038	114/113	1.798	6	1.079	114/115	1.551	6	1.06	114/117	1.551	6	1.042	116/113	2.09	6	NN	116/115
gi|208403215_RF3	gi|208403215	3	GE140712.1_RF3	UNIQUE	51	64	37202		114/113	1.798	6	1.079	114/115	1.551	6	1.06	114/117	1.551	6	1.042	116/113	2.09	6	NN	116/115	1.656	6	1.051	116/117	1.688	6	1.038	114/113	1.798	6	1.079	114/115	1.551	6	1.06	114/117	1.551	6	1.042	116/113	2.09	6	NN	116/115
gi|208403303_RF1	gi|208403303	1	GE140982.1_RF1	NON-REDUNDANT	168	30	27715		114/113	0.667	6	1.057	114/115	1.116	6	1.061	114/117	1.352	6	1.092	116/113	0.442	6	1.086	116/115	0.679	6	1.071	116/117	0.838	6	1.063	114/113	0.667	6	1.057	114/115	1.116	6	1.061	114/117	1.352	6	1.092	116/113	0.442	6	1.086	116/115
gi|208403390_RF3	gi|208403390	3	GE142681.1_RF3	NON-REDUNDANT	159	10	38024		114/113	0.586	6	1.153	114/115	1.472	6	NN	114/117	1.509	6	NN	116/113	0.585	3	1.024	116/115	1.095	6	1.083	116/117	1.144	6	1.082	114/113	0.586	6	1.153	114/115	1.472	6	NN	114/117	1.509	6	NN	116/113	0.585	3	1.024	116/115
gi|208403764_RF-1	gi|208403764	-1	GE140429.1_RF-1	UNIQUE	89	100	27055		114/113	---	1	---	114/115	---	1	---	114/117	---	1	---	116/113	---	1	---	116/115	---	1	---	116/117	---	1	---	114/113	---	1	---	114/115	---	1	---	114/117	---	1	---	116/113	---	1	---	116/115
gi|208404150_RF2	gi|208404150	2	GE142180.1_RF2	NON-REDUNDANT	172	54	29027		114/113	---	1	---	114/115	---	1	---	114/117	---	1	---	116/113	---	1	---	116/115	---	1	---	116/117	---	1	---	114/113	---	1	---	114/115	---	1	---	114/117	---	1	---	116/113	---	1	---	116/115
gi|208404205_RF-1	gi|208404205	-1	GE140344.1_RF-1	UNIQUE	90	101	31563		114/113	1.2	15	1.06	114/115	1.047	15	NN	114/117	1.236	15	NN	116/113	0.798	15	NN	116/115	0.64	15	1.066	116/117	0.769	15	1.085	114/113	1.2	15	1.06	114/115	1.047	15	NN	114/117	1.236	15	NN	116/113	0.798	15	NN	116/115
gi|208404205_RF-3	gi|208404205	-3	GE140344.1_RF-3	UNIQUE	91	102	31563		114/113	1.2	15	1.06	114/115	1.047	15	NN	114/117	1.236	15	NN	116/113	0.798	15	NN	116/115	0.64	15	1.066	116/117	0.769	15	1.085	114/113	1.2	15	1.06	114/115	1.047	15	NN	114/117	1.236	15	NN	116/113	0.798	15	NN	116/115
gi|208404205_RF1	gi|208404205	1	GE140344.1_RF1	REDUNDANT	158	9	31563		114/113	1.2	15	1.06	114/115	1.047	15	NN	114/117	1.236	15	NN	116/113	0.798	15	NN	116/115	0.64	15	1.066	116/117	0.769	15	1.085	114/113	1.2	15	1.06	114/115	1.047	15	NN	114/117	1.236	15	NN	116/113	0.798	15	NN	116/115
gi|208404205_RF2	gi|208404205	2	GE140344.1_RF2	UNIQUE	92	9	31563		114/113	1.2	15	1.06	114/115	1.047	15	NN	114/117	1.236	15	NN	116/113	0.798	15	NN	116/115	0.64	15	1.066	116/117	0.769	15	1.085	114/113	1.2	15	1.06	114/115	1.047	15	NN	114/117	1.236	15	NN	116/113	0.798	15	NN	116/115
gi|208404640_RF2	gi|208404640	2	GE143496.1_RF2	NON-REDUNDANT	164	23	32257		114/113	0.285	6	NN	114/115	0.794	6	1.161	114/117	0.996	6	1.191	116/113	0.17	6	1.152	116/115	0.437	6	1.112	116/117	0.558	6	1.159	114/113	0.285	6	NN	114/115	0.794	6	1.161	114/117	0.996	6	1.191	116/113	0.17	6	1.152	116/115
gi|208404791_RF-1	gi|208404791	-1	GE143985.1_RF-1	NON-REDUNDANT	157	7	32637		114/113	0.779	11	1.041	114/115	1.45	11	NN	114/117	1.777	11	NN	116/113	0.464	11	NN	116/115	0.793	11	NN	116/117	0.991	11	1.114	114/113	0.779	11	1.041	114/115	1.45	11	NN	114/117	1.777	11	NN	116/113	0.464	11	NN	116/115
gi|208404833_RF-2	gi|208404833	-2	GE144001.1_RF-2	UNIQUE	2	2	34837		114/113	1.182	25	1.095	114/115	0.987	25	1.114	114/117	1.001	25	NN	116/113	1.137	25	NN	116/115	0.872	25	NN	116/117	0.902	25	1.04	114/113	1.182	25	1.095	114/115	0.987	25	1.114	114/117	1.001	25	NN	116/113	1.137	25	NN	116/115
gi|208405580_RF-2	gi|208405580	-2	GE148128.1_RF-2	UNIQUE	52	65	28003		114/113	0.662	7	1.029	114/115	1.294	7	1.194	114/117	1.553	7	1.192	116/113	0.292	7	NN	116/115	0.524	7	1.035	116/117	0.641	7	1.034	114/113	0.662	7	1.029	114/115	1.294	7	1.194	114/117	1.553	7	1.192	116/113	0.292	7	NN	116/115
gi|208405580_RF-3	gi|208405580	-3	GE148128.1_RF-3	UNIQUE	93	103	28003		114/113	0.662	7	1.029	114/115	1.294	7	1.194	114/117	1.553	7	1.192	116/113	0.292	7	NN	116/115	0.524	7	1.035	116/117	0.641	7	1.034	114/113	0.662	7	1.029	114/115	1.294	7	1.194	114/117	1.553	7	1.192	116/113	0.292	7	NN	116/115
gi|208405580_RF2	gi|208405580	2	GE148128.1_RF2	NON-REDUNDANT	174	66	28003		114/113	0.662	7	1.029	114/115	1.294	7	1.194	114/117	1.553	7	1.192	116/113	0.292	7	NN	116/115	0.524	7	1.035	116/117	0.641	7	1.034	114/113	0.662	7	1.029	114/115	1.294	7	1.194	114/117	1.553	7	1.192	116/113	0.292	7	NN	116/115
gi|208405580_RF3	gi|208405580	3	GE148128.1_RF3	UNIQUE	9	16	28003		114/113	0.662	7	1.029	114/115	1.294	7	1.194	114/117	1.553	7	1.192	116/113	0.292	7	NN	116/115	0.524	7	1.035	116/117	0.641	7	1.034	114/113	0.662	7	1.029	114/115	1.294	7	1.194	114/117	1.553	7	1.192	116/113	0.292	7	NN	116/115
gi|208406001_RF2	gi|208406001	2	GE146898.1_RF2	UNIQUE	6	11	30631		114/113	1.272	3	1.169	114/115	1.978	3	1.62	114/117	1.796	3	1.583	116/113	0.785	3	1.186	116/115	1.121	3	1.177	116/117	1.038	3	1.173	114/113	1.272	3	1.169	114/115	1.978	3	1.62	114/117	1.796	3	1.583	116/113	0.785	3	1.186	116/115
gi|208406130_RF1	gi|208406130	1	GE145311.1_RF1	REDUNDANT	164	23	29224		114/113	0.285	6	NN	114/115	0.794	6	1.161	114/117	0.996	6	1.191	116/113	0.17	6	1.152	116/115	0.437	6	1.112	116/117	0.558	6	1.159	114/113	0.285	6	NN	114/115	0.794	6	1.161	114/117	0.996	6	1.191	116/113	0.17	6	1.152	116/115
gi|208406380_RF-3	gi|208406380	-3	GE147758.1_RF-3	REDUNDANT	44	7	29235		114/113	0.481	7	1.075	114/115	1.196	7	1.095	114/117	1.255	7	1.071	116/113	0.465	6	1.03	116/115	1.076	7	1.042	116/117	1.15	7	1.033	114/113	0.481	7	1.075	114/115	1.196	7	1.095	114/117	1.255	7	1.071	116/113	0.465	6	1.03	116/115
gi|208406753_RF2	gi|208406753	2	GE148487.1_RF2	UNIQUE	94	104	32036		114/113	2.768	8	1.149	114/115	3.291	8	NN	114/117	2.74	8	NN	116/113	1.687	8	NN	116/115	1.843	8	1.104	116/117	1.564	8	1.08	114/113	2.768	8	1.149	114/115	3.291	8	NN	114/117	2.74	8	NN	116/113	1.687	8	NN	116/115
gi|208406753_RF3	gi|208406753	3	GE148487.1_RF3	UNIQUE	24	37	32036		114/113	2.768	8	1.149	114/115	3.291	8	NN	114/117	2.74	8	NN	116/113	1.687	8	NN	116/115	1.843	8	1.104	116/117	1.564	8	1.08	114/113	2.768	8	1.149	114/115	3.291	8	NN	114/117	2.74	8	NN	116/113	1.687	8	NN	116/115
gi|208407026_RF-2	gi|208407026	-2	GE148800.1_RF-2	UNIQUE	25	38	30840		114/113	1.432	4	1.058	114/115	0.939	4	1.044	114/117	0.815	4	1.046	116/113	1.308	4	1.049	116/115	0.788	4	1.034	116/117	0.697	4	1.015	114/113	1.432	4	1.058	114/115	0.939	4	1.044	114/117	0.815	4	1.046	116/113	1.308	4	1.049	116/115
gi|208407130_RF-2	gi|208407130	-2	GE147045.1_RF-2	NON-REDUNDANT	174	66	22347		114/113	0.65	5	1.035	114/115	1.733	5	1.093	114/117	2.096	5	1.066	116/113	0.207	5	1.073	116/115	0.507	5	1.024	116/117	0.626	5	1.044	114/113	0.65	5	1.035	114/115	1.733	5	1.093	114/117	2.096	5	1.066	116/113	0.207	5	1.073	116/115
gi|208407130_RF-3	gi|208407130	-3	GE147045.1_RF-3	REDUNDANT	9	16	22347		114/113	0.65	5	1.035	114/115	1.733	5	1.093	114/117	2.096	5	1.066	116/113	0.207	5	1.073	116/115	0.507	5	1.024	116/117	0.626	5	1.044	114/113	0.65	5	1.035	114/115	1.733	5	1.093	114/117	2.096	5	1.066	116/113	0.207	5	1.073	116/115
gi|208407130_RF1	gi|208407130	1	GE147045.1_RF1	REDUNDANT	52	65	22347		114/113	0.65	5	1.035	114/115	1.733	5	1.093	114/117	2.096	5	1.066	116/113	0.207	5	1.073	116/115	0.507	5	1.024	116/117	0.626	5	1.044	114/113	0.65	5	1.035	114/115	1.733	5	1.093	114/117	2.096	5	1.066	116/113	0.207	5	1.073	116/115
gi|208407235_RF-1	gi|208407235	-1	GE147488.1_RF-1	UNIQUE	95	105	28469		114/113	0.839	2	1.165	114/115	0.833	2	1.239	114/117	0.832	2	1.049	116/113	1.202	2	1.292	116/115	1.096	2	1.374	116/117	1.117	2	1.162	114/113	0.839	2	1.165	114/115	0.833	2	1.239	114/117	0.832	2	1.049	116/113	1.202	2	1.292	116/115
gi|208407235_RF-3	gi|208407235	-3	GE147488.1_RF-3	UNIQUE	26	39	28469		114/113	0.839	2	1.165	114/115	0.833	2	1.239	114/117	0.832	2	1.049	116/113	1.202	2	1.292	116/115	1.096	2	1.374	116/117	1.117	2	1.162	114/113	0.839	2	1.165	114/115	0.833	2	1.239	114/117	0.832	2	1.049	116/113	1.202	2	1.292	116/115
gi|208407235_RF1	gi|208407235	1	GE147488.1_RF1	UNIQUE	96	106	28469		114/113	0.839	2	1.165	114/115	0.833	2	1.239	114/117	0.832	2	1.049	116/113	1.202	2	1.292	116/115	1.096	2	1.374	116/117	1.117	2	1.162	114/113	0.839	2	1.165	114/115	0.833	2	1.239	114/117	0.832	2	1.049	116/113	1.202	2	1.292	116/115
gi|208407235_RF3	gi|208407235	3	GE147488.1_RF3	UNIQUE	97	107	28469		114/113	0.839	2	1.165	114/115	0.833	2	1.239	114/117	0.832	2	1.049	116/113	1.202	2	1.292	116/115	1.096	2	1.374	116/117	1.117	2	1.162	114/113	0.839	2	1.165	114/115	0.833	2	1.239	114/117	0.832	2	1.049	116/113	1.202	2	1.292	116/115
gi|208407819_RF2	gi|208407819	2	GE144913.1_RF2	NON-REDUNDANT	170	40	37164		114/113	1.469	5	1.066	114/115	1.851	5	1.364	114/117	1.737	5	1.272	116/113	1.224	5	NN	116/115	1.417	5	1.096	116/117	1.356	5	1.038	114/113	1.469	5	1.066	114/115	1.851	5	1.364	114/117	1.737	5	1.272	116/113	1.224	5	NN	116/115
gi|208407877_RF3	gi|208407877	3	GE144945.1_RF3	UNIQUE	98	108	32061		114/113	---	1	---	114/115	---	1	---	114/117	---	1	---	116/113	---	1	---	116/115	---	1	---	116/117	---	1	---	114/113	---	1	---	114/115	---	1	---	114/117	---	1	---	116/113	---	1	---	116/115
gi|208408275_RF-2	gi|208408275	-2	GE147865.1_RF-2	REDUNDANT	2	2	22911		114/113	1.573	11	NN	114/115	1.005	9	1.029	114/117	0.967	11	NN	116/113	1.659	11	1.073	116/115	0.982	11	NN	116/117	0.955	11	1.025	114/113	1.573	11	NN	114/115	1.005	9	1.029	114/117	0.967	11	NN	116/113	1.659	11	1.073	116/115
gi|208408302_RF-3	gi|208408302	-3	GE146436.1_RF-3	NON-REDUNDANT	156	6	37482		114/113	0.836	15	1.031	114/115	1.231	15	NN	114/117	1.112	15	NN	116/113	0.305	15	NN	116/115	0.412	15	1.08	116/117	0.379	15	NN	114/113	0.836	15	1.031	114/115	1.231	15	NN	114/117	1.112	15	NN	116/113	0.305	15	NN	116/115
gi|208408373_RF-2	gi|208408373	-2	GE146767.1_RF-2	UNIQUE	27	41	29165		114/113	1.31	5	1.152	114/115	0.733	5	1.045	114/117	0.65	5	1.025	116/113	2.486	5	1.123	116/115	1.278	5	1.015	116/117	1.136	3	1.004	114/113	1.31	5	1.152	114/115	0.733	5	1.045	114/117	0.65	5	1.025	116/113	2.486	5	1.123	116/115
gi|208409136_RF3	gi|208409136	3	GE148349.1_RF3	NON-REDUNDANT	165	24	33940		114/113	---	1	---	114/115	---	1	---	114/117	---	1	---	116/113	---	1	---	116/115	---	1	---	116/117	---	1	---	114/113	---	1	---	114/115	---	1	---	114/117	---	1	---	116/113	---	1	---	116/115
gi|208409665_RF2	gi|208409665	2	GE146031.1_RF2	REDUNDANT	156	6	26325		114/113	0.835	10	NN	114/115	1.312	10	NN	114/117	1.136	10	NN	116/113	0.279	10	NN	116/115	0.403	10	NN	116/117	0.355	10	NN	114/113	0.835	10	NN	114/115	1.312	10	NN	114/117	1.136	10	NN	116/113	0.279	10	NN	116/115
gi|208409665_RF3	gi|208409665	3	GE146031.1_RF3	REDUNDANT	156	6	26325		114/113	0.835	10	NN	114/115	1.312	10	NN	114/117	1.136	10	NN	116/113	0.279	10	NN	116/115	0.403	10	NN	116/117	0.355	10	NN	114/113	0.835	10	NN	114/115	1.312	10	NN	114/117	1.136	10	NN	116/113	0.279	10	NN	116/115
gi|208409804_RF2	gi|208409804	2	GE146105.1_RF2	NON-REDUNDANT	157	7	32761		114/113	0.866	16	1.041	114/115	2.233	16	NN	114/117	2.49	16	NN	116/113	0.349	16	NN	116/115	0.826	16	1.184	116/117	0.939	16	1.107	114/113	0.866	16	1.041	114/115	2.233	16	NN	114/117	2.49	16	NN	116/113	0.349	16	NN	116/115
gi|208409860_RF1	gi|208409860	1	GE149658.1_RF1	UNIQUE	28	24	33840		114/113	0.66	3	1.124	114/115	1.009	3	1.038	114/117	1.269	5	1.064	116/113	0.611	3	1.14	116/115	0.858	3	1.034	116/117	1.101	5	NN	114/113	0.66	3	1.124	114/115	1.009	3	1.038	114/117	1.269	5	1.064	116/113	0.611	3	1.14	116/115
gi|208410348_RF1	gi|208410348	1	GE149764.1_RF1	REDUNDANT	167	27	36291		114/113	0.999	5	1.05	114/115	1.109	6	1.084	114/117	1.596	6	NN	116/113	1.471	6	NN	116/115	1.431	6	1.26	116/117	2.098	6	NN	114/113	0.999	5	1.05	114/115	1.109	6	1.084	114/117	1.596	6	NN	116/113	1.471	6	NN	116/115
gi|208411032_RF1	gi|208411032	1	GE149421.1_RF1	REDUNDANT	164	23	30441		114/113	0.285	6	NN	114/115	0.794	6	1.161	114/117	0.996	6	1.191	116/113	0.17	6	1.152	116/115	0.437	6	1.112	116/117	0.558	6	1.159	114/113	0.285	6	NN	114/115	0.794	6	1.161	114/117	0.996	6	1.191	116/113	0.17	6	1.152	116/115
gi|208411055_RF2	gi|208411055	2	GE150159.1_RF2	UNIQUE	53	67	34293		114/113	---	1	---	114/115	---	1	---	114/117	---	1	---	116/113	---	1	---	116/115	---	1	---	116/117	---	1	---	114/113	---	1	---	114/115	---	1	---	114/117	---	1	---	116/113	---	1	---	116/115
gi|208411256_RF1	gi|208411256	1	GE151515.1_RF1	NON-REDUNDANT	162	18	38563		114/113	0.448	4	1.088	114/115	0.849	4	1.03	114/117	0.706	4	1.036	116/113	0.277	4	1.209	116/115	0.482	4	1.117	116/117	0.408	4	1.147	114/113	0.448	4	1.088	114/115	0.849	4	1.03	114/117	0.706	4	1.036	116/113	0.277	4	1.209	116/115
gi|208411314_RF-3	gi|208411314	-3	GE151573.1_RF-3	UNIQUE	99	109	32133		114/113	0.845	3	1.044	114/115	1.082	3	1.026	114/117	1.134	3	1.005	116/113	1.059	3	1.152	116/115	1.246	3	1.128	116/117	1.331	3	NN	114/113	0.845	3	1.044	114/115	1.082	3	1.026	114/117	1.134	3	1.005	116/113	1.059	3	1.152	116/115
gi|208411314_RF3	gi|208411314	3	GE151573.1_RF3	NON-REDUNDANT	160	12	32133		114/113	0.845	3	1.044	114/115	1.082	3	1.026	114/117	1.134	3	1.005	116/113	1.059	3	1.152	116/115	1.246	3	1.128	116/117	1.331	3	NN	114/113	0.845	3	1.044	114/115	1.082	3	1.026	114/117	1.134	3	1.005	116/113	1.059	3	1.152	116/115
gi|208411415_RF2	gi|208411415	2	GE151050.1_RF2	NON-REDUNDANT	166	11	31690		114/113	0.854	11	1.024	114/115	0.857	11	1.019	114/117	0.739	11	1.033	116/113	0.755	11	1.027	116/115	0.695	11	1.028	116/117	0.611	11	1.02	114/113	0.854	11	1.024	114/115	0.857	11	1.019	114/117	0.739	11	1.033	116/113	0.755	11	1.027	116/115
gi|208411579_RF1	gi|208411579	1	GE150298.1_RF1	UNIQUE	54	59	34277		114/113	0.343	2	1.101	114/115	0.585	3	NN	114/117	0.85	3	1.156	116/113	---	1	---	116/115	0.667	2	4.095	116/117	1.131	2	1.925	114/113	0.343	2	1.101	114/115	0.585	3	NN	114/117	0.85	3	1.156	116/113	---	1	---	116/115
gi|208411587_RF1	gi|208411587	1	GE150306.1_RF1	REDUNDANT	10	17	26703		114/113	1.028	3	NN	114/115	1.282	3	1.017	114/117	1.356	3	1.007	116/113	0.766	3	1.113	116/115	0.878	3	1.078	116/117	0.946	3	1.066	114/113	1.028	3	NN	114/115	1.282	3	1.017	114/117	1.356	3	1.007	116/113	0.766	3	1.113	116/115
gi|208412248_RF3	gi|208412248	3	GE150447.1_RF3	REDUNDANT	164	23	29979		114/113	0.285	6	NN	114/115	0.794	6	1.161	114/117	0.996	6	1.191	116/113	0.17	6	1.152	116/115	0.437	6	1.112	116/117	0.558	6	1.159	114/113	0.285	6	NN	114/115	0.794	6	1.161	114/117	0.996	6	1.191	116/113	0.17	6	1.152	116/115
gi|208412524_RF-1	gi|208412524	-1	GE150931.1_RF-1	UNIQUE	100	110	32495		114/113	0.662	7	1.029	114/115	1.294	7	1.194	114/117	1.553	7	1.192	116/113	0.292	7	NN	116/115	0.524	7	1.035	116/117	0.641	7	1.034	114/113	0.662	7	1.029	114/115	1.294	7	1.194	114/117	1.553	7	1.192	116/113	0.292	7	NN	116/115
gi|208412524_RF-2	gi|208412524	-2	GE150931.1_RF-2	REDUNDANT	52	65	32495		114/113	0.662	7	1.029	114/115	1.294	7	1.194	114/117	1.553	7	1.192	116/113	0.292	7	NN	116/115	0.524	7	1.035	116/117	0.641	7	1.034	114/113	0.662	7	1.029	114/115	1.294	7	1.194	114/117	1.553	7	1.192	116/113	0.292	7	NN	116/115
gi|208412524_RF-3	gi|208412524	-3	GE150931.1_RF-3	REDUNDANT	93	103	32495		114/113	0.662	7	1.029	114/115	1.294	7	1.194	114/117	1.553	7	1.192	116/113	0.292	7	NN	116/115	0.524	7	1.035	116/117	0.641	7	1.034	114/113	0.662	7	1.029	114/115	1.294	7	1.194	114/117	1.553	7	1.192	116/113	0.292	7	NN	116/115
gi|208412524_RF1	gi|208412524	1	GE150931.1_RF1	REDUNDANT	174	66	32495		114/113	0.662	7	1.029	114/115	1.294	7	1.194	114/117	1.553	7	1.192	116/113	0.292	7	NN	116/115	0.524	7	1.035	116/117	0.641	7	1.034	114/113	0.662	7	1.029	114/115	1.294	7	1.194	114/117	1.553	7	1.192	116/113	0.292	7	NN	116/115
gi|208412524_RF2	gi|208412524	2	GE150931.1_RF2	REDUNDANT	9	16	32495		114/113	0.662	7	1.029	114/115	1.294	7	1.194	114/117	1.553	7	1.192	116/113	0.292	7	NN	116/115	0.524	7	1.035	116/117	0.641	7	1.034	114/113	0.662	7	1.029	114/115	1.294	7	1.194	114/117	1.553	7	1.192	116/113	0.292	7	NN	116/115
gi|208412791_RF-3	gi|208412791	-3	GE151263.1_RF-3	REDUNDANT	166	11	27433		114/113	0.854	11	1.024	114/115	0.857	11	1.019	114/117	0.739	11	1.033	116/113	0.755	11	1.027	116/115	0.695	11	1.028	116/117	0.611	11	1.02	114/113	0.854	11	1.024	114/115	0.857	11	1.019	114/117	0.739	11	1.033	116/113	0.755	11	1.027	116/115
gi|208412793_RF1	gi|208412793	1	GE151265.1_RF1	REDUNDANT	161	13	26453		114/113	1.566	2	1.029	114/115	1.625	2	1.018	114/117	1.622	2	1.082	116/113	1.848	2	1.026	116/115	1.762	2	1.015	116/117	1.792	2	1.078	114/113	1.566	2	1.029	114/115	1.625	2	1.018	114/117	1.622	2	1.082	116/113	1.848	2	1.026	116/115
gi|208413169_RF3	gi|208413169	3	GE153138.1_RF3	REDUNDANT	164	23	28844		114/113	0.285	6	NN	114/115	0.794	6	1.161	114/117	0.996	6	1.191	116/113	0.17	6	1.152	116/115	0.437	6	1.112	116/117	0.558	6	1.159	114/113	0.285	6	NN	114/115	0.794	6	1.161	114/117	0.996	6	1.191	116/113	0.17	6	1.152	116/115
gi|208413370_RF2	gi|208413370	2	GE154431.1_RF2	UNIQUE	101	111	28959		114/113	---	1	---	114/115	---	1	---	114/117	---	1	---	116/113	---	1	---	116/115	---	1	---	116/117	---	1	---	114/113	---	1	---	114/115	---	1	---	114/117	---	1	---	116/113	---	1	---	116/115
gi|208413842_RF2	gi|208413842	2	GE156053.1_RF2	UNIQUE	55	68	27957		114/113	4.117	7	1.017	114/115	15.543	7	1.109	114/117	18.478	7	1.057	116/113	0.725	7	1.039	116/115	2.515	7	1.12	116/117	3.047	7	1.059	114/113	4.117	7	1.017	114/115	15.543	7	1.109	114/117	18.478	7	1.057	116/113	0.725	7	1.039	116/115
gi|208414110_RF2	gi|208414110	2	GE156126.1_RF2	UNIQUE	102	112	27884		114/113	---	1	---	114/115	---	1	---	114/117	---	1	---	116/113	---	1	---	116/115	---	1	---	116/117	---	1	---	114/113	---	1	---	114/115	---	1	---	114/117	---	1	---	116/113	---	1	---	116/115
gi|208414365_RF2	gi|208414365	2	GE154210.1_RF2	UNIQUE	103	113	29652		114/113	---	0	---	114/115	---	1	---	114/117	---	1	---	116/113	---	0	---	116/115	---	1	---	116/117	---	1	---	114/113	---	0	---	114/115	---	1	---	114/117	---	1	---	116/113	---	0	---	116/115
gi|208414551_RF-2	gi|208414551	-2	GE156346.1_RF-2	UNIQUE	56	69	31273		114/113	2.977	3	1.202	114/115	3.74	3	1.059	114/117	4.154	3	1.095	116/113	1.571	3	1.171	116/115	1.813	3	1.061	116/117	2.052	3	1.063	114/113	2.977	3	1.202	114/115	3.74	3	1.059	114/117	4.154	3	1.095	116/113	1.571	3	1.171	116/115
gi|208414552_RF1	gi|208414552	1	GE156347.1_RF1	REDUNDANT	56	69	31954		114/113	2.977	3	1.202	114/115	3.74	3	1.059	114/117	4.154	3	1.095	116/113	1.571	3	1.171	116/115	1.813	3	1.061	116/117	2.052	3	1.063	114/113	2.977	3	1.202	114/115	3.74	3	1.059	114/117	4.154	3	1.095	116/113	1.571	3	1.171	116/115
gi|208415654_RF1	gi|208415654	1	GE153207.1_RF1	REDUNDANT	164	23	29124		114/113	0.285	6	NN	114/115	0.794	6	1.161	114/117	0.996	6	1.191	116/113	0.17	6	1.152	116/115	0.437	6	1.112	116/117	0.558	6	1.159	114/113	0.285	6	NN	114/115	0.794	6	1.161	114/117	0.996	6	1.191	116/113	0.17	6	1.152	116/115
gi|208416283_RF-1	gi|208416283	-1	GE154356.1_RF-1	UNIQUE	104	114	32087		114/113	1.956	4	1.055	114/115	1.547	4	1.061	114/117	1.216	4	1.032	116/113	1.984	4	1.059	116/115	1.346	3	1.035	116/117	1.155	4	1.018	114/113	1.956	4	1.055	114/115	1.547	4	1.061	114/117	1.216	4	1.032	116/113	1.984	4	1.059	116/115
gi|208416283_RF-2	gi|208416283	-2	GE154356.1_RF-2	UNIQUE	57	70	32087		114/113	1.956	4	1.055	114/115	1.547	4	1.061	114/117	1.216	4	1.032	116/113	1.984	4	1.059	116/115	1.346	3	1.035	116/117	1.155	4	1.018	114/113	1.956	4	1.055	114/115	1.547	4	1.061	114/117	1.216	4	1.032	116/113	1.984	4	1.059	116/115
gi|208416283_RF2	gi|208416283	2	GE154356.1_RF2	UNIQUE	14	25	32087		114/113	1.956	4	1.055	114/115	1.547	4	1.061	114/117	1.216	4	1.032	116/113	1.984	4	1.059	116/115	1.346	3	1.035	116/117	1.155	4	1.018	114/113	1.956	4	1.055	114/115	1.547	4	1.061	114/117	1.216	4	1.032	116/113	1.984	4	1.059	116/115
gi|208416283_RF3	gi|208416283	3	GE154356.1_RF3	UNIQUE	58	71	32087		114/113	1.956	4	1.055	114/115	1.547	4	1.061	114/117	1.216	4	1.032	116/113	1.984	4	1.059	116/115	1.346	3	1.035	116/117	1.155	4	1.018	114/113	1.956	4	1.055	114/115	1.547	4	1.061	114/117	1.216	4	1.032	116/113	1.984	4	1.059	116/115
gi|208416317_RF2	gi|208416317	2	GE154364.1_RF2	UNIQUE	29	42	33602		114/113	0.539	5	NN	114/115	1.402	5	1.446	114/117	1.633	5	NN	116/113	0.175	5	NN	116/115	0.418	5	NN	116/117	0.509	4	1.023	114/113	0.539	5	NN	114/115	1.402	5	1.446	114/117	1.633	5	NN	116/113	0.175	5	NN	116/115
gi|208416599_RF-1	gi|208416599	-1	GE153775.1_RF-1	UNIQUE	105	115	30881		114/113	---	0	---	114/115	0.746	2	1.144	114/117	0.885	2	1.407	116/113	---	0	---	116/115	1.154	3	1.02	116/117	1.162	4	1.119	114/113	---	0	---	114/115	0.746	2	1.144	114/117	0.885	2	1.407	116/113	---	0	---	116/115
gi|208416599_RF1	gi|208416599	1	GE153775.1_RF1	UNIQUE	30	43	30881		114/113	---	0	---	114/115	0.746	2	1.144	114/117	0.885	2	1.407	116/113	---	0	---	116/115	1.154	3	1.02	116/117	1.162	4	1.119	114/113	---	0	---	114/115	0.746	2	1.144	114/117	0.885	2	1.407	116/113	---	0	---	116/115
gi|208416599_RF2	gi|208416599	2	GE153775.1_RF2	UNIQUE	59	72	30881		114/113	---	0	---	114/115	0.746	2	1.144	114/117	0.885	2	1.407	116/113	---	0	---	116/115	1.154	3	1.02	116/117	1.162	4	1.119	114/113	---	0	---	114/115	0.746	2	1.144	114/117	0.885	2	1.407	116/113	---	0	---	116/115
gi|208416599_RF3	gi|208416599	3	GE153775.1_RF3	UNIQUE	31	44	30881		114/113	---	0	---	114/115	0.746	2	1.144	114/117	0.885	2	1.407	116/113	---	0	---	116/115	1.154	3	1.02	116/117	1.162	4	1.119	114/113	---	0	---	114/115	0.746	2	1.144	114/117	0.885	2	1.407	116/113	---	0	---	116/115
gi|208417731_RF1	gi|208417731	1	GE157546.1_RF1	UNIQUE	10	17	29892		114/113	1.028	3	NN	114/115	1.282	3	1.017	114/117	1.356	3	1.007	116/113	0.766	3	1.113	116/115	0.937	4	1.062	116/117	0.946	3	1.066	114/113	1.028	3	NN	114/115	1.282	3	1.017	114/117	1.356	3	1.007	116/113	0.766	3	1.113	116/115
gi|208417815_RF2	gi|208417815	2	GE156397.1_RF2	UNIQUE	106	116	32072		114/113	1.476	2	1	114/115	2.164	2	1	114/117	1.518	2	1	116/113	1.016	2	1	116/115	1.369	2	1	116/117	0.979	2	1	114/113	1.476	2	1	114/115	2.164	2	1	114/117	1.518	2	1	116/113	1.016	2	1	116/115
gi|208418611_RF3	gi|208418611	3	GE157128.1_RF3	REDUNDANT	164	23	19292		114/113	0.285	6	NN	114/115	0.794	6	1.161	114/117	0.996	6	1.191	116/113	0.17	6	1.152	116/115	0.437	6	1.112	116/117	0.558	6	1.159	114/113	0.285	6	NN	114/115	0.794	6	1.161	114/117	0.996	6	1.191	116/113	0.17	6	1.152	116/115
gi|208418655_RF-2	gi|208418655	-2	GE157146.1_RF-2	UNIQUE	107	117	27395		114/113	0.839	2	1.165	114/115	0.833	2	1.239	114/117	0.832	2	1.049	116/113	1.202	2	1.292	116/115	1.096	2	1.374	116/117	1.117	2	1.162	114/113	0.839	2	1.165	114/115	0.833	2	1.239	114/117	0.832	2	1.049	116/113	1.202	2	1.292	116/115
gi|208418655_RF-3	gi|208418655	-3	GE157146.1_RF-3	REDUNDANT	26	39	27395		114/113	0.839	2	1.165	114/115	0.833	2	1.239	114/117	0.832	2	1.049	116/113	1.202	2	1.292	116/115	1.096	2	1.374	116/117	1.117	2	1.162	114/113	0.839	2	1.165	114/115	0.833	2	1.239	114/117	0.832	2	1.049	116/113	1.202	2	1.292	116/115
gi|208418655_RF2	gi|208418655	2	GE157146.1_RF2	REDUNDANT	97	107	27395		114/113	0.839	2	1.165	114/115	0.833	2	1.239	114/117	0.832	2	1.049	116/113	1.202	2	1.292	116/115	1.096	2	1.374	116/117	1.117	2	1.162	114/113	0.839	2	1.165	114/115	0.833	2	1.239	114/117	0.832	2	1.049	116/113	1.202	2	1.292	116/115
gi|208418655_RF3	gi|208418655	3	GE157146.1_RF3	REDUNDANT	96	106	27395		114/113	0.839	2	1.165	114/115	0.833	2	1.239	114/117	0.832	2	1.049	116/113	1.202	2	1.292	116/115	1.096	2	1.374	116/117	1.117	2	1.162	114/113	0.839	2	1.165	114/115	0.833	2	1.239	114/117	0.832	2	1.049	116/113	1.202	2	1.292	116/115
gi|208419246_RF-3	gi|208419246	-3	GE159588.1_RF-3	NON-REDUNDANT	155	3	24462		114/113	3.864	6	1.068	114/115	1.044	6	NN	114/117	1.468	6	1.042	116/113	3.479	6	1.072	116/115	0.864	6	NN	116/117	1.237	6	NN	114/113	3.864	6	1.068	114/115	1.044	6	NN	114/117	1.468	6	1.042	116/113	3.479	6	1.072	116/115
gi|208419246_RF1	gi|208419246	1	GE159588.1_RF1	UNIQUE	108	118	24462		114/113	3.864	6	1.068	114/115	1.044	6	NN	114/117	1.468	6	1.042	116/113	3.479	6	1.072	116/115	0.864	6	NN	116/117	1.237	6	NN	114/113	3.864	6	1.068	114/115	1.044	6	NN	114/117	1.468	6	1.042	116/113	3.479	6	1.072	116/115
gi|208419246_RF2	gi|208419246	2	GE159588.1_RF2	REDUNDANT	64	77	24462		114/113	3.864	6	1.068	114/115	1.044	6	NN	114/117	1.468	6	1.042	116/113	3.479	6	1.072	116/115	0.864	6	NN	116/117	1.237	6	NN	114/113	3.864	6	1.068	114/115	1.044	6	NN	114/117	1.468	6	1.042	116/113	3.479	6	1.072	116/115
gi|208419309_RF2	gi|208419309	2	GE159651.1_RF2	UNIQUE	60	73	27155		114/113	---	0	---	114/115	---	1	---	114/117	---	1	---	116/113	---	0	---	116/115	---	0	---	116/117	---	0	---	114/113	---	0	---	114/115	---	1	---	114/117	---	1	---	116/113	---	0	---	116/115
gi|208420078_RF-1	gi|208420078	-1	GE159217.1_RF-1	REDUNDANT	161	13	17086		114/113	1.566	2	1.029	114/115	1.625	2	1.018	114/117	1.622	2	1.082	116/113	1.848	2	1.026	116/115	1.762	2	1.015	116/117	1.792	2	1.078	114/113	1.566	2	1.029	114/115	1.625	2	1.018	114/117	1.622	2	1.082	116/113	1.848	2	1.026	116/115
gi|208420078_RF1	gi|208420078	1	GE159217.1_RF1	UNIQUE	109	119	17086		114/113	1.566	2	1.029	114/115	1.625	2	1.018	114/117	1.622	2	1.082	116/113	1.848	2	1.026	116/115	1.762	2	1.015	116/117	1.792	2	1.078	114/113	1.566	2	1.029	114/115	1.625	2	1.018	114/117	1.622	2	1.082	116/113	1.848	2	1.026	116/115
gi|208420374_RF1	gi|208420374	1	GE159734.1_RF1	NON-REDUNDANT	169	23	32544		114/113	0.21	3	1.186	114/115	0.292	3	1.118	114/117	0.282	3	1.124	116/113	0.406	3	1.103	116/115	0.519	3	1.051	116/117	0.511	3	1.074	114/113	0.21	3	1.186	114/115	0.292	3	1.118	114/117	0.282	3	1.124	116/113	0.406	3	1.103	116/115
gi|208420462_RF1	gi|208420462	1	GE159497.1_RF1	NON-REDUNDANT	156	6	32396		114/113	0.795	7	1.072	114/115	0.854	7	NN	114/117	1.028	7	NN	116/113	0.489	7	1.264	116/115	0.482	7	1.198	116/117	0.591	7	1.084	114/113	0.795	7	1.072	114/115	0.854	7	NN	114/117	1.028	7	NN	116/113	0.489	7	1.264	116/115
gi|208420615_RF-1	gi|208420615	-1	GE160001.1_RF-1	UNIQUE	15	26	34517		114/113	1.498	10	NN	114/115	0.717	10	1.059	114/117	0.631	10	NN	116/113	2.516	10	NN	116/115	1.107	10	1.047	116/117	0.992	10	1.025	114/113	1.498	10	NN	114/115	0.717	10	1.059	114/117	0.631	10	NN	116/113	2.516	10	NN	116/115
gi|208420952_RF-1	gi|208420952	-1	GE160325.1_RF-1	NON-REDUNDANT	170	40	24289		114/113	1.475	2	1.041	114/115	1.246	2	1.095	114/117	1.229	2	1.025	116/113	1.771	2	1.073	116/115	1.374	2	1.062	116/117	1.381	2	1.005	114/113	1.475	2	1.041	114/115	1.246	2	1.095	114/117	1.229	2	1.025	116/113	1.771	2	1.073	116/115
gi|208420952_RF-3	gi|208420952	-3	GE160325.1_RF-3	UNIQUE	110	120	24289		114/113	1.475	2	1.041	114/115	1.246	2	1.095	114/117	1.229	2	1.025	116/113	1.771	2	1.073	116/115	1.374	2	1.062	116/117	1.381	2	1.005	114/113	1.475	2	1.041	114/115	1.246	2	1.095	114/117	1.229	2	1.025	116/113	1.771	2	1.073	116/115
gi|208421348_RF2	gi|208421348	2	GE158753.1_RF2	UNIQUE	61	74	28047		114/113	1.66	2	1.253	114/115	1.362	2	1.236	114/117	1.431	2	1.515	116/113	1.428	2	1.894	116/115	1.076	2	1.223	116/117	1.152	2	1.003	114/113	1.66	2	1.253	114/115	1.362	2	1.236	114/117	1.431	2	1.515	116/113	1.428	2	1.894	116/115
gi|208421529_RF3	gi|208421529	3	GE158518.1_RF3	REDUNDANT	169	23	31132		114/113	0.21	3	1.186	114/115	0.292	3	1.118	114/117	0.282	3	1.124	116/113	0.406	3	1.103	116/115	0.519	3	1.051	116/117	0.511	3	1.074	114/113	0.21	3	1.186	114/115	0.292	3	1.118	114/117	0.282	3	1.124	116/113	0.406	3	1.103	116/115
gi|208421585_RF-2	gi|208421585	-2	GE160628.1_RF-2	UNIQUE	111	95	18228		114/113	1.089	9	1.122	114/115	0.981	9	1.069	114/117	0.864	9	1.073	116/113	1.102	9	NN	116/115	0.912	9	1.044	116/117	0.818	9	1.042	114/113	1.089	9	1.122	114/115	0.981	9	1.069	114/117	0.864	9	1.073	116/113	1.102	9	NN	116/115
gi|208421585_RF3	gi|208421585	3	GE160628.1_RF3	UNIQUE	112	121	18228		114/113	1.089	9	1.122	114/115	0.981	9	1.069	114/117	0.864	9	1.073	116/113	1.102	9	NN	116/115	0.912	9	1.044	116/117	0.818	9	1.042	114/113	1.089	9	1.122	114/115	0.981	9	1.069	114/117	0.864	9	1.073	116/113	1.102	9	NN	116/115
gi|208422120_RF1	gi|208422120	1	GE160955.1_RF1	NON-REDUNDANT	167	27	30381		114/113	0.999	5	1.05	114/115	1.109	6	1.084	114/117	1.596	6	NN	116/113	1.471	6	NN	116/115	1.431	6	1.26	116/117	2.098	6	NN	114/113	0.999	5	1.05	114/115	1.109	6	1.084	114/117	1.596	6	NN	116/113	1.471	6	NN	116/115
gi|208423090_RF2	gi|208423090	2	GE163505.1_RF2	NON-REDUNDANT	163	21	34945		114/113	1.248	2	1.161	114/115	1.089	2	1.064	114/117	0.92	2	1.034	116/113	1.235	2	1.018	116/115	0.99	2	1.072	116/117	0.853	2	1.103	114/113	1.248	2	1.161	114/115	1.089	2	1.064	114/117	0.92	2	1.034	116/113	1.235	2	1.018	116/115
gi|208423550_RF2	gi|208423550	2	GE161898.1_RF2	REDUNDANT	162	18	33033		114/113	0.448	4	1.088	114/115	0.849	4	1.03	114/117	0.706	4	1.036	116/113	0.277	4	1.209	116/115	0.482	4	1.117	116/117	0.408	4	1.147	114/113	0.448	4	1.088	114/115	0.849	4	1.03	114/117	0.706	4	1.036	116/113	0.277	4	1.209	116/115
gi|208424052_RF-2	gi|208424052	-2	GE160866.1_RF-2	NON-REDUNDANT	162	18	27104		114/113	0.448	4	1.088	114/115	0.849	4	1.03	114/117	0.706	4	1.036	116/113	0.277	4	1.209	116/115	0.482	4	1.117	116/117	0.408	4	1.147	114/113	0.448	4	1.088	114/115	0.849	4	1.03	114/117	0.706	4	1.036	116/113	0.277	4	1.209	116/115
gi|208424787_RF2	gi|208424787	2	GE161153.1_RF2	UNIQUE	32	45	27208		114/113	0.771	3	1.188	114/115	0.801	3	1.14	114/117	0.684	3	1.1	116/113	0.868	3	1.183	116/115	0.829	3	1.086	116/117	0.722	3	1.067	114/113	0.771	3	1.188	114/115	0.801	3	1.14	114/117	0.684	3	1.1	116/113	0.868	3	1.183	116/115
gi|208425699_RF3	gi|208425699	3	GE166732.1_RF3	UNIQUE	113	95	27901		114/113	---	1	---	114/115	---	1	---	114/117	---	1	---	116/113	---	1	---	116/115	---	1	---	116/117	---	1	---	114/113	---	1	---	114/115	---	1	---	114/117	---	1	---	116/113	---	1	---	116/115
gi|208425973_RF3	gi|208425973	3	GE166200.1_RF3	UNIQUE	5	8	36037		114/113	0.232	7	1.338	114/115	0.995	7	1.208	114/117	1.012	7	1.167	116/113	0.204	7	1.299	116/115	0.802	7	1.075	116/117	0.832	7	1.102	114/113	0.232	7	1.338	114/115	0.995	7	1.208	114/117	1.012	7	1.167	116/113	0.204	7	1.299	116/115
gi|208426700_RF1	gi|208426700	1	GE165159.1_RF1	NON-REDUNDANT	159	10	29924		114/113	0.627	6	1.117	114/115	1.649	6	1.213	114/117	1.782	6	NN	116/113	0.4	6	1.299	116/115	0.967	6	1.047	116/117	1.066	6	1.063	114/113	0.627	6	1.117	114/115	1.649	6	1.213	114/117	1.782	6	NN	116/113	0.4	6	1.299	116/115
gi|208426995_RF-3	gi|208426995	-3	GE164726.1_RF-3	UNIQUE	114	122	32226		114/113	1.051	8	1.168	114/115	1.165	8	1.165	114/117	1.16	8	1.151	116/113	1.019	8	NN	116/115	1.037	8	1.134	116/117	1.053	8	1.068	114/113	1.051	8	1.168	114/115	1.165	8	1.165	114/117	1.16	8	1.151	116/113	1.019	8	NN	116/115
gi|208426995_RF1	gi|208426995	1	GE164726.1_RF1	UNIQUE	16	28	32226		114/113	1.051	8	1.168	114/115	1.165	8	1.165	114/117	1.16	8	1.151	116/113	1.019	8	NN	116/115	1.037	8	1.134	116/117	1.053	8	1.068	114/113	1.051	8	1.168	114/115	1.165	8	1.165	114/117	1.16	8	1.151	116/113	1.019	8	NN	116/115
gi|208614552_RF3	gi|208614552	3	GE169815.1_RF3	NON-REDUNDANT	165	24	30764		114/113	0.617	2	1.124	114/115	1.142	2	1.118	114/117	1.265	2	1.025	116/113	0.432	2	1.291	116/115	0.735	2	1.027	116/117	0.83	2	1.121	114/113	0.617	2	1.124	114/115	1.142	2	1.118	114/117	1.265	2	1.025	116/113	0.432	2	1.291	116/115
gi|208614720_RF3	gi|208614720	3	GE170399.1_RF3	NON-REDUNDANT	171	46	31130		114/113	---	1	---	114/115	---	1	---	114/117	---	1	---	116/113	---	1	---	116/115	---	1	---	116/117	---	1	---	114/113	---	1	---	114/115	---	1	---	114/117	---	1	---	116/113	---	1	---	116/115
gi|208615626_RF3	gi|208615626	3	GE171227.1_RF3	UNIQUE	33	47	32355		114/113	1.724	5	NN	114/115	1.964	5	1.09	114/117	2.029	5	1.096	116/113	1.395	5	NN	116/115	1.46	5	1.074	116/117	1.537	5	1.103	114/113	1.724	5	NN	114/115	1.964	5	1.09	114/117	2.029	5	1.096	116/113	1.395	5	NN	116/115
gi|208620829_RF-2	gi|208620829	-2	GE176793.1_RF-2	REDUNDANT	52	65	23602		114/113	0.662	7	1.029	114/115	1.294	7	1.194	114/117	1.553	7	1.192	116/113	0.292	7	NN	116/115	0.524	7	1.035	116/117	0.641	7	1.034	114/113	0.662	7	1.029	114/115	1.294	7	1.194	114/117	1.553	7	1.192	116/113	0.292	7	NN	116/115
gi|208620829_RF-3	gi|208620829	-3	GE176793.1_RF-3	REDUNDANT	93	103	23602		114/113	0.662	7	1.029	114/115	1.294	7	1.194	114/117	1.553	7	1.192	116/113	0.292	7	NN	116/115	0.524	7	1.035	116/117	0.641	7	1.034	114/113	0.662	7	1.029	114/115	1.294	7	1.194	114/117	1.553	7	1.192	116/113	0.292	7	NN	116/115
gi|208620829_RF2	gi|208620829	2	GE176793.1_RF2	NON-REDUNDANT	174	66	23602		114/113	0.662	7	1.029	114/115	1.294	7	1.194	114/117	1.553	7	1.192	116/113	0.292	7	NN	116/115	0.524	7	1.035	116/117	0.641	7	1.034	114/113	0.662	7	1.029	114/115	1.294	7	1.194	114/117	1.553	7	1.192	116/113	0.292	7	NN	116/115
gi|208620829_RF3	gi|208620829	3	GE176793.1_RF3	REDUNDANT	9	16	23602		114/113	0.662	7	1.029	114/115	1.294	7	1.194	114/117	1.553	7	1.192	116/113	0.292	7	NN	116/115	0.524	7	1.035	116/117	0.641	7	1.034	114/113	0.662	7	1.029	114/115	1.294	7	1.194	114/117	1.553	7	1.192	116/113	0.292	7	NN	116/115
gi|208626887_RF2	gi|208626887	2	GE182707.1_RF2	UNIQUE	115	123	40326		114/113	0.845	3	1.044	114/115	1.082	3	1.026	114/117	1.134	3	1.005	116/113	1.059	3	1.152	116/115	1.246	3	1.128	116/117	1.331	3	NN	114/113	0.845	3	1.044	114/115	1.082	3	1.026	114/117	1.134	3	1.005	116/113	1.059	3	1.152	116/115
gi|208626887_RF3	gi|208626887	3	GE182707.1_RF3	NON-REDUNDANT	160	12	40326		114/113	0.845	3	1.044	114/115	1.082	3	1.026	114/117	1.134	3	1.005	116/113	1.059	3	1.152	116/115	1.246	3	1.128	116/117	1.331	3	NN	114/113	0.845	3	1.044	114/115	1.082	3	1.026	114/117	1.134	3	1.005	116/113	1.059	3	1.152	116/115
gi|208627603_RF-3	gi|208627603	-3	GE184193.1_RF-3	UNIQUE	11	19	24123		114/113	2.229	19	NN	114/115	0.823	19	1.096	114/117	0.654	19	NN	116/113	4.443	19	NN	116/115	1.507	19	NN	116/117	1.221	19	1.046	114/113	2.229	19	NN	114/115	0.823	19	1.096	114/117	0.654	19	NN	116/113	4.443	19	NN	116/115
gi|208629228_RF-3	gi|208629228	-3	GE184499.1_RF-3	UNIQUE	116	124	22830		114/113	---	0	---	114/115	1.155	2	1	114/117	1.156	3	1.018	116/113	---	0	---	116/115	1.507	2	1	116/117	1.6	3	1.06	114/113	---	0	---	114/115	1.155	2	1	114/117	1.156	3	1.018	116/113	---	0	---	116/115
gi|208629228_RF1	gi|208629228	1	GE184499.1_RF1	UNIQUE	117	125	22830		114/113	---	0	---	114/115	1.155	2	1	114/117	1.156	3	1.018	116/113	---	0	---	116/115	1.507	2	1	116/117	1.6	3	1.06	114/113	---	0	---	114/115	1.155	2	1	114/117	1.156	3	1.018	116/113	---	0	---	116/115
gi|208629228_RF2	gi|208629228	2	GE184499.1_RF2	UNIQUE	62	75	22830		114/113	---	0	---	114/115	1.155	2	1	114/117	1.156	3	1.018	116/113	---	0	---	116/115	1.507	2	1	116/117	1.6	3	1.06	114/113	---	0	---	114/115	1.155	2	1	114/117	1.156	3	1.018	116/113	---	0	---	116/115
gi|208629228_RF3	gi|208629228	3	GE184499.1_RF3	UNIQUE	118	126	22830		114/113	---	0	---	114/115	1.155	2	1	114/117	1.156	3	1.018	116/113	---	0	---	116/115	1.507	2	1	116/117	1.6	3	1.06	114/113	---	0	---	114/115	1.155	2	1	114/117	1.156	3	1.018	116/113	---	0	---	116/115
gi|208630256_RF-1	gi|208630256	-1	GE187360.1_RF-1	UNIQUE	119	127	22082		114/113	---	1	---	114/115	---	1	---	114/117	---	1	---	116/113	---	1	---	116/115	---	1	---	116/117	---	1	---	114/113	---	1	---	114/115	---	1	---	114/117	---	1	---	116/113	---	1	---	116/115
gi|208630256_RF-3	gi|208630256	-3	GE187360.1_RF-3	UNIQUE	34	48	22082		114/113	---	1	---	114/115	---	1	---	114/117	---	1	---	116/113	---	1	---	116/115	---	1	---	116/117	---	1	---	114/113	---	1	---	114/115	---	1	---	114/117	---	1	---	116/113	---	1	---	116/115
gi|208639276_RF-1	gi|208639276	-1	GE193757.1_RF-1	REDUNDANT	119	127	20752		114/113	---	1	---	114/115	---	1	---	114/117	---	1	---	116/113	---	1	---	116/115	---	1	---	116/117	---	1	---	114/113	---	1	---	114/115	---	1	---	114/117	---	1	---	116/113	---	1	---	116/115
gi|208639276_RF-3	gi|208639276	-3	GE193757.1_RF-3	REDUNDANT	34	48	20752		114/113	---	1	---	114/115	---	1	---	114/117	---	1	---	116/113	---	1	---	116/115	---	1	---	116/117	---	1	---	114/113	---	1	---	114/115	---	1	---	114/117	---	1	---	116/113	---	1	---	116/115
gi|208639276_RF1	gi|208639276	1	GE193757.1_RF1	UNIQUE	63	76	20752		114/113	---	1	---	114/115	---	1	---	114/117	---	1	---	116/113	---	1	---	116/115	---	1	---	116/117	---	1	---	114/113	---	1	---	114/115	---	1	---	114/117	---	1	---	116/113	---	1	---	116/115
gi|208641038_RF-2	gi|208641038	-2	GE194648.1_RF-2	REDUNDANT	119	127	30464		114/113	---	1	---	114/115	---	1	---	114/117	---	1	---	116/113	---	1	---	116/115	---	1	---	116/117	---	1	---	114/113	---	1	---	114/115	---	1	---	114/117	---	1	---	116/113	---	1	---	116/115
gi|208647101_RF2	gi|208647101	2	GE203626.1_RF2	UNIQUE	120	128	29829		114/113	1.387	5	NN	114/115	1.648	5	1.17	114/117	1.562	5	1.074	116/113	1.396	4	1.047	116/115	1.477	5	1.193	116/117	1.427	5	1.086	114/113	1.387	5	NN	114/115	1.648	5	1.17	114/117	1.562	5	1.074	116/113	1.396	4	1.047	116/115
gi|208649263_RF-1	gi|208649263	-1	GE205294.1_RF-1	REDUNDANT	108	118	31976		114/113	2.85	16	NN	114/115	0.563	16	NN	114/117	0.602	16	NN	116/113	4.267	16	1.103	116/115	0.774	16	NN	116/117	0.844	16	1.069	114/113	2.85	16	NN	114/115	0.563	16	NN	114/117	0.602	16	NN	116/113	4.267	16	1.103	116/115
gi|208649263_RF-2	gi|208649263	-2	GE205294.1_RF-2	UNIQUE	64	77	31976		114/113	2.85	16	NN	114/115	0.563	16	NN	114/117	0.602	16	NN	116/113	4.267	16	1.103	116/115	0.774	16	NN	116/117	0.844	16	1.069	114/113	2.85	16	NN	114/115	0.563	16	NN	114/117	0.602	16	NN	116/113	4.267	16	1.103	116/115
gi|208649263_RF-3	gi|208649263	-3	GE205294.1_RF-3	UNIQUE	121	129	31976		114/113	2.85	16	NN	114/115	0.563	16	NN	114/117	0.602	16	NN	116/113	4.267	16	1.103	116/115	0.774	16	NN	116/117	0.844	16	1.069	114/113	2.85	16	NN	114/115	0.563	16	NN	114/117	0.602	16	NN	116/113	4.267	16	1.103	116/115
gi|208649263_RF3	gi|208649263	3	GE205294.1_RF3	NON-REDUNDANT	155	3	31976		114/113	2.85	16	NN	114/115	0.563	16	NN	114/117	0.602	16	NN	116/113	4.267	16	1.103	116/115	0.774	16	NN	116/117	0.844	16	1.069	114/113	2.85	16	NN	114/115	0.563	16	NN	114/117	0.602	16	NN	116/113	4.267	16	1.103	116/115
gi|208649719_RF1	gi|208649719	1	GE206561.1_RF1	UNIQUE	35	49	22669		114/113	1.103	3	1.227	114/115	1.253	3	1.217	114/117	0.945	3	1.058	116/113	1.735	3	1.252	116/115	1.809	3	1.171	116/117	1.39	3	1.137	114/113	1.103	3	1.227	114/115	1.253	3	1.217	114/117	0.945	3	1.058	116/113	1.735	3	1.252	116/115
gi|208649890_RF1	gi|208649890	1	GE209631.1_RF1	UNIQUE	122	130	28709		114/113	0.769	4	1.194	114/115	1.095	4	1.042	114/117	1.143	3	1.062	116/113	0.877	4	1.087	116/115	1.042	3	1.063	116/117	1.097	4	1.119	114/113	0.769	4	1.194	114/115	1.095	4	1.042	114/117	1.143	3	1.062	116/113	0.877	4	1.087	116/115
gi|208650325_RF1	gi|208650325	1	GE205724.1_RF1	UNIQUE	123	131	25056		114/113	1.565	6	1.067	114/115	0.689	6	1.074	114/117	0.501	6	1.041	116/113	2.7	3	1.004	116/115	1.082	6	1.018	116/117	0.802	6	1.069	114/113	1.565	6	1.067	114/115	0.689	6	1.074	114/117	0.501	6	1.041	116/113	2.7	3	1.004	116/115
gi|208650325_RF3	gi|208650325	3	GE205724.1_RF3	UNIQUE	65	78	25056		114/113	1.565	6	1.067	114/115	0.689	6	1.074	114/117	0.501	6	1.041	116/113	2.7	3	1.004	116/115	1.082	6	1.018	116/117	0.802	6	1.069	114/113	1.565	6	1.067	114/115	0.689	6	1.074	114/117	0.501	6	1.041	116/113	2.7	3	1.004	116/115
gi|208651028_RF2	gi|208651028	2	GE206050.1_RF2	UNIQUE	66	79	25986		114/113	---	1	---	114/115	---	1	---	114/117	---	1	---	116/113	---	1	---	116/115	---	1	---	116/117	---	1	---	114/113	---	1	---	114/115	---	1	---	114/117	---	1	---	116/113	---	1	---	116/115
gi|208651140_RF-1	gi|208651140	-1	GE205499.1_RF-1	UNIQUE	124	132	31350		114/113	1.689	7	1.037	114/115	1.368	7	NN	114/117	1.344	7	NN	116/113	1.801	7	NN	116/115	1.34	7	1.053	116/117	1.342	7	NN	114/113	1.689	7	1.037	114/115	1.368	7	NN	114/117	1.344	7	NN	116/113	1.801	7	NN	116/115
gi|208651140_RF2	gi|208651140	2	GE205499.1_RF2	UNIQUE	125	133	31350		114/113	1.689	7	1.037	114/115	1.368	7	NN	114/117	1.344	7	NN	116/113	1.801	7	NN	116/115	1.34	7	1.053	116/117	1.342	7	NN	114/113	1.689	7	1.037	114/115	1.368	7	NN	114/117	1.344	7	NN	116/113	1.801	7	NN	116/115
gi|208651291_RF1	gi|208651291	1	GE210005.1_RF1	UNIQUE	36	50	22565		114/113	2.356	4	1.111	114/115	0.992	4	1.056	114/117	0.951	4	1.076	116/113	2.859	4	1.124	116/115	1.106	4	1.07	116/117	1.081	4	1.088	114/113	2.356	4	1.111	114/115	0.992	4	1.056	114/117	0.951	4	1.076	116/113	2.859	4	1.124	116/115
gi|208651886_RF-1	gi|208651886	-1	GE205855.1_RF-1	UNIQUE	126	134	24438		114/113	0.636	3	1.171	114/115	0.174	3	1.133	114/117	0.131	3	1.095	116/113	2.224	4	1.068	116/115	0.576	6	1.15	116/117	0.482	6	1.16	114/113	0.636	3	1.171	114/115	0.174	3	1.133	114/117	0.131	3	1.095	116/113	2.224	4	1.068	116/115
gi|208651886_RF-2	gi|208651886	-2	GE205855.1_RF-2	UNIQUE	127	135	24438		114/113	0.636	3	1.171	114/115	0.174	3	1.133	114/117	0.131	3	1.095	116/113	2.224	4	1.068	116/115	0.576	6	1.15	116/117	0.482	6	1.16	114/113	0.636	3	1.171	114/115	0.174	3	1.133	114/117	0.131	3	1.095	116/113	2.224	4	1.068	116/115
gi|208651886_RF3	gi|208651886	3	GE205855.1_RF3	UNIQUE	67	80	24438		114/113	0.636	3	1.171	114/115	0.174	3	1.133	114/117	0.131	3	1.095	116/113	2.224	4	1.068	116/115	0.576	6	1.15	116/117	0.482	6	1.16	114/113	0.636	3	1.171	114/115	0.174	3	1.133	114/117	0.131	3	1.095	116/113	2.224	4	1.068	116/115
gi|208653511_RF-2	gi|208653511	-2	GE209560.1_RF-2	UNIQUE	128	136	24926		114/113	1.672	7	1.118	114/115	0.695	7	1.137	114/117	0.567	7	1.161	116/113	3.663	6	1.153	116/115	1.269	7	1.061	116/117	1.055	7	1.018	114/113	1.672	7	1.118	114/115	0.695	7	1.137	114/117	0.567	7	1.161	116/113	3.663	6	1.153	116/115
gi|208653511_RF1	gi|208653511	1	GE209560.1_RF1	UNIQUE	68	81	24926		114/113	1.672	7	1.118	114/115	0.695	7	1.137	114/117	0.567	7	1.161	116/113	3.663	6	1.153	116/115	1.269	7	1.061	116/117	1.055	7	1.018	114/113	1.672	7	1.118	114/115	0.695	7	1.137	114/117	0.567	7	1.161	116/113	3.663	6	1.153	116/115
gi|208653511_RF2	gi|208653511	2	GE209560.1_RF2	UNIQUE	37	51	24926		114/113	1.672	7	1.118	114/115	0.695	7	1.137	114/117	0.567	7	1.161	116/113	3.663	6	1.153	116/115	1.269	7	1.061	116/117	1.055	7	1.018	114/113	1.672	7	1.118	114/115	0.695	7	1.137	114/117	0.567	7	1.161	116/113	3.663	6	1.153	116/115
gi|208653511_RF3	gi|208653511	3	GE209560.1_RF3	UNIQUE	38	52	24926		114/113	1.672	7	1.118	114/115	0.695	7	1.137	114/117	0.567	7	1.161	116/113	3.663	6	1.153	116/115	1.269	7	1.061	116/117	1.055	7	1.018	114/113	1.672	7	1.118	114/115	0.695	7	1.137	114/117	0.567	7	1.161	116/113	3.663	6	1.153	116/115
gi|208653819_RF-1	gi|208653819	-1	GE206696.1_RF-1	UNIQUE	129	132	26826		114/113	1.689	7	1.037	114/115	1.368	7	NN	114/117	1.344	7	NN	116/113	1.801	7	NN	116/115	1.34	7	1.053	116/117	1.342	7	NN	114/113	1.689	7	1.037	114/115	1.368	7	NN	114/117	1.344	7	NN	116/113	1.801	7	NN	116/115
gi|208653819_RF2	gi|208653819	2	GE206696.1_RF2	REDUNDANT	125	133	26826		114/113	1.689	7	1.037	114/115	1.368	7	NN	114/117	1.344	7	NN	116/113	1.801	7	NN	116/115	1.34	7	1.053	116/117	1.342	7	NN	114/113	1.689	7	1.037	114/115	1.368	7	NN	114/117	1.344	7	NN	116/113	1.801	7	NN	116/115
gi|208654488_RF1	gi|208654488	1	GE207092.1_RF1	REDUNDANT	22	35	27729		114/113	---	1	---	114/115	---	1	---	114/117	---	1	---	116/113	---	1	---	116/115	---	1	---	116/117	---	1	---	114/113	---	1	---	114/115	---	1	---	114/117	---	1	---	116/113	---	1	---	116/115
gi|208654512_RF-2	gi|208654512	-2	GE207623.1_RF-2	UNIQUE	130	137	26595		114/113	---	1	---	114/115	---	1	---	114/117	---	1	---	116/113	---	1	---	116/115	---	1	---	116/117	---	1	---	114/113	---	1	---	114/115	---	1	---	114/117	---	1	---	116/113	---	1	---	116/115
gi|208654512_RF1	gi|208654512	1	GE207623.1_RF1	UNIQUE	131	138	26595		114/113	---	1	---	114/115	---	1	---	114/117	---	1	---	116/113	---	1	---	116/115	---	1	---	116/117	---	1	---	114/113	---	1	---	114/115	---	1	---	114/117	---	1	---	116/113	---	1	---	116/115
gi|208654512_RF3	gi|208654512	3	GE207623.1_RF3	UNIQUE	132	139	26595		114/113	---	1	---	114/115	---	1	---	114/117	---	1	---	116/113	---	1	---	116/115	---	1	---	116/117	---	1	---	114/113	---	1	---	114/115	---	1	---	114/117	---	1	---	116/113	---	1	---	116/115
gi|208655316_RF-2	gi|208655316	-2	GE212711.1_RF-2	UNIQUE	133	140	15895		114/113	1.647	6	1.134	114/115	1.491	6	NN	114/117	1.849	6	NN	116/113	1.564	6	1.049	116/115	1.301	6	1.095	116/117	1.757	5	1.059	114/113	1.647	6	1.134	114/115	1.491	6	NN	114/117	1.849	6	NN	116/113	1.564	6	1.049	116/115
gi|208655316_RF1	gi|208655316	1	GE212711.1_RF1	UNIQUE	17	29	15895		114/113	1.647	6	1.134	114/115	1.491	6	NN	114/117	1.849	6	NN	116/113	1.564	6	1.049	116/115	1.301	6	1.095	116/117	1.757	5	1.059	114/113	1.647	6	1.134	114/115	1.491	6	NN	114/117	1.849	6	NN	116/113	1.564	6	1.049	116/115
gi|242201770_RF2	gi|242201770	2	GR423259.1_RF2	REDUNDANT	164	23	24487		114/113	0.285	6	NN	114/115	0.794	6	1.161	114/117	0.996	6	1.191	116/113	0.17	6	1.152	116/115	0.437	6	1.112	116/117	0.558	6	1.159	114/113	0.285	6	NN	114/115	0.794	6	1.161	114/117	0.996	6	1.191	116/113	0.17	6	1.152	116/115
gi|261420959_RF2	gi|261420959	2	FP170510.1_RF2	NON-REDUNDANT	161	13	19587		114/113	1.566	2	1.029	114/115	1.625	2	1.018	114/117	1.622	2	1.082	116/113	1.848	2	1.026	116/115	1.762	2	1.015	116/117	1.792	2	1.078	114/113	1.566	2	1.029	114/115	1.625	2	1.018	114/117	1.622	2	1.082	116/113	1.848	2	1.026	116/115
gi|261421778_RF3	gi|261421778	3	FP183530.1_RF3	UNIQUE	12	20	23858		114/113	2.006	20	NN	114/115	2.141	20	1.127	114/117	2.166	20	NN	116/113	5.519	20	NN	116/115	5.411	20	NN	116/117	5.58	20	NN	114/113	2.006	20	NN	114/115	2.141	20	1.127	114/117	2.166	20	NN	116/113	5.519	20	NN	116/115
gi|261421895_RF3	gi|261421895	3	FP180759.1_RF3	UNIQUE	69	23	29279		114/113	---	1	---	114/115	---	0	---	114/117	---	1	---	116/113	---	1	---	116/115	---	0	---	116/117	---	1	---	114/113	---	1	---	114/115	---	0	---	114/117	---	1	---	116/113	---	1	---	116/115
gi|261422784_RF1	gi|261422784	1	FP181180.1_RF1	REDUNDANT	25	38	28715		114/113	1.432	4	1.058	114/115	0.939	4	1.044	114/117	0.815	4	1.046	116/113	1.308	4	1.049	116/115	0.788	4	1.034	116/117	0.697	4	1.015	114/113	1.432	4	1.058	114/115	0.939	4	1.044	114/117	0.815	4	1.046	116/113	1.308	4	1.049	116/115
gi|261423099_RF1	gi|261423099	1	FP169550.1_RF1	UNIQUE	7	14	26304		114/113	1.607	5	1.034	114/115	1.063	5	1.157	114/117	0.93	5	NN	116/113	1.942	5	1.159	116/115	1.181	5	1.039	116/117	1.052	5	1.058	114/113	1.607	5	1.034	114/115	1.063	5	1.157	114/117	0.93	5	NN	116/113	1.942	5	1.159	116/115
gi|261424790_RF3	gi|261424790	3	FP197534.1_RF3	UNIQUE	70	82	27768		114/113	---	1	---	114/115	---	1	---	114/117	1.127	2	1.109	116/113	---	1	---	116/115	---	1	---	116/117	1.125	2	1.252	114/113	---	1	---	114/115	---	1	---	114/117	1.127	2	1.109	116/113	---	1	---	116/115
gi|261426023_RF-1	gi|261426023	-1	FP184692.1_RF-1	UNIQUE	134	141	7877		114/113	1.217	7	1.05	114/115	1.009	7	1.063	114/117	1.057	5	1.015	116/113	1.779	7	1.064	116/115	1.355	7	1.085	116/117	1.407	7	NN	114/113	1.217	7	1.05	114/115	1.009	7	1.063	114/117	1.057	5	1.015	116/113	1.779	7	1.064	116/115
gi|261426023_RF3	gi|261426023	3	FP184692.1_RF3	UNIQUE	135	142	7877		114/113	1.217	7	1.05	114/115	1.009	7	1.063	114/117	1.057	5	1.015	116/113	1.779	7	1.064	116/115	1.355	7	1.085	116/117	1.407	7	NN	114/113	1.217	7	1.05	114/115	1.009	7	1.063	114/117	1.057	5	1.015	116/113	1.779	7	1.064	116/115
gi|261426671_RF2	gi|261426671	2	FP197139.1_RF2	UNIQUE	71	83	19262		114/113	1.621	6	1.134	114/115	1.131	7	1.131	114/117	0.897	7	1.165	116/113	1.891	6	1.119	116/115	1.226	8	1.09	116/117	0.939	7	1.077	114/113	1.621	6	1.134	114/115	1.131	7	1.131	114/117	0.897	7	1.165	116/113	1.891	6	1.119	116/115
gi|261426707_RF3	gi|261426707	3	FP170060.1_RF3	UNIQUE	39	53	21838		114/113	---	1	---	114/115	---	1	---	114/117	---	1	---	116/113	---	1	---	116/115	---	1	---	116/117	---	1	---	114/113	---	1	---	114/115	---	1	---	114/117	---	1	---	116/113	---	1	---	116/115
gi|261427876_RF1	gi|261427876	1	FP168489.1_RF1	UNIQUE	136	143	25624		114/113	0.421	4	1.045	114/115	1.881	4	1.109	114/117	1.107	4	1.051	116/113	0.141	4	1.089	116/115	0.58	4	1.187	116/117	0.348	4	1.11	114/113	0.421	4	1.045	114/115	1.881	4	1.109	114/117	1.107	4	1.051	116/113	0.141	4	1.089	116/115
gi|261428978_RF2	gi|261428978	2	FP229934.1_RF2	UNIQUE	137	95	18213		114/113	1.715	3	NN	114/115	0.975	3	1.054	114/117	0.728	3	1.012	116/113	2.235	3	1.027	116/115	1.167	3	1.051	116/117	0.887	3	1.018	114/113	1.715	3	NN	114/115	0.975	3	1.054	114/117	0.728	3	1.012	116/113	2.235	3	1.027	116/115
gi|261429738_RF3	gi|261429738	3	FP205685.1_RF3	NON-REDUNDANT	172	54	31774		114/113	---	1	---	114/115	---	1	---	114/117	---	1	---	116/113	---	1	---	116/115	---	1	---	116/117	---	1	---	114/113	---	1	---	114/115	---	1	---	114/117	---	1	---	116/113	---	1	---	116/115
gi|261429940_RF-2	gi|261429940	-2	FP230278.1_RF-2	UNIQUE	138	144	20727		114/113	1.344	16	1.078	114/115	1.169	16	NN	114/117	1.323	16	NN	116/113	0.898	16	NN	116/115	0.717	16	1.081	116/117	0.828	16	1.092	114/113	1.344	16	1.078	114/115	1.169	16	NN	114/117	1.323	16	NN	116/113	0.898	16	NN	116/115
gi|261429940_RF-3	gi|261429940	-3	FP230278.1_RF-3	REDUNDANT	91	102	20727		114/113	1.344	16	1.078	114/115	1.169	16	NN	114/117	1.323	16	NN	116/113	0.898	16	NN	116/115	0.717	16	1.081	116/117	0.828	16	1.092	114/113	1.344	16	1.078	114/115	1.169	16	NN	114/117	1.323	16	NN	116/113	0.898	16	NN	116/115
gi|261429940_RF1	gi|261429940	1	FP230278.1_RF1	NON-REDUNDANT	158	9	20727		114/113	1.344	16	1.078	114/115	1.169	16	NN	114/117	1.323	16	NN	116/113	0.898	16	NN	116/115	0.717	16	1.081	116/117	0.828	16	1.092	114/113	1.344	16	1.078	114/115	1.169	16	NN	114/117	1.323	16	NN	116/113	0.898	16	NN	116/115
gi|261430814_RF1	gi|261430814	1	FP208285.1_RF1	UNIQUE	3	4	21891		114/113	0.323	47	NN	114/115	0.432	47	1.075	114/117	0.572	47	1.085	116/113	0.156	47	1.127	116/115	0.191	47	NN	116/117	0.258	47	NN	114/113	0.323	47	NN	114/115	0.432	47	1.075	114/117	0.572	47	1.085	116/113	0.156	47	1.127	116/115
gi|261432075_RF-2	gi|261432075	-2	FP205973.1_RF-2	UNIQUE	139	145	21932		114/113	---	1	---	114/115	---	1	---	114/117	---	1	---	116/113	---	1	---	116/115	---	1	---	116/117	---	1	---	114/113	---	1	---	114/115	---	1	---	114/117	---	1	---	116/113	---	1	---	116/115
gi|261432075_RF1	gi|261432075	1	FP205973.1_RF1	UNIQUE	72	84	21932		114/113	---	1	---	114/115	---	1	---	114/117	---	1	---	116/113	---	1	---	116/115	---	1	---	116/117	---	1	---	114/113	---	1	---	114/115	---	1	---	114/117	---	1	---	116/113	---	1	---	116/115
gi|261433376_RF1	gi|261433376	1	FP219082.1_RF1	NON-REDUNDANT	168	30	28585		114/113	0.679	6	1.018	114/115	1.559	6	1.147	114/117	2.039	6	1.131	116/113	0.336	6	1.111	116/115	0.708	6	1.095	116/117	0.944	6	1.067	114/113	0.679	6	1.018	114/115	1.559	6	1.147	114/117	2.039	6	1.131	116/113	0.336	6	1.111	116/115
gi|261436250_RF3	gi|261436250	3	FP173441.1_RF3	UNIQUE	18	31	27858		114/113	---	1	---	114/115	---	1	---	114/117	---	1	---	116/113	---	1	---	116/115	---	1	---	116/117	---	1	---	114/113	---	1	---	114/115	---	1	---	114/117	---	1	---	116/113	---	1	---	116/115
gi|261436563				REJECTED	0-1	-1	24511		114/113	0.596	3	1.049	114/115	1.185	3	1.189	114/117	1.164	3	1.197	116/113	0.508	3	1.066	116/115	0.928	3	1.117	116/117	0.929	3	1.112	114/113	0.596	3	1.049	114/115	1.185	3	1.189	114/117	1.164	3	1.197	116/113	0.508	3	1.066	116/115
gi|261436867_RF1	gi|261436867	1	FP176857.1_RF1	UNIQUE	73	30	24408		114/113	---	1	---	114/115	---	1	---	114/117	---	1	---	116/113	---	1	---	116/115	---	1	---	116/117	---	1	---	114/113	---	1	---	114/115	---	1	---	114/117	---	1	---	116/113	---	1	---	116/115
gi|261437303_RF2	gi|261437303	2	FP185696.1_RF2	UNIQUE	4	5	23665		114/113	0.373	8	1.097	114/115	0.484	8	1.167	114/117	0.618	8	1.184	116/113	0.258	8	NN	116/115	0.308	8	1.166	116/117	0.4	8	1.14	114/113	0.373	8	1.097	114/115	0.484	8	1.167	114/117	0.618	8	1.184	116/113	0.258	8	NN	116/115
gi|261437451_RF1	gi|261437451	1	FP197703.1_RF1	UNIQUE	140	146	32209		114/113	0.811	4	1.191	114/115	0.46	4	1.103	114/117	0.577	4	1.125	116/113	1.506	4	1.148	116/115	0.784	4	1.069	116/117	1.002	4	1.094	114/113	0.811	4	1.191	114/115	0.46	4	1.103	114/117	0.577	4	1.125	116/113	1.506	4	1.148	116/115
gi|261439382_RF3	gi|261439382	3	FP163973.1_RF3	UNIQUE	74	85	25837		114/113	1.651	5	1.101	114/115	0.862	7	1.076	114/117	0.693	7	1.024	116/113	3.339	3	1.019	116/115	1.789	8	1.072	116/117	1.409	7	NN	114/113	1.651	5	1.101	114/115	0.862	7	1.076	114/117	0.693	7	1.024	116/113	3.339	3	1.019	116/115
gi|261439503_RF3	gi|261439503	3	FP164218.1_RF3	UNIQUE	40	55	32685		114/113	1.458	9	NN	114/115	1.558	9	1.156	114/117	1.37	9	1.158	116/113	3.638	9	1.261	116/115	3.571	9	NN	116/117	3.199	9	NN	114/113	1.458	9	NN	114/115	1.558	9	1.156	114/117	1.37	9	1.158	116/113	3.638	9	1.261	116/115
gi|261439689_RF2	gi|261439689	2	FP177341.1_RF2	UNIQUE	75	86	18531		114/113	---	0	---	114/115	---	0	---	114/117	---	0	---	116/113	---	0	---	116/115	---	1	---	116/117	---	0	---	114/113	---	0	---	114/115	---	0	---	114/117	---	0	---	116/113	---	0	---	116/115
gi|261440043_RF-1	gi|261440043	-1	FP189206.1_RF-1	UNIQUE	76	87	26096		114/113	2.26	5	1.115	114/115	0.997	3	1.017	114/117	0.854	5	1.113	116/113	3.674	5	1.187	116/115	1.459	5	1.109	116/117	1.3	5	1.123	114/113	2.26	5	1.115	114/115	0.997	3	1.017	114/117	0.854	5	1.113	116/113	3.674	5	1.187	116/115
gi|261440496_RF2	gi|261440496	2	FP161413.1_RF2	UNIQUE	41	56	20944		114/113	1.012	8	1.198	114/115	1.059	8	1.16	114/117	1.16	8	NN	116/113	1.01	8	1.029	116/115	0.971	8	1.042	116/117	1.073	7	1.023	114/113	1.012	8	1.198	114/115	1.059	8	1.16	114/117	1.16	8	NN	116/113	1.01	8	1.029	116/115
gi|261441602_RF3	gi|261441602	3	FP173781.1_RF3	NON-REDUNDANT	161	13	31790		114/113	1.533	3	1.069	114/115	1.566	3	1.111	114/117	1.495	3	1.236	116/113	1.777	3	1.136	116/115	1.667	3	1.182	116/117	1.623	3	1.313	114/113	1.533	3	1.069	114/115	1.566	3	1.111	114/117	1.495	3	1.236	116/113	1.777	3	1.136	116/115
gi|261443622_RF1	gi|261443622	1	FP232384.1_RF1	REDUNDANT	27	41	28566		114/113	1.31	5	1.152	114/115	0.733	5	1.045	114/117	0.65	5	1.025	116/113	2.486	5	1.123	116/115	1.278	5	1.015	116/117	1.136	3	1.004	114/113	1.31	5	1.152	114/115	0.733	5	1.045	114/117	0.65	5	1.025	116/113	2.486	5	1.123	116/115
gi|261443985_RF1	gi|261443985	1	FP221420.1_RF1	NON-REDUNDANT	173	57	25287		114/113	1.08	3	1.039	114/115	0.859	3	1.025	114/117	0.813	3	1.049	116/113	1.268	3	1.05	116/115	0.926	3	1.066	116/117	0.894	3	1.059	114/113	1.08	3	1.039	114/115	0.859	3	1.025	114/117	0.813	3	1.049	116/113	1.268	3	1.05	116/115
gi|261444019_RF1	gi|261444019	1	FP221490.1_RF1	NON-REDUNDANT	171	46	30847		114/113	1.19	14	NN	114/115	0.994	14	NN	114/117	1.147	14	NN	116/113	1.244	14	NN	116/115	0.945	13	1.062	116/117	1.123	14	1.075	114/113	1.19	14	NN	114/115	0.994	14	NN	114/117	1.147	14	NN	116/113	1.244	14	NN	116/115
gi|261445550_RF1	gi|261445550	1	FP180236.1_RF1	UNIQUE	141	147	23662		114/113	0.878	7	1.042	114/115	0.983	7	1.026	114/117	0.807	7	1.037	116/113	1.528	7	1.044	116/115	1.572	7	NN	116/117	1.315	7	NN	114/113	0.878	7	1.042	114/115	0.983	7	1.026	114/117	0.807	7	1.037	116/113	1.528	7	1.044	116/115
gi|261445885_RF1	gi|261445885	1	FP165026.1_RF1	REDUNDANT	44	7	26038		114/113	0.481	7	1.075	114/115	1.196	7	1.095	114/117	1.255	7	1.071	116/113	0.465	6	1.03	116/115	1.076	7	1.042	116/117	1.15	7	1.033	114/113	0.481	7	1.075	114/115	1.196	7	1.095	114/117	1.255	7	1.071	116/113	0.465	6	1.03	116/115
gi|261446722_RF3	gi|261446722	3	FP192044.1_RF3	UNIQUE	77	88	24175		114/113	---	1	---	114/115	1.223	2	1.285	114/117	---	1	---	116/113	---	1	---	116/115	1.098	2	1.29	116/117	---	1	---	114/113	---	1	---	114/115	1.223	2	1.285	114/117	---	1	---	116/113	---	1	---	116/115
gi|261447001_RF-3	gi|261447001	-3	FP210572.1_RF-3	UNIQUE	142	148	25288		114/113	1.118	5	1.05	114/115	0.869	5	1.02	114/117	0.826	5	1.034	116/113	1.338	5	1.076	116/115	0.955	5	NN	116/117	0.925	5	1.056	114/113	1.118	5	1.05	114/115	0.869	5	1.02	114/117	0.826	5	1.034	116/113	1.338	5	1.076	116/115
gi|261447001_RF2	gi|261447001	2	FP210572.1_RF2	UNIQUE	143	149	25288		114/113	1.118	5	1.05	114/115	0.869	5	1.02	114/117	0.826	5	1.034	116/113	1.338	5	1.076	116/115	0.955	5	NN	116/117	0.925	5	1.056	114/113	1.118	5	1.05	114/115	0.869	5	1.02	114/117	0.826	5	1.034	116/113	1.338	5	1.076	116/115
gi|261447001_RF3	gi|261447001	3	FP210572.1_RF3	NON-REDUNDANT	173	57	25288		114/113	1.118	5	1.05	114/115	0.869	5	1.02	114/117	0.826	5	1.034	116/113	1.338	5	1.076	116/115	0.955	5	NN	116/117	0.925	5	1.056	114/113	1.118	5	1.05	114/115	0.869	5	1.02	114/117	0.826	5	1.034	116/113	1.338	5	1.076	116/115
gi|261447398_RF3	gi|261447398	3	FP210996.1_RF3	UNIQUE	78	89	30356		114/113	1.601	5	1.164	114/115	0.675	5	NN	114/117	0.718	5	1.12	116/113	3.592	5	1.344	116/115	1.391	5	1.086	116/117	1.509	5	1.118	114/113	1.601	5	1.164	114/115	0.675	5	NN	114/117	0.718	5	1.12	116/113	3.592	5	1.344	116/115
gi|261447712_RF1	gi|261447712	1	FP178694.1_RF1	UNIQUE	42	58	35401		114/113	0.76	5	1.043	114/115	0.869	5	1.073	114/117	0.886	5	1.072	116/113	0.592	5	1.126	116/115	0.621	5	1.186	116/117	0.646	5	1.13	114/113	0.76	5	1.043	114/115	0.869	5	1.073	114/117	0.886	5	1.072	116/113	0.592	5	1.126	116/115
gi|261447951_RF3	gi|261447951	3	FP179018.1_RF3	REDUNDANT	168	30	17026		114/113	0.696	3	NN	114/115	2.167	3	NN	114/117	2.811	3	NN	116/113	0.267	3	NN	116/115	0.763	3	NN	116/117	1.009	3	NN	114/113	0.696	3	NN	114/115	2.167	3	NN	114/117	2.811	3	NN	116/113	0.267	3	NN	116/115
gi|261451935_RF1	gi|261451935	1	FP202188.1_RF1	UNIQUE	19	32	28402		114/113	1.815	9	1.037	114/115	1.599	9	1.029	114/117	1.569	9	1.022	116/113	1.899	9	1.031	116/115	1.536	9	1.039	116/117	1.537	9	1.028	114/113	1.815	9	1.037	114/115	1.599	9	1.029	114/117	1.569	9	1.022	116/113	1.899	9	1.031	116/115
gi|261452079_RF2	gi|261452079	2	FP224905.1_RF2	UNIQUE	8	15	36886		114/113	0.511	5	1.108	114/115	1.69	5	1.324	114/117	1.796	3	1.04	116/113	0.227	5	1.291	116/115	0.689	5	1.11	116/117	0.783	4	1.029	114/113	0.511	5	1.108	114/115	1.69	5	1.324	114/117	1.796	3	1.04	116/113	0.227	5	1.291	116/115
gi|261454350_RF1	gi|261454350	1	FP225945.1_RF1	REDUNDANT	163	21	28519		114/113	1.248	2	1.161	114/115	1.089	2	1.064	114/117	0.92	2	1.034	116/113	1.235	2	1.018	116/115	0.99	2	1.072	116/117	0.853	2	1.103	114/113	1.248	2	1.161	114/115	1.089	2	1.064	114/117	0.92	2	1.034	116/113	1.235	2	1.018	116/115
gi|261455016_RF1	gi|261455016	1	FP204107.1_RF1	NON-REDUNDANT	166	11	29319		114/113	0.854	11	1.024	114/115	0.857	11	1.019	114/117	0.739	11	1.033	116/113	0.755	11	1.027	116/115	0.695	11	1.028	116/117	0.611	11	1.02	114/113	0.854	11	1.024	114/115	0.857	11	1.019	114/117	0.739	11	1.033	116/113	0.755	11	1.027	116/115
gi|261456687_RF3	gi|261456687	3	FP226949.1_RF3	UNIQUE	144	27	27732		114/113	0.964	2	1.227	114/115	0.974	2	1.1	114/117	0.959	2	1.154	116/113	1.159	2	1.252	116/115	1.077	2	1.122	116/117	1.08	2	1.178	114/113	0.964	2	1.227	114/115	0.974	2	1.1	114/117	0.959	2	1.154	116/113	1.159	2	1.252	116/115
gi|261457160_RF1	gi|261457160	1	FP228028.1_RF1	UNIQUE	43	59	18385		114/113	0.616	13	1.104	114/115	0.936	13	1.118	114/117	0.894	13	1.13	116/113	0.789	15	1.09	116/115	1.05	15	1.06	116/117	1.006	15	1.062	114/113	0.616	13	1.104	114/115	0.936	13	1.118	114/117	0.894	13	1.13	116/113	0.789	15	1.09	116/115
gi|261457504_RF1	gi|261457504	1	FP228327.1_RF1	UNIQUE	79	90	23155		114/113	---	1	---	114/115	---	1	---	114/117	---	1	---	116/113	---	1	---	116/115	---	1	---	116/117	---	1	---	114/113	---	1	---	114/115	---	1	---	114/117	---	1	---	116/113	---	1	---	116/115
gi|37697300_RF2	gi|37697300	2	CF753507.1_RF2	NON-REDUNDANT	164	23	22602		114/113	0.212	7	1.105	114/115	0.504	7	1.157	114/117	0.622	7	1.218	116/113	0.154	7	1.098	116/115	0.335	7	1.19	116/117	0.421	7	1.233	114/113	0.212	7	1.105	114/115	0.504	7	1.157	114/117	0.622	7	1.218	116/113	0.154	7	1.098	116/115
gi|37697421_RF-3	gi|37697421	-3	CF753628.1_RF-3	UNIQUE	145	119	74151		114/113	1.566	2	1.029	114/115	1.625	2	1.018	114/117	1.622	2	1.082	116/113	1.848	2	1.026	116/115	1.762	2	1.015	116/117	1.792	2	1.078	114/113	1.566	2	1.029	114/115	1.625	2	1.018	114/117	1.622	2	1.082	116/113	1.848	2	1.026	116/115
gi|37697421_RF1	gi|37697421	1	CF753628.1_RF1	NON-REDUNDANT	161	13	74151		114/113	1.566	2	1.029	114/115	1.625	2	1.018	114/117	1.622	2	1.082	116/113	1.848	2	1.026	116/115	1.762	2	1.015	116/117	1.792	2	1.078	114/113	1.566	2	1.029	114/115	1.625	2	1.018	114/117	1.622	2	1.082	116/113	1.848	2	1.026	116/115
gi|37697421_RF2	gi|37697421	2	CF753628.1_RF2	REDUNDANT	161	13	74151		114/113	1.566	2	1.029	114/115	1.625	2	1.018	114/117	1.622	2	1.082	116/113	1.848	2	1.026	116/115	1.762	2	1.015	116/117	1.792	2	1.078	114/113	1.566	2	1.029	114/115	1.625	2	1.018	114/117	1.622	2	1.082	116/113	1.848	2	1.026	116/115
gi|37697421_RF3	gi|37697421	3	CF753628.1_RF3	NON-REDUNDANT	161	13	74151		114/113	1.566	2	1.029	114/115	1.625	2	1.018	114/117	1.622	2	1.082	116/113	1.848	2	1.026	116/115	1.762	2	1.015	116/117	1.792	2	1.078	114/113	1.566	2	1.029	114/115	1.625	2	1.018	114/117	1.622	2	1.082	116/113	1.848	2	1.026	116/115
gi|37697458_RF3	gi|37697458	3	CF753665.1_RF3	REDUNDANT	39	53	19897		114/113	---	1	---	114/115	---	1	---	114/117	---	1	---	116/113	---	1	---	116/115	---	1	---	116/117	---	1	---	114/113	---	1	---	114/115	---	1	---	114/117	---	1	---	116/113	---	1	---	116/115
gi|51532098_RF-3	gi|51532098	-3	CV068934.1_RF-3	NON-REDUNDANT	163	21	45873		114/113	1.248	2	1.161	114/115	1.089	2	1.064	114/117	0.92	2	1.034	116/113	1.235	2	1.018	116/115	0.99	2	1.072	116/117	0.853	2	1.103	114/113	1.248	2	1.161	114/115	1.089	2	1.064	114/117	0.92	2	1.034	116/113	1.235	2	1.018	116/115
gi|51533529_RF2	gi|51533529	2	CV070365.1_RF2	REDUNDANT	25	38	38233		114/113	1.432	4	1.058	114/115	0.939	4	1.044	114/117	0.815	4	1.046	116/113	1.308	4	1.049	116/115	0.788	4	1.034	116/117	0.697	4	1.015	114/113	1.432	4	1.058	114/115	0.939	4	1.044	114/117	0.815	4	1.046	116/113	1.308	4	1.049	116/115
gi|58181884_RF-3	gi|58181884	-3	CX771531.1_RF-3	REDUNDANT	166	11	31757		114/113	0.854	11	1.024	114/115	0.857	11	1.019	114/117	0.739	11	1.033	116/113	0.755	11	1.027	116/115	0.695	11	1.028	116/117	0.611	11	1.02	114/113	0.854	11	1.024	114/115	0.857	11	1.019	114/117	0.739	11	1.033	116/113	0.755	11	1.027	116/115
gi|58182046_RF-3	gi|58182046	-3	CX771693.1_RF-3	UNIQUE	80	91	20576		114/113	0.848	2	1.003	114/115	1.364	2	1.001	114/117	2.215	2	1.169	116/113	0.257	2	1.154	116/115	0.38	2	1.155	116/117	0.628	2	1.01	114/113	0.848	2	1.003	114/115	1.364	2	1.001	114/117	2.215	2	1.169	116/113	0.257	2	1.154	116/115
gi|58182613_RF-3	gi|58182613	-3	CX772260.1_RF-3	NON-REDUNDANT	167	27	26101		114/113	0.943	7	1.037	114/115	0.984	8	1.053	114/117	1.249	8	1.064	116/113	0.927	7	1.042	116/115	0.884	8	NN	116/117	1.079	7	1.043	114/113	0.943	7	1.037	114/115	0.984	8	1.053	114/117	1.249	8	1.064	116/113	0.927	7	1.042	116/115
gi|58182624_RF-3	gi|58182624	-3	CX772271.1_RF-3	UNIQUE	146	150	29950		114/113	0.263	3	1.069	114/115	1.263	3	1.1	114/117	1.187	3	1.069	116/113	0.113	3	1.18	116/115	0.5	3	1.211	116/117	0.479	3	1.183	114/113	0.263	3	1.069	114/115	1.263	3	1.1	114/117	1.187	3	1.069	116/113	0.113	3	1.18	116/115
gi|58182779_RF-1	gi|58182779	-1	CX772426.1_RF-1	NON-REDUNDANT	157	7	35310		114/113	0.821	7	1.048	114/115	1.021	7	1.049	114/117	1.192	7	1.047	116/113	0.791	7	1.041	116/115	0.904	7	1.049	116/117	1.076	7	1.058	114/113	0.821	7	1.048	114/115	1.021	7	1.049	114/117	1.192	7	1.047	116/113	0.791	7	1.041	116/115
gi|58182813_RF-2	gi|58182813	-2	CX772460.1_RF-2	NON-REDUNDANT	158	9	27694		114/113	1.2	15	1.06	114/115	1.047	15	NN	114/117	1.236	15	NN	116/113	0.798	15	NN	116/115	0.64	15	1.066	116/117	0.769	15	1.085	114/113	1.2	15	1.06	114/115	1.047	15	NN	114/117	1.236	15	NN	116/113	0.798	15	NN	116/115
gi|58182813_RF-3	gi|58182813	-3	CX772460.1_RF-3	REDUNDANT	158	9	27694		114/113	1.2	15	1.06	114/115	1.047	15	NN	114/117	1.236	15	NN	116/113	0.798	15	NN	116/115	0.64	15	1.066	116/117	0.769	15	1.085	114/113	1.2	15	1.06	114/115	1.047	15	NN	114/117	1.236	15	NN	116/113	0.798	15	NN	116/115
gi|58182813_RF1	gi|58182813	1	CX772460.1_RF1	REDUNDANT	91	102	27694		114/113	1.2	15	1.06	114/115	1.047	15	NN	114/117	1.236	15	NN	116/113	0.798	15	NN	116/115	0.64	15	1.066	116/117	0.769	15	1.085	114/113	1.2	15	1.06	114/115	1.047	15	NN	114/117	1.236	15	NN	116/113	0.798	15	NN	116/115
gi|58182813_RF3	gi|58182813	3	CX772460.1_RF3	REDUNDANT	158	9	27694		114/113	1.2	15	1.06	114/115	1.047	15	NN	114/117	1.236	15	NN	116/113	0.798	15	NN	116/115	0.64	15	1.066	116/117	0.769	15	1.085	114/113	1.2	15	1.06	114/115	1.047	15	NN	114/117	1.236	15	NN	116/113	0.798	15	NN	116/115
gi|58182831_RF-2	gi|58182831	-2	CX772478.1_RF-2	REDUNDANT	136	143	23666		114/113	0.421	4	1.045	114/115	1.881	4	1.109	114/117	1.107	4	1.051	116/113	0.141	4	1.089	116/115	0.58	4	1.187	116/117	0.348	4	1.11	114/113	0.421	4	1.045	114/115	1.881	4	1.109	114/117	1.107	4	1.051	116/113	0.141	4	1.089	116/115
gi|58182848				REJECTED	0-1	-1	26545		114/113	0.343	2	1.101	114/115	0.585	3	NN	114/117	0.85	3	1.156	116/113	---	1	---	116/115	0.667	2	4.095	116/117	1.131	2	1.925	114/113	0.343	2	1.101	114/115	0.585	3	NN	114/117	0.85	3	1.156	116/113	---	1	---	116/115
gi|58182927_RF-1	gi|58182927	-1	CX772574.1_RF-1	REDUNDANT	2	2	33176		114/113	1.289	22	1.107	114/115	0.903	22	1.096	114/117	0.893	22	1.083	116/113	1.365	22	1.1	116/115	0.878	22	NN	116/117	0.885	22	1.033	114/113	1.289	22	1.107	114/115	0.903	22	1.096	114/117	0.893	22	1.083	116/113	1.365	22	1.1	116/115
gi|58183334_RF-2	gi|58183334	-2	CX772981.1_RF-2	UNIQUE	147	151	19045		114/113	1.191	4	1.061	114/115	0.74	4	1.02	114/117	0.873	4	1.026	116/113	2.313	4	1.116	116/115	1.321	4	1.052	116/117	1.588	4	1.084	114/113	1.191	4	1.061	114/115	0.74	4	1.02	114/117	0.873	4	1.026	116/113	2.313	4	1.116	116/115
gi|58183563_RF-3	gi|58183563	-3	CX773210.1_RF-3	UNIQUE	81	92	29579		114/113	1.342	5	1.042	114/115	3.692	5	1.088	114/117	3.375	5	1.078	116/113	0.981	5	1.061	116/115	2.48	5	1.077	116/117	2.31	5	1.056	114/113	1.342	5	1.042	114/115	3.692	5	1.088	114/117	3.375	5	1.078	116/113	0.981	5	1.061	116/115
gi|58183657_RF-2	gi|58183657	-2	CX773304.1_RF-2	UNIQUE	44	7	31959		114/113	0.481	7	1.075	114/115	1.196	7	1.095	114/117	1.255	7	1.071	116/113	0.465	6	1.03	116/115	1.076	7	1.042	116/117	1.15	7	1.033	114/113	0.481	7	1.075	114/115	1.196	7	1.095	114/117	1.255	7	1.071	116/113	0.465	6	1.03	116/115
gi|58184644_RF-3	gi|58184644	-3	CX774291.1_RF-3	REDUNDANT	161	13	26624		114/113	1.566	2	1.029	114/115	1.625	2	1.018	114/117	1.622	2	1.082	116/113	1.848	2	1.026	116/115	1.762	2	1.015	116/117	1.792	2	1.078	114/113	1.566	2	1.029	114/115	1.625	2	1.018	114/117	1.622	2	1.082	116/113	1.848	2	1.026	116/115
gi|58184969_RF-3	gi|58184969	-3	CX774616.1_RF-3	UNIQUE	1	1	23707		114/113	1.69	35	NN	114/115	0.98	35	NN	114/117	0.771	34	NN	116/113	2.7	35	NN	116/115	1.439	35	NN	116/117	1.154	34	NN	114/113	1.69	35	NN	114/115	0.98	35	NN	114/117	0.771	34	NN	116/113	2.7	35	NN	116/115
gi|58185546_RF-3	gi|58185546	-3	CX775193.1_RF-3	UNIQUE	148	152	30698		114/113	0.453	9	1.059	114/115	0.686	9	1.079	114/117	0.899	9	1.066	116/113	0.287	9	1.096	116/115	0.4	9	NN	116/117	0.534	9	1.094	114/113	0.453	9	1.059	114/115	0.686	9	1.079	114/117	0.899	9	1.066	116/113	0.287	9	1.096	116/115
gi|58185881_RF-2	gi|58185881	-2	CX775528.1_RF-2	REDUNDANT	101	111	30179		114/113	---	1	---	114/115	---	1	---	114/117	---	1	---	116/113	---	1	---	116/115	---	1	---	116/117	---	1	---	114/113	---	1	---	114/115	---	1	---	114/117	---	1	---	116/113	---	1	---	116/115
gi|58186001_RF-3	gi|58186001	-3	CX775648.1_RF-3	UNIQUE	82	93	28465		114/113	2.013	3	1.016	114/115	4.574	2	1.282	114/117	4.126	3	1.226	116/113	0.875	3	1.122	116/115	1.705	2	1.228	116/117	1.679	3	1.12	114/113	2.013	3	1.016	114/115	4.574	2	1.282	114/117	4.126	3	1.226	116/113	0.875	3	1.122	116/115
gi|58186293_RF-1	gi|58186293	-1	CX775940.1_RF-1	UNIQUE	20	33	23937		114/113	---	0	---	114/115	---	0	---	114/117	---	0	---	116/113	1.503	3	NN	116/115	0.665	3	NN	116/117	0.73	3	NN	114/113	---	0	---	114/115	---	0	---	114/117	---	0	---	116/113	1.503	3	NN	116/115
gi|58186293_RF-2	gi|58186293	-2	CX775940.1_RF-2	UNIQUE	83	94	23937		114/113	---	0	---	114/115	---	0	---	114/117	---	0	---	116/113	1.503	3	NN	116/115	0.665	3	NN	116/117	0.73	3	NN	114/113	---	0	---	114/115	---	0	---	114/117	---	0	---	116/113	1.503	3	NN	116/115
gi|58186293_RF-3	gi|58186293	-3	CX775940.1_RF-3	UNIQUE	149	153	23937		114/113	---	0	---	114/115	---	0	---	114/117	---	0	---	116/113	1.503	3	NN	116/115	0.665	3	NN	116/117	0.73	3	NN	114/113	---	0	---	114/115	---	0	---	114/117	---	0	---	116/113	1.503	3	NN	116/115
gi|58186293_RF1	gi|58186293	1	CX775940.1_RF1	UNIQUE	150	154	23937		114/113	---	0	---	114/115	---	0	---	114/117	---	0	---	116/113	1.503	3	NN	116/115	0.665	3	NN	116/117	0.73	3	NN	114/113	---	0	---	114/115	---	0	---	114/117	---	0	---	116/113	1.503	3	NN	116/115
gi|58186293_RF3	gi|58186293	3	CX775940.1_RF3	UNIQUE	151	155	23937		114/113	---	0	---	114/115	---	0	---	114/117	---	0	---	116/113	1.503	3	NN	116/115	0.665	3	NN	116/117	0.73	3	NN	114/113	---	0	---	114/115	---	0	---	114/117	---	0	---	116/113	1.503	3	NN	116/115
gi|58186701_RF-2	gi|58186701	-2	CX776348.1_RF-2	UNIQUE	84	95	25452		114/113	1.932	3	1.133	114/115	1.92	3	1.31	114/117	1.86	3	1.298	116/113	5.021	3	1.685	116/115	4.582	3	2.125	116/117	4.524	3	2.087	114/113	1.932	3	1.133	114/115	1.92	3	1.31	114/117	1.86	3	1.298	116/113	5.021	3	1.685	116/115
gi|58186722_RF-2	gi|58186722	-2	CX776369.1_RF-2	UNIQUE	152	156	29104		114/113	0.686	2	1.021	114/115	0.312	2	1.309	114/117	0.515	2	1.089	116/113	1.066	2	1.029	116/115	0.445	2	1.319	116/117	0.749	2	1.098	114/113	0.686	2	1.021	114/115	0.312	2	1.309	114/117	0.515	2	1.089	116/113	1.066	2	1.029	116/115
gi|58186736_RF1	gi|58186736	1	CX776383.1_RF1	UNIQUE	45	14	28039		114/113	1.635	2	1.007	114/115	1.036	3	1.208	114/117	1.119	3	1.04	116/113	2.058	2	1.18	116/115	1.147	3	1.073	116/117	1.263	3	1.097	114/113	1.635	2	1.007	114/115	1.036	3	1.208	114/117	1.119	3	1.04	116/113	2.058	2	1.18	116/115
gi|58187023_RF-1	gi|58187023	-1	CX776670.1_RF-1	UNIQUE	46	60	33527		114/113	1.614	7	1.051	114/115	1.186	8	1.143	114/117	1.279	8	1.112	116/113	1.692	8	1.052	116/115	1.167	8	1.095	116/117	1.313	7	1.036	114/113	1.614	7	1.051	114/115	1.186	8	1.143	114/117	1.279	8	1.112	116/113	1.692	8	1.052	116/115
gi|58188014_RF-1	gi|58188014	-1	CX777661.1_RF-1	UNIQUE	85	96	30266		114/113	---	0	---	114/115	1.067	2	1.166	114/117	---	0	---	116/113	---	0	---	116/115	0.751	2	1.19	116/117	---	0	---	114/113	---	0	---	114/115	1.067	2	1.166	114/117	---	0	---	116/113	---	0	---	116/115
gi|58188014_RF-2	gi|58188014	-2	CX777661.1_RF-2	UNIQUE	86	97	30266		114/113	---	0	---	114/115	1.067	2	1.166	114/117	---	0	---	116/113	---	0	---	116/115	0.751	2	1.19	116/117	---	0	---	114/113	---	0	---	114/115	1.067	2	1.166	114/117	---	0	---	116/113	---	0	---	116/115
gi|58188234_RF-3	gi|58188234	-3	CX777881.1_RF-3	NON-REDUNDANT	169	23	30947		114/113	0.21	3	1.186	114/115	0.292	3	1.118	114/117	0.282	3	1.124	116/113	0.406	3	1.103	116/115	0.519	3	1.051	116/117	0.511	3	1.074	114/113	0.21	3	1.186	114/115	0.292	3	1.118	114/117	0.282	3	1.124	116/113	0.406	3	1.103	116/115
gi|58188245_RF-3	gi|58188245	-3	CX777892.1_RF-3	NON-REDUNDANT	169	23	31787		114/113	0.611	4	1.076	114/115	1.058	4	1.085	114/117	0.957	4	1.145	116/113	0.473	4	1.03	116/115	0.752	4	1.029	116/117	0.694	4	1.08	114/113	0.611	4	1.076	114/115	1.058	4	1.085	114/117	0.957	4	1.145	116/113	0.473	4	1.03	116/115
gi|58188493_RF-2	gi|58188493	-2	CX778140.1_RF-2	UNIQUE	47	61	27799		114/113	1.504	5	1.14	114/115	1.547	7	1.143	114/117	1.754	7	1.125	116/113	1.153	5	1.227	116/115	1.076	7	1.196	116/117	1.244	7	1.141	114/113	1.504	5	1.14	114/115	1.547	7	1.143	114/117	1.754	7	1.125	116/113	1.153	5	1.227	116/115
gi|58188493_RF-3	gi|58188493	-3	CX778140.1_RF-3	UNIQUE	153	157	27799		114/113	1.504	5	1.14	114/115	1.547	7	1.143	114/117	1.754	7	1.125	116/113	1.153	5	1.227	116/115	1.076	7	1.196	116/117	1.244	7	1.141	114/113	1.504	5	1.14	114/115	1.547	7	1.143	114/117	1.754	7	1.125	116/113	1.153	5	1.227	116/115
gi|58188493_RF2	gi|58188493	2	CX778140.1_RF2	UNIQUE	154	158	27799		114/113	1.504	5	1.14	114/115	1.547	7	1.143	114/117	1.754	7	1.125	116/113	1.153	5	1.227	116/115	1.076	7	1.196	116/117	1.244	7	1.141	114/113	1.504	5	1.14	114/115	1.547	7	1.143	114/117	1.754	7	1.125	116/113	1.153	5	1.227	116/115
gi|58189135_RF-2	gi|58189135	-2	CX778782.1_RF-2	REDUNDANT	48	62	24209		114/113	1.572	7	1.041	114/115	1.655	7	1.048	114/117	1.951	7	1.058	116/113	1.949	7	1.068	116/115	1.886	7	1.077	116/117	2.265	7	1.095	114/113	1.572	7	1.041	114/115	1.655	7	1.048	114/117	1.951	7	1.058	116/113	1.949	7	1.068	116/115
[truncated: 102 more columns]

## Sheet: Peptides
Peptide	Classification	Consensi
GGGDAQVCAK	Unique	EHUX130k01a
TLSDYNIQK	Cluster	EHUX130k01a|EHUX130k01b|EHUX130k01c|EHUX130k01d|EHUX130k01e|EHUX130k01f
TITLEVEPSDSIDNVK	Cluster	EHUX130k01a|EHUX130k01b|EHUX130k01c|EHUX130k01e|EHUX130k01f
TLTGK	Cluster	EHUX130k01a|EHUX130k01b|EHUX130k01c|EHUX130k01e|EHUX130k01f
LIFAGK	Cluster	EHUX130k01a|EHUX130k01b|EHUX130k01d|EHUX130k01e|EHUX130k01f
ESTLHLVLR	Cluster	EHUX130k01a|EHUX130k01b|EHUX130k01e|EHUX130k01f
MQIFVK	Unique	EHUX130k01b
GTGTPSRTTTSR	Unique	EHUX130k01c
AHHVVMAAAMK	Unique	EHUX130k01f
VLSLDNMGLYSGK	Unique	EHUX130k02a
VLTRIEDLR	Unique	EHUX130k02a
LVGLVRGGER	Unique	EHUX130k03a
VVLGRQGR	Unique	EHUX130k03a
AASANIIPSSTGAAK	Unique	EHUX130k04a
AYPVMK	Unique	EHUX130k04a
IAMDRESFVLK	Unique	EHUX130k04a
LASETYAK	Unique	EHUX130k04a
LTGMAFR	Unique	EHUX130k04a
TTVHAATALQXTVDGSMK	Unique	EHUX130k04a
IAHPSCSSNNAR	Unique	EHUX130k05a
RLVQAPTVGPR	Unique	EHUX130k05a
GVAAGR	Cluster	EHUX130k05a|EHUX130k05b
GGLHPPAQGGADARR	Unique	EHUX130k05b
IGFDSFVDDLSSVDSK	Unique	EHUX130k06a
FIIGGPQGDAGLTGR	Cluster	EHUX130k06a|EHUX130k06b
VILATLK	Cluster	EHUX130k06a|EHUX130k06b
SAAYACR	Unique	EHUX130k06b
AADIATEVEGK	Cluster	EHUX130k06b|EHUX130k06c
FFSWEDAK	Cluster	EHUX130k06b|EHUX130k06c
KAEILTK	Cluster	EHUX130k06b|EHUX130k06c
YAGMK	Cluster	EHUX130k06b|EHUX130k06c
AVDSLVPVGR	Unique	EHUX130k07a
EAYPGDVFYLHSR	Unique	EHUX130k07a
ELIIGDR	Unique	EHUX130k07a
VLAIGDGIAR	Unique	EHUX130k07a
VVDGLGDPIDGLGPLTGQLSR	Unique	EHUX130k07a
AGQVLEVAGSK	Unique	EHUX130k07b
DYIVKPR	Unique	EHUX130k07b
FAEIVNLTLADGTSR	Unique	EHUX130k07b
GLEIGDFK	Unique	EHUX130k08a
EVDLGDQK	Cluster	EHUX130k08a|EHUX130k08b
EVGALEVGFTR	Cluster	EHUX130k08a|EHUX130k08b
VDVQPSWMVK	Cluster	EHUX130k08a|EHUX130k08b
VTLKR	Cluster	EHUX130k08a|EHUX130k08b
AITLR	Unique	EHUX130k09a
QLGLGGLVTDGSVR	Unique	EHUX130k09a
VYEIAHFR	Unique	EHUX130k09a
APSAK	Unique	EHUX130k10a
EVSAAMTTGAGAR	Unique	EHUX130k10a
CDLNVPLDGK	Unique	EHUX130k11a
ELDYLDGAVSEPK	Unique	EHUX130k11a
IGVIESLMEK	Unique	EHUX130k11a
LSELLGK	Unique	EHUX130k11a
NVPEFAEK	Unique	EHUX130k11a
SVGDLSEADLK	Unique	EHUX130k11a
YLVEK	Unique	EHUX130k11a
VLPGVAALQEA	Cluster	EHUX130k11a|EHUX130k11b
DGVIESLMEK	Unique	EHUX130k11b
AMMEAVVK	Unique	EHUX130k11c
LAILGGAK	Unique	EHUX130k11c
VLPGVAALDDA	Unique	EHUX130k11c
RYEIMEIK	Unique	EHUX130k12a
TFKLNAER	Unique	EHUX130k12a
YEIMEIK	Unique	EHUX130k12a
AGIVLPGDLSPSLGIK	Cluster	EHUX130k12a|EHUX130k12b
RYEIMEVK	Unique	EHUX130k12b
YEIMEVK	Unique	EHUX130k12b
AAAPK	Unique	EHUX130k12c
RFVEMEIK	Unique	EHUX130k12c
QVGEDELFLGK	Cluster	EHUX130k12c|EHUX130k12e
DGAALAGVELPF	Unique	EHUX130k12d
QDYTK	Unique	EHUX130k12d
LVSNAPYK	Cluster	EHUX130k12e|EHUX130k12f
FTAAESAAVK	Unique	EHUX130k12f
LPGMYPNAAGK	Unique	EHUX130k12f
NAGEMYSK	Unique	EHUX130k12f
EKVFIQQGSR	Unique	EHUX130k13a
LQSADAATILSEK	Unique	EHUX130k13a
VFIQQGSR	Unique	EHUX130k13a
AGDSSGAQAAVK	Cluster	EHUX130k13a|EHUX130k13b
EFVALAK	Cluster	EHUX130k13a|EHUX130k13b
ELNALGDK	Cluster	EHUX130k13a|EHUX130k13b
IFAEGAYAGLK	Cluster	EHUX130k13a|EHUX130k13b
KPLSK	Cluster	EHUX130k13a|EHUX130k13b
ESAASSPSQSSP	Unique	EHUX130k13b
FYGELTEQMIK	Unique	EHUX130k14a
GATPEEVQAAIDGR	Unique	EHUX130k14a
MAADVTDLK	Unique	EHUX130k14a
RVTGIFGGECK	Unique	EHUX130k14a
STFMR	Unique	EHUX130k14a
VAPSR	Unique	EHUX130k14a
VTGIFGGECK	Unique	EHUX130k14a
LSGNMPSIK	Unique	EHUX130k15a
VTTELTEIVAGAEAV	Unique	EHUX130k15a
ITQELMEIIAGADSV	Unique	EHUX130k15b
TLELQMNR	Unique	EHUX130k15b
TLQESVASELASR	Unique	EHUX130k15b
LPAGRLELLR	Unique	EHUX130k16a
VFLHVGILR	Unique	EHUX130k16a
QPYWLCLECGA	Unique	EHUX130k17a
SSTSRR	Unique	EHUX130k17a
AAAASAALAEK	Unique	EHUX130k18a
ATPAAAAAAGGLF	Unique	EHUX130k18a
GAIEQFYAER	Unique	EHUX130k18a
SLLFQLK	Unique	EHUX130k18a
LFEIDPEAEAEAK	Unique	EHUX130k19a
NVTLTLER	Unique	EHUX130k19a
AAEMEAQGK	Unique	EHUX130k20a
FMISDAGDFFTELSK	Unique	EHUX130k20a
GSGPMSGVK	Unique	EHUX130k20a
SVAGHAPSLLR	Unique	EHUX130k20a
GPNTIAIR	Unique	EHUX130k21a
TYPFDPTVDSVQVLLK	Unique	EHUX130k21a
MTIQGGALR	Cluster	EHUX130k21a|EHUX130k21b
TWSYR	Cluster	EHUX130k21a|EHUX130k21b
TYPFDPSVESVQVLLK	Unique	EHUX130k21b
AAMIEVR	Unique	EHUX130k21c
LEVVLNTDGK	Unique	EHUX130k21c
SFPLDAGSEK	Unique	EHUX130k21c
TITPDGTLEQRVEGK	Unique	EHUX130k21c
VDGGALR	Unique	EHUX130k21c
VELLNAPNNPK	Unique	EHUX130k21c
EGLLTGISXGGTMWAA	Unique	EHUX130k22a
IILAEPEDAGLLASGIPTER	Unique	EHUX130k22a
LALAIIQDAEER	Unique	EHUX130k22a
ALAAK	Cluster	EHUX130k22a|EHUX130k22b
TAPEGSVILAMLPDTGER	Unique	EHUX130k22b
AFAAQAVK	Unique	EHUX130k23a
RTASAMER	Unique	EHUX130k23a
AGGRGR	Unique	EHUX130k24a
GAAER	Unique	EHUX130k24a
HDQDAK	Unique	EHUX130k24a
ELDEDEVGELVGDELDTYLR	Unique	EHUX130k25a
GLYGIYWK	Unique	EHUX130k25a
PSATSYLSMLLK	Unique	EHUX130k25a
AGTANIFAWK	Unique	EHUX130k26a
CVLATIK	Unique	EHUX130k26a
ELDIAEHEMPGLMAAR	Unique	EHUX130k26a
HSLPDGIMR	Unique	EHUX130k26a
KEFGPAQPLAGVR	Unique	EHUX130k26a
NVEASGDFK	Unique	EHUX130k26a
VADMSLADFGRK	Unique	EHUX130k26a
SGPDATFGYK	Unique	EHUX130k27a
EFADVLAALK	Cluster	EHUX130k27a|EHUX130k27b
IQAYTMR	Cluster	EHUX130k27a|EHUX130k27b
KSFLESSSR	Cluster	EHUX130k27a|EHUX130k27b
SFLESSSR	Cluster	EHUX130k27a|EHUX130k27b
YWSEIEAFDLACK	Cluster	EHUX130k27a|EHUX130k27b
SDGEFLAK	Cluster	EHUX130k27a|EHUX130k27c
ASXAR	Unique	EHUX130k27c
RPSRASXAR	Unique	EHUX130k27c
ILNDDTIEQLCK	Unique	EHUX130k28a
KSAAVR	Unique	EHUX130k28a
SFILFPK	Unique	EHUX130k28a
WLMEEPDL	Unique	EHUX130k28a
ATYWCPELK	Unique	EHUX130k29a
EQKNK	Unique	EHUX130k29a
IVSTKR	Unique	EHUX130k29a
LDYALSR	Unique	EHUX130k29a
TPFGEAYTK	Unique	EHUX130k29a
VAEYSDEIFSK	Unique	EHUX130k29a
EFALY	Unique	EHUX130k30a
VPVPGKEFALY	Unique	EHUX130k30a
YTIAPSILSADFAR	Unique	EHUX130k30a
FIPGTLDKLR	Cluster	EHUX130k30a|EHUX130k30b
SLQLVR	Cluster	EHUX130k30a|EHUX130k30b
NSHASGSFFHR	Unique	EHUX130k30b
AAAAAQK	Unique	EHUX130k31a
AAANEAAAK	Unique	EHUX130k31a
AAELEK	Unique	EHUX130k31a
AASDALER	Unique	EHUX130k31a
AQAAADAK	Unique	EHUX130k31a
GAPVAVPAPAEK	Cluster	EHUX130k31a|EHUX130k31b
AAAEAKAAA	Unique	EHUX130k31b
ETLPDGADVVAFQCR	Unique	EHUX130k32a
GIEVMK	Unique	EHUX130k32a
MVAMER	Unique	EHUX130k32a
SVVDVLR	Unique	EHUX130k32a
ASTTDLLAELK	Unique	EHUX130k33a
ASTTDLLAELKR	Unique	EHUX130k33a
LIHPASGR	Unique	EHUX130k33a
NIILVGPPGSGK	Unique	EHUX130k33a
ELLLK	Unique	EHUX130k34a
FDVGR	Unique	EHUX130k34a
GQFFGTVVPN	Unique	EHUX130k34a
GSIELK	Unique	EHUX130k34a
IDEFCLEPTSFQVLEEK	Unique	EHUX130k34a
KFDVGR	Unique	EHUX130k34a
MSGGFNVPSYR	Unique	EHUX130k34a
QTYVLTGMEGDLVQK	Unique	EHUX130k34a
EVTFPILAPDPAQDK	Unique	EHUX130k35a
GVFVQPYSK	Unique	EHUX130k35a
VTIQTAAGEAK	Unique	EHUX130k35a
GLSASGGR	Unique	EHUX130k36a
GLSASGGRTTR	Unique	EHUX130k36a
AQQEAEAAAAEAGAELEAILLR	Unique	EHUX130k37a
IPSLFLS	Unique	EHUX130k37a
FGTEEEALAAIDELTETDLDGR	Unique	EHUX130k38a
GIGIVR	Unique	EHUX130k38a
AAPAK	Unique	EHUX130k39a
AFLSEFGGNTAVMNPTAR	Unique	EHUX130k39a
VGNVGSGKDYYSSGR	Unique	EHUX130k39a
APVGSLEMVGK	Unique	EHUX130k40a
AVATGLVT	Unique	EHUX130k40a
PTSAARPNAVARPPER	Unique	EHUX130k40a
GITLQR	Unique	EHUX130k41a
IGAGQVEQLIEQAEDELK	Unique	EHUX130k41a
TFAGVV	Unique	EHUX130k42a
GLMPSPK	Cluster	EHUX130k42a|EHUX130k42b
VAVLAEGAAADEAK	Cluster	EHUX130k42a|EHUX130k42b
DSGMTVDEFVK	Unique	EHUX130k43a
FTVGGGAEEAEEA	Unique	EHUX130k43a
IESEGDMDAATESLR	Unique	EHUX130k43a
LLLEQPYIR	Unique	EHUX130k43a
RPEFQELAK	Unique	EHUX130k43a
DDTPYSSREP	Unique	EHUX130k44a
ETALLQPYVK	Unique	EHUX130k44a
KVEYAAF	Unique	EHUX130k44a
KYSMIQLGDFR	Unique	EHUX130k44a
AVPDLAEAVK	Unique	EHUX130k45a
KESVAPGAK	Unique	EHUX130k45a
LAFDAPALK	Unique	EHUX130k45a
LQGTLTAK	Unique	EHUX130k45a
TLEEIEAEILQGQK	Unique	EHUX130k45a
GIEFEEGGPRLISGIIK	Unique	EHUX130k45b
NLLELGDFEDEVR	Unique	EHUX130k45b
ATVAATAVVAAPVVER	Unique	EHUX130k46a
KAARPAAAAK	Unique	EHUX130k46a
VAAAKAAK	Unique	EHUX130k46a
MVEELESS	Unique	EHUX130k47a
VDVVPSHTAQ	Unique	EHUX130k47a
EISALEEEANLPIEEVIR	Unique	EHUX130k48a
GDRPTTMER	Unique	EHUX130k48a
ELLEAAAK	Unique	EHUX130k49a
LQDTFGVGDL	Unique	EHUX130k49a
LVLADLK	Unique	EHUX130k49a
FLELLR	Unique	EHUX130k50a
LQYELELLSVAAPPP	Unique	EHUX130k50a
YFDLEVGK	Unique	EHUX130k50a
SSGQVFDDIMESAEAYYFR	Unique	EHUX130k50b
VGSGSVLPGVEEAVK	Unique	EHUX130k50b
ARNTPLETAK	Unique	EHUX130k51a
GACETSGGGGRE	Unique	EHUX130k51a
VLIDAGADVMQVCENFK	Unique	EHUX130k51a
YSDFVEYLESLPGIK	Unique	EHUX130k51a
DVELVMSQAGVSR	Unique	EHUX130k52a
SPASDTYIIFGEAK	Unique	EHUX130k52a
LLTDLIETL	Unique	EHUX130k53a
LVKVPVSALAER	Unique	EHUX130k53a
EVDATFK	Unique	EHUX130k54a
GLTLLEAAALIK	Unique	EHUX130k54a
GGGACGR	Unique	EHUX130k55a
GTCVPER	Unique	EHUX130k55a
LSTRGTCVPER	Unique	EHUX130k55a
ALGAQTG	Unique	EHUX130k56a
ARALGAQTG	Unique	EHUX130k56a
MAFLDLDGLVQK	Unique	EHUX130k57a
VQPNLSKPVR	Unique	EHUX130k57a
GAAFPLSDTDAGAR	Unique	EHUX130k58a
KQGLASDVPK	Unique	EHUX130k58a
VDKPCSK	Unique	EHUX130k58a
FVQYPFDK	Unique	EHUX130k59a
YIFNDLDDMVAFLGTDALEK	Unique	EHUX130k59a
APLRPPPLPSTAR	Unique	EHUX130k60a
SGRTNGLSLLSLLR	Unique	EHUX130k60a
TNGLSLLSLLR	Unique	EHUX130k60a
AALVK	Unique	EHUX130k61a
GGDILLW	Unique	EHUX130k61a
VAVTGAGGQTGQHAFR	Unique	EHUX130k61a
AEGEDMYASIDELADTLTR	Unique	EHUX130k62a
VSMDVVK	Unique	EHUX130k62a
ARGCSSASALCLR	Unique	EHUX130k63a
STCPR	Unique	EHUX130k63a
GGILPWVTNEPGTYAEVINLSEVTLR	Unique	EHUX130k64a
KPVAR	Unique	EHUX130k64a
MIYPANTR	Unique	EHUX130k64a
MIYPANTRK	Unique	EHUX130k64a
ELGIAEPPKQ	Unique	EHUX130k65a
GAEAVSAEVAAAMK	Unique	EHUX130k65a
ITAMQVPLDVK	Unique	EHUX130k65a
MAELYK	Unique	EHUX130k65a
VSDEMVAK	Unique	EHUX130k65a
YAALGQK	Unique	EHUX130k65a
AVAAPRMLFGGGGASK	Unique	EHUX130k65b
GAEAVSDAISLAMR	Unique	EHUX130k65b
MLFGGGGASK	Unique	EHUX130k65b
DMPLEEMIK	Unique	EHUX130k66a
GLEPMMPVGAR	Unique	EHUX130k66a
MTDLSAIQDK	Unique	EHUX130k66a
DLGLV	Unique	EHUX130k67a
LHLGRDLGLV	Unique	EHUX130k67a
ELSEFEGSLADFDAR	Unique	EHUX130k68a
GVSVVGVR	Unique	EHUX130k68a
GYDGPIR	Unique	EHUX130k68a
ALHDEL	Unique	EHUX130k69a
EVEALMADPAFK	Unique	EHUX130k69a
GLDAVEEALK	Unique	EHUX130k70a
KGLDAVEEALK	Unique	EHUX130k70a
GDEER	Unique	EHUX130k71a
SVGAMAEFAK	Unique	EHUX130k71a
WVDGVWTGDK	Unique	EHUX130k71a
DGIAALK	Unique	EHUX130k72a
EFDFSK	Unique	EHUX130k72a
SAISLQDQFAK	Unique	EHUX130k72a
SIIYDLTELENAAR	Unique	EHUX130k72a
DAPAGPAAAPQSR	Unique	EHUX130k73a
VVDGMDVLLAIEK	Unique	EHUX130k73a
LAQLLSE	Unique	EHUX130k74a
TVPNVFVK	Unique	EHUX130k74a
FADENFQLK	Unique	EHUX130k75a
IEMTLR	Unique	EHUX130k75a
ELQESIEMLK	Unique	EHUX130k76a
QGAQLASAVLAK	Unique	EHUX130k76a
TMDQVIER	Unique	EHUX130k76a
GLGNIASK	Unique	EHUX130k77a
KNPITIS	Unique	EHUX130k77a
VAEEAAAAAAAAAEAK	Unique	EHUX130k77a
VLLTGDVK	Unique	EHUX130k77a
ELAAVQVDAADVALIVQELELESSMAER	Unique	EHUX130k78a
LTDYVEQR	Unique	EHUX130k78a
LKDIDGVSQVETQEITFEAL	Unique	EHUX130k79a
VAFSNVAR	Unique	EHUX130k79a
KGDNAEMGIIELV	Unique	EHUX130k80a
KTADHMITLAK	Unique	EHUX130k80a
EWGEESEALSILQDYFK	Unique	EHUX130k81a
GLHECAK	Unique	EHUX130k81a
NALVHDGVAR	Unique	EHUX130k81a
QLGEWVGLAK	Unique	EHUX130k81a
IVSGMAR	Unique	EHUX130k82a
MSMKLIFAMLAAVATGLR	Unique	EHUX130k82a
TSKEQVEALLMLGR	Unique	EHUX130k82a
DLDVAITDFTTK	Unique	EHUX130k83a
INELAR	Unique	EHUX130k83a
KIMMTIASR	Unique	EHUX130k83a
VGEIFGSHEPEQR	Unique	EHUX130k83a
DYDNFNPFER	Unique	EHUX130k84a
KMDEIK	Unique	EHUX130k84a
MDEIK	Unique	EHUX130k84a
WQENLGAPP	Unique	EHUX130k84a
YGLSGKPGCYSLK	Unique	EHUX130k84a
LTTDYDALDVANK	Unique	EHUX130k85a
TLVLQREPK	Unique	EHUX130k85a
AECEEAVK	Unique	EHUX130k86a
ELTGLGLK	Unique	EHUX130k86a
IAVLK	Unique	EHUX130k86a
KIAVLK	Unique	EHUX130k86a
KLEELGAK	Unique	EHUX130k86a
LEELGAK	Unique	EHUX130k86a
SAVDEVMDK	Unique	EHUX130k86a
SAVDEVMDKLK	Unique	EHUX130k86a
SMTLLEAAELVK	Unique	EHUX130k86a
AGLQFPVGR	Unique	EHUX130k87a
ATIAGGGVIPHIHK	Unique	EHUX130k87a
GDEELDTLIK	Unique	EHUX130k87a
ELFMMR	Unique	EHUX130k88a
GLTEEELLQEISNAK	Unique	EHUX130k88a
KELFMMR	Unique	EHUX130k88a
EIQTAVR	Unique	EHUX130k89a
IAVEAGK	Unique	EHUX130k89a
IAVEAGKLVR	Unique	EHUX130k89a
KGTLSSR	Unique	EHUX130k89a
KTPAK	Unique	EHUX130k89a
LILPGELAK	Unique	EHUX130k89a
RVESYSSYIYK	Unique	EHUX130k89a
VESYSSYIYK	Unique	EHUX130k89a
DLVEVLAAGK	Unique	EHUX130k90a
LLGSLEGK	Unique	EHUX130k90a
AEADEEIAAYK	Unique	EHUX130k91a
AHIGIQK	Unique	EHUX130k91a
ETMDATAK	Unique	EHUX130k91a
LLQAEQDAAEIVAK	Unique	EHUX130k91a
QAQFEVFSK	Unique	EHUX130k91a
DAVTYTEHAR	Unique	EHUX130k92a
DNIQGITKPAIR	Unique	EHUX130k92a
ISGLIYEETR	Unique	EHUX130k92a
RISGLIYEETR	Unique	EHUX130k92a
TLYGFGG	Unique	EHUX130k92a
TVTAMDVVYALK	Unique	EHUX130k92a
TVTAMDVVYALKR	Unique	EHUX130k92a
VFLENVIR	Unique	EHUX130k92a
LVPLLDR	Unique	EHUX130k93a
SIGGVLLPESTQSK	Unique	EHUX130k93a
VLVQR	Unique	EHUX130k93a
KCTATNR	Unique	EHUX130k94a
LISAK	Unique	EHUX130k94a
VIAENKANGIDI	Unique	EHUX130k94a
EDPMIFAELEQE	Unique	EHUX130k95a
VILLGDEDYEEEPVCEALVR	Unique	EHUX130k95a
AIEVTGPGGDFVEGAPR	Unique	EHUX130k96a
SLAEGEALEFK	Unique	EHUX130k96a
ILTCEDAIK	Unique	EHUX130k97a
YIMTHPTAK	Unique	EHUX130k97a

## Sheet: Sheet1
hit	est	consensus
gi|115599094_RF-3	gi|115599094	EHUX130k94a	1
gi|115599928_RF-1	gi|115599928	EHUX130k71a	1
gi|115600661_RF-3	gi|115600661	EHUX130k97a	1
gi|116109262_RF-1	gi|116109262	EHUX130k39a	1
gi|208401444_RF1	gi|208401444	EHUX130k75a	1
gi|208401460_RF1	gi|208401460	EHUX130k50b	1
gi|208401585_RF2	gi|208401585	EHUX130k33a	1
gi|208401948_RF3	gi|208401948	EHUX130k34a	1
gi|208403128_RF-1	gi|208403128	EHUX130k12c	1
gi|208403215_RF3	gi|208403215	EHUX130k19a	1
gi|208403303_RF1	gi|208403303	EHUX130k45a	1
gi|208403390_RF3	gi|208403390	EHUX130k14a	1
gi|208404150_RF2	gi|208404150	EHUX130k32a	1
gi|208404205_RF1	gi|208404205	EHUX130k27a	1
gi|208404640_RF2	gi|208404640	EHUX130k12a	1
gi|208404791_RF-1	gi|208404791	EHUX130k11a	1
gi|208404833_RF-2	gi|208404833	EHUX130k34a	1
gi|208405580_RF-2	gi|208405580	EHUX130k03a
gi|208405580_RF2	gi|208405580	EHUX130k05a
gi|208405580_RF3	gi|208405580	EHUX130k08a
gi|208406001_RF2	gi|208406001	EHUX130k21c	1
gi|208406130_RF1	gi|208406130	EHUX130k12a	1
gi|208406753_RF3	gi|208406753	EHUX130k66a	1
gi|208407026_RF-2	gi|208407026	EHUX130k42a	1
gi|208407130_RF-2	gi|208407130	EHUX130k05b
gi|208407130_RF-3	gi|208407130	EHUX130k08b
gi|208407235_RF-3	gi|208407235	EHUX130k40a	1
gi|208407819_RF2	gi|208407819	EHUX130k51a	1
gi|208408275_RF-2	gi|208408275	EHUX130k34a	1
gi|208408302_RF-3	gi|208408302	EHUX130k06b	1
gi|208408373_RF-2	gi|208408373	EHUX130k82a	1
gi|208409136_RF3	gi|208409136	EHUX130k07a	1
gi|208409665_RF2	gi|208409665	EHUX130k06c	1
gi|208409804_RF2	gi|208409804	EHUX130k11a	1
gi|208409860_RF1	gi|208409860	EHUX130k07b	1
gi|208410348_RF1	gi|208410348	EHUX130k22a	1
gi|208411032_RF1	gi|208411032	EHUX130k12a	1
gi|208411055_RF2	gi|208411055	EHUX130k02a	1
gi|208411256_RF1	gi|208411256	EHUX130k04a	1
gi|208411314_RF3	gi|208411314	EHUX130k31b	1
gi|208411415_RF2	gi|208411415	EHUX130k21a	1
gi|208411579_RF1	gi|208411579	EHUX130k15a	1
gi|208411587_RF1	gi|208411587	EHUX130k43a	1
gi|208412248_RF3	gi|208412248	EHUX130k12a	1
gi|208412524_RF-2	gi|208412524	EHUX130k03a
gi|208412524_RF1	gi|208412524	EHUX130k05a
gi|208412524_RF2	gi|208412524	EHUX130k08a
gi|208412791_RF-3	gi|208412791	EHUX130k21a	1
gi|208412793_RF1	gi|208412793	EHUX130k01b	1
gi|208413169_RF3	gi|208413169	EHUX130k12a	1
gi|208413842_RF2	gi|208413842	EHUX130k90a	1
gi|208414551_RF-2	gi|208414551	EHUX130k69a	1
gi|208414552_RF1	gi|208414552	EHUX130k69a	1
gi|208415654_RF1	gi|208415654	EHUX130k12a	1
gi|208416283_RF-2	gi|208416283	EHUX130k16a
gi|208416283_RF2	gi|208416283	EHUX130k20a
gi|208416283_RF3	gi|208416283	EHUX130k17a
gi|208416317_RF2	gi|208416317	EHUX130k87a	1
gi|208416599_RF1	gi|208416599	EHUX130k25a
gi|208416599_RF2	gi|208416599	EHUX130k23a
gi|208416599_RF3	gi|208416599	EHUX130k24a
gi|208417731_RF1	gi|208417731	EHUX130k43a	1
gi|208418611_RF3	gi|208418611	EHUX130k12a	1
gi|208418655_RF-3	gi|208418655	EHUX130k40a	1
gi|208419246_RF-3	gi|208419246	EHUX130k13b	1
gi|208419309_RF2	gi|208419309	EHUX130k38a	1
gi|208420374_RF1	gi|208420374	EHUX130k12c	1
gi|208420462_RF1	gi|208420462	EHUX130k06a	1
gi|208420615_RF-1	gi|208420615	EHUX130k72a	1
gi|208420952_RF-1	gi|208420952	EHUX130k51a	1
gi|208421348_RF2	gi|208421348	EHUX130k41a	1
gi|208421529_RF3	gi|208421529	EHUX130k12c	1
gi|208422120_RF1	gi|208422120	EHUX130k22a	1
gi|208423090_RF2	gi|208423090	EHUX130k30b
gi|208423550_RF2	gi|208423550	EHUX130k04a
gi|208424052_RF-2	gi|208424052	EHUX130k04a	1
gi|208424787_RF2	gi|208424787	EHUX130k46a	1
gi|208425973_RF3	gi|208425973	EHUX130k26a	1
gi|208426700_RF1	gi|208426700	EHUX130k14a	1
gi|208426995_RF1	gi|208426995	EHUX130k18a	1
gi|208614552_RF3	gi|208614552	EHUX130k07a	1
gi|208614720_RF3	gi|208614720	EHUX130k28a	1
gi|208615626_RF3	gi|208615626	EHUX130k09a	1
gi|208620829_RF-2	gi|208620829	EHUX130k03a
gi|208620829_RF2	gi|208620829	EHUX130k05a
gi|208620829_RF3	gi|208620829	EHUX130k08a
gi|208626887_RF3	gi|208626887	EHUX130k31a	1
gi|208627603_RF-3	gi|208627603	EHUX130k91a	1
gi|208629228_RF2	gi|208629228	EHUX130k47a	1
gi|208630256_RF-3	gi|208630256	EHUX130k55a
gi|208639276_RF-3	gi|208639276	EHUX130k55a
gi|208639276_RF1	gi|208639276	EHUX130k67a
gi|208649263_RF-2	gi|208649263	EHUX130k10a
gi|208649263_RF3	gi|208649263	EHUX130k13a
gi|208649719_RF1	gi|208649719	EHUX130k93a	1
gi|208650325_RF3	gi|208650325	EHUX130k57a	1
gi|208651028_RF2	gi|208651028	EHUX130k80a	1
gi|208651291_RF1	gi|208651291	EHUX130k88a	1
gi|208651886_RF3	gi|208651886	EHUX130k53a	1
gi|208653511_RF1	gi|208653511	EHUX130k56a
gi|208653511_RF2	gi|208653511	EHUX130k58a
gi|208653511_RF3	gi|208653511	EHUX130k60a
gi|208654488_RF1	gi|208654488	EHUX130k71a	1
gi|208655316_RF1	gi|208655316	EHUX130k83a	1
gi|242201770_RF2	gi|242201770	EHUX130k12a	1
gi|261420959_RF2	gi|261420959	EHUX130k01b	1
gi|261421778_RF3	gi|261421778	EHUX130k84a	1
gi|261421895_RF3	gi|261421895	EHUX130k12d	1
gi|261422784_RF1	gi|261422784	EHUX130k42a	1
gi|261423099_RF1	gi|261423099	EHUX130k65a	1
gi|261424790_RF3	gi|261424790	EHUX130k48a	1
gi|261426671_RF2	gi|261426671	EHUX130k95a	1
gi|261426707_RF3	gi|261426707	EHUX130k61a	1
gi|261429738_RF3	gi|261429738	EHUX130k32a	1
gi|261429940_RF1	gi|261429940	EHUX130k27a	1
gi|261430814_RF1	gi|261430814	EHUX130k92a	1
gi|261432075_RF1	gi|261432075	EHUX130k59a	1
gi|261433376_RF1	gi|261433376	EHUX130k45a	1
gi|261436250_RF3	gi|261436250	EHUX130k77a	1
gi|261436867_RF1	gi|261436867	EHUX130k45b	1
gi|261437303_RF2	gi|261437303	EHUX130k89a	1
gi|261439382_RF3	gi|261439382	EHUX130k74a	1
gi|261439503_RF3	gi|261439503	EHUX130k50a	1
gi|261439689_RF2	gi|261439689	EHUX130k78a	1
gi|261440043_RF-1	gi|261440043	EHUX130k54a	1
gi|261440496_RF2	gi|261440496	EHUX130k76a	1
gi|261441602_RF3	gi|261441602	EHUX130k01f	1
gi|261443622_RF1	gi|261443622	EHUX130k82a	1
gi|261443985_RF1	gi|261443985	EHUX130k44a	1
gi|261444019_RF1	gi|261444019	EHUX130k28a	1
gi|261446722_RF3	gi|261446722	EHUX130k62a	1
gi|261447001_RF3	gi|261447001	EHUX130k44a	1
gi|261447398_RF3	gi|261447398	EHUX130k52a	1
gi|261447712_RF1	gi|261447712	EHUX130k35a	1
gi|261447951_RF3	gi|261447951	EHUX130k45a	1
gi|261451935_RF1	gi|261451935	EHUX130k81a	1
gi|261452079_RF2	gi|261452079	EHUX130k29a	1
gi|261454350_RF1	gi|261454350	EHUX130k30a	1
gi|261455016_RF1	gi|261455016	EHUX130k21b	1
gi|261457160_RF1	gi|261457160	EHUX130k15b	1
gi|261457504_RF1	gi|261457504	EHUX130k79a	1
gi|37697300_RF2	gi|37697300	EHUX130k12b	1
gi|37697421_RF1	gi|37697421	EHUX130k01c
gi|37697421_RF2	gi|37697421	EHUX130k01d
gi|37697421_RF3	gi|37697421	EHUX130k01a
gi|51532098_RF-3	gi|51532098	EHUX130k30a	1
gi|51533529_RF2	gi|51533529	EHUX130k42b	1
gi|58181884_RF-3	gi|58181884	EHUX130k21a	1
gi|58182046_RF-3	gi|58182046	EHUX130k85a	1
gi|58182613_RF-3	gi|58182613	EHUX130k22b	1
gi|58182779_RF-1	gi|58182779	EHUX130k11b	1
gi|58182813_RF-2	gi|58182813	EHUX130k27c
gi|58182813_RF-3	gi|58182813	EHUX130k27b
gi|58182927_RF-1	gi|58182927	EHUX130k34a	1
gi|58183563_RF-3	gi|58183563	EHUX130k70a	1
gi|58183657_RF-2	gi|58183657	EHUX130k11c	1
gi|58184644_RF-3	gi|58184644	EHUX130k01e	1
gi|58184969_RF-3	gi|58184969	EHUX130k86a	1
gi|58186001_RF-3	gi|58186001	EHUX130k73a	1
gi|58186293_RF-1	gi|58186293	EHUX130k64a
gi|58186293_RF-2	gi|58186293	EHUX130k63a
gi|58186701_RF-2	gi|58186701	EHUX130k96a	1
gi|58186736_RF1	gi|58186736	EHUX130k65b	1
gi|58187023_RF-1	gi|58187023	EHUX130k68a	1
gi|58188014_RF-1	gi|58188014	EHUX130k37a
gi|58188014_RF-2	gi|58188014	EHUX130k36a
gi|58188234_RF-3	gi|58188234	EHUX130k12e	1
gi|58188245_RF-3	gi|58188245	EHUX130k12f	1
gi|58188493_RF-2	gi|58188493	EHUX130k49a	1
gi|58189135_RF-2	gi|58189135	EHUX130k97a	1
			134	134 ESTs remain prior to SIP removal.
