# Supplementary material for: Responses of the Emiliania huxleyi Proteome to Ocean Acidification
Source: PLoS One. 2013 Apr 12;8(4):e61868. doi: 10.1371/journal.pone.0061868 (PMC3625171; doi:10.1371/journal.pone.0061868)
Supplement: Data S1 — Output files from BUDAPEST analysis. (ZIP) [file pone.0061868.s001.zip › BUDAPEST data/EHUX130k.details.txt]

Analysis details for BUDAPEST analysis of ehux110516.itraq.130k.csv @ Tue May 17 11:16:34 2011

>gi|115599094_RF-3: UNIQUE; 6 peptides (3 Good; 3 Bad).
| > Good: KCTATNR, LISAK, VIAENKANGIDI
| > Bad: GGPVAREER, IQAPXSGGGRK, SDMPLRAPFIAGGR
| > Top BLAST hits:
|-- RF-3 01 [3.00e-22] A4S8E0_OSTLU__A4S8E0 SubName: Full=Ribosomal protein S21, component of cytosolic 80S ribosome and 40S small subunit;
|-- RF-3 02 [6.00e-19] Q00U69_OSTTA__Q00U69 SubName: Full=Ribosomal protein S21-maize (ISS);
|-- RF-3 03 [1.00e-18] C1N662_MICPS__C1N662 SubName: Full=Predicted protein;
|-- RF-3 04 [5.00e-18] A3E3H7_PFIPI__A3E3H7 SubName: Full=40S ribosomal protein;
|-- RF-3 05 [9.00e-18] A8IXG3_CHLRE__A8IXG3 SubName: Full=Ribosomal protein S21;
|-- RF-3 06 [2.00e-16] D0NC05_PHYIN__D0NC05 SubName: Full=40S ribosomal protein S21;
|-- RF-3 07 [2.00e-15] A7WQL5_OXYMA__A7WQL5 SubName: Full=40S ribosomal protein S21;
|-- RF-3 08 [2.00e-14] Q4Z3Y9_PLABE__Q4Z3Y9 SubName: Full=Ribosomal protein, 40S subunit, putative;
|-- RF-3 09 [2.00e-14] Q4Y0N6_PLACH__Q4Y0N6 SubName: Full=Ribosomal protein, 40S subunit, putative;
|-- RF-3 10 [2.00e-14] A5K598_PLAVI__A5K598 SubName: Full=40S ribosomal protein S21, putative;
| > BUDAPEST Details:
|-- EST Translation: 6 RF [-3, -2, -1, 1, 2, 3]
|-- 10 BLAST hits over 6 RF
|-- RF-3: 10 hits
|-- RF-3 BLAST hits cover ORFs 1-1 of 7
|-- RF-3 sequence reduced to covered ORFs
|-- EG031459.1_RF-3 Similar (e=3.00e-22) to A4S8E0_OSTLU__A4S8E0 SubName: Full=Ribosomal protein S21, component of cytosolic 80S ribosome and 40S small subunit;
|-- RF-2 removed: lacking BLAST hits.
|-- RF-1 removed: lacking BLAST hits.
|-- RF1 removed: lacking BLAST hits.
|-- RF2 removed: lacking BLAST hits.
|-- RF3 removed: lacking BLAST hits.
|-- Peptide GGPVAREER found in No RFs
|-- Peptide IQAPXSGGGRK found in No RFs
|-- Peptide KCTATNR found in RF-3
|-- Peptide LISAK found in RF-3
|-- Peptide SDMPLRAPFIAGGR found in No RFs
|-- Peptide VIAENKANGIDI found in RF-3
|-- EST gi|115599094 converted into 1 RF: -3;
|-- 3 of 3 peptides found in RF-3
|-- FIESTA Consensus Sequence: EHUX130kBUD199
|-- Clustered FIESTA Consensus Sequence: EHUX130k94a Similar (e=1.00e-22) to A4S8E0_OSTLU__A4S8E0 SubName: Full=Ribosomal protein S21, component of cytosolic 80S ribosome and 40S small subunit;


>gi|115599928_RF-1: UNIQUE; 5 peptides (3 Good; 2 Bad).
| > Good: GDEER, SVGAMAEFAK, WVDGVWTGDK
| > Bad: ARGTEPETPVLAGAR, GASSAR
| > Top BLAST hits:
|-- RF-1 01 [3.00e-53] TPSJGI24887_THAPS__TPSJGI24887 estExt_fgenesh1_pg.C_chr_140244
|-- RF-1 02 [3.00e-53] B8CCL3_THAPS__B8CCL3 SubName: Full=Phosphoadenosine-phosphosulphate reductase;
|-- RF-1 03 [2.00e-30] B5Y5U2_PHATR__B5Y5U2 SubName: Full=Predicted protein; Flags: Fragment;
|-- RF-1 04 [6.00e-17] D8TNV4_VOLCA__D8TNV4 SubName: Full=Putative uncharacterized protein;
|-- RF-1 05 [1.00e-15] Q8S2V8_CHLRE__Q8S2V8 SubName: Full=5'-adenylylsulfate reductase;          EC=1.8.4.9;
|-- RF-1 06 [1.00e-15] A8J6A7_CHLRE__A8J6A7 SubName: Full=Adenylylphosphosulfate reductase;
|-- RF-1 07 [4.00e-13] O81350_ENTIN__O81350 SubName: Full=5'-adenylylsulfate reductase;          EC=1.8.99.-;
|-- RF-1 08 [1.00e-11] C1N6X0_MICPS__C1N6X0 SubName: Full=Predicted protein;
|-- RF-1 09 [4.00e-08] Q00WG7_OSTTA__Q00WG7 SubName: Full=APS reductase (ISS);
|-- RF-1 10 [7.00e-08] A4SAP6_OSTLU__A4SAP6 SubName: Full=APS reductase;
| > BUDAPEST Details:
|-- EST Translation: 6 RF [-3, -2, -1, 1, 2, 3]
|-- 10 BLAST hits over 6 RF
|-- RF-3 removed: lacking BLAST hits.
|-- RF-2 removed: lacking BLAST hits.
|-- RF-1: 10 hits
|-- RF-1 BLAST hits cover ORFs 1-1 of 9
|-- RF-1 sequence reduced to covered ORFs
|-- EG032293.1_RF-1 Similar (e=3.00e-53) to TPSJGI24887_THAPS__TPSJGI24887 estExt_fgenesh1_pg.C_chr_140244
|-- RF1 removed: lacking BLAST hits.
|-- RF2 removed: lacking BLAST hits.
|-- RF3 removed: lacking BLAST hits.
|-- Peptide ARGTEPETPVLAGAR found in No RFs
|-- Peptide GASSAR found in No RFs
|-- Peptide GDEER found in RF-1
|-- Peptide SVGAMAEFAK found in RF-1
|-- Peptide WVDGVWTGDK found in RF-1
|-- EST gi|115599928 converted into 1 RF: -1;
|-- 3 of 3 peptides found in RF-1
|-- FIESTA Consensus Sequence: EHUX130kBUD161
|-- Clustered FIESTA Consensus Sequence: EHUX130k71a Similar (e=5.00e-55) to TPSJGI24887_THAPS__TPSJGI24887 estExt_fgenesh1_pg.C_chr_140244


>gi|115600661_RF-3: UNIQUE; 4 peptides (2 Good; 2 Bad).
| > Good: ILTCEDAIK, YIMTHPTAK
| > Bad: GAPRAPGSL, QSQNRPLLCLRGR
| > Top BLAST hits:
|-- RF-3 01 [1.00e-12] Q5ENV5_ISOGA__Q5ENV5 RecName: Full=Acyl carrier protein; Flags: Fragment;
|-- RF-3 02 [5.00e-06] D7G7V6_ECTSI__D7G7V6 RecName: Full=Acyl carrier protein;
|-- RF-3 03 [5.00e-06] B7FRC2_PHATR__B7FRC2 RecName: Full=Acyl carrier protein;
|-- RF-3 04 [6.00e-06] TPSJGI33574_THAPS__TPSJGI33574 e_gw1.4.682.1
|-- RF-3 05 [6.00e-06] B8C103_THAPS__B8C103 RecName: Full=Acyl carrier protein; Flags: Fragment;
|-- RF-3 06 [4.00e-05] Q5YBA5_HELSJ__Q5YBA5 RecName: Full=Acyl carrier protein;
|-- RF-3 07 [7.00e-05] C1N9A6_MICPS__C1N9A6 RecName: Full=Acyl carrier protein;
| > BUDAPEST Details:
|-- EST Translation: 6 RF [-3, -2, -1, 1, 2, 3]
|-- 7 BLAST hits over 6 RF
|-- RF-3: 7 hits
|-- RF-3 BLAST hits cover ORFs 1-1 of 4
|-- RF-3 sequence reduced to covered ORFs
|-- EG032888.1_RF-3 Similar (e=1.00e-12) to Q5ENV5_ISOGA__Q5ENV5 RecName: Full=Acyl carrier protein; Flags: Fragment;
|-- RF-2 removed: lacking BLAST hits.
|-- RF-1 removed: lacking BLAST hits.
|-- RF1 removed: lacking BLAST hits.
|-- RF2 removed: lacking BLAST hits.
|-- RF3 removed: lacking BLAST hits.
|-- Peptide GAPRAPGSL found in No RFs
|-- Peptide ILTCEDAIK found in RF-3
|-- Peptide QSQNRPLLCLRGR found in No RFs
|-- Peptide YIMTHPTAK found in RF-3
|-- EST gi|115600661 converted into 1 RF: -3;
|-- 2 of 2 peptides found in RF-3
|-- FIESTA Consensus Sequence: EHUX130kBUD204
|-- Clustered FIESTA Consensus Sequence: EHUX130k97a Similar (e=7.00e-25) to Q5ENV5_ISOGA__Q5ENV5 RecName: Full=Acyl carrier protein; Flags: Fragment;


>gi|116109262_RF-1: UNIQUE; 3 peptides (3 Good; 0 Bad).
| > Good: AAPAK, AFLSEFGGNTAVMNPTAR, VGNVGSGKDYYSSGR
| > Top BLAST hits:
| > BUDAPEST Details:
|-- EST Translation: 6 RF [-3, -2, -1, 1, 2, 3]
|-- 0 BLAST hits over 6 RF
|-- EG357939.1_RF-3 No BLAST hit (e<1.00e-04) to EHux_TaxaDB-THAPS.fas
|-- EG357939.1_RF-2 No BLAST hit (e<1.00e-04) to EHux_TaxaDB-THAPS.fas
|-- EG357939.1_RF-1 No BLAST hit (e<1.00e-04) to EHux_TaxaDB-THAPS.fas
|-- EG357939.1_RF1 No BLAST hit (e<1.00e-04) to EHux_TaxaDB-THAPS.fas
|-- EG357939.1_RF2 No BLAST hit (e<1.00e-04) to EHux_TaxaDB-THAPS.fas
|-- EG357939.1_RF3 No BLAST hit (e<1.00e-04) to EHux_TaxaDB-THAPS.fas
|-- Peptide AAPAK found in RF-1
|-- Peptide AFLSEFGGNTAVMNPTAR found in RF-1
|-- Peptide VGNVGSGKDYYSSGR found in RF-1
|-- Removed RF-3 as no peptides match sequence.
|-- Removed RF-2 as no peptides match sequence.
|-- Removed RF1 as no peptides match sequence.
|-- Removed RF2 as no peptides match sequence.
|-- Removed RF3 as no peptides match sequence.
|-- EST gi|116109262 converted into 1 RF: -1;
|-- 3 of 3 peptides found in RF-1
|-- FIESTA Consensus Sequence: EHUX130kBUD073
|-- Clustered FIESTA Consensus Sequence: EHUX130k39a No BLAST hit (e<1.00e-04) to EHux_TaxaDB-THAPS.fas


>gi|208401324_RF-1: UNIQUE; 4 peptides (1 Good; 3 Bad).
| > Good: GSLLVQQQR
| > Bad: AAAACRLLR, LPPRPTAAR, WSSSSSWTILR
| > Top BLAST hits:
|-- RF-1 01 [2.00e-10] Q23QT9_TETTH__Q23QT9 SubName: Full=Myb-like DNA-binding domain, SHAQKYF class family protein;
|-- RF-1 02 [3.00e-09] Q5IFN9_OSTTA__Q5IFN9 SubName: Full=MYB transcription factor 2;
|-- RF-1 03 [3.00e-09] Q016G4_OSTTA__Q016G4 SubName: Full=MYB transcription factor 2 (ISS);
|-- RF-1 04 [5.00e-08] A4RYW3_OSTLU__A4RYW3 SubName: Full=Predicted protein; Flags: Fragment;
|-- RF-1 05 [6.00e-08] D0NGH1_PHYIN__D0NGH1 SubName: Full=Putative uncharacterized protein;
|-- RF-1 06 [8.00e-08] D8U634_VOLCA__D8U634 SubName: Full=Putative uncharacterized protein;
|-- RF-1 07 [1.00e-07] D0NID7_PHYIN__D0NID7 SubName: Full=Putative uncharacterized protein;
|-- RF-1 08 [1.00e-07] Q22NF1_TETTH__Q22NF1 SubName: Full=Myb-like DNA-binding domain, SHAQKYF class family protein;
|-- RF-1 09 [2.00e-07] Q01CK3_OSTTA__Q01CK3 SubName: Full=Myb family transcription factor (ISS);
|-- RF-1 10 [2.00e-07] D0NPR5_PHYIN__D0NPR5 SubName: Full=Myb-like DNA-binding protein, putative;
| > BUDAPEST Details:
|-- EST Translation: 6 RF [-3, -2, -1, 1, 2, 3]
|-- 10 BLAST hits over 6 RF
|-- RF-3 removed: lacking BLAST hits.
|-- RF-2 removed: lacking BLAST hits.
|-- RF-1: 10 hits
|-- RF-1 BLAST hits cover ORFs 1-1 of 1
|-- GE142800.1_RF-1 Similar (e=2.00e-10) to Q23QT9_TETTH__Q23QT9 SubName: Full=Myb-like DNA-binding domain, SHAQKYF class family protein;
|-- RF1 removed: lacking BLAST hits.
|-- RF2 removed: lacking BLAST hits.
|-- RF3 removed: lacking BLAST hits.
|-- Peptide AAAACRLLR found in No RFs
|-- Peptide GSLLVQQQR found in RF-1
|-- Peptide LPPRPTAAR found in No RFs
|-- Peptide WSSSSSWTILR found in No RFs
|-- EST gi|208401324 converted into 1 RF: -1;
|-- 1 of 1 peptides found in RF-1
|-- FIESTA Consensus Sequence: EHUX130kBUD025
|-- Removed by MinPep filter


>gi|208401444_RF1: UNIQUE; 4 peptides (2 Good; 2 Bad).
| > Good: FADENFQLK, IEMTLR
| > Bad: AATSRR, SPTAARSR
| > Top BLAST hits:
|-- RF1 01 [1.00e-71] C1N203_MICPS__C1N203 RecName: Full=Peptidyl-prolyl cis-trans isomerase;          EC=5.2.1.8;
|-- RF1 02 [3.00e-67] A3E3L5_PFIPI__A3E3L5 RecName: Full=Peptidyl-prolyl cis-trans isomerase;          EC=5.2.1.8;
|-- RF1 03 [8.00e-66] D8LET8_ECTSI__D8LET8 RecName: Full=Peptidyl-prolyl cis-trans isomerase;          EC=5.2.1.8;
|-- RF1 04 [4.00e-63] A4UHB5_ALEFU__A4UHB5 RecName: Full=Peptidyl-prolyl cis-trans isomerase;          EC=5.2.1.8;
|-- RF1 05 [4.00e-62] A4RUV8_OSTLU__A4RUV8 RecName: Full=Peptidyl-prolyl cis-trans isomerase;          EC=5.2.1.8;
|-- RF1 06 [6.00e-62] TPSJGI37976_THAPS__TPSJGI37976 e_gw1.17.144.1
|-- RF1 07 [6.00e-62] B8CDT8_THAPS__B8CDT8 RecName: Full=Peptidyl-prolyl cis-trans isomerase;          EC=5.2.1.8; Flags: Fragment;
|-- RF1 08 [2.00e-61] D8LJN2_ECTSI__D8LJN2 RecName: Full=Peptidyl-prolyl cis-trans isomerase;          EC=5.2.1.8;
|-- RF1 09 [2.00e-61] D7F1H9_PHYNI__D7F1H9 RecName: Full=Peptidyl-prolyl cis-trans isomerase;          EC=5.2.1.8;
|-- RF1 10 [5.00e-60] C1MRZ3_MICPS__C1MRZ3 SubName: Full=Cyclophilin-type peptidyl-prolyl cis-trans isomerase;
| > BUDAPEST Details:
|-- EST Translation: 6 RF [-3, -2, -1, 1, 2, 3]
|-- 11 BLAST hits over 6 RF
|-- RF-3 removed: lacking BLAST hits.
|-- RF-2: 1 hits
|-- RF-2 BLAST hits cover ORFs 6-7 of 7
|-- RF-2 sequence reduced to covered ORFs
|-- GE143232.1_RF-2 Similar (e=4.00e-06) to C1MHL4_MICPS__C1MHL4 SubName: Full=Predicted protein;
|-- RF-1 removed: lacking BLAST hits.
|-- RF1: 10 hits
|-- RF1 BLAST hits cover ORFs 1-1 of 5
|-- RF1 sequence reduced to covered ORFs
|-- GE143232.1_RF1 Similar (e=1.00e-71) to C1N203_MICPS__C1N203 RecName: Full=Peptidyl-prolyl cis-trans isomerase;          EC=5.2.1.8;
|-- RF2 removed: lacking BLAST hits.
|-- RF3 removed: lacking BLAST hits.
|-- Peptide AATSRR found in No RFs
|-- Peptide FADENFQLK found in RF1
|-- Peptide IEMTLR found in RF1
|-- Peptide SPTAARSR found in No RFs
|-- Removed RF-2 as no peptides match sequence.
|-- EST gi|208401444 converted into 1 RF: 1;
|-- 2 of 2 peptides found in RF1
|-- FIESTA Consensus Sequence: EHUX130kBUD166
|-- Clustered FIESTA Consensus Sequence: EHUX130k75a Similar (e=6.00e-72) to C1N203_MICPS__C1N203 RecName: Full=Peptidyl-prolyl cis-trans isomerase;          EC=5.2.1.8;


>gi|208401460_RF1: UNIQUE; 6 peptides (2 Good; 4 Bad).
| > Good: SSGQVFDDIMESAEAYYFR, VGSGSVLPGVEEAVK
| > Bad: ASTRHAHPXSR, GGGER, LAGRGGAALVPER, SSTTSWSRR
| > Top BLAST hits:
|-- RF1 01 [2.00e-29] D7FP62_ECTSI__D7FP62 SubName: Full=Putative FKBP-type peptidyl-prolyl cis-trans isomerase 2;
|-- RF1 02 [4.00e-29] TPSJGI34104_THAPS__TPSJGI34104 e_gw1.5.536.1
|-- RF1 03 [4.00e-29] B8C305_THAPS__B8C305 SubName: Full=Predicted protein; Flags: Fragment;
|-- RF1 04 [6.00e-29] B7FZL3_PHATR__B7FZL3 SubName: Full=Predicted protein; Flags: Fragment;
|-- RF1 05 [3.00e-25] Q5K243_GUITH__Q5K243 SubName: Full=Putative FKBP-type peptidyl-prolyl cis-trans isomerase 2; Flags: Fragment;
|-- RF1 06 [1.00e-12] D8TM89_VOLCA__D8TM89 SubName: Full=Putative uncharacterized protein;
|-- RF1 07 [5.00e-12] A8IW09_CHLRE__A8IW09 SubName: Full=Peptidyl-prolyl cis-trans isomerase, FKBP-type;          EC=5.2.1.8;
|-- RF1 08 [7.00e-12] TPSJGI33855_THAPS__TPSJGI33855 e_gw1.4.571.1
|-- RF1 09 [7.00e-12] B8BZS4_THAPS__B8BZS4 SubName: Full=Predicted protein; Flags: Fragment;
|-- RF1 10 [1.00e-11] D7FVA7_ECTSI__D7FVA7 SubName: Full=FKBP-type peptidyl-prolyl cis-trans isomerase 2;          EC=5.2.1.8;
| > BUDAPEST Details:
|-- EST Translation: 6 RF [-3, -2, -1, 1, 2, 3]
|-- 10 BLAST hits over 6 RF
|-- RF-3 removed: lacking BLAST hits.
|-- RF-2 removed: lacking BLAST hits.
|-- RF-1 removed: lacking BLAST hits.
|-- RF1: 10 hits
|-- RF1 BLAST hits cover ORFs 1-1 of 4
|-- RF1 sequence reduced to covered ORFs
|-- GE143248.1_RF1 Similar (e=2.00e-29) to D7FP62_ECTSI__D7FP62 SubName: Full=Putative FKBP-type peptidyl-prolyl cis-trans isomerase 2;
|-- RF2 removed: lacking BLAST hits.
|-- RF3 removed: lacking BLAST hits.
|-- Peptide ASTRHAHPXSR found in No RFs
|-- Peptide GGGER found in No RFs
|-- Peptide LAGRGGAALVPER found in No RFs
|-- Peptide SSGQVFDDIMESAEAYYFR found in RF1
|-- Peptide SSTTSWSRR found in No RFs
|-- Peptide VGSGSVLPGVEEAVK found in RF1
|-- EST gi|208401460 converted into 1 RF: 1;
|-- 2 of 2 peptides found in RF1
|-- Shares 2 common BLAST hits with gi|261439503_RF3: B8BZS4_THAPS__B8BZS4, TPSJGI33855_THAPS__TPSJGI33855
|-- FIESTA Consensus Sequence: EHUX130kBUD140
|-- Clustered FIESTA Consensus Sequence: EHUX130k50b Similar (e=6.00e-30) to TPSJGI34104_THAPS__TPSJGI34104 e_gw1.5.536.1


>gi|208401585_RF2: UNIQUE; 4 peptides (4 Good; 0 Bad).
| > Good: ASTTDLLAELK, ASTTDLLAELKR, LIHPASGR, NIILVGPPGSGK
| > Top BLAST hits:
|-- RF2 01 [3.00e-81] D0P2Z9_PHYIN__D0P2Z9 SubName: Full=Adenylate kinase, putative;
|-- RF2 02 [3.00e-80] Q5ENV2_ISOGA__Q5ENV2 SubName: Full=Adenylate kinase; Flags: Fragment;
|-- RF2 03 [7.00e-75] A4RX06_OSTLU__A4RX06 SubName: Full=Predicted protein;
|-- RF2 04 [1.00e-73] Q019W5_OSTTA__Q019W5 SubName: Full=Putative adenylate kinase (ISS);
|-- RF2 05 [3.00e-72] D8TSH4_VOLCA__D8TSH4 SubName: Full=Adenylate kinase;
|-- RF2 06 [2.00e-69] D8MA47_BLAHO__D8MA47 SubName: Full=Singapore isolate B (sub-type 7) whole genome shotgun sequence assembly, scaffold_7;
|-- RF2 07 [6.00e-64] B9Q7M4_TOXGO__B9Q7M4 SubName: Full=Adenylate kinase, putative;          EC=2.7.4.10;
|-- RF2 08 [6.00e-64] B9PM93_TOXGO__B9PM93 SubName: Full=Adenylate kinase, putative;          EC=2.7.4.10;
|-- RF2 09 [6.00e-64] B6KE91_TOXGO__B6KE91 SubName: Full=Adenylate kinase, putative;          EC=2.7.4.10;
|-- RF2 10 [5.00e-62] D7FV44_ECTSI__D7FV44 SubName: Full=Adenylate kinase;
| > BUDAPEST Details:
|-- EST Translation: 6 RF [-3, -2, -1, 1, 2, 3]
|-- 10 BLAST hits over 6 RF
|-- RF-3 removed: lacking BLAST hits.
|-- RF-2 removed: lacking BLAST hits.
|-- RF-1 removed: lacking BLAST hits.
|-- RF1 removed: lacking BLAST hits.
|-- RF2: 10 hits
|-- RF2 BLAST hits cover ORFs 1-1 of 2
|-- RF2 sequence reduced to covered ORFs
|-- GE140552.1_RF2 Similar (e=3.00e-81) to D0P2Z9_PHYIN__D0P2Z9 SubName: Full=Adenylate kinase, putative;
|-- RF3 removed: lacking BLAST hits.
|-- Peptide ASTTDLLAELK found in RF2
|-- Peptide ASTTDLLAELKR found in RF2
|-- Peptide LIHPASGR found in RF2
|-- Peptide NIILVGPPGSGK found in RF2
|-- EST gi|208401585 converted into 1 RF: 2;
|-- 4 of 4 peptides found in RF2
|-- FIESTA Consensus Sequence: EHUX130kBUD063
|-- Clustered FIESTA Consensus Sequence: EHUX130k33a Similar (e=2.00e-81) to D0P2Z9_PHYIN__D0P2Z9 SubName: Full=Adenylate kinase, putative;


>gi|208401948_RF3: REDUNDANT; 9 peptides (6 Good; 3 Bad).
| > Good: FDVGR, GSIELK, IDEFCLEPTSFQVLEEK, KFDVGR, MSGGFNVPSYR, QTYVLTGMEGDLVQK
| > Bad: AAAPPLATTRPSR, QHGREGLGHR, RARPTSSPAWR
| > Top BLAST hits:
|-- RF3 01 [1.00e-107] Q8L878_ISOGA__Q8L878 SubName: Full=Oxygen evolving enhancer 1;
|-- RF3 02 [6.00e-80] Q8L880_KARBR__Q8L880 SubName: Full=Oxygen evolving enhancer 1; Flags: Fragment;
|-- RF3 03 [6.00e-80] Q00GL8_KARBR__Q00GL8 SubName: Full=Oxygen-enhancer 1 protein;
|-- RF3 04 [4.00e-61] B7P070_VAULI__B7P070 SubName: Full=Chloroplast photosystem II extrinsic protein O; SubName: Full=Photosystem II extrinsic protein O;
|-- RF3 05 [3.00e-59] D8LG03_ECTSI__D8LG03 SubName: Full=Manganese stabilising protein;
|-- RF3 06 [5.00e-58] Q15GD2_GUITH__Q15GD2 SubName: Full=Chloroplast photosystem II 33 kDa oxygen evolving protein PsbO; Flags: Fragment;
|-- RF3 07 [7.00e-58] Q84XB9_PHATR__Q84XB9 SubName: Full=Oxygen-evolving enhancer protein 1; Flags: Precursor; Fragment;
|-- RF3 08 [7.00e-58] B7FZ96_PHATR__B7FZ96 SubName: Full=Oxygen-evolving enhancer protein 1;
|-- RF3 09 [2.00e-57] Q5K289_GUITH__Q5K289 SubName: Full=Oxygen-evolving enhancer; Flags: Fragment;
|-- RF3 10 [2.00e-56] TPSJGI34830_THAPS__TPSJGI34830 e_gw1.6.370.1
| > BUDAPEST Details:
|-- EST Translation: 6 RF [-3, -2, -1, 1, 2, 3]
|-- 10 BLAST hits over 6 RF
|-- RF-3 removed: lacking BLAST hits.
|-- RF-2 removed: lacking BLAST hits.
|-- RF-1 removed: lacking BLAST hits.
|-- RF1 removed: lacking BLAST hits.
|-- RF2 removed: lacking BLAST hits.
|-- RF3: 10 hits
|-- RF3 BLAST hits cover ORFs 1-1 of 1
|-- GE143112.1_RF3 Similar (e=1.00e-107) to Q8L878_ISOGA__Q8L878 SubName: Full=Oxygen evolving enhancer 1;
|-- Peptide AAAPPLATTRPSR found in No RFs
|-- Peptide FDVGR found in RF3
|-- Peptide GSIELK found in RF3
|-- Peptide IDEFCLEPTSFQVLEEK found in RF3
|-- Peptide KFDVGR found in RF3
|-- Peptide MSGGFNVPSYR found in RF3
|-- Peptide QHGREGLGHR found in No RFs
|-- Peptide QTYVLTGMEGDLVQK found in RF3
|-- Peptide RARPTSSPAWR found in No RFs
|-- EST gi|208401948 converted into 1 RF: 3;
|-- 6 of 6 peptides found in RF3
|-- REDUNDANT: All peptides found in gi|208404833_RF-2
|-- FIESTA Consensus Sequence: EHUX130kBUD064
|-- Clustered FIESTA Consensus Sequence: EHUX130k34a Similar (e=1.00e-129) to Q8L878_ISOGA__Q8L878 SubName: Full=Oxygen evolving enhancer 1;


>gi|208403128_RF-1: REDUNDANT; 2 peptides (1 Good; 1 Bad).
| > Good: QVGEDELFLGK
| > Bad: GAPER
| > Top BLAST hits:
|-- RF-1 01 [6.00e-28] Q2IA78_ISOGA__Q2IA78 SubName: Full=Chloroplast light harvesting protein isoform 1;
|-- RF-1 02 [2.00e-26] Q2IA77_ISOGA__Q2IA77 SubName: Full=Chloroplast light harvesting protein isoform 2;
|-- RF-1 03 [8.00e-18] Q2IA76_ISOGA__Q2IA76 SubName: Full=Chloroplast light harvesting protein isoform 3;
|-- RF-1 04 [9.00e-16] Q2IA75_ISOGA__Q2IA75 SubName: Full=Chloroplast light harvesting protein isoform 4;
|-- RF-1 05 [7.00e-13] Q9ATC7_VAULI__Q9ATC7 SubName: Full=Light harvesting complex protein 1;
|-- RF-1 06 [3.00e-10] D7FKU2_ECTSI__D7FKU2 SubName: Full=Light harvesting complex protein;
|-- RF-1 07 [1.00e-08] FCPF_MACPY__Q40300 RecName: Full=Fucoxanthin-chlorophyll a-c binding protein F, chloroplastic; Flags: Precursor; Fragment;
|-- RF-1 08 [2.00e-08] TPSJGI42962_THAPS__TPSJGI42962 estExt_gwp_gw1.C_chr_200107
|-- RF-1 09 [2.00e-08] B8CEV5_THAPS__B8CEV5 SubName: Full=Fucoxanthin chlorophyll a/c protein 5;
|-- RF-1 10 [1.00e-07] Q5ENL9_HETTR__Q5ENL9 SubName: Full=Chloroplast light harvesting complex protein; Flags: Fragment;
| > BUDAPEST Details:
|-- EST Translation: 6 RF [-3, -2, -1, 1, 2, 3]
|-- 10 BLAST hits over 6 RF
|-- RF-3 removed: lacking BLAST hits.
|-- RF-2 removed: lacking BLAST hits.
|-- RF-1: 10 hits
|-- RF-1 BLAST hits cover ORFs 1-1 of 3
|-- RF-1 sequence reduced to covered ORFs
|-- GE143940.1_RF-1 Similar (e=6.00e-28) to Q2IA78_ISOGA__Q2IA78 SubName: Full=Chloroplast light harvesting protein isoform 1;
|-- RF1 removed: lacking BLAST hits.
|-- RF2 removed: lacking BLAST hits.
|-- RF3 removed: lacking BLAST hits.
|-- Peptide GAPER found in No RFs
|-- Peptide QVGEDELFLGK found in RF-1
|-- EST gi|208403128 converted into 1 RF: -1;
|-- 1 of 1 peptides found in RF-1
|-- REDUNDANT: All peptides found in gi|208420374_RF1
|-- FIESTA Consensus Sequence: EHUX130kBUD036
|-- Clustered FIESTA Consensus Sequence: EHUX130k12c Similar (e=2.00e-51) to Q2IA78_ISOGA__Q2IA78 SubName: Full=Chloroplast light harvesting protein isoform 1;


>gi|208403215_RF-2: UNIQUE; 1 peptides (1 Good; 0 Bad).
| > Good: RPRRPPHPPPR
| > Top BLAST hits:
| > BUDAPEST Details:
|-- EST Translation: 6 RF [-3, -2, -1, 1, 2, 3]
|-- 0 BLAST hits over 6 RF
|-- GE140712.1_RF-3 No BLAST hit (e<1.00e-04) to EHux_TaxaDB-THAPS.fas
|-- GE140712.1_RF-2 No BLAST hit (e<1.00e-04) to EHux_TaxaDB-THAPS.fas
|-- GE140712.1_RF-1 No BLAST hit (e<1.00e-04) to EHux_TaxaDB-THAPS.fas
|-- GE140712.1_RF1 No BLAST hit (e<1.00e-04) to EHux_TaxaDB-THAPS.fas
|-- GE140712.1_RF2 No BLAST hit (e<1.00e-04) to EHux_TaxaDB-THAPS.fas
|-- GE140712.1_RF3 No BLAST hit (e<1.00e-04) to EHux_TaxaDB-THAPS.fas
|-- Peptide LFEIDPEAEAEAK found in RF3
|-- Peptide NVTLTLER found in RF3
|-- Peptide RPRRPPHPPPR found in RF-2
|-- Removed RF-3 as no peptides match sequence.
|-- Removed RF-1 as no peptides match sequence.
|-- Removed RF1 as no peptides match sequence.
|-- Removed RF2 as no peptides match sequence.
|-- EST gi|208403215 converted into 2 RF: -2; 3;
|-- Peptide LFEIDPEAEAEAK found in different RF(s)
|-- Peptide NVTLTLER found in different RF(s)
|-- 1 of 3 peptides found in RF-2
|-- FIESTA Consensus Sequence: EHUX130kBUD022
|-- Removed by MinPep filter


>gi|208403215_RF3: UNIQUE; 2 peptides (2 Good; 0 Bad).
| > Good: LFEIDPEAEAEAK, NVTLTLER
| > Top BLAST hits:
| > BUDAPEST Details:
|-- EST Translation: 6 RF [-3, -2, -1, 1, 2, 3]
|-- 0 BLAST hits over 6 RF
|-- GE140712.1_RF-3 No BLAST hit (e<1.00e-04) to EHux_TaxaDB-THAPS.fas
|-- GE140712.1_RF-2 No BLAST hit (e<1.00e-04) to EHux_TaxaDB-THAPS.fas
|-- GE140712.1_RF-1 No BLAST hit (e<1.00e-04) to EHux_TaxaDB-THAPS.fas
|-- GE140712.1_RF1 No BLAST hit (e<1.00e-04) to EHux_TaxaDB-THAPS.fas
|-- GE140712.1_RF2 No BLAST hit (e<1.00e-04) to EHux_TaxaDB-THAPS.fas
|-- GE140712.1_RF3 No BLAST hit (e<1.00e-04) to EHux_TaxaDB-THAPS.fas
|-- Peptide LFEIDPEAEAEAK found in RF3
|-- Peptide NVTLTLER found in RF3
|-- Peptide RPRRPPHPPPR found in RF-2
|-- Removed RF-3 as no peptides match sequence.
|-- Removed RF-1 as no peptides match sequence.
|-- Removed RF1 as no peptides match sequence.
|-- Removed RF2 as no peptides match sequence.
|-- EST gi|208403215 converted into 2 RF: -2; 3;
|-- Peptide RPRRPPHPPPR found in different RF(s)
|-- 2 of 3 peptides found in RF3
|-- FIESTA Consensus Sequence: EHUX130kBUD031
|-- Clustered FIESTA Consensus Sequence: EHUX130k19a No BLAST hit (e<1.00e-04) to EHux_TaxaDB-THAPS.fas


>gi|208403303_RF1: NON-REDUNDANT; 5 peptides (2 Good; 3 Bad).
| > Good: AVPDLAEAVK, LAFDAPALK
| > Bad: EPGRARPLETR, SSPFXASL, VAGADGDDVLER
| > Top BLAST hits:
|-- RF1 01 [2.00e-63] D0N0G8_PHYIN__D0N0G8 SubName: Full=Glycerol-3-phosphate dehydrogenase;
|-- RF1 02 [2.00e-53] D8TPP4_VOLCA__D8TPP4 SubName: Full=Putative uncharacterized protein;
|-- RF1 03 [7.00e-52] B5Y3R9_PHATR__B5Y3R9 SubName: Full=Predicted protein;
|-- RF1 04 [2.00e-50] B9QQY9_TOXGO__B9QQY9 SubName: Full=Glycerol-3-phosphate dehydrogenase, putative;          EC=1.1.1.8;
|-- RF1 05 [2.00e-50] B9Q3A5_TOXGO__B9Q3A5 SubName: Full=Glycerol-3-phosphate dehydrogenase, putative;          EC=1.1.1.8;
|-- RF1 06 [2.00e-50] B6KVG5_TOXGO__B6KVG5 SubName: Full=Glycerol-3-phosphate dehydrogenase, putative;          EC=1.1.1.8;
|-- RF1 07 [3.00e-50] B9QR96_TOXGO__B9QR96 SubName: Full=Glycerol-3-phosphate dehydrogenase, putative;          EC=1.1.1.8;
|-- RF1 08 [3.00e-50] B9Q3S6_TOXGO__B9Q3S6 SubName: Full=Glycerol-3-phosphate dehydrogenase, putative;          EC=1.1.1.8;
|-- RF1 09 [3.00e-50] B6KW02_TOXGO__B6KW02 SubName: Full=Glycerol-3-phosphate dehydrogenase, putative;          EC=1.1.1.8;
|-- RF1 10 [3.00e-49] D8M464_BLAHO__D8M464 SubName: Full=Singapore isolate B (sub-type 7) whole genome shotgun sequence assembly, scaffold_20;
| > BUDAPEST Details:
|-- EST Translation: 6 RF [-3, -2, -1, 1, 2, 3]
|-- 10 BLAST hits over 6 RF
|-- RF-3 removed: lacking BLAST hits.
|-- RF-2 removed: lacking BLAST hits.
|-- RF-1 removed: lacking BLAST hits.
|-- RF1: 10 hits
|-- RF1 BLAST hits cover ORFs 1-1 of 1
|-- GE140982.1_RF1 Similar (e=2.00e-63) to D0N0G8_PHYIN__D0N0G8 SubName: Full=Glycerol-3-phosphate dehydrogenase;
|-- RF2 removed: lacking BLAST hits.
|-- RF3 removed: lacking BLAST hits.
|-- Peptide AVPDLAEAVK found in RF1
|-- Peptide EPGRARPLETR found in No RFs
|-- Peptide LAFDAPALK found in RF1
|-- Peptide SSPFXASL found in No RFs
|-- Peptide VAGADGDDVLER found in No RFs
|-- EST gi|208403303 converted into 1 RF: 1;
|-- 2 of 2 peptides found in RF1
|-- Shares 1 common peptides with gi|261433376_RF1: LAFDAPALK
|-- Shares 4 common BLAST hits with gi|261433376_RF1: B5Y3R9_PHATR__B5Y3R9, D0N0G8_PHYIN__D0N0G8, D8M464_BLAHO__D8M464, D8TPP4_VOLCA__D8TPP4
|-- Shares 8 common BLAST hits with gi|261436867_RF1: B5Y3R9_PHATR__B5Y3R9, B6KVG5_TOXGO__B6KVG5, B6KW02_TOXGO__B6KW02, B9Q3A5_TOXGO__B9Q3A5, B9Q3S6_TOXGO__B9Q3S6, B9QQY9_TOXGO__B9QQY9, B9QR96_TOXGO__B9QR96, D0N0G8_PHYIN__D0N0G8
|-- FIESTA Consensus Sequence: EHUX130kBUD083
|-- Clustered FIESTA Consensus Sequence: EHUX130k45a Similar (e=2.00e-97) to D0N0G8_PHYIN__D0N0G8 SubName: Full=Glycerol-3-phosphate dehydrogenase;


>gi|208403390_RF3: NON-REDUNDANT; 9 peptides (6 Good; 3 Bad).
| > Good: GATPEEVQAAIDGR, MAADVTDLK, RVTGIFGGECK, STFMR, VAPSR, VTGIFGGECK
| > Bad: SSSGCT, SSTSRR, TWTCR
| > Top BLAST hits:
|-- RF3 01 [1.00e-118] Q5ENS1_ISOGA__Q5ENS1 SubName: Full=Chloroplast phosphoribulokinase; Flags: Fragment;
|-- RF3 02 [3.00e-81] Q24LT5_PAVLU__Q24LT5 RecName: Full=Phosphoribulokinase;          EC=2.7.1.19;
|-- RF3 03 [3.00e-72] Q24LT4_GUITH__Q24LT4 RecName: Full=Phosphoribulokinase;          EC=2.7.1.19;
|-- RF3 04 [4.00e-71] Q9ATC3_VAULI__Q9ATC3 RecName: Full=Phosphoribulokinase;          EC=2.7.1.19;
|-- RF3 05 [6.00e-70] C1MQ62_MICPS__C1MQ62 RecName: Full=Phosphoribulokinase;          EC=2.7.1.19;
|-- RF3 06 [3.00e-69] A8IYP4_CHLRE__A8IYP4 RecName: Full=Phosphoribulokinase;          EC=2.7.1.19;
|-- RF3 07 [3.00e-69] KPPR_CHLRE__P19824 RecName: Full=Phosphoribulokinase, chloroplastic;          Short=PRK;          Short=PRKase;          EC=2.7.1.19; AltName: Full=Phosphopentokinase; Flags: Precursor;
|-- RF3 08 [8.00e-69] TPSJGI4376_THAPS__TPSJGI4376 fgenesh1_pg.C_chr_4000326
|-- RF3 09 [8.00e-69] B8BZ40_THAPS__B8BZ40 RecName: Full=Phosphoribulokinase;          EC=2.7.1.19;
|-- RF3 10 [3.00e-68] D8TRR7_VOLCA__D8TRR7 SubName: Full=Putative uncharacterized protein;
| > BUDAPEST Details:
|-- EST Translation: 6 RF [-3, -2, -1, 1, 2, 3]
|-- 10 BLAST hits over 6 RF
|-- RF-3 removed: lacking BLAST hits.
|-- RF-2 removed: lacking BLAST hits.
|-- RF-1 removed: lacking BLAST hits.
|-- RF1 removed: lacking BLAST hits.
|-- RF2 removed: lacking BLAST hits.
|-- RF3: 10 hits
|-- RF3 BLAST hits cover ORFs 1-1 of 1
|-- GE142681.1_RF3 Similar (e=1.00e-118) to Q5ENS1_ISOGA__Q5ENS1 SubName: Full=Chloroplast phosphoribulokinase; Flags: Fragment;
|-- Peptide GATPEEVQAAIDGR found in RF3
|-- Peptide MAADVTDLK found in RF3
|-- Peptide RVTGIFGGECK found in RF3
|-- Peptide SSSGCT found in No RFs
|-- Peptide SSTSRR found in No RFs
|-- Peptide STFMR found in RF3
|-- Peptide TWTCR found in No RFs
|-- Peptide VAPSR found in RF3
|-- Peptide VTGIFGGECK found in RF3
|-- EST gi|208403390 converted into 1 RF: 3;
|-- 6 of 6 peptides found in RF3
|-- Shares 2 common peptides with gi|208426700_RF1: GATPEEVQAAIDGR, MAADVTDLK
|-- Shares 7 common BLAST hits with gi|208426700_RF1: A8IYP4_CHLRE__A8IYP4, C1MQ62_MICPS__C1MQ62, D8TRR7_VOLCA__D8TRR7, KPPR_CHLRE__P19824, Q24LT5_PAVLU__Q24LT5, Q5ENS1_ISOGA__Q5ENS1, Q9ATC3_VAULI__Q9ATC3
|-- FIESTA Consensus Sequence: EHUX130kBUD023
|-- Clustered FIESTA Consensus Sequence: EHUX130k14a Similar (e=1.00e-162) to Q5ENS1_ISOGA__Q5ENS1 SubName: Full=Chloroplast phosphoribulokinase; Flags: Fragment;


>gi|208403764_RF-1: UNIQUE; 1 peptides (1 Good; 0 Bad).
| > Good: TPPSSASPPSPAAAAR
| > Top BLAST hits:
| > BUDAPEST Details:
|-- EST Translation: 6 RF [-3, -2, -1, 1, 2, 3]
|-- 0 BLAST hits over 6 RF
|-- GE140429.1_RF-3 No BLAST hit (e<1.00e-04) to EHux_TaxaDB-THAPS.fas
|-- GE140429.1_RF-2 No BLAST hit (e<1.00e-04) to EHux_TaxaDB-THAPS.fas
|-- GE140429.1_RF-1 No BLAST hit (e<1.00e-04) to EHux_TaxaDB-THAPS.fas
|-- GE140429.1_RF1 No BLAST hit (e<1.00e-04) to EHux_TaxaDB-THAPS.fas
|-- GE140429.1_RF2 No BLAST hit (e<1.00e-04) to EHux_TaxaDB-THAPS.fas
|-- GE140429.1_RF3 No BLAST hit (e<1.00e-04) to EHux_TaxaDB-THAPS.fas
|-- Peptide TPPSSASPPSPAAAAR found in RF-1
|-- Removed RF-3 as no peptides match sequence.
|-- Removed RF-2 as no peptides match sequence.
|-- Removed RF1 as no peptides match sequence.
|-- Removed RF2 as no peptides match sequence.
|-- Removed RF3 as no peptides match sequence.
|-- EST gi|208403764 converted into 1 RF: -1;
|-- 1 of 1 peptides found in RF-1
|-- FIESTA Consensus Sequence: EHUX130kBUD059
|-- Removed by MinPep filter


>gi|208404150_RF2: NON-REDUNDANT; 4 peptides (2 Good; 2 Bad).
| > Good: ETLPDGADVVAFQCR, MVAMER
| > Bad: GGVQLR, VLAHVR
| > Top BLAST hits:
|-- RF2 01 [7.00e-79] Q2IA92_ISOGA__Q2IA92 SubName: Full=Chloroplast ATP sulfurylase; Flags: Fragment;
|-- RF2 02 [5.00e-72] A8IXF1_CHLRE__A8IXF1 SubName: Full=ATP-sulfurylase;
|-- RF2 03 [9.00e-72] D8TVQ1_VOLCA__D8TVQ1 SubName: Full=Putative uncharacterized protein;
|-- RF2 04 [4.00e-71] D8LRL3_ECTSI__D8LRL3 SubName: Full=ATP-sulfurylase;          EC=2.7.7.4;
|-- RF2 05 [1.00e-69] Q010P6_OSTTA__Q010P6 SubName: Full=ATP-sulfurylase (ISS);
|-- RF2 06 [2.00e-69] B7GA44_PHATR__B7GA44 SubName: Full=Predicted protein;
|-- RF2 07 [7.00e-69] TPSJGI1326_THAPS__TPSJGI1326 fgenesh1_pg.C_chr_1000460
|-- RF2 08 [7.00e-69] B8BQL7_THAPS__B8BQL7 SubName: Full=Putative uncharacterized protein;
|-- RF2 09 [9.00e-69] Q39595_CHLRE__Q39595 SubName: Full=ATP sulfurylase Ats1;
|-- RF2 10 [4.00e-68] A4S3B3_OSTLU__A4S3B3 SubName: Full=ATP sulfurylase (Sulfate adenylyltransferase);
| > BUDAPEST Details:
|-- EST Translation: 6 RF [-3, -2, -1, 1, 2, 3]
|-- 10 BLAST hits over 6 RF
|-- RF-3 removed: lacking BLAST hits.
|-- RF-2 removed: lacking BLAST hits.
|-- RF-1 removed: lacking BLAST hits.
|-- RF1 removed: lacking BLAST hits.
|-- RF2: 10 hits
|-- RF2 BLAST hits cover ORFs 1-1 of 1
|-- GE142180.1_RF2 Similar (e=7.00e-79) to Q2IA92_ISOGA__Q2IA92 SubName: Full=Chloroplast ATP sulfurylase; Flags: Fragment;
|-- RF3 removed: lacking BLAST hits.
|-- Peptide ETLPDGADVVAFQCR found in RF2
|-- Peptide GGVQLR found in No RFs
|-- Peptide MVAMER found in RF2
|-- Peptide VLAHVR found in No RFs
|-- EST gi|208404150 converted into 1 RF: 2;
|-- 2 of 2 peptides found in RF2
|-- Shares 1 common peptides with gi|261429738_RF3: ETLPDGADVVAFQCR
|-- Shares 7 common BLAST hits with gi|261429738_RF3: A4S3B3_OSTLU__A4S3B3, A8IXF1_CHLRE__A8IXF1, B7GA44_PHATR__B7GA44, B8BQL7_THAPS__B8BQL7, D8LRL3_ECTSI__D8LRL3, D8TVQ1_VOLCA__D8TVQ1, TPSJGI1326_THAPS__TPSJGI1326
|-- FIESTA Consensus Sequence: EHUX130kBUD060
|-- Clustered FIESTA Consensus Sequence: EHUX130k32a Similar (e=1.00e-142) to D8LRL3_ECTSI__D8LRL3 SubName: Full=ATP-sulfurylase;          EC=2.7.7.4;


>gi|208404205_RF-1: UNIQUE; 1 peptides (1 Good; 0 Bad).
| > Good: IVHAAR
| > Top BLAST hits:
| > BUDAPEST Details:
|-- EST Translation: 6 RF [-3, -2, -1, 1, 2, 3]
|-- 0 BLAST hits over 6 RF
|-- GE140344.1_RF-3 No BLAST hit (e<1.00e-04) to EHux_TaxaDB-THAPS.fas
|-- GE140344.1_RF-2 No BLAST hit (e<1.00e-04) to EHux_TaxaDB-THAPS.fas
|-- GE140344.1_RF-1 No BLAST hit (e<1.00e-04) to EHux_TaxaDB-THAPS.fas
|-- GE140344.1_RF1 No BLAST hit (e<1.00e-04) to EHux_TaxaDB-THAPS.fas
|-- GE140344.1_RF2 No BLAST hit (e<1.00e-04) to EHux_TaxaDB-THAPS.fas
|-- GE140344.1_RF3 No BLAST hit (e<1.00e-04) to EHux_TaxaDB-THAPS.fas
|-- Peptide AHTSPAAPSRAPTQPSASK found in RF2
|-- Peptide EFADVLAALK found in RF1
|-- Peptide IQAYTMR found in RF1
|-- Peptide IVHAAR found in RF-1
|-- Peptide KSFLESSSR found in RF1
|-- Peptide LQEGLLLAR found in RF-3
|-- Peptide SDGEFLAK found in RF1
|-- Peptide SFLESSSR found in RF1
|-- Peptide YWSEIEAFDLACK found in RF1
|-- Removed RF-2 as no peptides match sequence.
|-- Removed RF3 as no peptides match sequence.
|-- EST gi|208404205 converted into 4 RF: -3; -1; 1; 2;
|-- Peptide AHTSPAAPSRAPTQPSASK found in different RF(s)
|-- Peptide EFADVLAALK found in different RF(s)
|-- Peptide IQAYTMR found in different RF(s)
|-- Peptide KSFLESSSR found in different RF(s)
|-- Peptide LQEGLLLAR found in different RF(s)
|-- Peptide SDGEFLAK found in different RF(s)
|-- Peptide SFLESSSR found in different RF(s)
|-- Peptide YWSEIEAFDLACK found in different RF(s)
|-- 1 of 9 peptides found in RF-1
|-- FIESTA Consensus Sequence: EHUX130kBUD047
|-- Removed by MinPep filter


>gi|208404205_RF-3: UNIQUE; 1 peptides (1 Good; 0 Bad).
| > Good: LQEGLLLAR
| > Top BLAST hits:
| > BUDAPEST Details:
|-- EST Translation: 6 RF [-3, -2, -1, 1, 2, 3]
|-- 0 BLAST hits over 6 RF
|-- GE140344.1_RF-3 No BLAST hit (e<1.00e-04) to EHux_TaxaDB-THAPS.fas
|-- GE140344.1_RF-2 No BLAST hit (e<1.00e-04) to EHux_TaxaDB-THAPS.fas
|-- GE140344.1_RF-1 No BLAST hit (e<1.00e-04) to EHux_TaxaDB-THAPS.fas
|-- GE140344.1_RF1 No BLAST hit (e<1.00e-04) to EHux_TaxaDB-THAPS.fas
|-- GE140344.1_RF2 No BLAST hit (e<1.00e-04) to EHux_TaxaDB-THAPS.fas
|-- GE140344.1_RF3 No BLAST hit (e<1.00e-04) to EHux_TaxaDB-THAPS.fas
|-- Peptide AHTSPAAPSRAPTQPSASK found in RF2
|-- Peptide EFADVLAALK found in RF1
|-- Peptide IQAYTMR found in RF1
|-- Peptide IVHAAR found in RF-1
|-- Peptide KSFLESSSR found in RF1
|-- Peptide LQEGLLLAR found in RF-3
|-- Peptide SDGEFLAK found in RF1
|-- Peptide SFLESSSR found in RF1
|-- Peptide YWSEIEAFDLACK found in RF1
|-- Removed RF-2 as no peptides match sequence.
|-- Removed RF3 as no peptides match sequence.
|-- EST gi|208404205 converted into 4 RF: -3; -1; 1; 2;
|-- Peptide AHTSPAAPSRAPTQPSASK found in different RF(s)
|-- Peptide EFADVLAALK found in different RF(s)
|-- Peptide IQAYTMR found in different RF(s)
|-- Peptide IVHAAR found in different RF(s)
|-- Peptide KSFLESSSR found in different RF(s)
|-- Peptide SDGEFLAK found in different RF(s)
|-- Peptide SFLESSSR found in different RF(s)
|-- Peptide YWSEIEAFDLACK found in different RF(s)
|-- 1 of 9 peptides found in RF-3
|-- FIESTA Consensus Sequence: EHUX130kBUD048
|-- Removed by MinPep filter


>gi|208404205_RF1: REDUNDANT; 6 peptides (6 Good; 0 Bad).
| > Good: EFADVLAALK, IQAYTMR, KSFLESSSR, SDGEFLAK, SFLESSSR, YWSEIEAFDLACK
| > Top BLAST hits:
| > BUDAPEST Details:
|-- EST Translation: 6 RF [-3, -2, -1, 1, 2, 3]
|-- 0 BLAST hits over 6 RF
|-- GE140344.1_RF-3 No BLAST hit (e<1.00e-04) to EHux_TaxaDB-THAPS.fas
|-- GE140344.1_RF-2 No BLAST hit (e<1.00e-04) to EHux_TaxaDB-THAPS.fas
|-- GE140344.1_RF-1 No BLAST hit (e<1.00e-04) to EHux_TaxaDB-THAPS.fas
|-- GE140344.1_RF1 No BLAST hit (e<1.00e-04) to EHux_TaxaDB-THAPS.fas
|-- GE140344.1_RF2 No BLAST hit (e<1.00e-04) to EHux_TaxaDB-THAPS.fas
|-- GE140344.1_RF3 No BLAST hit (e<1.00e-04) to EHux_TaxaDB-THAPS.fas
|-- Peptide AHTSPAAPSRAPTQPSASK found in RF2
|-- Peptide EFADVLAALK found in RF1
|-- Peptide IQAYTMR found in RF1
|-- Peptide IVHAAR found in RF-1
|-- Peptide KSFLESSSR found in RF1
|-- Peptide LQEGLLLAR found in RF-3
|-- Peptide SDGEFLAK found in RF1
|-- Peptide SFLESSSR found in RF1
|-- Peptide YWSEIEAFDLACK found in RF1
|-- Removed RF-2 as no peptides match sequence.
|-- Removed RF3 as no peptides match sequence.
|-- EST gi|208404205 converted into 4 RF: -3; -1; 1; 2;
|-- Peptide AHTSPAAPSRAPTQPSASK found in different RF(s)
|-- Peptide IVHAAR found in different RF(s)
|-- Peptide LQEGLLLAR found in different RF(s)
|-- 6 of 9 peptides found in RF1
|-- REDUNDANT: All peptides found in gi|261429940_RF1
|-- FIESTA Consensus Sequence: EHUX130kBUD046
|-- Clustered FIESTA Consensus Sequence: EHUX130k27a No BLAST hit (e<1.00e-04) to EHux_TaxaDB-THAPS.fas


>gi|208404205_RF2: UNIQUE; 1 peptides (1 Good; 0 Bad).
| > Good: AHTSPAAPSRAPTQPSASK
| > Top BLAST hits:
| > BUDAPEST Details:
|-- EST Translation: 6 RF [-3, -2, -1, 1, 2, 3]
|-- 0 BLAST hits over 6 RF
|-- GE140344.1_RF-3 No BLAST hit (e<1.00e-04) to EHux_TaxaDB-THAPS.fas
|-- GE140344.1_RF-2 No BLAST hit (e<1.00e-04) to EHux_TaxaDB-THAPS.fas
|-- GE140344.1_RF-1 No BLAST hit (e<1.00e-04) to EHux_TaxaDB-THAPS.fas
|-- GE140344.1_RF1 No BLAST hit (e<1.00e-04) to EHux_TaxaDB-THAPS.fas
|-- GE140344.1_RF2 No BLAST hit (e<1.00e-04) to EHux_TaxaDB-THAPS.fas
|-- GE140344.1_RF3 No BLAST hit (e<1.00e-04) to EHux_TaxaDB-THAPS.fas
|-- Peptide AHTSPAAPSRAPTQPSASK found in RF2
|-- Peptide EFADVLAALK found in RF1
|-- Peptide IQAYTMR found in RF1
|-- Peptide IVHAAR found in RF-1
|-- Peptide KSFLESSSR found in RF1
|-- Peptide LQEGLLLAR found in RF-3
|-- Peptide SDGEFLAK found in RF1
|-- Peptide SFLESSSR found in RF1
|-- Peptide YWSEIEAFDLACK found in RF1
|-- Removed RF-2 as no peptides match sequence.
|-- Removed RF3 as no peptides match sequence.
|-- EST gi|208404205 converted into 4 RF: -3; -1; 1; 2;
|-- Peptide EFADVLAALK found in different RF(s)
|-- Peptide IQAYTMR found in different RF(s)
|-- Peptide IVHAAR found in different RF(s)
|-- Peptide KSFLESSSR found in different RF(s)
|-- Peptide LQEGLLLAR found in different RF(s)
|-- Peptide SDGEFLAK found in different RF(s)
|-- Peptide SFLESSSR found in different RF(s)
|-- Peptide YWSEIEAFDLACK found in different RF(s)
|-- 1 of 9 peptides found in RF2
|-- FIESTA Consensus Sequence: EHUX130kBUD045
|-- Removed by MinPep filter


>gi|208404640_RF2: NON-REDUNDANT; 7 peptides (4 Good; 3 Bad).
| > Good: AGIVLPGDLSPSLGIK, RYEIMEIK, TFKLNAER, YEIMEIK
| > Bad: AVAGLGGGATGER, GGADGR, TCRPPASARSR
| > Top BLAST hits:
|-- RF2 01 [7.00e-87] Q2IA76_ISOGA__Q2IA76 SubName: Full=Chloroplast light harvesting protein isoform 3;
|-- RF2 02 [1.00e-73] Q2IA75_ISOGA__Q2IA75 SubName: Full=Chloroplast light harvesting protein isoform 4;
|-- RF2 03 [6.00e-35] Q2IA78_ISOGA__Q2IA78 SubName: Full=Chloroplast light harvesting protein isoform 1;
|-- RF2 04 [6.00e-32] Q2IA77_ISOGA__Q2IA77 SubName: Full=Chloroplast light harvesting protein isoform 2;
|-- RF2 05 [2.00e-23] P93863_SKECO__P93863 SubName: Full=Fucoxanthin-chlorophyll a/c light-harvesting protein; Flags: Fragment;
|-- RF2 06 [2.00e-23] O36046_SKECO__O36046 SubName: Full=Fucoxanthin-chlorophyll a/c light-harvesting protein; Flags: Fragment;
|-- RF2 07 [2.00e-23] B7FRW4_PHATR__B7FRW4 SubName: Full=Protein fucoxanthin chlorophyll a/c protein;
|-- RF2 08 [2.00e-23] FCPB_PHATR__Q08585 RecName: Full=Fucoxanthin-chlorophyll a-c binding protein B, chloroplastic; Flags: Precursor;
|-- RF2 09 [3.00e-23] B8CEV8_THAPS__B8CEV8 SubName: Full=Fucoxanthin chlorophyll a/c protein 2; Flags: Fragment;
|-- RF2 10 [9.00e-23] TPSJGI38583_THAPS__TPSJGI38583 e_gw1.22.163.1
| > BUDAPEST Details:
|-- EST Translation: 6 RF [-3, -2, -1, 1, 2, 3]
|-- 10 BLAST hits over 6 RF
|-- RF-3 removed: lacking BLAST hits.
|-- RF-2 removed: lacking BLAST hits.
|-- RF-1 removed: lacking BLAST hits.
|-- RF1 removed: lacking BLAST hits.
|-- RF2: 10 hits
|-- RF2 BLAST hits cover ORFs 1-1 of 1
|-- GE143496.1_RF2 Similar (e=7.00e-87) to Q2IA76_ISOGA__Q2IA76 SubName: Full=Chloroplast light harvesting protein isoform 3;
|-- RF3 removed: lacking BLAST hits.
|-- Peptide AGIVLPGDLSPSLGIK found in RF2
|-- Peptide AVAGLGGGATGER found in No RFs
|-- Peptide GGADGR found in No RFs
|-- Peptide RYEIMEIK found in RF2
|-- Peptide TCRPPASARSR found in No RFs
|-- Peptide TFKLNAER found in RF2
|-- Peptide YEIMEIK found in RF2
|-- EST gi|208404640 converted into 1 RF: 2;
|-- 4 of 4 peptides found in RF2
|-- Shares 1 common peptides with gi|37697300_RF2: AGIVLPGDLSPSLGIK
|-- Shares 4 common BLAST hits with gi|208420374_RF1: Q2IA75_ISOGA__Q2IA75, Q2IA76_ISOGA__Q2IA76, Q2IA77_ISOGA__Q2IA77, Q2IA78_ISOGA__Q2IA78
|-- Shares 5 common BLAST hits with gi|37697300_RF2: O36046_SKECO__O36046, Q2IA75_ISOGA__Q2IA75, Q2IA76_ISOGA__Q2IA76, Q2IA77_ISOGA__Q2IA77, Q2IA78_ISOGA__Q2IA78
|-- Shares 4 common BLAST hits with gi|58188234_RF-3: Q2IA75_ISOGA__Q2IA75, Q2IA76_ISOGA__Q2IA76, Q2IA77_ISOGA__Q2IA77, Q2IA78_ISOGA__Q2IA78
|-- FIESTA Consensus Sequence: EHUX130kBUD019
|-- Clustered FIESTA Consensus Sequence: EHUX130k12a Similar (e=7.00e-87) to Q2IA76_ISOGA__Q2IA76 SubName: Full=Chloroplast light harvesting protein isoform 3;


>gi|208404791_RF-1: NON-REDUNDANT; 4 peptides (3 Good; 1 Bad).
| > Good: ELDYLDGAVSEPK, IGVIESLMEK, VLPGVAALQEA
| > Bad: APSAAGS
| > Top BLAST hits:
|-- RF-1 01 [1.00e-106] Q5ENR8_ISOGA__Q5ENR8 RecName: Full=Phosphoglycerate kinase;          EC=2.7.2.3;
|-- RF-1 02 [5.00e-93] D8LFP9_ECTSI__D8LFP9 RecName: Full=Phosphoglycerate kinase;          EC=2.7.2.3;
|-- RF-1 03 [1.00e-89] Q8GVE7_CHOCR__Q8GVE7 RecName: Full=Phosphoglycerate kinase;          EC=2.7.2.3;
|-- RF-1 04 [2.00e-88] C1MTZ6_MICPS__C1MTZ6 RecName: Full=Phosphoglycerate kinase;          EC=2.7.2.3;
|-- RF-1 05 [4.00e-87] D8TYV7_VOLCA__D8TYV7 RecName: Full=Phosphoglycerate kinase;          EC=2.7.2.3;
|-- RF-1 06 [4.00e-87] PGKH_VOLCA__Q9SBN4 RecName: Full=Phosphoglycerate kinase, chloroplastic;          EC=2.7.2.3; Flags: Precursor;
|-- RF-1 07 [8.00e-87] A4RYF0_OSTLU__A4RYF0 RecName: Full=Phosphoglycerate kinase;          EC=2.7.2.3;
|-- RF-1 08 [1.00e-86] B0M0U3_PORYE__B0M0U3 RecName: Full=Phosphoglycerate kinase;          EC=2.7.2.3;
|-- RF-1 09 [2.00e-85] D8LEV5_ECTSI__D8LEV5 RecName: Full=Phosphoglycerate kinase;          EC=2.7.2.3;
|-- RF-1 10 [2.00e-85] A8JC04_CHLRE__A8JC04 RecName: Full=Phosphoglycerate kinase;          EC=2.7.2.3;
| > BUDAPEST Details:
|-- EST Translation: 6 RF [-3, -2, -1, 1, 2, 3]
|-- 12 BLAST hits over 6 RF
|-- RF-3 removed: lacking BLAST hits.
|-- RF-2 removed: lacking BLAST hits.
|-- RF-1: 10 hits
|-- RF-1 BLAST hits cover ORFs 1-1 of 3
|-- RF-1 sequence reduced to covered ORFs
|-- GE143985.1_RF-1 Similar (e=1.00e-106) to Q5ENR8_ISOGA__Q5ENR8 RecName: Full=Phosphoglycerate kinase;          EC=2.7.2.3;
|-- RF1: 1 hits
|-- RF1 BLAST hits cover ORFs 2-3 of 4
|-- RF1 sequence reduced to covered ORFs
|-- GE143985.1_RF1 Similar (e=4.00e-30) to Q017S2_OSTTA__Q017S2 SubName: Full=Probable membrane protein YCR013c-yeast (ISS);
|-- RF2 removed: lacking BLAST hits.
|-- RF3: 1 hits
|-- RF3 BLAST hits cover ORFs 3-5 of 5
|-- RF3 sequence reduced to covered ORFs
|-- GE143985.1_RF3 Similar (e=1.00e-07) to Q017S2_OSTTA__Q017S2 SubName: Full=Probable membrane protein YCR013c-yeast (ISS);
|-- Peptide APSAAGS found in No RFs
|-- Peptide ELDYLDGAVSEPK found in RF-1
|-- Peptide IGVIESLMEK found in RF-1
|-- Peptide VLPGVAALQEA found in RF-1
|-- Removed RF1 as no peptides match sequence.
|-- Removed RF3 as no peptides match sequence.
|-- EST gi|208404791 converted into 1 RF: -1;
|-- 3 of 3 peptides found in RF-1
|-- Shares 2 common peptides with gi|208409804_RF2: ELDYLDGAVSEPK, IGVIESLMEK
|-- Shares 1 common peptides with gi|58182779_RF-1: VLPGVAALQEA
|-- Shares 8 common BLAST hits with gi|208409804_RF2: A8JC04_CHLRE__A8JC04, B0M0U3_PORYE__B0M0U3, D8LEV5_ECTSI__D8LEV5, D8LFP9_ECTSI__D8LFP9, D8TYV7_VOLCA__D8TYV7, PGKH_VOLCA__Q9SBN4, Q5ENR8_ISOGA__Q5ENR8, Q8GVE7_CHOCR__Q8GVE7
|-- Shares 10 common BLAST hits with gi|58182779_RF-1: A4RYF0_OSTLU__A4RYF0, A8JC04_CHLRE__A8JC04, B0M0U3_PORYE__B0M0U3, C1MTZ6_MICPS__C1MTZ6, D8LEV5_ECTSI__D8LEV5, D8LFP9_ECTSI__D8LFP9, D8TYV7_VOLCA__D8TYV7, PGKH_VOLCA__Q9SBN4, Q5ENR8_ISOGA__Q5ENR8, Q8GVE7_CHOCR__Q8GVE7
|-- FIESTA Consensus Sequence: EHUX130kBUD017
|-- Clustered FIESTA Consensus Sequence: EHUX130k11a Similar (e=0.00e+00) to Q5ENR8_ISOGA__Q5ENR8 RecName: Full=Phosphoglycerate kinase;          EC=2.7.2.3;


>gi|208404833_RF-2: UNIQUE; 12 peptides (8 Good; 4 Bad).
| > Good: ELLLK, FDVGR, GQFFGTVVPN, GSIELK, IDEFCLEPTSFQVLEEK, KFDVGR, MSGGFNVPSYR, QTYVLTGMEGDLVQK
| > Bad: AAAPPLATTRPSR, AGAVGGHVEAAR, RARPTSSPAWR, VQQGR
| > Top BLAST hits:
|-- RF-2 01 [1.00e-105] Q8L878_ISOGA__Q8L878 SubName: Full=Oxygen evolving enhancer 1;
|-- RF-2 02 [1.00e-82] Q8L880_KARBR__Q8L880 SubName: Full=Oxygen evolving enhancer 1; Flags: Fragment;
|-- RF-2 03 [1.00e-82] Q00GL8_KARBR__Q00GL8 SubName: Full=Oxygen-enhancer 1 protein;
|-- RF-2 04 [6.00e-68] B7P070_VAULI__B7P070 SubName: Full=Chloroplast photosystem II extrinsic protein O; SubName: Full=Photosystem II extrinsic protein O;
|-- RF-2 05 [6.00e-66] D8LG03_ECTSI__D8LG03 SubName: Full=Manganese stabilising protein;
|-- RF-2 06 [4.00e-64] TPSJGI34830_THAPS__TPSJGI34830 e_gw1.6.370.1
|-- RF-2 07 [4.00e-64] B8C4I5_THAPS__B8C4I5 SubName: Full=Oxygen-evolving enhancer protein 1;
|-- RF-2 08 [2.00e-63] Q84XB9_PHATR__Q84XB9 SubName: Full=Oxygen-evolving enhancer protein 1; Flags: Precursor; Fragment;
|-- RF-2 09 [2.00e-63] B7FZ96_PHATR__B7FZ96 SubName: Full=Oxygen-evolving enhancer protein 1;
|-- RF-2 10 [6.00e-63] Q8L879_HETTR__Q8L879 SubName: Full=Oxygen evolving enhancer 1;
| > BUDAPEST Details:
|-- EST Translation: 6 RF [-3, -2, -1, 1, 2, 3]
|-- 10 BLAST hits over 6 RF
|-- RF-3 removed: lacking BLAST hits.
|-- RF-2: 10 hits
|-- RF-2 BLAST hits cover ORFs 1-1 of 3
|-- RF-2 sequence reduced to covered ORFs
|-- GE144001.1_RF-2 Similar (e=1.00e-105) to Q8L878_ISOGA__Q8L878 SubName: Full=Oxygen evolving enhancer 1;
|-- RF-1 removed: lacking BLAST hits.
|-- RF1 removed: lacking BLAST hits.
|-- RF2 removed: lacking BLAST hits.
|-- RF3 removed: lacking BLAST hits.
|-- Peptide AAAPPLATTRPSR found in No RFs
|-- Peptide AGAVGGHVEAAR found in No RFs
|-- Peptide ELLLK found in RF-2
|-- Peptide FDVGR found in RF-2
|-- Peptide GQFFGTVVPN found in RF-2
|-- Peptide GSIELK found in RF-2
|-- Peptide IDEFCLEPTSFQVLEEK found in RF-2
|-- Peptide KFDVGR found in RF-2
|-- Peptide MSGGFNVPSYR found in RF-2
|-- Peptide QTYVLTGMEGDLVQK found in RF-2
|-- Peptide RARPTSSPAWR found in No RFs
|-- Peptide VQQGR found in No RFs
|-- EST gi|208404833 converted into 1 RF: -2;
|-- 8 of 8 peptides found in RF-2
|-- FIESTA Consensus Sequence: EHUX130kBUD064
|-- Clustered FIESTA Consensus Sequence: EHUX130k34a Similar (e=1.00e-129) to Q8L878_ISOGA__Q8L878 SubName: Full=Oxygen evolving enhancer 1;


>gi|208405580_RF-2: UNIQUE; 2 peptides (2 Good; 0 Bad).
| > Good: LVGLVRGGER, VVLGRQGR
| > Top BLAST hits:
| > BUDAPEST Details:
|-- EST Translation: 6 RF [-3, -2, -1, 1, 2, 3]
|-- 0 BLAST hits over 6 RF
|-- GE148128.1_RF-3 No BLAST hit (e<1.00e-04) to EHux_TaxaDB-THAPS.fas
|-- GE148128.1_RF-2 No BLAST hit (e<1.00e-04) to EHux_TaxaDB-THAPS.fas
|-- GE148128.1_RF-1 No BLAST hit (e<1.00e-04) to EHux_TaxaDB-THAPS.fas
|-- GE148128.1_RF1 No BLAST hit (e<1.00e-04) to EHux_TaxaDB-THAPS.fas
|-- GE148128.1_RF2 No BLAST hit (e<1.00e-04) to EHux_TaxaDB-THAPS.fas
|-- GE148128.1_RF3 No BLAST hit (e<1.00e-04) to EHux_TaxaDB-THAPS.fas
|-- Peptide ETSLRK found in RF-3
|-- Peptide EVDLGDQK found in RF3
|-- Peptide EVGALEVGFTR found in RF3
|-- Peptide GLEIGDFK found in RF3
|-- Peptide GVAAGR found in RF2
|-- Peptide IAHPSCSSNNAR found in RF2
|-- Peptide LVGLVRGGER found in RF-2
|-- Peptide VDVQPSWMVK found in RF3
|-- Peptide VTLKR found in RF3
|-- Peptide VVLGRQGR found in RF-2
|-- Removed RF-1 as no peptides match sequence.
|-- Removed RF1 as no peptides match sequence.
|-- EST gi|208405580 converted into 4 RF: -3; -2; 2; 3;
|-- Peptide ETSLRK found in different RF(s)
|-- Peptide EVDLGDQK found in different RF(s)
|-- Peptide EVGALEVGFTR found in different RF(s)
|-- Peptide GLEIGDFK found in different RF(s)
|-- Peptide GVAAGR found in different RF(s)
|-- Peptide IAHPSCSSNNAR found in different RF(s)
|-- Peptide VDVQPSWMVK found in different RF(s)
|-- Peptide VTLKR found in different RF(s)
|-- 2 of 10 peptides found in RF-2
|-- FIESTA Consensus Sequence: EHUX130kBUD007
|-- Clustered FIESTA Consensus Sequence: EHUX130k03a No BLAST hit (e<1.00e-04) to EHux_TaxaDB-THAPS.fas


>gi|208405580_RF-3: UNIQUE; 1 peptides (1 Good; 0 Bad).
| > Good: ETSLRK
| > Top BLAST hits:
| > BUDAPEST Details:
|-- EST Translation: 6 RF [-3, -2, -1, 1, 2, 3]
|-- 0 BLAST hits over 6 RF
|-- GE148128.1_RF-3 No BLAST hit (e<1.00e-04) to EHux_TaxaDB-THAPS.fas
|-- GE148128.1_RF-2 No BLAST hit (e<1.00e-04) to EHux_TaxaDB-THAPS.fas
|-- GE148128.1_RF-1 No BLAST hit (e<1.00e-04) to EHux_TaxaDB-THAPS.fas
|-- GE148128.1_RF1 No BLAST hit (e<1.00e-04) to EHux_TaxaDB-THAPS.fas
|-- GE148128.1_RF2 No BLAST hit (e<1.00e-04) to EHux_TaxaDB-THAPS.fas
|-- GE148128.1_RF3 No BLAST hit (e<1.00e-04) to EHux_TaxaDB-THAPS.fas
|-- Peptide ETSLRK found in RF-3
|-- Peptide EVDLGDQK found in RF3
|-- Peptide EVGALEVGFTR found in RF3
|-- Peptide GLEIGDFK found in RF3
|-- Peptide GVAAGR found in RF2
|-- Peptide IAHPSCSSNNAR found in RF2
|-- Peptide LVGLVRGGER found in RF-2
|-- Peptide VDVQPSWMVK found in RF3
|-- Peptide VTLKR found in RF3
|-- Peptide VVLGRQGR found in RF-2
|-- Removed RF-1 as no peptides match sequence.
|-- Removed RF1 as no peptides match sequence.
|-- EST gi|208405580 converted into 4 RF: -3; -2; 2; 3;
|-- Peptide EVDLGDQK found in different RF(s)
|-- Peptide EVGALEVGFTR found in different RF(s)
|-- Peptide GLEIGDFK found in different RF(s)
|-- Peptide GVAAGR found in different RF(s)
|-- Peptide IAHPSCSSNNAR found in different RF(s)
|-- Peptide LVGLVRGGER found in different RF(s)
|-- Peptide VDVQPSWMVK found in different RF(s)
|-- Peptide VTLKR found in different RF(s)
|-- Peptide VVLGRQGR found in different RF(s)
|-- 1 of 10 peptides found in RF-3
|-- FIESTA Consensus Sequence: EHUX130kBUD010
|-- Removed by MinPep filter


>gi|208405580_RF2: NON-REDUNDANT; 2 peptides (2 Good; 0 Bad).
| > Good: GVAAGR, IAHPSCSSNNAR
| > Top BLAST hits:
| > BUDAPEST Details:
|-- EST Translation: 6 RF [-3, -2, -1, 1, 2, 3]
|-- 0 BLAST hits over 6 RF
|-- GE148128.1_RF-3 No BLAST hit (e<1.00e-04) to EHux_TaxaDB-THAPS.fas
|-- GE148128.1_RF-2 No BLAST hit (e<1.00e-04) to EHux_TaxaDB-THAPS.fas
|-- GE148128.1_RF-1 No BLAST hit (e<1.00e-04) to EHux_TaxaDB-THAPS.fas
|-- GE148128.1_RF1 No BLAST hit (e<1.00e-04) to EHux_TaxaDB-THAPS.fas
|-- GE148128.1_RF2 No BLAST hit (e<1.00e-04) to EHux_TaxaDB-THAPS.fas
|-- GE148128.1_RF3 No BLAST hit (e<1.00e-04) to EHux_TaxaDB-THAPS.fas
|-- Peptide ETSLRK found in RF-3
|-- Peptide EVDLGDQK found in RF3
|-- Peptide EVGALEVGFTR found in RF3
|-- Peptide GLEIGDFK found in RF3
|-- Peptide GVAAGR found in RF2
|-- Peptide IAHPSCSSNNAR found in RF2
|-- Peptide LVGLVRGGER found in RF-2
|-- Peptide VDVQPSWMVK found in RF3
|-- Peptide VTLKR found in RF3
|-- Peptide VVLGRQGR found in RF-2
|-- Removed RF-1 as no peptides match sequence.
|-- Removed RF1 as no peptides match sequence.
|-- EST gi|208405580 converted into 4 RF: -3; -2; 2; 3;
|-- Peptide ETSLRK found in different RF(s)
|-- Peptide EVDLGDQK found in different RF(s)
|-- Peptide EVGALEVGFTR found in different RF(s)
|-- Peptide GLEIGDFK found in different RF(s)
|-- Peptide LVGLVRGGER found in different RF(s)
|-- Peptide VDVQPSWMVK found in different RF(s)
|-- Peptide VTLKR found in different RF(s)
|-- Peptide VVLGRQGR found in different RF(s)
|-- 2 of 10 peptides found in RF2
|-- Shares 1 common peptides with gi|208407130_RF-2: GVAAGR
|-- Shares 1 common peptides with gi|208620829_RF2: GVAAGR
|-- FIESTA Consensus Sequence: EHUX130kBUD009
|-- Clustered FIESTA Consensus Sequence: EHUX130k05a No BLAST hit (e<1.00e-04) to EHux_TaxaDB-THAPS.fas


>gi|208405580_RF3: UNIQUE; 5 peptides (5 Good; 0 Bad).
| > Good: EVDLGDQK, EVGALEVGFTR, GLEIGDFK, VDVQPSWMVK, VTLKR
| > Top BLAST hits:
| > BUDAPEST Details:
|-- EST Translation: 6 RF [-3, -2, -1, 1, 2, 3]
|-- 0 BLAST hits over 6 RF
|-- GE148128.1_RF-3 No BLAST hit (e<1.00e-04) to EHux_TaxaDB-THAPS.fas
|-- GE148128.1_RF-2 No BLAST hit (e<1.00e-04) to EHux_TaxaDB-THAPS.fas
|-- GE148128.1_RF-1 No BLAST hit (e<1.00e-04) to EHux_TaxaDB-THAPS.fas
|-- GE148128.1_RF1 No BLAST hit (e<1.00e-04) to EHux_TaxaDB-THAPS.fas
|-- GE148128.1_RF2 No BLAST hit (e<1.00e-04) to EHux_TaxaDB-THAPS.fas
|-- GE148128.1_RF3 No BLAST hit (e<1.00e-04) to EHux_TaxaDB-THAPS.fas
|-- Peptide ETSLRK found in RF-3
|-- Peptide EVDLGDQK found in RF3
|-- Peptide EVGALEVGFTR found in RF3
|-- Peptide GLEIGDFK found in RF3
|-- Peptide GVAAGR found in RF2
|-- Peptide IAHPSCSSNNAR found in RF2
|-- Peptide LVGLVRGGER found in RF-2
|-- Peptide VDVQPSWMVK found in RF3
|-- Peptide VTLKR found in RF3
|-- Peptide VVLGRQGR found in RF-2
|-- Removed RF-1 as no peptides match sequence.
|-- Removed RF1 as no peptides match sequence.
|-- EST gi|208405580 converted into 4 RF: -3; -2; 2; 3;
|-- Peptide ETSLRK found in different RF(s)
|-- Peptide GVAAGR found in different RF(s)
|-- Peptide IAHPSCSSNNAR found in different RF(s)
|-- Peptide LVGLVRGGER found in different RF(s)
|-- Peptide VVLGRQGR found in different RF(s)
|-- 5 of 10 peptides found in RF3
|-- FIESTA Consensus Sequence: EHUX130kBUD013
|-- Clustered FIESTA Consensus Sequence: EHUX130k08a No BLAST hit (e<1.00e-04) to EHux_TaxaDB-THAPS.fas


>gi|208406001_RF2: UNIQUE; 6 peptides (6 Good; 0 Bad).
| > Good: AAMIEVR, LEVVLNTDGK, SFPLDAGSEK, TITPDGTLEQRVEGK, VDGGALR, VELLNAPNNPK
| > Top BLAST hits:
|-- RF2 01 [6.00e-48] TPSJGI24512_THAPS__TPSJGI24512 estExt_fgenesh1_pg.C_chr_120214
|-- RF2 02 [6.00e-48] B8CAG8_THAPS__B8CAG8 SubName: Full=Predicted protein;
|-- RF2 03 [4.00e-36] B7GDC2_PHATR__B7GDC2 SubName: Full=Predicted protein;
|-- RF2 04 [4.00e-36] B7FXS9_PHATR__B7FXS9 SubName: Full=Predicted protein;
|-- RF2 05 [5.00e-36] B7FXS8_PHATR__B7FXS8 SubName: Full=Predicted protein;
|-- RF2 06 [9.00e-36] TPSJGI7883_THAPS__TPSJGI7883 fgenesh1_pg.C_chr_9000051
|-- RF2 07 [9.00e-36] B8C7T0_THAPS__B8C7T0 SubName: Full=Predicted protein;
|-- RF2 08 [3.00e-34] TPSJGI23918_THAPS__TPSJGI23918 estExt_fgenesh1_pg.C_chr_90050
|-- RF2 09 [3.00e-34] TPSJGI7881_THAPS__TPSJGI7881 fgenesh1_pg.C_chr_9000049
|-- RF2 10 [3.00e-34] B8C7S9_THAPS__B8C7S9 SubName: Full=Predicted protein;
| > BUDAPEST Details:
|-- EST Translation: 6 RF [-3, -2, -1, 1, 2, 3]
|-- 10 BLAST hits over 6 RF
|-- RF-3 removed: lacking BLAST hits.
|-- RF-2 removed: lacking BLAST hits.
|-- RF-1 removed: lacking BLAST hits.
|-- RF1 removed: lacking BLAST hits.
|-- RF2: 10 hits
|-- RF2 BLAST hits cover ORFs 1-1 of 1
|-- GE146898.1_RF2 Similar (e=6.00e-48) to TPSJGI24512_THAPS__TPSJGI24512 estExt_fgenesh1_pg.C_chr_120214
|-- RF3 removed: lacking BLAST hits.
|-- Peptide AAMIEVR found in RF2
|-- Peptide LEVVLNTDGK found in RF2
|-- Peptide SFPLDAGSEK found in RF2
|-- Peptide TITPDGTLEQRVEGK found in RF2
|-- Peptide VDGGALR found in RF2
|-- Peptide VELLNAPNNPK found in RF2
|-- EST gi|208406001 converted into 1 RF: 2;
|-- 6 of 6 peptides found in RF2
|-- Shares 9 common BLAST hits with gi|208411415_RF2: B7FXS8_PHATR__B7FXS8, B7FXS9_PHATR__B7FXS9, B7GDC2_PHATR__B7GDC2, B8C7S9_THAPS__B8C7S9, B8C7T0_THAPS__B8C7T0, TPSJGI23918_THAPS__TPSJGI23918, TPSJGI24512_THAPS__TPSJGI24512, TPSJGI7881_THAPS__TPSJGI7881, TPSJGI7883_THAPS__TPSJGI7883
|-- Shares 9 common BLAST hits with gi|261455016_RF1: B7FXS8_PHATR__B7FXS8, B7FXS9_PHATR__B7FXS9, B7GDC2_PHATR__B7GDC2, B8C7S9_THAPS__B8C7S9, B8C7T0_THAPS__B8C7T0, TPSJGI23918_THAPS__TPSJGI23918, TPSJGI24512_THAPS__TPSJGI24512, TPSJGI7881_THAPS__TPSJGI7881, TPSJGI7883_THAPS__TPSJGI7883
|-- FIESTA Consensus Sequence: EHUX130kBUD089
|-- Clustered FIESTA Consensus Sequence: EHUX130k21c Similar (e=6.00e-48) to TPSJGI24512_THAPS__TPSJGI24512 estExt_fgenesh1_pg.C_chr_120214


>gi|208406130_RF1: REDUNDANT; 8 peptides (4 Good; 4 Bad).
| > Good: AGIVLPGDLSPSLGIK, RYEIMEIK, TFKLNAER, YEIMEIK
| > Bad: AGARATVESMIV, APSLCR, GGADGR, TCRPPASARSR
| > Top BLAST hits:
|-- RF1 01 [5.00e-87] Q2IA76_ISOGA__Q2IA76 SubName: Full=Chloroplast light harvesting protein isoform 3;
|-- RF1 02 [9.00e-74] Q2IA75_ISOGA__Q2IA75 SubName: Full=Chloroplast light harvesting protein isoform 4;
|-- RF1 03 [5.00e-35] Q2IA78_ISOGA__Q2IA78 SubName: Full=Chloroplast light harvesting protein isoform 1;
|-- RF1 04 [5.00e-32] Q2IA77_ISOGA__Q2IA77 SubName: Full=Chloroplast light harvesting protein isoform 2;
|-- RF1 05 [1.00e-23] P93863_SKECO__P93863 SubName: Full=Fucoxanthin-chlorophyll a/c light-harvesting protein; Flags: Fragment;
|-- RF1 06 [1.00e-23] O36046_SKECO__O36046 SubName: Full=Fucoxanthin-chlorophyll a/c light-harvesting protein; Flags: Fragment;
|-- RF1 07 [1.00e-23] B7FRW4_PHATR__B7FRW4 SubName: Full=Protein fucoxanthin chlorophyll a/c protein;
|-- RF1 08 [1.00e-23] FCPB_PHATR__Q08585 RecName: Full=Fucoxanthin-chlorophyll a-c binding protein B, chloroplastic; Flags: Precursor;
|-- RF1 09 [2.00e-23] B8CEV8_THAPS__B8CEV8 SubName: Full=Fucoxanthin chlorophyll a/c protein 2; Flags: Fragment;
|-- RF1 10 [7.00e-23] TPSJGI38583_THAPS__TPSJGI38583 e_gw1.22.163.1
| > BUDAPEST Details:
|-- EST Translation: 6 RF [-3, -2, -1, 1, 2, 3]
|-- 10 BLAST hits over 6 RF
|-- RF-3 removed: lacking BLAST hits.
|-- RF-2 removed: lacking BLAST hits.
|-- RF-1 removed: lacking BLAST hits.
|-- RF1: 10 hits
|-- RF1 BLAST hits cover ORFs 1-1 of 3
|-- RF1 sequence reduced to covered ORFs
|-- GE145311.1_RF1 Similar (e=5.00e-87) to Q2IA76_ISOGA__Q2IA76 SubName: Full=Chloroplast light harvesting protein isoform 3;
|-- RF2 removed: lacking BLAST hits.
|-- RF3 removed: lacking BLAST hits.
|-- Peptide AGARATVESMIV found in No RFs
|-- Peptide AGIVLPGDLSPSLGIK found in RF1
|-- Peptide APSLCR found in No RFs
|-- Peptide GGADGR found in No RFs
|-- Peptide RYEIMEIK found in RF1
|-- Peptide TCRPPASARSR found in No RFs
|-- Peptide TFKLNAER found in RF1
|-- Peptide YEIMEIK found in RF1
|-- EST gi|208406130 converted into 1 RF: 1;
|-- 4 of 4 peptides found in RF1
|-- REDUNDANT: All peptides found in gi|208404640_RF2
|-- FIESTA Consensus Sequence: EHUX130kBUD019
|-- Clustered FIESTA Consensus Sequence: EHUX130k12a Similar (e=7.00e-87) to Q2IA76_ISOGA__Q2IA76 SubName: Full=Chloroplast light harvesting protein isoform 3;


>gi|208406380_RF-3: REDUNDANT; 6 peptides (1 Good; 5 Bad).
| > Good: VLPGVAALDDA
| > Bad: AAVEALPAVRDALCL, AGGAAGEGR, AVRSR, GTTSGADLS, MRGTTSGADLS
| > Top BLAST hits:
|-- RF-3 01 [5.00e-55] TPSJGI25116_THAPS__TPSJGI25116 estExt_fgenesh1_pg.C_chr_16a0048
|-- RF-3 02 [5.00e-55] B8LCF8_THAPS__B8LCF8 RecName: Full=Phosphoglycerate kinase;          EC=2.7.2.3;
|-- RF-3 03 [7.00e-55] Q5ENR5_GUITH__Q5ENR5 RecName: Full=Phosphoglycerate kinase;          EC=2.7.2.3;
|-- RF-3 04 [2.00e-52] Q5ENR6_PAVLU__Q5ENR6 RecName: Full=Phosphoglycerate kinase;          EC=2.7.2.3;
|-- RF-3 05 [3.00e-50] Q8H721_PHYIN__Q8H721 RecName: Full=Phosphoglycerate kinase;          EC=2.7.2.3;
|-- RF-3 06 [3.00e-50] D0NBK1_PHYIN__D0NBK1 RecName: Full=Phosphoglycerate kinase;          EC=2.7.2.3;
|-- RF-3 07 [2.00e-49] Q5ENR9_HETTR__Q5ENR9 RecName: Full=Phosphoglycerate kinase;          EC=2.7.2.3; Flags: Fragment;
|-- RF-3 08 [8.00e-48] Q8GVE6_CHOCR__Q8GVE6 RecName: Full=Phosphoglycerate kinase;          EC=2.7.2.3;
|-- RF-3 09 [1.00e-45] Q4N755_THEPA__Q4N755 RecName: Full=Phosphoglycerate kinase;          EC=2.7.2.3;
|-- RF-3 10 [2.00e-45] Q4UIF9_THEAN__Q4UIF9 RecName: Full=Phosphoglycerate kinase;          EC=2.7.2.3;
| > BUDAPEST Details:
|-- EST Translation: 6 RF [-3, -2, -1, 1, 2, 3]
|-- 10 BLAST hits over 6 RF
|-- RF-3: 10 hits
|-- RF-3 BLAST hits cover ORFs 1-1 of 2
|-- RF-3 sequence reduced to covered ORFs
|-- GE147758.1_RF-3 Similar (e=5.00e-55) to TPSJGI25116_THAPS__TPSJGI25116 estExt_fgenesh1_pg.C_chr_16a0048
|-- RF-2 removed: lacking BLAST hits.
|-- RF-1 removed: lacking BLAST hits.
|-- RF1 removed: lacking BLAST hits.
|-- RF2 removed: lacking BLAST hits.
|-- RF3 removed: lacking BLAST hits.
|-- Peptide AAVEALPAVRDALCL found in No RFs
|-- Peptide AGGAAGEGR found in No RFs
|-- Peptide AVRSR found in No RFs
|-- Peptide GTTSGADLS found in No RFs
|-- Peptide MRGTTSGADLS found in No RFs
|-- Peptide VLPGVAALDDA found in RF-3
|-- EST gi|208406380 converted into 1 RF: -3;
|-- 1 of 1 peptides found in RF-3
|-- REDUNDANT: All peptides found in gi|58183657_RF-2
|-- FIESTA Consensus Sequence: EHUX130kBUD125
|-- Removed by MinPep filter


>gi|208406753_RF2: UNIQUE; 1 peptides (1 Good; 0 Bad).
| > Good: VVTESNSRR
| > Top BLAST hits:
| > BUDAPEST Details:
|-- EST Translation: 6 RF [-3, -2, -1, 1, 2, 3]
|-- 0 BLAST hits over 6 RF
|-- GE148487.1_RF-3 No BLAST hit (e<1.00e-04) to EHux_TaxaDB-THAPS.fas
|-- GE148487.1_RF-2 No BLAST hit (e<1.00e-04) to EHux_TaxaDB-THAPS.fas
|-- GE148487.1_RF-1 No BLAST hit (e<1.00e-04) to EHux_TaxaDB-THAPS.fas
|-- GE148487.1_RF1 No BLAST hit (e<1.00e-04) to EHux_TaxaDB-THAPS.fas
|-- GE148487.1_RF2 No BLAST hit (e<1.00e-04) to EHux_TaxaDB-THAPS.fas
|-- GE148487.1_RF3 No BLAST hit (e<1.00e-04) to EHux_TaxaDB-THAPS.fas
|-- Peptide DMPLEEMIK found in RF3
|-- Peptide GLEPMMPVGAR found in RF3
|-- Peptide MTDLSAIQDK found in RF3
|-- Peptide VVTESNSRR found in RF2
|-- Removed RF-3 as no peptides match sequence.
|-- Removed RF-2 as no peptides match sequence.
|-- Removed RF-1 as no peptides match sequence.
|-- Removed RF1 as no peptides match sequence.
|-- EST gi|208406753 converted into 2 RF: 2; 3;
|-- Peptide DMPLEEMIK found in different RF(s)
|-- Peptide GLEPMMPVGAR found in different RF(s)
|-- Peptide MTDLSAIQDK found in different RF(s)
|-- 1 of 4 peptides found in RF2
|-- FIESTA Consensus Sequence: EHUX130kBUD150
|-- Removed by MinPep filter


>gi|208406753_RF3: UNIQUE; 3 peptides (3 Good; 0 Bad).
| > Good: DMPLEEMIK, GLEPMMPVGAR, MTDLSAIQDK
| > Top BLAST hits:
| > BUDAPEST Details:
|-- EST Translation: 6 RF [-3, -2, -1, 1, 2, 3]
|-- 0 BLAST hits over 6 RF
|-- GE148487.1_RF-3 No BLAST hit (e<1.00e-04) to EHux_TaxaDB-THAPS.fas
|-- GE148487.1_RF-2 No BLAST hit (e<1.00e-04) to EHux_TaxaDB-THAPS.fas
|-- GE148487.1_RF-1 No BLAST hit (e<1.00e-04) to EHux_TaxaDB-THAPS.fas
|-- GE148487.1_RF1 No BLAST hit (e<1.00e-04) to EHux_TaxaDB-THAPS.fas
|-- GE148487.1_RF2 No BLAST hit (e<1.00e-04) to EHux_TaxaDB-THAPS.fas
|-- GE148487.1_RF3 No BLAST hit (e<1.00e-04) to EHux_TaxaDB-THAPS.fas
|-- Peptide DMPLEEMIK found in RF3
|-- Peptide GLEPMMPVGAR found in RF3
|-- Peptide MTDLSAIQDK found in RF3
|-- Peptide VVTESNSRR found in RF2
|-- Removed RF-3 as no peptides match sequence.
|-- Removed RF-2 as no peptides match sequence.
|-- Removed RF-1 as no peptides match sequence.
|-- Removed RF1 as no peptides match sequence.
|-- EST gi|208406753 converted into 2 RF: 2; 3;
|-- Peptide VVTESNSRR found in different RF(s)
|-- 3 of 4 peptides found in RF3
|-- FIESTA Consensus Sequence: EHUX130kBUD151
|-- Clustered FIESTA Consensus Sequence: EHUX130k66a No BLAST hit (e<1.00e-04) to EHux_TaxaDB-THAPS.fas


>gi|208407026_RF-2: UNIQUE; 4 peptides (3 Good; 1 Bad).
| > Good: GLMPSPK, TFAGVV, VAVLAEGAAADEAK
| > Bad: REPLPAVLSK
| > Top BLAST hits:
|-- RF-2 01 [7.00e-42] C1MTL8_MICPS__C1MTL8 RecName: Full=Ribosomal protein;
|-- RF-2 02 [2.00e-41] RK1_RHDSA__A6MVP8 RecName: Full=50S ribosomal protein L1, chloroplastic;
|-- RF-2 03 [6.00e-41] RK1_ODOSI__P49544 RecName: Full=50S ribosomal protein L1, chloroplastic;
|-- RF-2 04 [1.00e-40] A4S1C5_OSTLU__A4S1C5 RecName: Full=Ribosomal protein;
|-- RF-2 05 [2.00e-40] RK1_PORYE__Q1XDE9 RecName: Full=50S ribosomal protein L1, chloroplastic;
|-- RF-2 06 [3.00e-40] TPSBD1911_THAPS__TPSBD1911 estExt_fgenesh1_pg.C_bd_26x410049
|-- RF-2 07 [3.00e-40] B8LEQ4_THAPS__B8LEQ4 RecName: Full=Ribosomal protein;
|-- RF-2 08 [3.00e-40] RK1_THAPS__A0T0Q6 RecName: Full=50S ribosomal protein L1, chloroplastic;
|-- RF-2 09 [6.00e-40] RK1_PORPU__P51338 RecName: Full=50S ribosomal protein L1, chloroplastic;
|-- RF-2 10 [8.00e-40] RK1_GUITH__O78413 RecName: Full=50S ribosomal protein L1, chloroplastic;
| > BUDAPEST Details:
|-- EST Translation: 6 RF [-3, -2, -1, 1, 2, 3]
|-- 11 BLAST hits over 6 RF
|-- RF-3 removed: lacking BLAST hits.
|-- RF-2: 10 hits
|-- RF-2 BLAST hits cover ORFs 1-1 of 3
|-- RF-2 sequence reduced to covered ORFs
|-- GE148800.1_RF-2 Similar (e=7.00e-42) to C1MTL8_MICPS__C1MTL8 RecName: Full=Ribosomal protein;
|-- RF-1 removed: lacking BLAST hits.
|-- RF1: 1 hits
|-- RF1 BLAST hits cover ORFs 2-2 of 2
|-- RF1 sequence reduced to covered ORFs
|-- GE148800.1_RF1 Similar (e=3.00e-06) to Q013K7_OSTTA__Q013K7 SubName: Full=Riboflavin biosynthesis protein-related (ISS);
|-- RF2 removed: lacking BLAST hits.
|-- RF3 removed: lacking BLAST hits.
|-- Peptide GLMPSPK found in RF-2
|-- Peptide REPLPAVLSK found in No RFs
|-- Peptide TFAGVV found in RF-2
|-- Peptide VAVLAEGAAADEAK found in RF-2
|-- Removed RF1 as no peptides match sequence.
|-- EST gi|208407026 converted into 1 RF: -2;
|-- 3 of 3 peptides found in RF-2
|-- FIESTA Consensus Sequence: EHUX130kBUD077
|-- Clustered FIESTA Consensus Sequence: EHUX130k42a Similar (e=7.00e-63) to RK1_ODOSI__P49544 RecName: Full=50S ribosomal protein L1, chloroplastic;


>gi|208407130_RF-2: NON-REDUNDANT; 2 peptides (2 Good; 0 Bad).
| > Good: GGLHPPAQGGADARR, GVAAGR
| > Top BLAST hits:
| > BUDAPEST Details:
|-- EST Translation: 6 RF [-3, -2, -1, 1, 2, 3]
|-- 0 BLAST hits over 6 RF
|-- GE147045.1_RF-3 No BLAST hit (e<1.00e-04) to EHux_TaxaDB-THAPS.fas
|-- GE147045.1_RF-2 No BLAST hit (e<1.00e-04) to EHux_TaxaDB-THAPS.fas
|-- GE147045.1_RF-1 No BLAST hit (e<1.00e-04) to EHux_TaxaDB-THAPS.fas
|-- GE147045.1_RF1 No BLAST hit (e<1.00e-04) to EHux_TaxaDB-THAPS.fas
|-- GE147045.1_RF2 No BLAST hit (e<1.00e-04) to EHux_TaxaDB-THAPS.fas
|-- GE147045.1_RF3 No BLAST hit (e<1.00e-04) to EHux_TaxaDB-THAPS.fas
|-- Peptide EVDLGDQK found in RF-3
|-- Peptide EVGALEVGFTR found in RF-3
|-- Peptide GGLHPPAQGGADARR found in RF-2
|-- Peptide GVAAGR found in RF-2
|-- Peptide VDVQPSWMVK found in RF-3
|-- Peptide VTLKR found in RF-3
|-- Peptide VVLGRQGR found in RF1
|-- Removed RF-1 as no peptides match sequence.
|-- Removed RF2 as no peptides match sequence.
|-- Removed RF3 as no peptides match sequence.
|-- EST gi|208407130 converted into 3 RF: -3; -2; 1;
|-- Peptide EVDLGDQK found in different RF(s)
|-- Peptide EVGALEVGFTR found in different RF(s)
|-- Peptide VDVQPSWMVK found in different RF(s)
|-- Peptide VTLKR found in different RF(s)
|-- Peptide VVLGRQGR found in different RF(s)
|-- 2 of 7 peptides found in RF-2
|-- Shares 1 common peptides with gi|208405580_RF2: GVAAGR
|-- Shares 1 common peptides with gi|208620829_RF2: GVAAGR
|-- FIESTA Consensus Sequence: EHUX130kBUD112
|-- Clustered FIESTA Consensus Sequence: EHUX130k05b No BLAST hit (e<1.00e-04) to EHux_TaxaDB-THAPS.fas


>gi|208407130_RF-3: REDUNDANT; 4 peptides (4 Good; 0 Bad).
| > Good: EVDLGDQK, EVGALEVGFTR, VDVQPSWMVK, VTLKR
| > Top BLAST hits:
| > BUDAPEST Details:
|-- EST Translation: 6 RF [-3, -2, -1, 1, 2, 3]
|-- 0 BLAST hits over 6 RF
|-- GE147045.1_RF-3 No BLAST hit (e<1.00e-04) to EHux_TaxaDB-THAPS.fas
|-- GE147045.1_RF-2 No BLAST hit (e<1.00e-04) to EHux_TaxaDB-THAPS.fas
|-- GE147045.1_RF-1 No BLAST hit (e<1.00e-04) to EHux_TaxaDB-THAPS.fas
|-- GE147045.1_RF1 No BLAST hit (e<1.00e-04) to EHux_TaxaDB-THAPS.fas
|-- GE147045.1_RF2 No BLAST hit (e<1.00e-04) to EHux_TaxaDB-THAPS.fas
|-- GE147045.1_RF3 No BLAST hit (e<1.00e-04) to EHux_TaxaDB-THAPS.fas
|-- Peptide EVDLGDQK found in RF-3
|-- Peptide EVGALEVGFTR found in RF-3
|-- Peptide GGLHPPAQGGADARR found in RF-2
|-- Peptide GVAAGR found in RF-2
|-- Peptide VDVQPSWMVK found in RF-3
|-- Peptide VTLKR found in RF-3
|-- Peptide VVLGRQGR found in RF1
|-- Removed RF-1 as no peptides match sequence.
|-- Removed RF2 as no peptides match sequence.
|-- Removed RF3 as no peptides match sequence.
|-- EST gi|208407130 converted into 3 RF: -3; -2; 1;
|-- Peptide GGLHPPAQGGADARR found in different RF(s)
|-- Peptide GVAAGR found in different RF(s)
|-- Peptide VVLGRQGR found in different RF(s)
|-- 4 of 7 peptides found in RF-3
|-- REDUNDANT: All peptides found in gi|208405580_RF3
|-- FIESTA Consensus Sequence: EHUX130kBUD119
|-- Clustered FIESTA Consensus Sequence: EHUX130k08b No BLAST hit (e<1.00e-04) to EHux_TaxaDB-THAPS.fas


>gi|208407130_RF1: REDUNDANT; 1 peptides (1 Good; 0 Bad).
| > Good: VVLGRQGR
| > Top BLAST hits:
| > BUDAPEST Details:
|-- EST Translation: 6 RF [-3, -2, -1, 1, 2, 3]
|-- 0 BLAST hits over 6 RF
|-- GE147045.1_RF-3 No BLAST hit (e<1.00e-04) to EHux_TaxaDB-THAPS.fas
|-- GE147045.1_RF-2 No BLAST hit (e<1.00e-04) to EHux_TaxaDB-THAPS.fas
|-- GE147045.1_RF-1 No BLAST hit (e<1.00e-04) to EHux_TaxaDB-THAPS.fas
|-- GE147045.1_RF1 No BLAST hit (e<1.00e-04) to EHux_TaxaDB-THAPS.fas
|-- GE147045.1_RF2 No BLAST hit (e<1.00e-04) to EHux_TaxaDB-THAPS.fas
|-- GE147045.1_RF3 No BLAST hit (e<1.00e-04) to EHux_TaxaDB-THAPS.fas
|-- Peptide EVDLGDQK found in RF-3
|-- Peptide EVGALEVGFTR found in RF-3
|-- Peptide GGLHPPAQGGADARR found in RF-2
|-- Peptide GVAAGR found in RF-2
|-- Peptide VDVQPSWMVK found in RF-3
|-- Peptide VTLKR found in RF-3
|-- Peptide VVLGRQGR found in RF1
|-- Removed RF-1 as no peptides match sequence.
|-- Removed RF2 as no peptides match sequence.
|-- Removed RF3 as no peptides match sequence.
|-- EST gi|208407130 converted into 3 RF: -3; -2; 1;
|-- Peptide EVDLGDQK found in different RF(s)
|-- Peptide EVGALEVGFTR found in different RF(s)
|-- Peptide GGLHPPAQGGADARR found in different RF(s)
|-- Peptide GVAAGR found in different RF(s)
|-- Peptide VDVQPSWMVK found in different RF(s)
|-- Peptide VTLKR found in different RF(s)
|-- 1 of 7 peptides found in RF1
|-- REDUNDANT: All peptides found in gi|208405580_RF-2
|-- FIESTA Consensus Sequence: EHUX130kBUD113
|-- Removed by MinPep filter


>gi|208407235_RF-1: UNIQUE; 1 peptides (1 Good; 0 Bad).
| > Good: VLPRR
| > Top BLAST hits:
| > BUDAPEST Details:
|-- EST Translation: 6 RF [-3, -2, -1, 1, 2, 3]
|-- 0 BLAST hits over 6 RF
|-- GE147488.1_RF-3 No BLAST hit (e<1.00e-04) to EHux_TaxaDB-THAPS.fas
|-- GE147488.1_RF-2 No BLAST hit (e<1.00e-04) to EHux_TaxaDB-THAPS.fas
|-- GE147488.1_RF-1 No BLAST hit (e<1.00e-04) to EHux_TaxaDB-THAPS.fas
|-- GE147488.1_RF1 No BLAST hit (e<1.00e-04) to EHux_TaxaDB-THAPS.fas
|-- GE147488.1_RF2 No BLAST hit (e<1.00e-04) to EHux_TaxaDB-THAPS.fas
|-- GE147488.1_RF3 No BLAST hit (e<1.00e-04) to EHux_TaxaDB-THAPS.fas
|-- Peptide APVGSLEMVGK found in RF-3
|-- Peptide AVATGLVT found in RF-3
|-- Peptide LLHRQHC found in RF3
|-- Peptide PTSAARPNAVARPPER found in RF-3
|-- Peptide SGSFIENFFGN found in RF1
|-- Peptide VLPRR found in RF-1
|-- Removed RF-2 as no peptides match sequence.
|-- Removed RF2 as no peptides match sequence.
|-- EST gi|208407235 converted into 4 RF: -3; -1; 1; 3;
|-- Peptide APVGSLEMVGK found in different RF(s)
|-- Peptide AVATGLVT found in different RF(s)
|-- Peptide LLHRQHC found in different RF(s)
|-- Peptide PTSAARPNAVARPPER found in different RF(s)
|-- Peptide SGSFIENFFGN found in different RF(s)
|-- 1 of 6 peptides found in RF-1
|-- FIESTA Consensus Sequence: EHUX130kBUD067
|-- Removed by MinPep filter


>gi|208407235_RF-3: UNIQUE; 3 peptides (3 Good; 0 Bad).
| > Good: APVGSLEMVGK, AVATGLVT, PTSAARPNAVARPPER
| > Top BLAST hits:
| > BUDAPEST Details:
|-- EST Translation: 6 RF [-3, -2, -1, 1, 2, 3]
|-- 0 BLAST hits over 6 RF
|-- GE147488.1_RF-3 No BLAST hit (e<1.00e-04) to EHux_TaxaDB-THAPS.fas
|-- GE147488.1_RF-2 No BLAST hit (e<1.00e-04) to EHux_TaxaDB-THAPS.fas
|-- GE147488.1_RF-1 No BLAST hit (e<1.00e-04) to EHux_TaxaDB-THAPS.fas
|-- GE147488.1_RF1 No BLAST hit (e<1.00e-04) to EHux_TaxaDB-THAPS.fas
|-- GE147488.1_RF2 No BLAST hit (e<1.00e-04) to EHux_TaxaDB-THAPS.fas
|-- GE147488.1_RF3 No BLAST hit (e<1.00e-04) to EHux_TaxaDB-THAPS.fas
|-- Peptide APVGSLEMVGK found in RF-3
|-- Peptide AVATGLVT found in RF-3
|-- Peptide LLHRQHC found in RF3
|-- Peptide PTSAARPNAVARPPER found in RF-3
|-- Peptide SGSFIENFFGN found in RF1
|-- Peptide VLPRR found in RF-1
|-- Removed RF-2 as no peptides match sequence.
|-- Removed RF2 as no peptides match sequence.
|-- EST gi|208407235 converted into 4 RF: -3; -1; 1; 3;
|-- Peptide LLHRQHC found in different RF(s)
|-- Peptide SGSFIENFFGN found in different RF(s)
|-- Peptide VLPRR found in different RF(s)
|-- 3 of 6 peptides found in RF-3
|-- FIESTA Consensus Sequence: EHUX130kBUD074
|-- Clustered FIESTA Consensus Sequence: EHUX130k40a No BLAST hit (e<1.00e-04) to EHux_TaxaDB-THAPS.fas


>gi|208407235_RF1: UNIQUE; 1 peptides (1 Good; 0 Bad).
| > Good: SGSFIENFFGN
| > Top BLAST hits:
| > BUDAPEST Details:
|-- EST Translation: 6 RF [-3, -2, -1, 1, 2, 3]
|-- 0 BLAST hits over 6 RF
|-- GE147488.1_RF-3 No BLAST hit (e<1.00e-04) to EHux_TaxaDB-THAPS.fas
|-- GE147488.1_RF-2 No BLAST hit (e<1.00e-04) to EHux_TaxaDB-THAPS.fas
|-- GE147488.1_RF-1 No BLAST hit (e<1.00e-04) to EHux_TaxaDB-THAPS.fas
|-- GE147488.1_RF1 No BLAST hit (e<1.00e-04) to EHux_TaxaDB-THAPS.fas
|-- GE147488.1_RF2 No BLAST hit (e<1.00e-04) to EHux_TaxaDB-THAPS.fas
|-- GE147488.1_RF3 No BLAST hit (e<1.00e-04) to EHux_TaxaDB-THAPS.fas
|-- Peptide APVGSLEMVGK found in RF-3
|-- Peptide AVATGLVT found in RF-3
|-- Peptide LLHRQHC found in RF3
|-- Peptide PTSAARPNAVARPPER found in RF-3
|-- Peptide SGSFIENFFGN found in RF1
|-- Peptide VLPRR found in RF-1
|-- Removed RF-2 as no peptides match sequence.
|-- Removed RF2 as no peptides match sequence.
|-- EST gi|208407235 converted into 4 RF: -3; -1; 1; 3;
|-- Peptide APVGSLEMVGK found in different RF(s)
|-- Peptide AVATGLVT found in different RF(s)
|-- Peptide LLHRQHC found in different RF(s)
|-- Peptide PTSAARPNAVARPPER found in different RF(s)
|-- Peptide VLPRR found in different RF(s)
|-- 1 of 6 peptides found in RF1
|-- FIESTA Consensus Sequence: EHUX130kBUD087
|-- Removed by MinPep filter


>gi|208407235_RF3: UNIQUE; 1 peptides (1 Good; 0 Bad).
| > Good: LLHRQHC
| > Top BLAST hits:
| > BUDAPEST Details:
|-- EST Translation: 6 RF [-3, -2, -1, 1, 2, 3]
|-- 0 BLAST hits over 6 RF
|-- GE147488.1_RF-3 No BLAST hit (e<1.00e-04) to EHux_TaxaDB-THAPS.fas
|-- GE147488.1_RF-2 No BLAST hit (e<1.00e-04) to EHux_TaxaDB-THAPS.fas
|-- GE147488.1_RF-1 No BLAST hit (e<1.00e-04) to EHux_TaxaDB-THAPS.fas
|-- GE147488.1_RF1 No BLAST hit (e<1.00e-04) to EHux_TaxaDB-THAPS.fas
|-- GE147488.1_RF2 No BLAST hit (e<1.00e-04) to EHux_TaxaDB-THAPS.fas
|-- GE147488.1_RF3 No BLAST hit (e<1.00e-04) to EHux_TaxaDB-THAPS.fas
|-- Peptide APVGSLEMVGK found in RF-3
|-- Peptide AVATGLVT found in RF-3
|-- Peptide LLHRQHC found in RF3
|-- Peptide PTSAARPNAVARPPER found in RF-3
|-- Peptide SGSFIENFFGN found in RF1
|-- Peptide VLPRR found in RF-1
|-- Removed RF-2 as no peptides match sequence.
|-- Removed RF2 as no peptides match sequence.
|-- EST gi|208407235 converted into 4 RF: -3; -1; 1; 3;
|-- Peptide APVGSLEMVGK found in different RF(s)
|-- Peptide AVATGLVT found in different RF(s)
|-- Peptide PTSAARPNAVARPPER found in different RF(s)
|-- Peptide SGSFIENFFGN found in different RF(s)
|-- Peptide VLPRR found in different RF(s)
|-- 1 of 6 peptides found in RF3
|-- FIESTA Consensus Sequence: EHUX130kBUD070
|-- Removed by MinPep filter


>gi|208407819_RF2: NON-REDUNDANT; 3 peptides (3 Good; 0 Bad).
| > Good: ARNTPLETAK, VLIDAGADVMQVCENFK, YSDFVEYLESLPGIK
| > Top BLAST hits:
|-- RF2 01 [6.00e-08] C1MPY8_MICPS__C1MPY8 SubName: Full=Predicted protein;
|-- RF2 02 [1.00e-06] D8TTG1_VOLCA__D8TTG1 SubName: Full=Putative uncharacterized protein;
|-- RF2 03 [3.00e-06] A8J793_CHLRE__A8J793 SubName: Full=Flagella associated protein;
|-- RF2 04 [2.00e-05] D8LQX4_ECTSI__D8LQX4 SubName: Full=Ankyrin repeat protein;
|-- RF2 05 [2.00e-05] D8LPY3_ECTSI__D8LPY3 SubName: Full=EsV-1-199;
|-- RF2 06 [2.00e-05] D7FHH2_ECTSI__D7FHH2 SubName: Full=Ankyrin repeat protein;
|-- RF2 07 [3.00e-05] C1MTA0_MICPS__C1MTA0 SubName: Full=Predicted protein; Flags: Fragment;
|-- RF2 08 [3.00e-05] A0DYQ2_PARTE__A0DYQ2 SubName: Full=Chromosome undetermined scaffold_7, whole genome shotgun sequence;
|-- RF2 09 [4.00e-05] A8JC79_CHLRE__A8JC79 SubName: Full=Flagella associated protein;
|-- RF2 10 [5.00e-05] D8TKM6_VOLCA__D8TKM6 SubName: Full=Ankyrin-repeat protein; Flags: Fragment;
| > BUDAPEST Details:
|-- EST Translation: 6 RF [-3, -2, -1, 1, 2, 3]
|-- 10 BLAST hits over 6 RF
|-- RF-3 removed: lacking BLAST hits.
|-- RF-2 removed: lacking BLAST hits.
|-- RF-1 removed: lacking BLAST hits.
|-- RF1 removed: lacking BLAST hits.
|-- RF2: 10 hits
|-- RF2 BLAST hits cover ORFs 1-1 of 5
|-- RF2 sequence reduced to covered ORFs
|-- GE144913.1_RF2 Similar (e=6.00e-08) to C1MPY8_MICPS__C1MPY8 SubName: Full=Predicted protein;
|-- RF3 removed: lacking BLAST hits.
|-- Peptide ARNTPLETAK found in RF2
|-- Peptide VLIDAGADVMQVCENFK found in RF2
|-- Peptide YSDFVEYLESLPGIK found in RF2
|-- EST gi|208407819 converted into 1 RF: 2;
|-- 3 of 3 peptides found in RF2
|-- Shares 2 common peptides with gi|208420952_RF-1: ARNTPLETAK, YSDFVEYLESLPGIK
|-- FIESTA Consensus Sequence: EHUX130kBUD116
|-- Clustered FIESTA Consensus Sequence: EHUX130k51a Similar (e=8.00e-08) to C1MPY8_MICPS__C1MPY8 SubName: Full=Predicted protein;


>gi|208407877_RF3: UNIQUE; 3 peptides (1 Good; 2 Bad).
| > Good: YYGGNQIIDQVENLCR
| > Bad: ACLARATMAATR, TPSTFASSRR
| > Top BLAST hits:
|-- RF3 01 [1.00e-123] C1N3S0_MICPS__C1N3S0 RecName: Full=Serine hydroxymethyltransferase;          EC=2.1.2.1;
|-- RF3 02 [1.00e-118] A8JFK4_CHLRE__A8JFK4 RecName: Full=Serine hydroxymethyltransferase;          EC=2.1.2.1;
|-- RF3 03 [1.00e-118] D8TJI5_VOLCA__D8TJI5 RecName: Full=Serine hydroxymethyltransferase;          EC=2.1.2.1;
|-- RF3 04 [1.00e-117] Q01D60_OSTTA__Q01D60 RecName: Full=Serine hydroxymethyltransferase;          EC=2.1.2.1;
|-- RF3 05 [1.00e-116] A4RTX6_OSTLU__A4RTX6 RecName: Full=Serine hydroxymethyltransferase;          EC=2.1.2.1;
|-- RF3 06 [1.00e-111] B5Y594_PHATR__B5Y594 SubName: Full=Serine hydroxymethyltransferase;
|-- RF3 07 [1.00e-111] TPSJGI26031_THAPS__TPSJGI26031 estExt_fgenesh1_kg.C_chr_140007
|-- RF3 08 [1.00e-111] B8CCS6_THAPS__B8CCS6 RecName: Full=Serine hydroxymethyltransferase;          EC=2.1.2.1;
|-- RF3 09 [1.00e-111] A4S9F8_OSTLU__A4S9F8 RecName: Full=Serine hydroxymethyltransferase;          EC=2.1.2.1;
|-- RF3 10 [1.00e-111] Q00SC2_OSTTA__Q00SC2 RecName: Full=Serine hydroxymethyltransferase;          EC=2.1.2.1;
| > BUDAPEST Details:
|-- EST Translation: 6 RF [-3, -2, -1, 1, 2, 3]
|-- 10 BLAST hits over 6 RF
|-- RF-3 removed: lacking BLAST hits.
|-- RF-2 removed: lacking BLAST hits.
|-- RF-1 removed: lacking BLAST hits.
|-- RF1 removed: lacking BLAST hits.
|-- RF2 removed: lacking BLAST hits.
|-- RF3: 10 hits
|-- RF3 BLAST hits cover ORFs 1-1 of 1
|-- GE144945.1_RF3 Similar (e=1.00e-123) to C1N3S0_MICPS__C1N3S0 RecName: Full=Serine hydroxymethyltransferase;          EC=2.1.2.1;
|-- Peptide ACLARATMAATR found in No RFs
|-- Peptide TPSTFASSRR found in No RFs
|-- Peptide YYGGNQIIDQVENLCR found in RF3
|-- EST gi|208407877 converted into 1 RF: 3;
|-- 1 of 1 peptides found in RF3
|-- FIESTA Consensus Sequence: EHUX130kBUD026
|-- Removed by MinPep filter


>gi|208408275_RF-2: REDUNDANT; 5 peptides (3 Good; 2 Bad).
| > Good: ELLLK, GQFFGTVVPN, GSIELK
| > Bad: QNSCCSP, VQQGR
| > Top BLAST hits:
|-- RF-2 01 [1.00e-72] Q8L878_ISOGA__Q8L878 SubName: Full=Oxygen evolving enhancer 1;
|-- RF-2 02 [3.00e-62] Q8L880_KARBR__Q8L880 SubName: Full=Oxygen evolving enhancer 1; Flags: Fragment;
|-- RF-2 03 [3.00e-62] Q00GL8_KARBR__Q00GL8 SubName: Full=Oxygen-enhancer 1 protein;
|-- RF-2 04 [2.00e-51] Q8L879_HETTR__Q8L879 SubName: Full=Oxygen evolving enhancer 1;
|-- RF-2 05 [4.00e-51] TPSJGI34830_THAPS__TPSJGI34830 e_gw1.6.370.1
|-- RF-2 06 [4.00e-51] B8C4I5_THAPS__B8C4I5 SubName: Full=Oxygen-evolving enhancer protein 1;
|-- RF-2 07 [4.00e-51] B7P070_VAULI__B7P070 SubName: Full=Chloroplast photosystem II extrinsic protein O; SubName: Full=Photosystem II extrinsic protein O;
|-- RF-2 08 [3.00e-50] Q5I4B7_HETTR__Q5I4B7 SubName: Full=Plastid oxygen-evolving enhancer 1-2;
|-- RF-2 09 [4.00e-50] Q84XB9_PHATR__Q84XB9 SubName: Full=Oxygen-evolving enhancer protein 1; Flags: Precursor; Fragment;
|-- RF-2 10 [4.00e-50] B7FZ96_PHATR__B7FZ96 SubName: Full=Oxygen-evolving enhancer protein 1;
| > BUDAPEST Details:
|-- EST Translation: 6 RF [-3, -2, -1, 1, 2, 3]
|-- 10 BLAST hits over 6 RF
|-- RF-3 removed: lacking BLAST hits.
|-- RF-2: 10 hits
|-- RF-2 BLAST hits cover ORFs 1-1 of 2
|-- RF-2 sequence reduced to covered ORFs
|-- GE147865.1_RF-2 Similar (e=1.00e-72) to Q8L878_ISOGA__Q8L878 SubName: Full=Oxygen evolving enhancer 1;
|-- RF-1 removed: lacking BLAST hits.
|-- RF1 removed: lacking BLAST hits.
|-- RF2 removed: lacking BLAST hits.
|-- RF3 removed: lacking BLAST hits.
|-- Peptide ELLLK found in RF-2
|-- Peptide GQFFGTVVPN found in RF-2
|-- Peptide GSIELK found in RF-2
|-- Peptide QNSCCSP found in No RFs
|-- Peptide VQQGR found in No RFs
|-- EST gi|208408275 converted into 1 RF: -2;
|-- 3 of 3 peptides found in RF-2
|-- REDUNDANT: All peptides found in gi|208404833_RF-2
|-- FIESTA Consensus Sequence: EHUX130kBUD064
|-- Clustered FIESTA Consensus Sequence: EHUX130k34a Similar (e=1.00e-129) to Q8L878_ISOGA__Q8L878 SubName: Full=Oxygen evolving enhancer 1;


>gi|208408302_RF-3: NON-REDUNDANT; 8 peptides (7 Good; 1 Bad).
| > Good: AADIATEVEGK, FFSWEDAK, FIIGGPQGDAGLTGR, KAEILTK, SAAYACR, VILATLK, YAGMK
| > Bad: FAFER
| > Top BLAST hits:
|-- RF-3 01 [1.00e-102] TPSJGI21815_THAPS__TPSJGI21815 estExt_fgenesh1_pg.C_chr_30499
|-- RF-3 02 [1.00e-102] B8BY55_THAPS__B8BY55 RecName: Full=S-adenosylmethionine synthase;          EC=2.5.1.6;
|-- RF-3 03 [1.00e-101] B9ZZX7_DETCO__B9ZZX7 RecName: Full=S-adenosylmethionine synthase;          EC=2.5.1.6;
|-- RF-3 04 [1.00e-100] B9ZZX8_SKECO__B9ZZX8 RecName: Full=S-adenosylmethionine synthase;          EC=2.5.1.6; Flags: Fragment;
|-- RF-3 05 [2.00e-44] B7S466_PHATR__B7S466 RecName: Full=S-adenosylmethionine synthase;          EC=2.5.1.6;
|-- RF-3 06 [2.00e-42] Q8H707_PHYIN__Q8H707 RecName: Full=S-adenosylmethionine synthase;          EC=2.5.1.6;
|-- RF-3 07 [2.00e-42] D0NWG8_PHYIN__D0NWG8 RecName: Full=S-adenosylmethionine synthase;          EC=2.5.1.6;
|-- RF-3 08 [4.00e-42] D7FN56_ECTSI__D7FN56 RecName: Full=S-adenosylmethionine synthase;          EC=2.5.1.6;
|-- RF-3 09 [4.00e-42] B7TXX0_PORYE__B7TXX0 RecName: Full=S-adenosylmethionine synthase;          EC=2.5.1.6;
|-- RF-3 10 [7.00e-42] D8LX34_BLAHO__D8LX34 RecName: Full=S-adenosylmethionine synthase;          EC=2.5.1.6;
| > BUDAPEST Details:
|-- EST Translation: 6 RF [-3, -2, -1, 1, 2, 3]
|-- 10 BLAST hits over 6 RF
|-- RF-3: 10 hits
|-- RF-3 BLAST hits cover ORFs 1-1 of 2
|-- RF-3 sequence reduced to covered ORFs
|-- GE146436.1_RF-3 Similar (e=1.00e-102) to TPSJGI21815_THAPS__TPSJGI21815 estExt_fgenesh1_pg.C_chr_30499
|-- RF-2 removed: lacking BLAST hits.
|-- RF-1 removed: lacking BLAST hits.
|-- RF1 removed: lacking BLAST hits.
|-- RF2 removed: lacking BLAST hits.
|-- RF3 removed: lacking BLAST hits.
|-- Peptide AADIATEVEGK found in RF-3
|-- Peptide FAFER found in No RFs
|-- Peptide FFSWEDAK found in RF-3
|-- Peptide FIIGGPQGDAGLTGR found in RF-3
|-- Peptide KAEILTK found in RF-3
|-- Peptide SAAYACR found in RF-3
|-- Peptide VILATLK found in RF-3
|-- Peptide YAGMK found in RF-3
|-- EST gi|208408302 converted into 1 RF: -3;
|-- 7 of 7 peptides found in RF-3
|-- Shares 2 common peptides with gi|208420462_RF1: FIIGGPQGDAGLTGR, VILATLK
|-- Shares 4 common BLAST hits with gi|208420462_RF1: B8BY55_THAPS__B8BY55, B9ZZX7_DETCO__B9ZZX7, B9ZZX8_SKECO__B9ZZX8, TPSJGI21815_THAPS__TPSJGI21815
|-- FIESTA Consensus Sequence: EHUX130kBUD049
|-- Clustered FIESTA Consensus Sequence: EHUX130k06b Similar (e=1.00e-102) to TPSJGI21815_THAPS__TPSJGI21815 estExt_fgenesh1_pg.C_chr_30499


>gi|208408373_RF-2: UNIQUE; 5 peptides (3 Good; 2 Bad).
| > Good: IVSGMAR, MSMKLIFAMLAAVATGLR, TSKEQVEALLMLGR
| > Bad: DLEMACNVR, YMPSLS
| > Top BLAST hits:
|-- RF-2 01 [2.00e-05] D8LLR3_ECTSI__D8LLR3 SubName: Full=Putative uncharacterized protein;
| > BUDAPEST Details:
|-- EST Translation: 6 RF [-3, -2, -1, 1, 2, 3]
|-- 1 BLAST hits over 6 RF
|-- RF-3 removed: lacking BLAST hits.
|-- RF-2: 1 hits
|-- RF-2 BLAST hits cover ORFs 1-1 of 2
|-- RF-2 sequence reduced to covered ORFs
|-- GE146767.1_RF-2 Similar (e=2.00e-05) to D8LLR3_ECTSI__D8LLR3 SubName: Full=Putative uncharacterized protein;
|-- RF-1 removed: lacking BLAST hits.
|-- RF1 removed: lacking BLAST hits.
|-- RF2 removed: lacking BLAST hits.
|-- RF3 removed: lacking BLAST hits.
|-- Peptide DLEMACNVR found in No RFs
|-- Peptide IVSGMAR found in RF-2
|-- Peptide MSMKLIFAMLAAVATGLR found in RF-2
|-- Peptide TSKEQVEALLMLGR found in RF-2
|-- Peptide YMPSLS found in No RFs
|-- EST gi|208408373 converted into 1 RF: -2;
|-- 3 of 3 peptides found in RF-2
|-- FIESTA Consensus Sequence: EHUX130kBUD179
|-- Clustered FIESTA Consensus Sequence: EHUX130k82a Similar (e=7.00e-06) to D8LLR3_ECTSI__D8LLR3 SubName: Full=Putative uncharacterized protein;


>gi|208409136_RF3: NON-REDUNDANT; 9 peptides (4 Good; 5 Bad).
| > Good: AVDSLVPVGR, ELIIGDR, VLAIGDGIAR, VVDGLGDPIDGLGPLTGQLSR
| > Bad: AAAAADPLEGLAR, ARGTGATR, ASSAASGLRSR, RSSASGR, SLPNTTTPTLSFSR
| > Top BLAST hits:
|-- RF3 01 [2.00e-71] Q0P3H4_OSTTA__Q0P3H4 RecName: Full=ATP synthase subunit alpha;
|-- RF3 02 [4.00e-70] Q9TC93_NEPOL__Q9TC93 RecName: Full=ATP synthase subunit alpha;
|-- RF3 03 [5.00e-69] Q36517_PLASU__Q36517 RecName: Full=ATP synthase subunit alpha;
|-- RF3 04 [7.00e-68] A0DB02_PARTE__A0DB02 RecName: Full=ATP synthase subunit alpha;
|-- RF3 05 [7.00e-68] A0D564_PARTE__A0D564 RecName: Full=ATP synthase subunit alpha;
|-- RF3 06 [7.00e-68] A0D0P1_PARTE__A0D0P1 RecName: Full=ATP synthase subunit alpha;
|-- RF3 07 [2.00e-67] Q37628_PROWI__Q37628 RecName: Full=ATP synthase subunit alpha;
|-- RF3 08 [2.00e-67] C1MNM6_MICPS__C1MNM6 RecName: Full=ATP synthase subunit alpha;
|-- RF3 09 [6.00e-67] D3IZV8_HELSJ__D3IZV8 RecName: Full=ATP synthase subunit alpha;
|-- RF3 10 [6.00e-67] B9QFE3_TOXGO__B9QFE3 RecName: Full=ATP synthase subunit alpha;
| > BUDAPEST Details:
|-- EST Translation: 6 RF [-3, -2, -1, 1, 2, 3]
|-- 10 BLAST hits over 6 RF
|-- RF-3 removed: lacking BLAST hits.
|-- RF-2 removed: lacking BLAST hits.
|-- RF-1 removed: lacking BLAST hits.
|-- RF1 removed: lacking BLAST hits.
|-- RF2 removed: lacking BLAST hits.
|-- RF3: 10 hits
|-- RF3 BLAST hits cover ORFs 1-1 of 1
|-- GE148349.1_RF3 Similar (e=2.00e-71) to Q0P3H4_OSTTA__Q0P3H4 RecName: Full=ATP synthase subunit alpha;
|-- Peptide AAAAADPLEGLAR found in No RFs
|-- Peptide ARGTGATR found in No RFs
|-- Peptide ASSAASGLRSR found in No RFs
|-- Peptide AVDSLVPVGR found in RF3
|-- Peptide ELIIGDR found in RF3
|-- Peptide RSSASGR found in No RFs
|-- Peptide SLPNTTTPTLSFSR found in No RFs
|-- Peptide VLAIGDGIAR found in RF3
|-- Peptide VVDGLGDPIDGLGPLTGQLSR found in RF3
|-- EST gi|208409136 converted into 1 RF: 3;
|-- 4 of 4 peptides found in RF3
|-- Shares 3 common peptides with gi|208614552_RF3: AVDSLVPVGR, ELIIGDR, VVDGLGDPIDGLGPLTGQLSR
|-- Shares 7 common BLAST hits with gi|208614552_RF3: A0DB02_PARTE__A0DB02, C1MNM6_MICPS__C1MNM6, D3IZV8_HELSJ__D3IZV8, Q0P3H4_OSTTA__Q0P3H4, Q36517_PLASU__Q36517, Q37628_PROWI__Q37628, Q9TC93_NEPOL__Q9TC93
|-- FIESTA Consensus Sequence: EHUX130kBUD012
|-- Clustered FIESTA Consensus Sequence: EHUX130k07a Similar (e=1.00e-110) to Q0P3H4_OSTTA__Q0P3H4 RecName: Full=ATP synthase subunit alpha;


>gi|208409665_RF2: REDUNDANT; 5 peptides (4 Good; 1 Bad).
| > Good: AADIATEVEGK, FFSWEDAK, KAEILTK, YAGMK
| > Bad: GPTFR
| > Top BLAST hits:
|-- RF2 01 [1.00e-26] B9ZZX8_SKECO__B9ZZX8 RecName: Full=S-adenosylmethionine synthase;          EC=2.5.1.6; Flags: Fragment;
|-- RF2 02 [2.00e-25] TPSJGI21815_THAPS__TPSJGI21815 estExt_fgenesh1_pg.C_chr_30499
|-- RF2 03 [2.00e-25] B8BY55_THAPS__B8BY55 RecName: Full=S-adenosylmethionine synthase;          EC=2.5.1.6;
|-- RF2 04 [2.00e-23] B9ZZX7_DETCO__B9ZZX7 RecName: Full=S-adenosylmethionine synthase;          EC=2.5.1.6;
|-- RF2 05 [2.00e-08] A8R9Y1_ALECA__A8R9Y1 SubName: Full=S-adenosylmethionine synthetase; Flags: Fragment;
|-- RF2 06 [9.00e-07] TPSJGI39946_THAPS__TPSJGI39946 estExt_gwp_gw1.C_chr_30390
|-- RF2 07 [9.00e-07] B8BY56_THAPS__B8BY56 SubName: Full=S-adenosylmethionine synthetase;          EC=2.5.1.6;
|-- RF2 08 [1.00e-05] D7FN56_ECTSI__D7FN56 RecName: Full=S-adenosylmethionine synthase;          EC=2.5.1.6;
|-- RF2 09 [4.00e-05] Q9GN14_PLAFA__Q9GN14 RecName: Full=S-adenosylmethionine synthase;          EC=2.5.1.6;
|-- RF2 10 [4.00e-05] Q7K6A4_PLAF7__Q7K6A4 RecName: Full=S-adenosylmethionine synthase;          EC=2.5.1.6;
| > BUDAPEST Details:
|-- EST Translation: 6 RF [-3, -2, -1, 1, 2, 3]
|-- 20 BLAST hits over 6 RF
|-- RF-3 removed: lacking BLAST hits.
|-- RF-2 removed: lacking BLAST hits.
|-- RF-1 removed: lacking BLAST hits.
|-- RF1 removed: lacking BLAST hits.
|-- RF2: 10 hits
|-- RF2 BLAST hits cover ORFs 1-1 of 2
|-- RF2 sequence reduced to covered ORFs
|-- GE146031.1_RF2 Similar (e=1.00e-26) to B9ZZX8_SKECO__B9ZZX8 RecName: Full=S-adenosylmethionine synthase;          EC=2.5.1.6; Flags: Fragment;
|-- RF3: 10 hits
|-- RF3 BLAST hits cover ORFs 1-1 of 6
|-- RF3 sequence reduced to covered ORFs
|-- GE146031.1_RF3 Similar (e=1.00e-23) to B9ZZX7_DETCO__B9ZZX7 RecName: Full=S-adenosylmethionine synthase;          EC=2.5.1.6;
|-- Peptide AADIATEVEGK found in RF2
|-- Peptide FFSWEDAK found in RF2
|-- Peptide GPTFR found in No RFs
|-- Peptide IGFDSFVDDLSSVDSK found in RF3
|-- Peptide KAEILTK found in RF2
|-- Peptide YAGMK found in RF2
|-- EST gi|208409665 converted into 2 RF: 2; 3;
|-- Peptide IGFDSFVDDLSSVDSK found in different RF(s)
|-- 4 of 5 peptides found in RF2
|-- REDUNDANT: All peptides found in gi|208408302_RF-3
|-- FIESTA Consensus Sequence: EHUX130kBUD154
|-- Clustered FIESTA Consensus Sequence: EHUX130k06c Similar (e=9.00e-27) to B9ZZX8_SKECO__B9ZZX8 RecName: Full=S-adenosylmethionine synthase;          EC=2.5.1.6; Flags: Fragment;


>gi|208409665_RF3: REDUNDANT; 2 peptides (1 Good; 1 Bad).
| > Good: IGFDSFVDDLSSVDSK
| > Bad: GPTFR
| > Top BLAST hits:
|-- RF3 01 [1.00e-23] B9ZZX7_DETCO__B9ZZX7 RecName: Full=S-adenosylmethionine synthase;          EC=2.5.1.6;
|-- RF3 02 [1.00e-23] B9ZZX8_SKECO__B9ZZX8 RecName: Full=S-adenosylmethionine synthase;          EC=2.5.1.6; Flags: Fragment;
|-- RF3 03 [2.00e-23] TPSJGI21815_THAPS__TPSJGI21815 estExt_fgenesh1_pg.C_chr_30499
|-- RF3 04 [2.00e-23] B8BY55_THAPS__B8BY55 RecName: Full=S-adenosylmethionine synthase;          EC=2.5.1.6;
|-- RF3 05 [6.00e-12] B7TXX0_PORYE__B7TXX0 RecName: Full=S-adenosylmethionine synthase;          EC=2.5.1.6;
|-- RF3 06 [2.00e-10] Q4U8G4_THEAN__Q4U8G4 RecName: Full=S-adenosylmethionine synthase;          EC=2.5.1.6;
|-- RF3 07 [5.00e-10] Q4N156_THEPA__Q4N156 RecName: Full=S-adenosylmethionine synthase;          EC=2.5.1.6;
|-- RF3 08 [1.00e-09] D8LX34_BLAHO__D8LX34 RecName: Full=S-adenosylmethionine synthase;          EC=2.5.1.6;
|-- RF3 09 [2.00e-09] Q6L8L9_CRYPV__Q6L8L9 RecName: Full=S-adenosylmethionine synthase;          EC=2.5.1.6;
|-- RF3 10 [2.00e-09] B9QK28_TOXGO__B9QK28 RecName: Full=S-adenosylmethionine synthase;          EC=2.5.1.6;
| > BUDAPEST Details:
|-- EST Translation: 6 RF [-3, -2, -1, 1, 2, 3]
|-- 20 BLAST hits over 6 RF
|-- RF-3 removed: lacking BLAST hits.
|-- RF-2 removed: lacking BLAST hits.
|-- RF-1 removed: lacking BLAST hits.
|-- RF1 removed: lacking BLAST hits.
|-- RF2: 10 hits
|-- RF2 BLAST hits cover ORFs 1-1 of 2
|-- RF2 sequence reduced to covered ORFs
|-- GE146031.1_RF2 Similar (e=1.00e-26) to B9ZZX8_SKECO__B9ZZX8 RecName: Full=S-adenosylmethionine synthase;          EC=2.5.1.6; Flags: Fragment;
|-- RF3: 10 hits
|-- RF3 BLAST hits cover ORFs 1-1 of 6
|-- RF3 sequence reduced to covered ORFs
|-- GE146031.1_RF3 Similar (e=1.00e-23) to B9ZZX7_DETCO__B9ZZX7 RecName: Full=S-adenosylmethionine synthase;          EC=2.5.1.6;
|-- Peptide AADIATEVEGK found in RF2
|-- Peptide FFSWEDAK found in RF2
|-- Peptide GPTFR found in No RFs
|-- Peptide IGFDSFVDDLSSVDSK found in RF3
|-- Peptide KAEILTK found in RF2
|-- Peptide YAGMK found in RF2
|-- EST gi|208409665 converted into 2 RF: 2; 3;
|-- Peptide AADIATEVEGK found in different RF(s)
|-- Peptide FFSWEDAK found in different RF(s)
|-- Peptide KAEILTK found in different RF(s)
|-- Peptide YAGMK found in different RF(s)
|-- 1 of 5 peptides found in RF3
|-- REDUNDANT: All peptides found in gi|208420462_RF1
|-- FIESTA Consensus Sequence: EHUX130kBUD171
|-- Removed by MinPep filter


>gi|208409804_RF2: NON-REDUNDANT; 9 peptides (7 Good; 2 Bad).
| > Good: CDLNVPLDGK, ELDYLDGAVSEPK, IGVIESLMEK, LSELLGK, NVPEFAEK, SVGDLSEADLK, YLVEK
| > Bad: APXGR, QSLTTPXSHR
| > Top BLAST hits:
|-- RF2 01 [1.00e-126] Q5ENR8_ISOGA__Q5ENR8 RecName: Full=Phosphoglycerate kinase;          EC=2.7.2.3;
|-- RF2 02 [1.00e-102] D8LEV5_ECTSI__D8LEV5 RecName: Full=Phosphoglycerate kinase;          EC=2.7.2.3;
|-- RF2 03 [1.00e-101] Q8GVE7_CHOCR__Q8GVE7 RecName: Full=Phosphoglycerate kinase;          EC=2.7.2.3;
|-- RF2 04 [2.00e-99] B0M0U3_PORYE__B0M0U3 RecName: Full=Phosphoglycerate kinase;          EC=2.7.2.3;
|-- RF2 05 [2.00e-97] D8LFP9_ECTSI__D8LFP9 RecName: Full=Phosphoglycerate kinase;          EC=2.7.2.3;
|-- RF2 06 [4.00e-97] D8TYV7_VOLCA__D8TYV7 RecName: Full=Phosphoglycerate kinase;          EC=2.7.2.3;
|-- RF2 07 [4.00e-97] A8JC04_CHLRE__A8JC04 RecName: Full=Phosphoglycerate kinase;          EC=2.7.2.3;
|-- RF2 08 [4.00e-97] PGKH_VOLCA__Q9SBN4 RecName: Full=Phosphoglycerate kinase, chloroplastic;          EC=2.7.2.3; Flags: Precursor;
|-- RF2 09 [4.00e-96] Q548U3_CHLRE__Q548U3 RecName: Full=Phosphoglycerate kinase;          EC=2.7.2.3;
|-- RF2 10 [4.00e-96] PGKH_CHLRE__P41758 RecName: Full=Phosphoglycerate kinase, chloroplastic;          EC=2.7.2.3; Flags: Precursor;
| > BUDAPEST Details:
|-- EST Translation: 6 RF [-3, -2, -1, 1, 2, 3]
|-- 11 BLAST hits over 6 RF
|-- RF-3 removed: lacking BLAST hits.
|-- RF-2 removed: lacking BLAST hits.
|-- RF-1: 1 hits
|-- RF-1 BLAST hits cover ORFs 2-4 of 4
|-- RF-1 sequence reduced to covered ORFs
|-- GE146105.1_RF-1 Similar (e=1.00e-20) to Q017S2_OSTTA__Q017S2 SubName: Full=Probable membrane protein YCR013c-yeast (ISS);
|-- RF1 removed: lacking BLAST hits.
|-- RF2: 10 hits
|-- RF2 BLAST hits cover ORFs 1-1 of 1
|-- GE146105.1_RF2 Similar (e=1.00e-126) to Q5ENR8_ISOGA__Q5ENR8 RecName: Full=Phosphoglycerate kinase;          EC=2.7.2.3;
|-- RF3 removed: lacking BLAST hits.
|-- Peptide APXGR found in No RFs
|-- Peptide CDLNVPLDGK found in RF2
|-- Peptide ELDYLDGAVSEPK found in RF2
|-- Peptide IGVIESLMEK found in RF2
|-- Peptide LSELLGK found in RF2
|-- Peptide NVPEFAEK found in RF2
|-- Peptide QSLTTPXSHR found in No RFs
|-- Peptide SVGDLSEADLK found in RF2
|-- Peptide YLVEK found in RF2
|-- Removed RF-1 as no peptides match sequence.
|-- EST gi|208409804 converted into 1 RF: 2;
|-- 7 of 7 peptides found in RF2
|-- Shares 2 common peptides with gi|208404791_RF-1: ELDYLDGAVSEPK, IGVIESLMEK
|-- Shares 8 common BLAST hits with gi|208404791_RF-1: A8JC04_CHLRE__A8JC04, B0M0U3_PORYE__B0M0U3, D8LEV5_ECTSI__D8LEV5, D8LFP9_ECTSI__D8LFP9, D8TYV7_VOLCA__D8TYV7, PGKH_VOLCA__Q9SBN4, Q5ENR8_ISOGA__Q5ENR8, Q8GVE7_CHOCR__Q8GVE7
|-- Shares 8 common BLAST hits with gi|58182779_RF-1: A8JC04_CHLRE__A8JC04, B0M0U3_PORYE__B0M0U3, D8LEV5_ECTSI__D8LEV5, D8LFP9_ECTSI__D8LFP9, D8TYV7_VOLCA__D8TYV7, PGKH_VOLCA__Q9SBN4, Q5ENR8_ISOGA__Q5ENR8, Q8GVE7_CHOCR__Q8GVE7
|-- FIESTA Consensus Sequence: EHUX130kBUD017
|-- Clustered FIESTA Consensus Sequence: EHUX130k11a Similar (e=0.00e+00) to Q5ENR8_ISOGA__Q5ENR8 RecName: Full=Phosphoglycerate kinase;          EC=2.7.2.3;


>gi|208409860_RF1: UNIQUE; 6 peptides (3 Good; 3 Bad).
| > Good: AGQVLEVAGSK, DYIVKPR, FAEIVNLTLADGTSR
| > Bad: ASTTSGR, GRPAAQRDR, SRASSTALCR
| > Top BLAST hits:
|-- RF1 01 [1.00e-118] VATB1_ACEAT__Q38681 RecName: Full=V-type proton ATPase subunit B 1;          Short=V-ATPase subunit B 1; AltName: Full=Vacuolar proton pump subunit B 1;
|-- RF1 02 [1.00e-117] VATB2_ACEAT__Q38680 RecName: Full=V-type proton ATPase subunit B 2;          Short=V-ATPase subunit B 2; AltName: Full=Vacuolar proton pump subunit B 2;
|-- RF1 03 [1.00e-116] VATB_CYACA__P48413 RecName: Full=V-type proton ATPase subunit B;          Short=V-ATPase subunit B; AltName: Full=Vacuolar proton pump subunit B;
|-- RF1 04 [1.00e-116] A8IA45_CHLRE__A8IA45 SubName: Full=Vacuolar ATP synthase subunit B;
|-- RF1 05 [1.00e-115] D8UC42_VOLCA__D8UC42 SubName: Full=Putative uncharacterized protein;
|-- RF1 06 [1.00e-111] B7FQQ8_PHATR__B7FQQ8 SubName: Full=Predicted protein;
|-- RF1 07 [1.00e-111] D0N6F5_PHYIN__D0N6F5 SubName: Full=V-type proton ATPase subunit B, putative;
|-- RF1 08 [1.00e-110] Q5CW46_CRYPV__Q5CW46 SubName: Full=Vacuolar ATP synthase subunit B; Flags: Fragment;
|-- RF1 09 [1.00e-110] Q5CJ77_CRYHO__Q5CJ77 SubName: Full=Vacuolar ATP synthase subunit b;
|-- RF1 10 [1.00e-110] TPSJGI40522_THAPS__TPSJGI40522 estExt_gwp_gw1.C_chr_40662
| > BUDAPEST Details:
|-- EST Translation: 6 RF [-3, -2, -1, 1, 2, 3]
|-- 10 BLAST hits over 6 RF
|-- RF-3 removed: lacking BLAST hits.
|-- RF-2 removed: lacking BLAST hits.
|-- RF-1 removed: lacking BLAST hits.
|-- RF1: 10 hits
|-- RF1 BLAST hits cover ORFs 1-1 of 1
|-- GE149658.1_RF1 Similar (e=1.00e-118) to VATB1_ACEAT__Q38681 RecName: Full=V-type proton ATPase subunit B 1;          Short=V-ATPase subunit B 1; AltName: Full=Vacuolar proton pump subunit B 1;
|-- RF2 removed: lacking BLAST hits.
|-- RF3 removed: lacking BLAST hits.
|-- Peptide AGQVLEVAGSK found in RF1
|-- Peptide ASTTSGR found in No RFs
|-- Peptide DYIVKPR found in RF1
|-- Peptide FAEIVNLTLADGTSR found in RF1
|-- Peptide GRPAAQRDR found in No RFs
|-- Peptide SRASSTALCR found in No RFs
|-- EST gi|208409860 converted into 1 RF: 1;
|-- 3 of 3 peptides found in RF1
|-- FIESTA Consensus Sequence: EHUX130kBUD032
|-- Clustered FIESTA Consensus Sequence: EHUX130k07b Similar (e=1.00e-118) to VATB1_ACEAT__Q38681 RecName: Full=V-type proton ATPase subunit B 1;          Short=V-ATPase subunit B 1; AltName: Full=Vacuolar proton pump subunit B 1;


>gi|208410348_RF1: REDUNDANT; 3 peptides (2 Good; 1 Bad).
| > Good: IILAEPEDAGLLASGIPTER, LALAIIQDAEER
| > Bad: ASIVHEMSCRSR
| > Top BLAST hits:
|-- RF1 01 [1.00e-129] Q2IA80_ISOGA__Q2IA80 SubName: Full=Chloroplast O-acetyl-serine lyase; Flags: Fragment;
|-- RF1 02 [5.00e-98] C1N0F7_MICPS__C1N0F7 RecName: Full=Cysteine synthase;          EC=2.5.1.47;
|-- RF1 03 [3.00e-96] Q018U5_OSTTA__Q018U5 SubName: Full=COG0031: Cysteine synthase (ISS);
|-- RF1 04 [3.00e-96] TPSJGI267987_THAPS__TPSJGI267987 estExt_thaps1_ua_kg.C_chr_10131
|-- RF1 05 [3.00e-96] B8BQD5_THAPS__B8BQD5 SubName: Full=Cysteine synthase;          EC=2.5.1.47;
|-- RF1 06 [3.00e-96] A4RXR0_OSTLU__A4RXR0 SubName: Full=Predicted protein;
|-- RF1 07 [4.00e-80] Q2IA47_KARMI__Q2IA47 SubName: Full=Chloroplast O-acetyl-serine lyase; Flags: Fragment;
|-- RF1 08 [1.00e-79] A7YXT6_KARMI__A7YXT6 SubName: Full=Chloroplast O-acetyl-serine lyase;
|-- RF1 09 [2.00e-77] B3U3W5_OXYMA__B3U3W5 SubName: Full=Cysteine synthetase; Flags: Fragment;
|-- RF1 10 [1.00e-76] TPSJGI1247_THAPS__TPSJGI1247 fgenesh1_pg.C_chr_1000381
| > BUDAPEST Details:
|-- EST Translation: 6 RF [-3, -2, -1, 1, 2, 3]
|-- 10 BLAST hits over 6 RF
|-- RF-3 removed: lacking BLAST hits.
|-- RF-2 removed: lacking BLAST hits.
|-- RF-1 removed: lacking BLAST hits.
|-- RF1: 10 hits
|-- RF1 BLAST hits cover ORFs 1-1 of 1
|-- GE149764.1_RF1 Similar (e=1.00e-129) to Q2IA80_ISOGA__Q2IA80 SubName: Full=Chloroplast O-acetyl-serine lyase; Flags: Fragment;
|-- RF2 removed: lacking BLAST hits.
|-- RF3 removed: lacking BLAST hits.
|-- Peptide ASIVHEMSCRSR found in No RFs
|-- Peptide IILAEPEDAGLLASGIPTER found in RF1
|-- Peptide LALAIIQDAEER found in RF1
|-- EST gi|208410348 converted into 1 RF: 1;
|-- 2 of 2 peptides found in RF1
|-- REDUNDANT: All peptides found in gi|208422120_RF1
|-- FIESTA Consensus Sequence: EHUX130kBUD037
|-- Clustered FIESTA Consensus Sequence: EHUX130k22a Similar (e=1.00e-143) to Q2IA80_ISOGA__Q2IA80 SubName: Full=Chloroplast O-acetyl-serine lyase; Flags: Fragment;


>gi|208411032_RF1: REDUNDANT; 6 peptides (4 Good; 2 Bad).
| > Good: AGIVLPGDLSPSLGIK, RYEIMEIK, TFKLNAER, YEIMEIK
| > Bad: FXSASK, TCRPPASARSR
| > Top BLAST hits:
|-- RF1 01 [3.00e-85] Q2IA76_ISOGA__Q2IA76 SubName: Full=Chloroplast light harvesting protein isoform 3;
|-- RF1 02 [5.00e-72] Q2IA75_ISOGA__Q2IA75 SubName: Full=Chloroplast light harvesting protein isoform 4;
|-- RF1 03 [5.00e-35] Q2IA78_ISOGA__Q2IA78 SubName: Full=Chloroplast light harvesting protein isoform 1;
|-- RF1 04 [2.00e-31] Q2IA77_ISOGA__Q2IA77 SubName: Full=Chloroplast light harvesting protein isoform 2;
|-- RF1 05 [2.00e-23] P93863_SKECO__P93863 SubName: Full=Fucoxanthin-chlorophyll a/c light-harvesting protein; Flags: Fragment;
|-- RF1 06 [2.00e-23] O36046_SKECO__O36046 SubName: Full=Fucoxanthin-chlorophyll a/c light-harvesting protein; Flags: Fragment;
|-- RF1 07 [3.00e-23] B8CEV8_THAPS__B8CEV8 SubName: Full=Fucoxanthin chlorophyll a/c protein 2; Flags: Fragment;
|-- RF1 08 [3.00e-23] B7FRW4_PHATR__B7FRW4 SubName: Full=Protein fucoxanthin chlorophyll a/c protein;
|-- RF1 09 [3.00e-23] FCPB_PHATR__Q08585 RecName: Full=Fucoxanthin-chlorophyll a-c binding protein B, chloroplastic; Flags: Precursor;
|-- RF1 10 [8.00e-23] TPSJGI38583_THAPS__TPSJGI38583 e_gw1.22.163.1
| > BUDAPEST Details:
|-- EST Translation: 6 RF [-3, -2, -1, 1, 2, 3]
|-- 10 BLAST hits over 6 RF
|-- RF-3 removed: lacking BLAST hits.
|-- RF-2 removed: lacking BLAST hits.
|-- RF-1 removed: lacking BLAST hits.
|-- RF1: 10 hits
|-- RF1 BLAST hits cover ORFs 1-1 of 3
|-- RF1 sequence reduced to covered ORFs
|-- GE149421.1_RF1 Similar (e=3.00e-85) to Q2IA76_ISOGA__Q2IA76 SubName: Full=Chloroplast light harvesting protein isoform 3;
|-- RF2 removed: lacking BLAST hits.
|-- RF3 removed: lacking BLAST hits.
|-- Peptide AGIVLPGDLSPSLGIK found in RF1
|-- Peptide FXSASK found in No RFs
|-- Peptide RYEIMEIK found in RF1
|-- Peptide TCRPPASARSR found in No RFs
|-- Peptide TFKLNAER found in RF1
|-- Peptide YEIMEIK found in RF1
|-- EST gi|208411032 converted into 1 RF: 1;
|-- 4 of 4 peptides found in RF1
|-- REDUNDANT: All peptides found in gi|208404640_RF2
|-- FIESTA Consensus Sequence: EHUX130kBUD019
|-- Clustered FIESTA Consensus Sequence: EHUX130k12a Similar (e=7.00e-87) to Q2IA76_ISOGA__Q2IA76 SubName: Full=Chloroplast light harvesting protein isoform 3;


>gi|208411055_RF2: UNIQUE; 2 peptides (2 Good; 0 Bad).
| > Good: VLSLDNMGLYSGK, VLTRIEDLR
| > Top BLAST hits:
| > BUDAPEST Details:
|-- EST Translation: 6 RF [-3, -2, -1, 1, 2, 3]
|-- 0 BLAST hits over 6 RF
|-- GE150159.1_RF-3 No BLAST hit (e<1.00e-04) to EHux_TaxaDB-THAPS.fas
|-- GE150159.1_RF-2 No BLAST hit (e<1.00e-04) to EHux_TaxaDB-THAPS.fas
|-- GE150159.1_RF-1 No BLAST hit (e<1.00e-04) to EHux_TaxaDB-THAPS.fas
|-- GE150159.1_RF1 No BLAST hit (e<1.00e-04) to EHux_TaxaDB-THAPS.fas
|-- GE150159.1_RF2 No BLAST hit (e<1.00e-04) to EHux_TaxaDB-THAPS.fas
|-- GE150159.1_RF3 No BLAST hit (e<1.00e-04) to EHux_TaxaDB-THAPS.fas
|-- Peptide VLSLDNMGLYSGK found in RF2
|-- Peptide VLTRIEDLR found in RF2
|-- Removed RF-3 as no peptides match sequence.
|-- Removed RF-2 as no peptides match sequence.
|-- Removed RF-1 as no peptides match sequence.
|-- Removed RF1 as no peptides match sequence.
|-- Removed RF3 as no peptides match sequence.
|-- EST gi|208411055 converted into 1 RF: 2;
|-- 2 of 2 peptides found in RF2
|-- FIESTA Consensus Sequence: EHUX130kBUD005
|-- Clustered FIESTA Consensus Sequence: EHUX130k02a No BLAST hit (e<1.00e-04) to EHux_TaxaDB-THAPS.fas


>gi|208411256_RF1: NON-REDUNDANT; 6 peptides (4 Good; 2 Bad).
| > Good: AASANIIPSSTGAAK, AYPVMK, IAMDRESFVLK, LTGMAFR
| > Bad: AMLESGR, VASPSTACPSRSPR
| > Top BLAST hits:
|-- RF1 01 [1.00e-139] Q2IA55_KARMI__Q2IA55 SubName: Full=Chloroplast glyceraldehyde-3-phosphate dehydrogenase; Flags: Fragment;
|-- RF1 02 [1.00e-139] Q2IA54_KARMI__Q2IA54 SubName: Full=Chloroplast glyceraldehyde-3-phosphate dehydrogenase;
|-- RF1 03 [1.00e-133] Q6WEV9_ISOGA__Q6WEV9 SubName: Full=Glyceraldehyde-3-phosphate dehydrogenase; Flags: Fragment;
|-- RF1 04 [1.00e-129] A7ULF7_KARBR__A7ULF7 SubName: Full=Glyceraldehyde-3-phosphate dehydrogenase;
|-- RF1 05 [1.00e-126] Q5R258_KARBR__Q5R258 SubName: Full=Glyceraldehydes-3-phosphate dehydrogenase; Flags: Fragment;
|-- RF1 06 [1.00e-106] Q6WEV5_PAVLU__Q6WEV5 SubName: Full=Glyceraldehyde-3-phosphate dehydrogenase; Flags: Fragment;
|-- RF1 07 [1.00e-106] Q5R254_KARMI__Q5R254 SubName: Full=Glyceraldehydes-3-phosphate dehydrogenase; Flags: Fragment;
|-- RF1 08 [4.00e-92] Q9BKE1_TOXGO__Q9BKE1 SubName: Full=Glyceraldehyde-3-phosphate dehydrogenase; Flags: Fragment;
|-- RF1 09 [4.00e-92] B9PHC9_TOXGO__B9PHC9 SubName: Full=Glyceraldehyde-3-phosphate dehydrogenase, putative;          EC=1.2.1.12;
|-- RF1 10 [6.00e-92] B6KCN9_TOXGO__B6KCN9 SubName: Full=Glyceraldehyde-3-phosphate dehydrogenase;          EC=1.2.1.12;
| > BUDAPEST Details:
|-- EST Translation: 6 RF [-3, -2, -1, 1, 2, 3]
|-- 10 BLAST hits over 6 RF
|-- RF-3 removed: lacking BLAST hits.
|-- RF-2 removed: lacking BLAST hits.
|-- RF-1 removed: lacking BLAST hits.
|-- RF1: 10 hits
|-- RF1 BLAST hits cover ORFs 1-1 of 1
|-- GE151515.1_RF1 Similar (e=1.00e-139) to Q2IA55_KARMI__Q2IA55 SubName: Full=Chloroplast glyceraldehyde-3-phosphate dehydrogenase; Flags: Fragment;
|-- RF2 removed: lacking BLAST hits.
|-- RF3 removed: lacking BLAST hits.
|-- Peptide AASANIIPSSTGAAK found in RF1
|-- Peptide AMLESGR found in No RFs
|-- Peptide AYPVMK found in RF1
|-- Peptide IAMDRESFVLK found in RF1
|-- Peptide LTGMAFR found in RF1
|-- Peptide VASPSTACPSRSPR found in No RFs
|-- EST gi|208411256 converted into 1 RF: 1;
|-- 4 of 4 peptides found in RF1
|-- Shares 3 common peptides with gi|208424052_RF-2: AASANIIPSSTGAAK, AYPVMK, LTGMAFR
|-- Shares 8 common BLAST hits with gi|208424052_RF-2: A7ULF7_KARBR__A7ULF7, B9PHC9_TOXGO__B9PHC9, Q2IA54_KARMI__Q2IA54, Q2IA55_KARMI__Q2IA55, Q5R258_KARBR__Q5R258, Q6WEV5_PAVLU__Q6WEV5, Q6WEV9_ISOGA__Q6WEV9, Q9BKE1_TOXGO__Q9BKE1
|-- FIESTA Consensus Sequence: EHUX130kBUD008
|-- Clustered FIESTA Consensus Sequence: EHUX130k04a Similar (e=1.00e-180) to Q2IA55_KARMI__Q2IA55 SubName: Full=Chloroplast glyceraldehyde-3-phosphate dehydrogenase; Flags: Fragment;


>gi|208411314_RF-3: UNIQUE; 1 peptides (1 Good; 0 Bad).
| > Good: SATAAGLMLSVK
| > Top BLAST hits:
| > BUDAPEST Details:
|-- EST Translation: 6 RF [-3, -2, -1, 1, 2, 3]
|-- 0 BLAST hits over 6 RF
|-- GE151573.1_RF-3 No BLAST hit (e<1.00e-04) to EHux_TaxaDB-THAPS.fas
|-- GE151573.1_RF-2 No BLAST hit (e<1.00e-04) to EHux_TaxaDB-THAPS.fas
|-- GE151573.1_RF-1 No BLAST hit (e<1.00e-04) to EHux_TaxaDB-THAPS.fas
|-- GE151573.1_RF1 No BLAST hit (e<1.00e-04) to EHux_TaxaDB-THAPS.fas
|-- GE151573.1_RF2 No BLAST hit (e<1.00e-04) to EHux_TaxaDB-THAPS.fas
|-- GE151573.1_RF3 No BLAST hit (e<1.00e-04) to EHux_TaxaDB-THAPS.fas
|-- Peptide AAAEAKAAA found in RF3
|-- Peptide GAPVAVPAPAEK found in RF3
|-- Peptide SATAAGLMLSVK found in RF-3
|-- Removed RF-2 as no peptides match sequence.
|-- Removed RF-1 as no peptides match sequence.
|-- Removed RF1 as no peptides match sequence.
|-- Removed RF2 as no peptides match sequence.
|-- EST gi|208411314 converted into 2 RF: -3; 3;
|-- Peptide AAAEAKAAA found in different RF(s)
|-- Peptide GAPVAVPAPAEK found in different RF(s)
|-- 1 of 3 peptides found in RF-3
|-- FIESTA Consensus Sequence: EHUX130kBUD109
|-- Removed by MinPep filter


>gi|208411314_RF3: NON-REDUNDANT; 2 peptides (2 Good; 0 Bad).
| > Good: AAAEAKAAA, GAPVAVPAPAEK
| > Top BLAST hits:
| > BUDAPEST Details:
|-- EST Translation: 6 RF [-3, -2, -1, 1, 2, 3]
|-- 0 BLAST hits over 6 RF
|-- GE151573.1_RF-3 No BLAST hit (e<1.00e-04) to EHux_TaxaDB-THAPS.fas
|-- GE151573.1_RF-2 No BLAST hit (e<1.00e-04) to EHux_TaxaDB-THAPS.fas
|-- GE151573.1_RF-1 No BLAST hit (e<1.00e-04) to EHux_TaxaDB-THAPS.fas
|-- GE151573.1_RF1 No BLAST hit (e<1.00e-04) to EHux_TaxaDB-THAPS.fas
|-- GE151573.1_RF2 No BLAST hit (e<1.00e-04) to EHux_TaxaDB-THAPS.fas
|-- GE151573.1_RF3 No BLAST hit (e<1.00e-04) to EHux_TaxaDB-THAPS.fas
|-- Peptide AAAEAKAAA found in RF3
|-- Peptide GAPVAVPAPAEK found in RF3
|-- Peptide SATAAGLMLSVK found in RF-3
|-- Removed RF-2 as no peptides match sequence.
|-- Removed RF-1 as no peptides match sequence.
|-- Removed RF1 as no peptides match sequence.
|-- Removed RF2 as no peptides match sequence.
|-- EST gi|208411314 converted into 2 RF: -3; 3;
|-- Peptide SATAAGLMLSVK found in different RF(s)
|-- 2 of 3 peptides found in RF3
|-- Shares 1 common peptides with gi|208626887_RF3: GAPVAVPAPAEK
|-- FIESTA Consensus Sequence: EHUX130kBUD107
|-- Clustered FIESTA Consensus Sequence: EHUX130k31b No BLAST hit (e<1.00e-04) to EHux_TaxaDB-THAPS.fas


>gi|208411415_RF2: NON-REDUNDANT; 5 peptides (4 Good; 1 Bad).
| > Good: GPNTIAIR, MTIQGGALR, TWSYR, TYPFDPTVDSVQVLLK
| > Bad: GGEPLX
| > Top BLAST hits:
|-- RF2 01 [1.00e-80] TPSJGI23918_THAPS__TPSJGI23918 estExt_fgenesh1_pg.C_chr_90050
|-- RF2 02 [1.00e-80] TPSJGI7881_THAPS__TPSJGI7881 fgenesh1_pg.C_chr_9000049
|-- RF2 03 [1.00e-80] B8C7S9_THAPS__B8C7S9 SubName: Full=Predicted protein;
|-- RF2 04 [1.00e-80] B8C7S8_THAPS__B8C7S8 SubName: Full=Putative uncharacterized protein;
|-- RF2 05 [5.00e-80] B7GDC2_PHATR__B7GDC2 SubName: Full=Predicted protein;
|-- RF2 06 [5.00e-80] B7FXS9_PHATR__B7FXS9 SubName: Full=Predicted protein;
|-- RF2 07 [5.00e-80] B7FXS8_PHATR__B7FXS8 SubName: Full=Predicted protein;
|-- RF2 08 [6.00e-77] TPSJGI7883_THAPS__TPSJGI7883 fgenesh1_pg.C_chr_9000051
|-- RF2 09 [6.00e-77] B8C7T0_THAPS__B8C7T0 SubName: Full=Predicted protein;
|-- RF2 10 [1.00e-39] TPSJGI24512_THAPS__TPSJGI24512 estExt_fgenesh1_pg.C_chr_120214
| > BUDAPEST Details:
|-- EST Translation: 6 RF [-3, -2, -1, 1, 2, 3]
|-- 10 BLAST hits over 6 RF
|-- RF-3 removed: lacking BLAST hits.
|-- RF-2 removed: lacking BLAST hits.
|-- RF-1 removed: lacking BLAST hits.
|-- RF1 removed: lacking BLAST hits.
|-- RF2: 10 hits
|-- RF2 BLAST hits cover ORFs 1-1 of 2
|-- RF2 sequence reduced to covered ORFs
|-- GE151050.1_RF2 Similar (e=1.00e-80) to TPSJGI23918_THAPS__TPSJGI23918 estExt_fgenesh1_pg.C_chr_90050
|-- RF3 removed: lacking BLAST hits.
|-- Peptide GGEPLX found in No RFs
|-- Peptide GPNTIAIR found in RF2
|-- Peptide MTIQGGALR found in RF2
|-- Peptide TWSYR found in RF2
|-- Peptide TYPFDPTVDSVQVLLK found in RF2
|-- EST gi|208411415 converted into 1 RF: 2;
|-- 4 of 4 peptides found in RF2
|-- Shares 2 common peptides with gi|261455016_RF1: MTIQGGALR, TWSYR
|-- Shares 9 common BLAST hits with gi|208406001_RF2: B7FXS8_PHATR__B7FXS8, B7FXS9_PHATR__B7FXS9, B7GDC2_PHATR__B7GDC2, B8C7S9_THAPS__B8C7S9, B8C7T0_THAPS__B8C7T0, TPSJGI23918_THAPS__TPSJGI23918, TPSJGI24512_THAPS__TPSJGI24512, TPSJGI7881_THAPS__TPSJGI7881, TPSJGI7883_THAPS__TPSJGI7883
|-- Shares 10 common BLAST hits with gi|261455016_RF1: B7FXS8_PHATR__B7FXS8, B7FXS9_PHATR__B7FXS9, B7GDC2_PHATR__B7GDC2, B8C7S8_THAPS__B8C7S8, B8C7S9_THAPS__B8C7S9, B8C7T0_THAPS__B8C7T0, TPSJGI23918_THAPS__TPSJGI23918, TPSJGI24512_THAPS__TPSJGI24512, TPSJGI7881_THAPS__TPSJGI7881, TPSJGI7883_THAPS__TPSJGI7883
|-- FIESTA Consensus Sequence: EHUX130kBUD034
|-- Clustered FIESTA Consensus Sequence: EHUX130k21a Similar (e=1.00e-80) to TPSJGI23918_THAPS__TPSJGI23918 estExt_fgenesh1_pg.C_chr_90050


>gi|208411579_RF1: UNIQUE; 6 peptides (2 Good; 4 Bad).
| > Good: LSGNMPSIK, VTTELTEIVAGAEAV
| > Bad: GGTGWR, KSGAHTPLA, SGAHTPLA, TSASRR
| > Top BLAST hits:
|-- RF1 01 [1.00e-45] B9Q4V7_TOXGO__B9Q4V7 RecName: Full=ATP synthase gamma chain;
|-- RF1 02 [1.00e-45] B9PGP4_TOXGO__B9PGP4 RecName: Full=ATP synthase gamma chain;
|-- RF1 03 [1.00e-45] B6KJN9_TOXGO__B6KJN9 RecName: Full=ATP synthase gamma chain;
|-- RF1 04 [2.00e-45] D0NPC9_PHYIN__D0NPC9 RecName: Full=ATP synthase gamma chain;
|-- RF1 05 [2.00e-45] A8JDV9_CHLRE__A8JDV9 RecName: Full=ATP synthase gamma chain;
|-- RF1 06 [1.00e-44] D8UA76_VOLCA__D8UA76 RecName: Full=ATP synthase gamma chain;
|-- RF1 07 [7.00e-42] C1MKJ1_MICPS__C1MKJ1 RecName: Full=ATP synthase gamma chain;
|-- RF1 08 [2.00e-41] A7AQS7_BABBO__A7AQS7 RecName: Full=ATP synthase gamma chain;
|-- RF1 09 [6.00e-41] Q4N9B3_THEPA__Q4N9B3 RecName: Full=ATP synthase gamma chain;
|-- RF1 10 [8.00e-41] Q4UGE9_THEAN__Q4UGE9 RecName: Full=ATP synthase gamma chain;
| > BUDAPEST Details:
|-- EST Translation: 6 RF [-3, -2, -1, 1, 2, 3]
|-- 10 BLAST hits over 6 RF
|-- RF-3 removed: lacking BLAST hits.
|-- RF-2 removed: lacking BLAST hits.
|-- RF-1 removed: lacking BLAST hits.
|-- RF1: 10 hits
|-- RF1 BLAST hits cover ORFs 1-1 of 2
|-- RF1 sequence reduced to covered ORFs
|-- GE150298.1_RF1 Similar (e=1.00e-45) to B9Q4V7_TOXGO__B9Q4V7 RecName: Full=ATP synthase gamma chain;
|-- RF2 removed: lacking BLAST hits.
|-- RF3 removed: lacking BLAST hits.
|-- Peptide GGTGWR found in No RFs
|-- Peptide KSGAHTPLA found in No RFs
|-- Peptide LSGNMPSIK found in RF1
|-- Peptide SGAHTPLA found in No RFs
|-- Peptide TSASRR found in No RFs
|-- Peptide VTTELTEIVAGAEAV found in RF1
|-- EST gi|208411579 converted into 1 RF: 1;
|-- 2 of 2 peptides found in RF1
|-- FIESTA Consensus Sequence: EHUX130kBUD027
|-- Clustered FIESTA Consensus Sequence: EHUX130k15a Similar (e=5.00e-49) to B9Q4V7_TOXGO__B9Q4V7 RecName: Full=ATP synthase gamma chain;


>gi|208411587_RF1: REDUNDANT; 4 peptides (3 Good; 1 Bad).
| > Good: DSGMTVDEFVK, LLLEQPYIR, RPEFQELAK
| > Bad: SAPPPTVK
| > Top BLAST hits:
|-- RF1 01 [5.00e-62] EFTS_RHDSA__A6MVX0 RecName: Full=Elongation factor Ts, chloroplastic;          Short=EF-Ts;
|-- RF1 02 [3.00e-61] EFTS_PORPU__P51248 RecName: Full=Elongation factor Ts, chloroplastic;          Short=EF-Ts;
|-- RF1 03 [3.00e-61] EFTS_GUITH__O78481 RecName: Full=Elongation factor Ts, chloroplastic;          Short=EF-Ts;
|-- RF1 04 [1.00e-59] EFTS_PHATR__Q9TK50 RecName: Full=Elongation factor Ts, chloroplastic;          Short=EF-Ts;
|-- RF1 05 [1.00e-57] EFTS_PORYE__Q1XDN9 RecName: Full=Elongation factor Ts, chloroplastic;          Short=EF-Ts;
|-- RF1 06 [1.00e-54] C1N2E8_MICPS__C1N2E8 RecName: Full=Elongation factor Ts;
|-- RF1 07 [2.00e-54] D1J791_ECTSI__D1J791 SubName: Full=Translation elongation factor Ts;
|-- RF1 08 [2.00e-54] A4RVD1_OSTLU__A4RVD1 RecName: Full=Elongation factor Ts;
|-- RF1 09 [3.00e-54] B7T1S2_VAULI__B7T1S2 RecName: Full=Elongation factor Ts, chloroplastic;          Short=EF-Ts;
|-- RF1 10 [5.00e-54] EFTS_GALSU__P35019 RecName: Full=Elongation factor Ts, chloroplastic;          Short=EF-Ts;
| > BUDAPEST Details:
|-- EST Translation: 6 RF [-3, -2, -1, 1, 2, 3]
|-- 10 BLAST hits over 6 RF
|-- RF-3 removed: lacking BLAST hits.
|-- RF-2 removed: lacking BLAST hits.
|-- RF-1 removed: lacking BLAST hits.
|-- RF1: 10 hits
|-- RF1 BLAST hits cover ORFs 1-1 of 1
|-- GE150306.1_RF1 Similar (e=5.00e-62) to EFTS_RHDSA__A6MVX0 RecName: Full=Elongation factor Ts, chloroplastic;          Short=EF-Ts;
|-- RF2 removed: lacking BLAST hits.
|-- RF3 removed: lacking BLAST hits.
|-- Peptide DSGMTVDEFVK found in RF1
|-- Peptide LLLEQPYIR found in RF1
|-- Peptide RPEFQELAK found in RF1
|-- Peptide SAPPPTVK found in No RFs
|-- EST gi|208411587 converted into 1 RF: 1;
|-- 3 of 3 peptides found in RF1
|-- REDUNDANT: All peptides found in gi|208417731_RF1
|-- FIESTA Consensus Sequence: EHUX130kBUD078
|-- Clustered FIESTA Consensus Sequence: EHUX130k43a Similar (e=8.00e-61) to EFTS_RHDSA__A6MVX0 RecName: Full=Elongation factor Ts, chloroplastic;          Short=EF-Ts;


>gi|208412248_RF3: REDUNDANT; 6 peptides (4 Good; 2 Bad).
| > Good: AGIVLPGDLSPSLGIK, RYEIMEIK, TFKLNAER, YEIMEIK
| > Bad: ATVESM, TCRPPASARSR
| > Top BLAST hits:
|-- RF3 01 [3.00e-85] Q2IA76_ISOGA__Q2IA76 SubName: Full=Chloroplast light harvesting protein isoform 3;
|-- RF3 02 [5.00e-72] Q2IA75_ISOGA__Q2IA75 SubName: Full=Chloroplast light harvesting protein isoform 4;
|-- RF3 03 [5.00e-35] Q2IA78_ISOGA__Q2IA78 SubName: Full=Chloroplast light harvesting protein isoform 1;
|-- RF3 04 [1.00e-31] Q2IA77_ISOGA__Q2IA77 SubName: Full=Chloroplast light harvesting protein isoform 2;
|-- RF3 05 [1.00e-23] P93863_SKECO__P93863 SubName: Full=Fucoxanthin-chlorophyll a/c light-harvesting protein; Flags: Fragment;
|-- RF3 06 [1.00e-23] O36046_SKECO__O36046 SubName: Full=Fucoxanthin-chlorophyll a/c light-harvesting protein; Flags: Fragment;
|-- RF3 07 [4.00e-23] B8CEV8_THAPS__B8CEV8 SubName: Full=Fucoxanthin chlorophyll a/c protein 2; Flags: Fragment;
|-- RF3 08 [7.00e-23] TPSJGI38583_THAPS__TPSJGI38583 e_gw1.22.163.1
|-- RF3 09 [7.00e-23] TPSJGI38494_THAPS__TPSJGI38494 e_gw1.20.149.1
|-- RF3 10 [7.00e-23] B8CFW3_THAPS__B8CFW3 SubName: Full=Fucoxanthin chlorophyll a/c protein 1; Flags: Fragment;
| > BUDAPEST Details:
|-- EST Translation: 6 RF [-3, -2, -1, 1, 2, 3]
|-- 10 BLAST hits over 6 RF
|-- RF-3 removed: lacking BLAST hits.
|-- RF-2 removed: lacking BLAST hits.
|-- RF-1 removed: lacking BLAST hits.
|-- RF1 removed: lacking BLAST hits.
|-- RF2 removed: lacking BLAST hits.
|-- RF3: 10 hits
|-- RF3 BLAST hits cover ORFs 1-1 of 3
|-- RF3 sequence reduced to covered ORFs
|-- GE150447.1_RF3 Similar (e=3.00e-85) to Q2IA76_ISOGA__Q2IA76 SubName: Full=Chloroplast light harvesting protein isoform 3;
|-- Peptide AGIVLPGDLSPSLGIK found in RF3
|-- Peptide ATVESM found in No RFs
|-- Peptide RYEIMEIK found in RF3
|-- Peptide TCRPPASARSR found in No RFs
|-- Peptide TFKLNAER found in RF3
|-- Peptide YEIMEIK found in RF3
|-- EST gi|208412248 converted into 1 RF: 3;
|-- 4 of 4 peptides found in RF3
|-- REDUNDANT: All peptides found in gi|208404640_RF2
|-- FIESTA Consensus Sequence: EHUX130kBUD019
|-- Clustered FIESTA Consensus Sequence: EHUX130k12a Similar (e=7.00e-87) to Q2IA76_ISOGA__Q2IA76 SubName: Full=Chloroplast light harvesting protein isoform 3;


>gi|208412524_RF-1: UNIQUE; 1 peptides (1 Good; 0 Bad).
| > Good: RPSTAQGEGR
| > Top BLAST hits:
| > BUDAPEST Details:
|-- EST Translation: 6 RF [-3, -2, -1, 1, 2, 3]
|-- 0 BLAST hits over 6 RF
|-- GE150931.1_RF-3 No BLAST hit (e<1.00e-04) to EHux_TaxaDB-THAPS.fas
|-- GE150931.1_RF-2 No BLAST hit (e<1.00e-04) to EHux_TaxaDB-THAPS.fas
|-- GE150931.1_RF-1 No BLAST hit (e<1.00e-04) to EHux_TaxaDB-THAPS.fas
|-- GE150931.1_RF1 No BLAST hit (e<1.00e-04) to EHux_TaxaDB-THAPS.fas
|-- GE150931.1_RF2 No BLAST hit (e<1.00e-04) to EHux_TaxaDB-THAPS.fas
|-- GE150931.1_RF3 No BLAST hit (e<1.00e-04) to EHux_TaxaDB-THAPS.fas
|-- Peptide ETSLRK found in RF-3
|-- Peptide EVDLGDQK found in RF2
|-- Peptide EVGALEVGFTR found in RF2
|-- Peptide GLEIGDFK found in RF2
|-- Peptide GVAAGR found in RF1
|-- Peptide LVGLVRGGER found in RF-2
|-- Peptide RPSTAQGEGR found in RF-1
|-- Peptide VDVQPSWMVK found in RF2
|-- Peptide VTLKR found in RF2
|-- Peptide VVLGRQGR found in RF-2
|-- Removed RF3 as no peptides match sequence.
|-- EST gi|208412524 converted into 5 RF: -3; -2; -1; 1; 2;
|-- Peptide ETSLRK found in different RF(s)
|-- Peptide EVDLGDQK found in different RF(s)
|-- Peptide EVGALEVGFTR found in different RF(s)
|-- Peptide GLEIGDFK found in different RF(s)
|-- Peptide GVAAGR found in different RF(s)
|-- Peptide LVGLVRGGER found in different RF(s)
|-- Peptide VDVQPSWMVK found in different RF(s)
|-- Peptide VTLKR found in different RF(s)
|-- Peptide VVLGRQGR found in different RF(s)
|-- 1 of 10 peptides found in RF-1
|-- FIESTA Consensus Sequence: EHUX130kBUD006
|-- Removed by MinPep filter


>gi|208412524_RF-2: REDUNDANT; 2 peptides (2 Good; 0 Bad).
| > Good: LVGLVRGGER, VVLGRQGR
| > Top BLAST hits:
| > BUDAPEST Details:
|-- EST Translation: 6 RF [-3, -2, -1, 1, 2, 3]
|-- 0 BLAST hits over 6 RF
|-- GE150931.1_RF-3 No BLAST hit (e<1.00e-04) to EHux_TaxaDB-THAPS.fas
|-- GE150931.1_RF-2 No BLAST hit (e<1.00e-04) to EHux_TaxaDB-THAPS.fas
|-- GE150931.1_RF-1 No BLAST hit (e<1.00e-04) to EHux_TaxaDB-THAPS.fas
|-- GE150931.1_RF1 No BLAST hit (e<1.00e-04) to EHux_TaxaDB-THAPS.fas
|-- GE150931.1_RF2 No BLAST hit (e<1.00e-04) to EHux_TaxaDB-THAPS.fas
|-- GE150931.1_RF3 No BLAST hit (e<1.00e-04) to EHux_TaxaDB-THAPS.fas
|-- Peptide ETSLRK found in RF-3
|-- Peptide EVDLGDQK found in RF2
|-- Peptide EVGALEVGFTR found in RF2
|-- Peptide GLEIGDFK found in RF2
|-- Peptide GVAAGR found in RF1
|-- Peptide LVGLVRGGER found in RF-2
|-- Peptide RPSTAQGEGR found in RF-1
|-- Peptide VDVQPSWMVK found in RF2
|-- Peptide VTLKR found in RF2
|-- Peptide VVLGRQGR found in RF-2
|-- Removed RF3 as no peptides match sequence.
|-- EST gi|208412524 converted into 5 RF: -3; -2; -1; 1; 2;
|-- Peptide ETSLRK found in different RF(s)
|-- Peptide EVDLGDQK found in different RF(s)
|-- Peptide EVGALEVGFTR found in different RF(s)
|-- Peptide GLEIGDFK found in different RF(s)
|-- Peptide GVAAGR found in different RF(s)
|-- Peptide RPSTAQGEGR found in different RF(s)
|-- Peptide VDVQPSWMVK found in different RF(s)
|-- Peptide VTLKR found in different RF(s)
|-- 2 of 10 peptides found in RF-2
|-- REDUNDANT: All peptides found in gi|208405580_RF-2
|-- FIESTA Consensus Sequence: EHUX130kBUD007
|-- Clustered FIESTA Consensus Sequence: EHUX130k03a No BLAST hit (e<1.00e-04) to EHux_TaxaDB-THAPS.fas


>gi|208412524_RF-3: REDUNDANT; 1 peptides (1 Good; 0 Bad).
| > Good: ETSLRK
| > Top BLAST hits:
| > BUDAPEST Details:
|-- EST Translation: 6 RF [-3, -2, -1, 1, 2, 3]
|-- 0 BLAST hits over 6 RF
|-- GE150931.1_RF-3 No BLAST hit (e<1.00e-04) to EHux_TaxaDB-THAPS.fas
|-- GE150931.1_RF-2 No BLAST hit (e<1.00e-04) to EHux_TaxaDB-THAPS.fas
|-- GE150931.1_RF-1 No BLAST hit (e<1.00e-04) to EHux_TaxaDB-THAPS.fas
|-- GE150931.1_RF1 No BLAST hit (e<1.00e-04) to EHux_TaxaDB-THAPS.fas
|-- GE150931.1_RF2 No BLAST hit (e<1.00e-04) to EHux_TaxaDB-THAPS.fas
|-- GE150931.1_RF3 No BLAST hit (e<1.00e-04) to EHux_TaxaDB-THAPS.fas
|-- Peptide ETSLRK found in RF-3
|-- Peptide EVDLGDQK found in RF2
|-- Peptide EVGALEVGFTR found in RF2
|-- Peptide GLEIGDFK found in RF2
|-- Peptide GVAAGR found in RF1
|-- Peptide LVGLVRGGER found in RF-2
|-- Peptide RPSTAQGEGR found in RF-1
|-- Peptide VDVQPSWMVK found in RF2
|-- Peptide VTLKR found in RF2
|-- Peptide VVLGRQGR found in RF-2
|-- Removed RF3 as no peptides match sequence.
|-- EST gi|208412524 converted into 5 RF: -3; -2; -1; 1; 2;
|-- Peptide EVDLGDQK found in different RF(s)
|-- Peptide EVGALEVGFTR found in different RF(s)
|-- Peptide GLEIGDFK found in different RF(s)
|-- Peptide GVAAGR found in different RF(s)
|-- Peptide LVGLVRGGER found in different RF(s)
|-- Peptide RPSTAQGEGR found in different RF(s)
|-- Peptide VDVQPSWMVK found in different RF(s)
|-- Peptide VTLKR found in different RF(s)
|-- Peptide VVLGRQGR found in different RF(s)
|-- 1 of 10 peptides found in RF-3
|-- REDUNDANT: All peptides found in gi|208405580_RF-3
|-- FIESTA Consensus Sequence: EHUX130kBUD010
|-- Removed by MinPep filter


>gi|208412524_RF1: REDUNDANT; 1 peptides (1 Good; 0 Bad).
| > Good: GVAAGR
| > Top BLAST hits:
| > BUDAPEST Details:
|-- EST Translation: 6 RF [-3, -2, -1, 1, 2, 3]
|-- 0 BLAST hits over 6 RF
|-- GE150931.1_RF-3 No BLAST hit (e<1.00e-04) to EHux_TaxaDB-THAPS.fas
|-- GE150931.1_RF-2 No BLAST hit (e<1.00e-04) to EHux_TaxaDB-THAPS.fas
|-- GE150931.1_RF-1 No BLAST hit (e<1.00e-04) to EHux_TaxaDB-THAPS.fas
|-- GE150931.1_RF1 No BLAST hit (e<1.00e-04) to EHux_TaxaDB-THAPS.fas
|-- GE150931.1_RF2 No BLAST hit (e<1.00e-04) to EHux_TaxaDB-THAPS.fas
|-- GE150931.1_RF3 No BLAST hit (e<1.00e-04) to EHux_TaxaDB-THAPS.fas
|-- Peptide ETSLRK found in RF-3
|-- Peptide EVDLGDQK found in RF2
|-- Peptide EVGALEVGFTR found in RF2
|-- Peptide GLEIGDFK found in RF2
|-- Peptide GVAAGR found in RF1
|-- Peptide LVGLVRGGER found in RF-2
|-- Peptide RPSTAQGEGR found in RF-1
|-- Peptide VDVQPSWMVK found in RF2
|-- Peptide VTLKR found in RF2
|-- Peptide VVLGRQGR found in RF-2
|-- Removed RF3 as no peptides match sequence.
|-- EST gi|208412524 converted into 5 RF: -3; -2; -1; 1; 2;
|-- Peptide ETSLRK found in different RF(s)
|-- Peptide EVDLGDQK found in different RF(s)
|-- Peptide EVGALEVGFTR found in different RF(s)
|-- Peptide GLEIGDFK found in different RF(s)
|-- Peptide LVGLVRGGER found in different RF(s)
|-- Peptide RPSTAQGEGR found in different RF(s)
|-- Peptide VDVQPSWMVK found in different RF(s)
|-- Peptide VTLKR found in different RF(s)
|-- Peptide VVLGRQGR found in different RF(s)
|-- 1 of 10 peptides found in RF1
|-- REDUNDANT: All peptides found in gi|208405580_RF2
|-- FIESTA Consensus Sequence: EHUX130kBUD009
|-- Clustered FIESTA Consensus Sequence: EHUX130k05a No BLAST hit (e<1.00e-04) to EHux_TaxaDB-THAPS.fas


>gi|208412524_RF2: REDUNDANT; 5 peptides (5 Good; 0 Bad).
| > Good: EVDLGDQK, EVGALEVGFTR, GLEIGDFK, VDVQPSWMVK, VTLKR
| > Top BLAST hits:
| > BUDAPEST Details:
|-- EST Translation: 6 RF [-3, -2, -1, 1, 2, 3]
|-- 0 BLAST hits over 6 RF
|-- GE150931.1_RF-3 No BLAST hit (e<1.00e-04) to EHux_TaxaDB-THAPS.fas
|-- GE150931.1_RF-2 No BLAST hit (e<1.00e-04) to EHux_TaxaDB-THAPS.fas
|-- GE150931.1_RF-1 No BLAST hit (e<1.00e-04) to EHux_TaxaDB-THAPS.fas
|-- GE150931.1_RF1 No BLAST hit (e<1.00e-04) to EHux_TaxaDB-THAPS.fas
|-- GE150931.1_RF2 No BLAST hit (e<1.00e-04) to EHux_TaxaDB-THAPS.fas
|-- GE150931.1_RF3 No BLAST hit (e<1.00e-04) to EHux_TaxaDB-THAPS.fas
|-- Peptide ETSLRK found in RF-3
|-- Peptide EVDLGDQK found in RF2
|-- Peptide EVGALEVGFTR found in RF2
|-- Peptide GLEIGDFK found in RF2
|-- Peptide GVAAGR found in RF1
|-- Peptide LVGLVRGGER found in RF-2
|-- Peptide RPSTAQGEGR found in RF-1
|-- Peptide VDVQPSWMVK found in RF2
|-- Peptide VTLKR found in RF2
|-- Peptide VVLGRQGR found in RF-2
|-- Removed RF3 as no peptides match sequence.
|-- EST gi|208412524 converted into 5 RF: -3; -2; -1; 1; 2;
|-- Peptide ETSLRK found in different RF(s)
|-- Peptide GVAAGR found in different RF(s)
|-- Peptide LVGLVRGGER found in different RF(s)
|-- Peptide RPSTAQGEGR found in different RF(s)
|-- Peptide VVLGRQGR found in different RF(s)
|-- 5 of 10 peptides found in RF2
|-- REDUNDANT: All peptides found in gi|208405580_RF3
|-- FIESTA Consensus Sequence: EHUX130kBUD013
|-- Clustered FIESTA Consensus Sequence: EHUX130k08a No BLAST hit (e<1.00e-04) to EHux_TaxaDB-THAPS.fas


>gi|208412791_RF-3: REDUNDANT; 5 peptides (3 Good; 2 Bad).
| > Good: GPNTIAIR, MTIQGGALR, TYPFDPTVDSVQVLLK
| > Bad: PYWTRAAALQTR, VTGGER
| > Top BLAST hits:
|-- RF-3 01 [6.00e-49] TPSJGI23918_THAPS__TPSJGI23918 estExt_fgenesh1_pg.C_chr_90050
|-- RF-3 02 [6.00e-49] TPSJGI7881_THAPS__TPSJGI7881 fgenesh1_pg.C_chr_9000049
|-- RF-3 03 [6.00e-49] B8C7S9_THAPS__B8C7S9 SubName: Full=Predicted protein;
|-- RF-3 04 [6.00e-49] B8C7S8_THAPS__B8C7S8 SubName: Full=Putative uncharacterized protein;
|-- RF-3 05 [2.00e-46] B7GDC2_PHATR__B7GDC2 SubName: Full=Predicted protein;
|-- RF-3 06 [2.00e-46] B7FXS9_PHATR__B7FXS9 SubName: Full=Predicted protein;
|-- RF-3 07 [2.00e-46] B7FXS8_PHATR__B7FXS8 SubName: Full=Predicted protein;
|-- RF-3 08 [4.00e-46] TPSJGI7883_THAPS__TPSJGI7883 fgenesh1_pg.C_chr_9000051
|-- RF-3 09 [4.00e-46] B8C7T0_THAPS__B8C7T0 SubName: Full=Predicted protein;
|-- RF-3 10 [1.00e-21] TPSJGI24512_THAPS__TPSJGI24512 estExt_fgenesh1_pg.C_chr_120214
| > BUDAPEST Details:
|-- EST Translation: 6 RF [-3, -2, -1, 1, 2, 3]
|-- 10 BLAST hits over 6 RF
|-- RF-3: 10 hits
|-- RF-3 BLAST hits cover ORFs 1-1 of 5
|-- RF-3 sequence reduced to covered ORFs
|-- GE151263.1_RF-3 Similar (e=6.00e-49) to TPSJGI23918_THAPS__TPSJGI23918 estExt_fgenesh1_pg.C_chr_90050
|-- RF-2 removed: lacking BLAST hits.
|-- RF-1 removed: lacking BLAST hits.
|-- RF1 removed: lacking BLAST hits.
|-- RF2 removed: lacking BLAST hits.
|-- RF3 removed: lacking BLAST hits.
|-- Peptide GPNTIAIR found in RF-3
|-- Peptide MTIQGGALR found in RF-3
|-- Peptide PYWTRAAALQTR found in No RFs
|-- Peptide TYPFDPTVDSVQVLLK found in RF-3
|-- Peptide VTGGER found in No RFs
|-- EST gi|208412791 converted into 1 RF: -3;
|-- 3 of 3 peptides found in RF-3
|-- REDUNDANT: All peptides found in gi|208411415_RF2
|-- FIESTA Consensus Sequence: EHUX130kBUD034
|-- Clustered FIESTA Consensus Sequence: EHUX130k21a Similar (e=1.00e-80) to TPSJGI23918_THAPS__TPSJGI23918 estExt_fgenesh1_pg.C_chr_90050


>gi|208412793_RF1: REDUNDANT; 6 peptides (5 Good; 1 Bad).
| > Good: ESTLHLVLR, LIFAGK, TITLEVEPSDSIDNVK, TLSDYNIQK, TLTGK
| > Bad: SAWLS
| > Top BLAST hits:
|-- RF1 01 [1.00e-135] D0NTZ3_PHYIN__D0NTZ3 SubName: Full=Ubiquitin family protein, putative;
|-- RF1 02 [1.00e-135] B7FZS1_PHATR__B7FZS1 SubName: Full=Predicted protein; SubName: Full=Ubiquitin extension protein 4;
|-- RF1 03 [1.00e-134] Q9U5M1_PLAFA__Q9U5M1 SubName: Full=Polyubiquitin;
|-- RF1 04 [1.00e-134] Q7KQK2_PLAF7__Q7KQK2 SubName: Full=Polyubiquitin;
|-- RF1 05 [1.00e-134] B9QLP4_TOXGO__B9QLP4 SubName: Full=Polyubiquitin, putative;
|-- RF1 06 [1.00e-134] B9PQR7_TOXGO__B9PQR7 SubName: Full=Polyubiquitin, putative;
|-- RF1 07 [1.00e-134] B6KSB1_TOXGO__B6KSB1 SubName: Full=Polyubiquitin, putative;
|-- RF1 08 [1.00e-133] Q09GF1_PORYE__Q09GF1 SubName: Full=Polyubiquitin;
|-- RF1 09 [1.00e-133] C1N1Q7_MICPS__C1N1Q7 SubName: Full=Ubiquitin;
|-- RF1 10 [1.00e-133] A4S5I2_OSTLU__A4S5I2 SubName: Full=Predicted protein;
| > BUDAPEST Details:
|-- EST Translation: 6 RF [-3, -2, -1, 1, 2, 3]
|-- 14 BLAST hits over 6 RF
|-- RF-3 removed: lacking BLAST hits.
|-- RF-2: 4 hits
|-- RF-2 BLAST hits cover ORFs 1-4 of 4
|-- GE151265.1_RF-2 Similar (e=8.00e-30) to TPSJGI260868_THAPS__TPSJGI260868 thaps1_ua_kg.chr_1000128
|-- RF-1 removed: lacking BLAST hits.
|-- RF1: 10 hits
|-- RF1 BLAST hits cover ORFs 1-1 of 1
|-- GE151265.1_RF1 Similar (e=1.00e-135) to D0NTZ3_PHYIN__D0NTZ3 SubName: Full=Ubiquitin family protein, putative;
|-- RF2 removed: lacking BLAST hits.
|-- RF3 removed: lacking BLAST hits.
|-- Peptide ESTLHLVLR found in RF1
|-- Peptide LIFAGK found in RF1
|-- Peptide SAWLS found in No RFs
|-- Peptide TITLEVEPSDSIDNVK found in RF1
|-- Peptide TLSDYNIQK found in RF1
|-- Peptide TLTGK found in RF1
|-- Removed RF-2 as no peptides match sequence.
|-- EST gi|208412793 converted into 1 RF: 1;
|-- 5 of 5 peptides found in RF1
|-- REDUNDANT: All peptides found in gi|261420959_RF2
|-- FIESTA Consensus Sequence: EHUX130kBUD061
|-- Clustered FIESTA Consensus Sequence: EHUX130k01b Similar (e=1.00e-164) to D0NTZ3_PHYIN__D0NTZ3 SubName: Full=Ubiquitin family protein, putative;


>gi|208413169_RF3: REDUNDANT; 6 peptides (4 Good; 2 Bad).
| > Good: AGIVLPGDLSPSLGIK, RYEIMEIK, TFKLNAER, YEIMEIK
| > Bad: TCRPPASARSR, TXPRR
| > Top BLAST hits:
|-- RF3 01 [3.00e-85] Q2IA76_ISOGA__Q2IA76 SubName: Full=Chloroplast light harvesting protein isoform 3;
|-- RF3 02 [5.00e-72] Q2IA75_ISOGA__Q2IA75 SubName: Full=Chloroplast light harvesting protein isoform 4;
|-- RF3 03 [5.00e-35] Q2IA78_ISOGA__Q2IA78 SubName: Full=Chloroplast light harvesting protein isoform 1;
|-- RF3 04 [1.00e-31] Q2IA77_ISOGA__Q2IA77 SubName: Full=Chloroplast light harvesting protein isoform 2;
|-- RF3 05 [1.00e-23] P93863_SKECO__P93863 SubName: Full=Fucoxanthin-chlorophyll a/c light-harvesting protein; Flags: Fragment;
|-- RF3 06 [1.00e-23] O36046_SKECO__O36046 SubName: Full=Fucoxanthin-chlorophyll a/c light-harvesting protein; Flags: Fragment;
|-- RF3 07 [2.00e-23] B8CEV8_THAPS__B8CEV8 SubName: Full=Fucoxanthin chlorophyll a/c protein 2; Flags: Fragment;
|-- RF3 08 [7.00e-23] TPSJGI38583_THAPS__TPSJGI38583 e_gw1.22.163.1
|-- RF3 09 [7.00e-23] TPSJGI38494_THAPS__TPSJGI38494 e_gw1.20.149.1
|-- RF3 10 [7.00e-23] B8CFW3_THAPS__B8CFW3 SubName: Full=Fucoxanthin chlorophyll a/c protein 1; Flags: Fragment;
| > BUDAPEST Details:
|-- EST Translation: 6 RF [-3, -2, -1, 1, 2, 3]
|-- 10 BLAST hits over 6 RF
|-- RF-3 removed: lacking BLAST hits.
|-- RF-2 removed: lacking BLAST hits.
|-- RF-1 removed: lacking BLAST hits.
|-- RF1 removed: lacking BLAST hits.
|-- RF2 removed: lacking BLAST hits.
|-- RF3: 10 hits
|-- RF3 BLAST hits cover ORFs 1-1 of 3
|-- RF3 sequence reduced to covered ORFs
|-- GE153138.1_RF3 Similar (e=3.00e-85) to Q2IA76_ISOGA__Q2IA76 SubName: Full=Chloroplast light harvesting protein isoform 3;
|-- Peptide AGIVLPGDLSPSLGIK found in RF3
|-- Peptide RYEIMEIK found in RF3
|-- Peptide TCRPPASARSR found in No RFs
|-- Peptide TFKLNAER found in RF3
|-- Peptide TXPRR found in No RFs
|-- Peptide YEIMEIK found in RF3
|-- EST gi|208413169 converted into 1 RF: 3;
|-- 4 of 4 peptides found in RF3
|-- REDUNDANT: All peptides found in gi|208404640_RF2
|-- FIESTA Consensus Sequence: EHUX130kBUD019
|-- Clustered FIESTA Consensus Sequence: EHUX130k12a Similar (e=7.00e-87) to Q2IA76_ISOGA__Q2IA76 SubName: Full=Chloroplast light harvesting protein isoform 3;


>gi|208413370_RF2: UNIQUE; 2 peptides (1 Good; 1 Bad).
| > Good: GGDIQELIDIMDAK
| > Bad: SLAVRAAQSI
| > Top BLAST hits:
|-- RF2 01 [1.00e-46] D8LP24_ECTSI__D8LP24 RecName: Full=Pyruvate kinase;          EC=2.7.1.40;
|-- RF2 02 [3.00e-45] D7FPK7_ECTSI__D7FPK7 RecName: Full=Pyruvate kinase;          EC=2.7.1.40;
|-- RF2 03 [4.00e-45] C1MPG8_MICPS__C1MPG8 RecName: Full=Pyruvate kinase;          EC=2.7.1.40;
|-- RF2 04 [5.00e-45] Q2TSX0_PHATR__Q2TSX0 RecName: Full=Pyruvate kinase;          EC=2.7.1.40;
|-- RF2 05 [5.00e-45] B8XA72_PHATR__B8XA72 RecName: Full=Pyruvate kinase;          EC=2.7.1.40;
|-- RF2 06 [5.00e-45] B7G6Z9_PHATR__B7G6Z9 RecName: Full=Pyruvate kinase;          EC=2.7.1.40;
|-- RF2 07 [9.00e-45] A8JDX9_CHLRE__A8JDX9 RecName: Full=Pyruvate kinase;          EC=2.7.1.40; Flags: Fragment;
|-- RF2 08 [9.00e-45] A8JDX8_CHLRE__A8JDX8 RecName: Full=Pyruvate kinase;          EC=2.7.1.40;
|-- RF2 09 [3.00e-44] C1MT92_MICPS__C1MT92 RecName: Full=Pyruvate kinase;          EC=2.7.1.40;
|-- RF2 10 [6.00e-44] Q2TSW6_ACHBI__Q2TSW6 RecName: Full=Pyruvate kinase;          EC=2.7.1.40;
| > BUDAPEST Details:
|-- EST Translation: 6 RF [-3, -2, -1, 1, 2, 3]
|-- 10 BLAST hits over 6 RF
|-- RF-3 removed: lacking BLAST hits.
|-- RF-2 removed: lacking BLAST hits.
|-- RF-1 removed: lacking BLAST hits.
|-- RF1 removed: lacking BLAST hits.
|-- RF2: 10 hits
|-- RF2 BLAST hits cover ORFs 1-1 of 1
|-- GE154431.1_RF2 Similar (e=1.00e-46) to D8LP24_ECTSI__D8LP24 RecName: Full=Pyruvate kinase;          EC=2.7.1.40;
|-- RF3 removed: lacking BLAST hits.
|-- Peptide GGDIQELIDIMDAK found in RF2
|-- Peptide SLAVRAAQSI found in No RFs
|-- EST gi|208413370 converted into 1 RF: 2;
|-- 1 of 1 peptides found in RF2
|-- FIESTA Consensus Sequence: EHUX130kBUD062
|-- Removed by MinPep filter


>gi|208413842_RF2: UNIQUE; 6 peptides (2 Good; 4 Bad).
| > Good: DLVEVLAAGK, LLGSLEGK
| > Bad: AGILTGWEGV, ASQSLARHR, KQMER, SGGAGVAAELGQKVR
| > Top BLAST hits:
|-- RF2 01 [3.00e-06] TPSJGI20069_THAPS__TPSJGI20069 gw1.2.803.1
|-- RF2 02 [3.00e-06] B8BTG2_THAPS__B8BTG2 SubName: Full=60S ACIDIC ribosomal protein P2; Flags: Fragment;
|-- RF2 03 [1.00e-05] B7GA61_PHATR__B7GA61 SubName: Full=Predicted protein;
|-- RF2 04 [3.00e-05] C1MX55_MICPS__C1MX55 SubName: Full=Predicted protein;
| > BUDAPEST Details:
|-- EST Translation: 6 RF [-3, -2, -1, 1, 2, 3]
|-- 4 BLAST hits over 6 RF
|-- RF-3 removed: lacking BLAST hits.
|-- RF-2 removed: lacking BLAST hits.
|-- RF-1 removed: lacking BLAST hits.
|-- RF1 removed: lacking BLAST hits.
|-- RF2: 4 hits
|-- RF2 BLAST hits cover ORFs 1-1 of 3
|-- RF2 sequence reduced to covered ORFs
|-- GE156053.1_RF2 Similar (e=3.00e-06) to TPSJGI20069_THAPS__TPSJGI20069 gw1.2.803.1
|-- RF3 removed: lacking BLAST hits.
|-- Peptide AGILTGWEGV found in No RFs
|-- Peptide ASQSLARHR found in No RFs
|-- Peptide DLVEVLAAGK found in RF2
|-- Peptide KQMER found in No RFs
|-- Peptide LLGSLEGK found in RF2
|-- Peptide SGGAGVAAELGQKVR found in No RFs
|-- EST gi|208413842 converted into 1 RF: 2;
|-- 2 of 2 peptides found in RF2
|-- FIESTA Consensus Sequence: EHUX130kBUD191
|-- Clustered FIESTA Consensus Sequence: EHUX130k90a Similar (e=1.00e-06) to TPSJGI20069_THAPS__TPSJGI20069 gw1.2.803.1


>gi|208414110_RF2: UNIQUE; 2 peptides (1 Good; 1 Bad).
| > Good: LSDDDIANVAAYVIK
| > Bad: VLLFNK
| > Top BLAST hits:
|-- RF2 01 [4.00e-35] TPSJGI35934_THAPS__TPSJGI35934 e_gw1.8.312.1
|-- RF2 02 [4.00e-35] B8C6L5_THAPS__B8C6L5 SubName: Full=Putative uncharacterized protein;
|-- RF2 03 [9.00e-33] Q8GTB5_PHATR__Q8GTB5 SubName: Full=Cytochrome c6; SubName: Full=Precursor cytochrome c6;
|-- RF2 04 [2.00e-32] B5Y578_PHATR__B5Y578 SubName: Full=Cytochrome c6, cytochrome c553;
|-- RF2 05 [8.00e-32] Q5ENQ9_ISOGA__Q5ENQ9 SubName: Full=Chloroplast cytochrome c6; Flags: Fragment;
|-- RF2 06 [1.00e-30] Q5K246_GUITH__Q5K246 SubName: Full=Putative cytochrome c6; Flags: Fragment;
|-- RF2 07 [8.00e-24] Q8GTB2_CHLVU__Q8GTB2 SubName: Full=Precursor cytochrome c6;
|-- RF2 08 [2.00e-23] A8J9G6_CHLRE__A8J9G6 SubName: Full=Cytochrome c6;
|-- RF2 09 [2.00e-23] CYC6_CHLRE__P08197 RecName: Full=Cytochrome c6, chloroplastic; AltName: Full=Cytochrome c-552; AltName: Full=Cytochrome c-553; AltName: Full=Cytochrome c553; AltName: Full=Soluble cytochrome f; Flags: Precursor;
|-- RF2 10 [7.00e-23] B2XTS3_HETA4__B2XTS3 SubName: Full=Cytochrome c553;
| > BUDAPEST Details:
|-- EST Translation: 6 RF [-3, -2, -1, 1, 2, 3]
|-- 10 BLAST hits over 6 RF
|-- RF-3 removed: lacking BLAST hits.
|-- RF-2 removed: lacking BLAST hits.
|-- RF-1 removed: lacking BLAST hits.
|-- RF1 removed: lacking BLAST hits.
|-- RF2: 10 hits
|-- RF2 BLAST hits cover ORFs 1-1 of 3
|-- RF2 sequence reduced to covered ORFs
|-- GE156126.1_RF2 Similar (e=4.00e-35) to TPSJGI35934_THAPS__TPSJGI35934 e_gw1.8.312.1
|-- RF3 removed: lacking BLAST hits.
|-- Peptide LSDDDIANVAAYVIK found in RF2
|-- Peptide VLLFNK found in No RFs
|-- EST gi|208414110 converted into 1 RF: 2;
|-- 1 of 1 peptides found in RF2
|-- FIESTA Consensus Sequence: EHUX130kBUD192
|-- Removed by MinPep filter


>gi|208414365_RF2: UNIQUE; 2 peptides (1 Good; 1 Bad).
| > Good: VQTEEERELAELEASMAM
| > Bad: GARVSSL
| > Top BLAST hits:
|-- RF2 01 [2.00e-24] D8LAT7_ECTSI__D8LAT7 SubName: Full=Putative uncharacterized protein;
|-- RF2 02 [1.00e-22] D0NKZ3_PHYIN__D0NKZ3 SubName: Full=Putative uncharacterized protein;
|-- RF2 03 [2.00e-21] B7G511_PHATR__B7G511 SubName: Full=Predicted protein;
|-- RF2 04 [3.00e-18] C1N8B1_MICPS__C1N8B1 SubName: Full=Predicted protein;
|-- RF2 05 [3.00e-15] Q00T60_OSTTA__Q00T60 SubName: Full=B1008E06.13 gene product (ISS);
|-- RF2 06 [8.00e-15] D8UJA0_VOLCA__D8UJA0 SubName: Full=Putative uncharacterized protein;
|-- RF2 07 [2.00e-14] A4S9E2_OSTLU__A4S9E2 SubName: Full=Predicted protein;
|-- RF2 08 [3.00e-14] TPSBD409_THAPS__TPSBD409 fgenesh1_kg.C_bd_8x51000001
|-- RF2 09 [3.00e-14] B8LE52_THAPS__B8LE52 SubName: Full=Copia-like retroelement pol polyprotein found-like protein; Flags: Fragment;
|-- RF2 10 [2.00e-12] A8J237_CHLRE__A8J237 SubName: Full=Component of the ESCRT-III complex;
| > BUDAPEST Details:
|-- EST Translation: 6 RF [-3, -2, -1, 1, 2, 3]
|-- 10 BLAST hits over 6 RF
|-- RF-3 removed: lacking BLAST hits.
|-- RF-2 removed: lacking BLAST hits.
|-- RF-1 removed: lacking BLAST hits.
|-- RF1 removed: lacking BLAST hits.
|-- RF2: 10 hits
|-- RF2 BLAST hits cover ORFs 1-1 of 2
|-- RF2 sequence reduced to covered ORFs
|-- GE154210.1_RF2 Similar (e=2.00e-24) to D8LAT7_ECTSI__D8LAT7 SubName: Full=Putative uncharacterized protein;
|-- RF3 removed: lacking BLAST hits.
|-- Peptide GARVSSL found in No RFs
|-- Peptide VQTEEERELAELEASMAM found in RF2
|-- EST gi|208414365 converted into 1 RF: 2;
|-- 1 of 1 peptides found in RF2
|-- FIESTA Consensus Sequence: EHUX130kBUD066
|-- Removed by MinPep filter


>gi|208414551_RF-2: UNIQUE; 3 peptides (2 Good; 1 Bad).
| > Good: ALHDEL, EVEALMADPAFK
| > Bad: GGGAQQLK
| > Top BLAST hits:
|-- RF-2 01 [8.00e-10] Q2IA30_KARMI__Q2IA30 SubName: Full=Chloroplast light harvesting protein isoform 10;
|-- RF-2 02 [3.00e-07] Q2IA32_KARMI__Q2IA32 SubName: Full=Chloroplast light harvesting protein isoform 8;
|-- RF-2 03 [8.00e-07] A7YXS9_KARMI__A7YXS9 SubName: Full=Chloroplast light harvesting protein isoform 12;
|-- RF-2 04 [1.00e-05] Q2IA29_KARMI__Q2IA29 SubName: Full=Chloroplast light harvesting protein isoform 11; Flags: Fragment;
|-- RF-2 05 [1.00e-05] D7G5P4_ECTSI__D7G5P4 SubName: Full=Putative uncharacterized protein;
|-- RF-2 06 [3.00e-05] Q2IA28_KARMI__Q2IA28 SubName: Full=Chloroplast light harvesting protein isoform 12;
|-- RF-2 07 [7.00e-05] Q2IA31_KARMI__Q2IA31 SubName: Full=Chloroplast light harvesting protein isoform 9; Flags: Fragment;
| > BUDAPEST Details:
|-- EST Translation: 6 RF [-3, -2, -1, 1, 2, 3]
|-- 7 BLAST hits over 6 RF
|-- RF-3 removed: lacking BLAST hits.
|-- RF-2: 7 hits
|-- RF-2 BLAST hits cover ORFs 1-1 of 5
|-- RF-2 sequence reduced to covered ORFs
|-- GE156346.1_RF-2 Similar (e=8.00e-10) to Q2IA30_KARMI__Q2IA30 SubName: Full=Chloroplast light harvesting protein isoform 10;
|-- RF-1 removed: lacking BLAST hits.
|-- RF1 removed: lacking BLAST hits.
|-- RF2 removed: lacking BLAST hits.
|-- RF3 removed: lacking BLAST hits.
|-- Peptide ALHDEL found in RF-2
|-- Peptide EVEALMADPAFK found in RF-2
|-- Peptide GGGAQQLK found in No RFs
|-- EST gi|208414551 converted into 1 RF: -2;
|-- 2 of 2 peptides found in RF-2
|-- FIESTA Consensus Sequence: EHUX130kBUD157
|-- Clustered FIESTA Consensus Sequence: EHUX130k69a Similar (e=6.00e-10) to Q2IA30_KARMI__Q2IA30 SubName: Full=Chloroplast light harvesting protein isoform 10;


>gi|208414552_RF1: REDUNDANT; 3 peptides (1 Good; 2 Bad).
| > Good: EVEALMADPAFK
| > Bad: RSAPAPAAATGGER, SAPAPAAATGGER
| > Top BLAST hits:
|-- RF1 01 [4.00e-09] Q2IA30_KARMI__Q2IA30 SubName: Full=Chloroplast light harvesting protein isoform 10;
|-- RF1 02 [1.00e-06] A7YXS9_KARMI__A7YXS9 SubName: Full=Chloroplast light harvesting protein isoform 12;
|-- RF1 03 [2.00e-06] Q2IA32_KARMI__Q2IA32 SubName: Full=Chloroplast light harvesting protein isoform 8;
|-- RF1 04 [2.00e-05] Q2IA29_KARMI__Q2IA29 SubName: Full=Chloroplast light harvesting protein isoform 11; Flags: Fragment;
|-- RF1 05 [3.00e-05] D7G5P4_ECTSI__D7G5P4 SubName: Full=Putative uncharacterized protein;
|-- RF1 06 [1.00e-04] Q2IA28_KARMI__Q2IA28 SubName: Full=Chloroplast light harvesting protein isoform 12;
| > BUDAPEST Details:
|-- EST Translation: 6 RF [-3, -2, -1, 1, 2, 3]
|-- 6 BLAST hits over 6 RF
|-- RF-3 removed: lacking BLAST hits.
|-- RF-2 removed: lacking BLAST hits.
|-- RF-1 removed: lacking BLAST hits.
|-- RF1: 6 hits
|-- RF1 BLAST hits cover ORFs 5-5 of 5
|-- RF1 sequence reduced to covered ORFs
|-- GE156347.1_RF1 Similar (e=4.00e-09) to Q2IA30_KARMI__Q2IA30 SubName: Full=Chloroplast light harvesting protein isoform 10;
|-- RF2 removed: lacking BLAST hits.
|-- RF3 removed: lacking BLAST hits.
|-- Peptide EVEALMADPAFK found in RF1
|-- Peptide RSAPAPAAATGGER found in No RFs
|-- Peptide SAPAPAAATGGER found in No RFs
|-- EST gi|208414552 converted into 1 RF: 1;
|-- 1 of 1 peptides found in RF1
|-- REDUNDANT: All peptides found in gi|208414551_RF-2
|-- FIESTA Consensus Sequence: EHUX130kBUD157
|-- Clustered FIESTA Consensus Sequence: EHUX130k69a Similar (e=6.00e-10) to Q2IA30_KARMI__Q2IA30 SubName: Full=Chloroplast light harvesting protein isoform 10;


>gi|208415654_RF1: REDUNDANT; 8 peptides (4 Good; 4 Bad).
| > Good: AGIVLPGDLSPSLGIK, RYEIMEIK, TFKLNAER, YEIMEIK
| > Bad: APSLCR, GGADGR, PLDIFTQR, TCRPPASARSR
| > Top BLAST hits:
|-- RF1 01 [5.00e-87] Q2IA76_ISOGA__Q2IA76 SubName: Full=Chloroplast light harvesting protein isoform 3;
|-- RF1 02 [9.00e-74] Q2IA75_ISOGA__Q2IA75 SubName: Full=Chloroplast light harvesting protein isoform 4;
|-- RF1 03 [5.00e-35] Q2IA78_ISOGA__Q2IA78 SubName: Full=Chloroplast light harvesting protein isoform 1;
|-- RF1 04 [5.00e-32] Q2IA77_ISOGA__Q2IA77 SubName: Full=Chloroplast light harvesting protein isoform 2;
|-- RF1 05 [1.00e-23] P93863_SKECO__P93863 SubName: Full=Fucoxanthin-chlorophyll a/c light-harvesting protein; Flags: Fragment;
|-- RF1 06 [1.00e-23] O36046_SKECO__O36046 SubName: Full=Fucoxanthin-chlorophyll a/c light-harvesting protein; Flags: Fragment;
|-- RF1 07 [1.00e-23] B7FRW4_PHATR__B7FRW4 SubName: Full=Protein fucoxanthin chlorophyll a/c protein;
|-- RF1 08 [1.00e-23] FCPB_PHATR__Q08585 RecName: Full=Fucoxanthin-chlorophyll a-c binding protein B, chloroplastic; Flags: Precursor;
|-- RF1 09 [2.00e-23] B8CEV8_THAPS__B8CEV8 SubName: Full=Fucoxanthin chlorophyll a/c protein 2; Flags: Fragment;
|-- RF1 10 [7.00e-23] TPSJGI38583_THAPS__TPSJGI38583 e_gw1.22.163.1
| > BUDAPEST Details:
|-- EST Translation: 6 RF [-3, -2, -1, 1, 2, 3]
|-- 10 BLAST hits over 6 RF
|-- RF-3 removed: lacking BLAST hits.
|-- RF-2 removed: lacking BLAST hits.
|-- RF-1 removed: lacking BLAST hits.
|-- RF1: 10 hits
|-- RF1 BLAST hits cover ORFs 1-1 of 3
|-- RF1 sequence reduced to covered ORFs
|-- GE153207.1_RF1 Similar (e=5.00e-87) to Q2IA76_ISOGA__Q2IA76 SubName: Full=Chloroplast light harvesting protein isoform 3;
|-- RF2 removed: lacking BLAST hits.
|-- RF3 removed: lacking BLAST hits.
|-- Peptide AGIVLPGDLSPSLGIK found in RF1
|-- Peptide APSLCR found in No RFs
|-- Peptide GGADGR found in No RFs
|-- Peptide PLDIFTQR found in No RFs
|-- Peptide RYEIMEIK found in RF1
|-- Peptide TCRPPASARSR found in No RFs
|-- Peptide TFKLNAER found in RF1
|-- Peptide YEIMEIK found in RF1
|-- EST gi|208415654 converted into 1 RF: 1;
|-- 4 of 4 peptides found in RF1
|-- REDUNDANT: All peptides found in gi|208404640_RF2
|-- FIESTA Consensus Sequence: EHUX130kBUD019
|-- Clustered FIESTA Consensus Sequence: EHUX130k12a Similar (e=7.00e-87) to Q2IA76_ISOGA__Q2IA76 SubName: Full=Chloroplast light harvesting protein isoform 3;


>gi|208416283_RF-1: UNIQUE; 1 peptides (1 Good; 0 Bad).
| > Good: APPAR
| > Top BLAST hits:
| > BUDAPEST Details:
|-- EST Translation: 6 RF [-3, -2, -1, 1, 2, 3]
|-- 0 BLAST hits over 6 RF
|-- GE154356.1_RF-3 No BLAST hit (e<1.00e-04) to EHux_TaxaDB-THAPS.fas
|-- GE154356.1_RF-2 No BLAST hit (e<1.00e-04) to EHux_TaxaDB-THAPS.fas
|-- GE154356.1_RF-1 No BLAST hit (e<1.00e-04) to EHux_TaxaDB-THAPS.fas
|-- GE154356.1_RF1 No BLAST hit (e<1.00e-04) to EHux_TaxaDB-THAPS.fas
|-- GE154356.1_RF2 No BLAST hit (e<1.00e-04) to EHux_TaxaDB-THAPS.fas
|-- GE154356.1_RF3 No BLAST hit (e<1.00e-04) to EHux_TaxaDB-THAPS.fas
|-- Peptide AAEMEAQGK found in RF2
|-- Peptide APPAR found in RF-1
|-- Peptide FMISDAGDFFTELSK found in RF2
|-- Peptide GSGPMSGVK found in RF2
|-- Peptide LPAGRLELLR found in RF-2
|-- Peptide QPYWLCLECGA found in RF3
|-- Peptide SSTSRR found in RF3
|-- Peptide SVAGHAPSLLR found in RF2
|-- Peptide VFLHVGILR found in RF-2
|-- Removed RF-3 as no peptides match sequence.
|-- Removed RF1 as no peptides match sequence.
|-- EST gi|208416283 converted into 4 RF: -2; -1; 2; 3;
|-- Peptide AAEMEAQGK found in different RF(s)
|-- Peptide FMISDAGDFFTELSK found in different RF(s)
|-- Peptide GSGPMSGVK found in different RF(s)
|-- Peptide LPAGRLELLR found in different RF(s)
|-- Peptide QPYWLCLECGA found in different RF(s)
|-- Peptide SSTSRR found in different RF(s)
|-- Peptide SVAGHAPSLLR found in different RF(s)
|-- Peptide VFLHVGILR found in different RF(s)
|-- 1 of 9 peptides found in RF-1
|-- FIESTA Consensus Sequence: EHUX130kBUD024
|-- Removed by MinPep filter


>gi|208416283_RF-2: UNIQUE; 2 peptides (2 Good; 0 Bad).
| > Good: LPAGRLELLR, VFLHVGILR
| > Top BLAST hits:
| > BUDAPEST Details:
|-- EST Translation: 6 RF [-3, -2, -1, 1, 2, 3]
|-- 0 BLAST hits over 6 RF
|-- GE154356.1_RF-3 No BLAST hit (e<1.00e-04) to EHux_TaxaDB-THAPS.fas
|-- GE154356.1_RF-2 No BLAST hit (e<1.00e-04) to EHux_TaxaDB-THAPS.fas
|-- GE154356.1_RF-1 No BLAST hit (e<1.00e-04) to EHux_TaxaDB-THAPS.fas
|-- GE154356.1_RF1 No BLAST hit (e<1.00e-04) to EHux_TaxaDB-THAPS.fas
|-- GE154356.1_RF2 No BLAST hit (e<1.00e-04) to EHux_TaxaDB-THAPS.fas
|-- GE154356.1_RF3 No BLAST hit (e<1.00e-04) to EHux_TaxaDB-THAPS.fas
|-- Peptide AAEMEAQGK found in RF2
|-- Peptide APPAR found in RF-1
|-- Peptide FMISDAGDFFTELSK found in RF2
|-- Peptide GSGPMSGVK found in RF2
|-- Peptide LPAGRLELLR found in RF-2
|-- Peptide QPYWLCLECGA found in RF3
|-- Peptide SSTSRR found in RF3
|-- Peptide SVAGHAPSLLR found in RF2
|-- Peptide VFLHVGILR found in RF-2
|-- Removed RF-3 as no peptides match sequence.
|-- Removed RF1 as no peptides match sequence.
|-- EST gi|208416283 converted into 4 RF: -2; -1; 2; 3;
|-- Peptide AAEMEAQGK found in different RF(s)
|-- Peptide APPAR found in different RF(s)
|-- Peptide FMISDAGDFFTELSK found in different RF(s)
|-- Peptide GSGPMSGVK found in different RF(s)
|-- Peptide QPYWLCLECGA found in different RF(s)
|-- Peptide SSTSRR found in different RF(s)
|-- Peptide SVAGHAPSLLR found in different RF(s)
|-- 2 of 9 peptides found in RF-2
|-- FIESTA Consensus Sequence: EHUX130kBUD028
|-- Clustered FIESTA Consensus Sequence: EHUX130k16a No BLAST hit (e<1.00e-04) to EHux_TaxaDB-THAPS.fas


>gi|208416283_RF2: UNIQUE; 4 peptides (4 Good; 0 Bad).
| > Good: AAEMEAQGK, FMISDAGDFFTELSK, GSGPMSGVK, SVAGHAPSLLR
| > Top BLAST hits:
| > BUDAPEST Details:
|-- EST Translation: 6 RF [-3, -2, -1, 1, 2, 3]
|-- 0 BLAST hits over 6 RF
|-- GE154356.1_RF-3 No BLAST hit (e<1.00e-04) to EHux_TaxaDB-THAPS.fas
|-- GE154356.1_RF-2 No BLAST hit (e<1.00e-04) to EHux_TaxaDB-THAPS.fas
|-- GE154356.1_RF-1 No BLAST hit (e<1.00e-04) to EHux_TaxaDB-THAPS.fas
|-- GE154356.1_RF1 No BLAST hit (e<1.00e-04) to EHux_TaxaDB-THAPS.fas
|-- GE154356.1_RF2 No BLAST hit (e<1.00e-04) to EHux_TaxaDB-THAPS.fas
|-- GE154356.1_RF3 No BLAST hit (e<1.00e-04) to EHux_TaxaDB-THAPS.fas
|-- Peptide AAEMEAQGK found in RF2
|-- Peptide APPAR found in RF-1
|-- Peptide FMISDAGDFFTELSK found in RF2
|-- Peptide GSGPMSGVK found in RF2
|-- Peptide LPAGRLELLR found in RF-2
|-- Peptide QPYWLCLECGA found in RF3
|-- Peptide SSTSRR found in RF3
|-- Peptide SVAGHAPSLLR found in RF2
|-- Peptide VFLHVGILR found in RF-2
|-- Removed RF-3 as no peptides match sequence.
|-- Removed RF1 as no peptides match sequence.
|-- EST gi|208416283 converted into 4 RF: -2; -1; 2; 3;
|-- Peptide APPAR found in different RF(s)
|-- Peptide LPAGRLELLR found in different RF(s)
|-- Peptide QPYWLCLECGA found in different RF(s)
|-- Peptide SSTSRR found in different RF(s)
|-- Peptide VFLHVGILR found in different RF(s)
|-- 4 of 9 peptides found in RF2
|-- FIESTA Consensus Sequence: EHUX130kBUD033
|-- Clustered FIESTA Consensus Sequence: EHUX130k20a No BLAST hit (e<1.00e-04) to EHux_TaxaDB-THAPS.fas


>gi|208416283_RF3: UNIQUE; 2 peptides (2 Good; 0 Bad).
| > Good: QPYWLCLECGA, SSTSRR
| > Top BLAST hits:
| > BUDAPEST Details:
|-- EST Translation: 6 RF [-3, -2, -1, 1, 2, 3]
|-- 0 BLAST hits over 6 RF
|-- GE154356.1_RF-3 No BLAST hit (e<1.00e-04) to EHux_TaxaDB-THAPS.fas
|-- GE154356.1_RF-2 No BLAST hit (e<1.00e-04) to EHux_TaxaDB-THAPS.fas
|-- GE154356.1_RF-1 No BLAST hit (e<1.00e-04) to EHux_TaxaDB-THAPS.fas
|-- GE154356.1_RF1 No BLAST hit (e<1.00e-04) to EHux_TaxaDB-THAPS.fas
|-- GE154356.1_RF2 No BLAST hit (e<1.00e-04) to EHux_TaxaDB-THAPS.fas
|-- GE154356.1_RF3 No BLAST hit (e<1.00e-04) to EHux_TaxaDB-THAPS.fas
|-- Peptide AAEMEAQGK found in RF2
|-- Peptide APPAR found in RF-1
|-- Peptide FMISDAGDFFTELSK found in RF2
|-- Peptide GSGPMSGVK found in RF2
|-- Peptide LPAGRLELLR found in RF-2
|-- Peptide QPYWLCLECGA found in RF3
|-- Peptide SSTSRR found in RF3
|-- Peptide SVAGHAPSLLR found in RF2
|-- Peptide VFLHVGILR found in RF-2
|-- Removed RF-3 as no peptides match sequence.
|-- Removed RF1 as no peptides match sequence.
|-- EST gi|208416283 converted into 4 RF: -2; -1; 2; 3;
|-- Peptide AAEMEAQGK found in different RF(s)
|-- Peptide APPAR found in different RF(s)
|-- Peptide FMISDAGDFFTELSK found in different RF(s)
|-- Peptide GSGPMSGVK found in different RF(s)
|-- Peptide LPAGRLELLR found in different RF(s)
|-- Peptide SVAGHAPSLLR found in different RF(s)
|-- Peptide VFLHVGILR found in different RF(s)
|-- 2 of 9 peptides found in RF3
|-- FIESTA Consensus Sequence: EHUX130kBUD029
|-- Clustered FIESTA Consensus Sequence: EHUX130k17a No BLAST hit (e<1.00e-04) to EHux_TaxaDB-THAPS.fas


>gi|208416317_RF2: UNIQUE; 5 peptides (3 Good; 2 Bad).
| > Good: AGLQFPVGR, ATIAGGGVIPHIHK, GDEELDTLIK
| > Bad: GATAHALLR, HGGGAAAGS
| > Top BLAST hits:
|-- RF2 01 [2.00e-39] Q01FA5_OSTTA__Q01FA5 RecName: Full=Histone H2A;
|-- RF2 02 [2.00e-39] D8UC14_VOLCA__D8UC14 RecName: Full=Histone H2A;
|-- RF2 03 [2.00e-39] C1MVY5_MICPS__C1MVY5 RecName: Full=Histone H2A;
|-- RF2 04 [2.00e-39] A8HRZ9_CHLRE__A8HRZ9 RecName: Full=Histone H2A;
|-- RF2 05 [3.00e-39] D0MWJ7_PHYIN__D0MWJ7 RecName: Full=Histone H2A;
|-- RF2 06 [6.00e-39] Q8MZS6_TOXGO__Q8MZS6 RecName: Full=Histone H2A;
|-- RF2 07 [6.00e-39] B9QQB1_TOXGO__B9QQB1 RecName: Full=Histone H2A;
|-- RF2 08 [6.00e-39] B6KV70_TOXGO__B6KV70 RecName: Full=Histone H2A;
|-- RF2 09 [1.00e-38] A4RSQ1_OSTLU__A4RSQ1 RecName: Full=Histone H2A;
|-- RF2 10 [1.00e-38] O97320_PLAF7__O97320 RecName: Full=Histone H2A;
| > BUDAPEST Details:
|-- EST Translation: 6 RF [-3, -2, -1, 1, 2, 3]
|-- 10 BLAST hits over 6 RF
|-- RF-3 removed: lacking BLAST hits.
|-- RF-2 removed: lacking BLAST hits.
|-- RF-1 removed: lacking BLAST hits.
|-- RF1 removed: lacking BLAST hits.
|-- RF2: 10 hits
|-- RF2 BLAST hits cover ORFs 1-1 of 7
|-- RF2 sequence reduced to covered ORFs
|-- GE154364.1_RF2 Similar (e=2.00e-39) to Q01FA5_OSTTA__Q01FA5 RecName: Full=Histone H2A;
|-- RF3 removed: lacking BLAST hits.
|-- Peptide AGLQFPVGR found in RF2
|-- Peptide ATIAGGGVIPHIHK found in RF2
|-- Peptide GATAHALLR found in No RFs
|-- Peptide GDEELDTLIK found in RF2
|-- Peptide HGGGAAAGS found in No RFs
|-- EST gi|208416317 converted into 1 RF: 2;
|-- 3 of 3 peptides found in RF2
|-- FIESTA Consensus Sequence: EHUX130kBUD188
|-- Clustered FIESTA Consensus Sequence: EHUX130k87a Similar (e=3.00e-44) to Q01FA5_OSTTA__Q01FA5 RecName: Full=Histone H2A;


>gi|208416599_RF-1: UNIQUE; 1 peptides (1 Good; 0 Bad).
| > Good: QNEERELEQHR
| > Top BLAST hits:
| > BUDAPEST Details:
|-- EST Translation: 6 RF [-3, -2, -1, 1, 2, 3]
|-- 0 BLAST hits over 6 RF
|-- GE153775.1_RF-3 No BLAST hit (e<1.00e-04) to EHux_TaxaDB-THAPS.fas
|-- GE153775.1_RF-2 No BLAST hit (e<1.00e-04) to EHux_TaxaDB-THAPS.fas
|-- GE153775.1_RF-1 No BLAST hit (e<1.00e-04) to EHux_TaxaDB-THAPS.fas
|-- GE153775.1_RF1 No BLAST hit (e<1.00e-04) to EHux_TaxaDB-THAPS.fas
|-- GE153775.1_RF2 No BLAST hit (e<1.00e-04) to EHux_TaxaDB-THAPS.fas
|-- GE153775.1_RF3 No BLAST hit (e<1.00e-04) to EHux_TaxaDB-THAPS.fas
|-- Peptide AFAAQAVK found in RF2
|-- Peptide AGGRGR found in RF3
|-- Peptide ELDEDEVGELVGDELDTYLR found in RF1
|-- Peptide GAAER found in RF3
|-- Peptide GLYGIYWK found in RF1
|-- Peptide HDQDAK found in RF3
|-- Peptide PSATSYLSMLLK found in RF1
|-- Peptide QNEERELEQHR found in RF-1
|-- Peptide RTASAMER found in RF2
|-- Removed RF-3 as no peptides match sequence.
|-- Removed RF-2 as no peptides match sequence.
|-- EST gi|208416599 converted into 4 RF: -1; 1; 2; 3;
|-- Peptide AFAAQAVK found in different RF(s)
|-- Peptide AGGRGR found in different RF(s)
|-- Peptide ELDEDEVGELVGDELDTYLR found in different RF(s)
|-- Peptide GAAER found in different RF(s)
|-- Peptide GLYGIYWK found in different RF(s)
|-- Peptide HDQDAK found in different RF(s)
|-- Peptide PSATSYLSMLLK found in different RF(s)
|-- Peptide RTASAMER found in different RF(s)
|-- 1 of 9 peptides found in RF-1
|-- FIESTA Consensus Sequence: EHUX130kBUD042
|-- Removed by MinPep filter


>gi|208416599_RF1: UNIQUE; 3 peptides (3 Good; 0 Bad).
| > Good: ELDEDEVGELVGDELDTYLR, GLYGIYWK, PSATSYLSMLLK
| > Top BLAST hits:
| > BUDAPEST Details:
|-- EST Translation: 6 RF [-3, -2, -1, 1, 2, 3]
|-- 0 BLAST hits over 6 RF
|-- GE153775.1_RF-3 No BLAST hit (e<1.00e-04) to EHux_TaxaDB-THAPS.fas
|-- GE153775.1_RF-2 No BLAST hit (e<1.00e-04) to EHux_TaxaDB-THAPS.fas
|-- GE153775.1_RF-1 No BLAST hit (e<1.00e-04) to EHux_TaxaDB-THAPS.fas
|-- GE153775.1_RF1 No BLAST hit (e<1.00e-04) to EHux_TaxaDB-THAPS.fas
|-- GE153775.1_RF2 No BLAST hit (e<1.00e-04) to EHux_TaxaDB-THAPS.fas
|-- GE153775.1_RF3 No BLAST hit (e<1.00e-04) to EHux_TaxaDB-THAPS.fas
|-- Peptide AFAAQAVK found in RF2
|-- Peptide AGGRGR found in RF3
|-- Peptide ELDEDEVGELVGDELDTYLR found in RF1
|-- Peptide GAAER found in RF3
|-- Peptide GLYGIYWK found in RF1
|-- Peptide HDQDAK found in RF3
|-- Peptide PSATSYLSMLLK found in RF1
|-- Peptide QNEERELEQHR found in RF-1
|-- Peptide RTASAMER found in RF2
|-- Removed RF-3 as no peptides match sequence.
|-- Removed RF-2 as no peptides match sequence.
|-- EST gi|208416599 converted into 4 RF: -1; 1; 2; 3;
|-- Peptide AFAAQAVK found in different RF(s)
|-- Peptide AGGRGR found in different RF(s)
|-- Peptide GAAER found in different RF(s)
|-- Peptide HDQDAK found in different RF(s)
|-- Peptide QNEERELEQHR found in different RF(s)
|-- Peptide RTASAMER found in different RF(s)
|-- 3 of 9 peptides found in RF1
|-- FIESTA Consensus Sequence: EHUX130kBUD043
|-- Clustered FIESTA Consensus Sequence: EHUX130k25a No BLAST hit (e<1.00e-04) to EHux_TaxaDB-THAPS.fas


>gi|208416599_RF2: UNIQUE; 2 peptides (2 Good; 0 Bad).
| > Good: AFAAQAVK, RTASAMER
| > Top BLAST hits:
| > BUDAPEST Details:
|-- EST Translation: 6 RF [-3, -2, -1, 1, 2, 3]
|-- 0 BLAST hits over 6 RF
|-- GE153775.1_RF-3 No BLAST hit (e<1.00e-04) to EHux_TaxaDB-THAPS.fas
|-- GE153775.1_RF-2 No BLAST hit (e<1.00e-04) to EHux_TaxaDB-THAPS.fas
|-- GE153775.1_RF-1 No BLAST hit (e<1.00e-04) to EHux_TaxaDB-THAPS.fas
|-- GE153775.1_RF1 No BLAST hit (e<1.00e-04) to EHux_TaxaDB-THAPS.fas
|-- GE153775.1_RF2 No BLAST hit (e<1.00e-04) to EHux_TaxaDB-THAPS.fas
|-- GE153775.1_RF3 No BLAST hit (e<1.00e-04) to EHux_TaxaDB-THAPS.fas
|-- Peptide AFAAQAVK found in RF2
|-- Peptide AGGRGR found in RF3
|-- Peptide ELDEDEVGELVGDELDTYLR found in RF1
|-- Peptide GAAER found in RF3
|-- Peptide GLYGIYWK found in RF1
|-- Peptide HDQDAK found in RF3
|-- Peptide PSATSYLSMLLK found in RF1
|-- Peptide QNEERELEQHR found in RF-1
|-- Peptide RTASAMER found in RF2
|-- Removed RF-3 as no peptides match sequence.
|-- Removed RF-2 as no peptides match sequence.
|-- EST gi|208416599 converted into 4 RF: -1; 1; 2; 3;
|-- Peptide AGGRGR found in different RF(s)
|-- Peptide ELDEDEVGELVGDELDTYLR found in different RF(s)
|-- Peptide GAAER found in different RF(s)
|-- Peptide GLYGIYWK found in different RF(s)
|-- Peptide HDQDAK found in different RF(s)
|-- Peptide PSATSYLSMLLK found in different RF(s)
|-- Peptide QNEERELEQHR found in different RF(s)
|-- 2 of 9 peptides found in RF2
|-- FIESTA Consensus Sequence: EHUX130kBUD040
|-- Clustered FIESTA Consensus Sequence: EHUX130k23a No BLAST hit (e<1.00e-04) to EHux_TaxaDB-THAPS.fas


>gi|208416599_RF3: UNIQUE; 3 peptides (3 Good; 0 Bad).
| > Good: AGGRGR, GAAER, HDQDAK
| > Top BLAST hits:
| > BUDAPEST Details:
|-- EST Translation: 6 RF [-3, -2, -1, 1, 2, 3]
|-- 0 BLAST hits over 6 RF
|-- GE153775.1_RF-3 No BLAST hit (e<1.00e-04) to EHux_TaxaDB-THAPS.fas
|-- GE153775.1_RF-2 No BLAST hit (e<1.00e-04) to EHux_TaxaDB-THAPS.fas
|-- GE153775.1_RF-1 No BLAST hit (e<1.00e-04) to EHux_TaxaDB-THAPS.fas
|-- GE153775.1_RF1 No BLAST hit (e<1.00e-04) to EHux_TaxaDB-THAPS.fas
|-- GE153775.1_RF2 No BLAST hit (e<1.00e-04) to EHux_TaxaDB-THAPS.fas
|-- GE153775.1_RF3 No BLAST hit (e<1.00e-04) to EHux_TaxaDB-THAPS.fas
|-- Peptide AFAAQAVK found in RF2
|-- Peptide AGGRGR found in RF3
|-- Peptide ELDEDEVGELVGDELDTYLR found in RF1
|-- Peptide GAAER found in RF3
|-- Peptide GLYGIYWK found in RF1
|-- Peptide HDQDAK found in RF3
|-- Peptide PSATSYLSMLLK found in RF1
|-- Peptide QNEERELEQHR found in RF-1
|-- Peptide RTASAMER found in RF2
|-- Removed RF-3 as no peptides match sequence.
|-- Removed RF-2 as no peptides match sequence.
|-- EST gi|208416599 converted into 4 RF: -1; 1; 2; 3;
|-- Peptide AFAAQAVK found in different RF(s)
|-- Peptide ELDEDEVGELVGDELDTYLR found in different RF(s)
|-- Peptide GLYGIYWK found in different RF(s)
|-- Peptide PSATSYLSMLLK found in different RF(s)
|-- Peptide QNEERELEQHR found in different RF(s)
|-- Peptide RTASAMER found in different RF(s)
|-- 3 of 9 peptides found in RF3
|-- FIESTA Consensus Sequence: EHUX130kBUD041
|-- Clustered FIESTA Consensus Sequence: EHUX130k24a No BLAST hit (e<1.00e-04) to EHux_TaxaDB-THAPS.fas


>gi|208417731_RF1: UNIQUE; 8 peptides (5 Good; 3 Bad).
| > Good: DSGMTVDEFVK, FTVGGGAEEAEEA, IESEGDMDAATESLR, LLLEQPYIR, RPEFQELAK
| > Bad: CSLSPSLSL, RCSLSPSLSL, TPSPTNTEPR
| > Top BLAST hits:
|-- RF1 01 [1.00e-50] EFTS_RHDSA__A6MVX0 RecName: Full=Elongation factor Ts, chloroplastic;          Short=EF-Ts;
|-- RF1 02 [3.00e-50] EFTS_GUITH__O78481 RecName: Full=Elongation factor Ts, chloroplastic;          Short=EF-Ts;
|-- RF1 03 [3.00e-49] EFTS_PORPU__P51248 RecName: Full=Elongation factor Ts, chloroplastic;          Short=EF-Ts;
|-- RF1 04 [5.00e-49] EFTS_PHATR__Q9TK50 RecName: Full=Elongation factor Ts, chloroplastic;          Short=EF-Ts;
|-- RF1 05 [9.00e-46] D1J791_ECTSI__D1J791 SubName: Full=Translation elongation factor Ts;
|-- RF1 06 [1.00e-45] EFTS_PORYE__Q1XDN9 RecName: Full=Elongation factor Ts, chloroplastic;          Short=EF-Ts;
|-- RF1 07 [7.00e-45] B7T1S2_VAULI__B7T1S2 RecName: Full=Elongation factor Ts, chloroplastic;          Short=EF-Ts;
|-- RF1 08 [7.00e-45] A4RVD1_OSTLU__A4RVD1 RecName: Full=Elongation factor Ts;
|-- RF1 09 [5.00e-44] EFTS_GALSU__P35019 RecName: Full=Elongation factor Ts, chloroplastic;          Short=EF-Ts;
|-- RF1 10 [6.00e-44] C1N2E8_MICPS__C1N2E8 RecName: Full=Elongation factor Ts;
| > BUDAPEST Details:
|-- EST Translation: 6 RF [-3, -2, -1, 1, 2, 3]
|-- 10 BLAST hits over 6 RF
|-- RF-3 removed: lacking BLAST hits.
|-- RF-2 removed: lacking BLAST hits.
|-- RF-1 removed: lacking BLAST hits.
|-- RF1: 10 hits
|-- RF1 BLAST hits cover ORFs 1-1 of 5
|-- RF1 sequence reduced to covered ORFs
|-- GE157546.1_RF1 Similar (e=1.00e-50) to EFTS_RHDSA__A6MVX0 RecName: Full=Elongation factor Ts, chloroplastic;          Short=EF-Ts;
|-- RF2 removed: lacking BLAST hits.
|-- RF3 removed: lacking BLAST hits.
|-- Peptide CSLSPSLSL found in No RFs
|-- Peptide DSGMTVDEFVK found in RF1
|-- Peptide FTVGGGAEEAEEA found in RF1
|-- Peptide IESEGDMDAATESLR found in RF1
|-- Peptide LLLEQPYIR found in RF1
|-- Peptide RCSLSPSLSL found in No RFs
|-- Peptide RPEFQELAK found in RF1
|-- Peptide TPSPTNTEPR found in No RFs
|-- EST gi|208417731 converted into 1 RF: 1;
|-- 5 of 5 peptides found in RF1
|-- FIESTA Consensus Sequence: EHUX130kBUD078
|-- Clustered FIESTA Consensus Sequence: EHUX130k43a Similar (e=8.00e-61) to EFTS_RHDSA__A6MVX0 RecName: Full=Elongation factor Ts, chloroplastic;          Short=EF-Ts;


>gi|208417815_RF2: UNIQUE; 2 peptides (1 Good; 1 Bad).
| > Good: LAEAFPDELGADDAVEIK
| > Bad: GGLLR
| > Top BLAST hits:
|-- RF2 01 [9.00e-89] B7FWY2_PHATR__B7FWY2 SubName: Full=Hydroxymethylbilane synthase;
|-- RF2 02 [1.00e-87] D7FMY2_ECTSI__D7FMY2 SubName: Full=Hydroxymethylbilane synthase, putative chloroplast;          EC=2.5.1.61;
|-- RF2 03 [1.00e-86] Q15GD8_GUITH__Q15GD8 SubName: Full=Chloroplast hydroxymethylbilane synthase; Flags: Fragment;
|-- RF2 04 [1.00e-86] TPSJGI9021_THAPS__TPSJGI9021 fgenesh1_pg.C_chr_12000102
|-- RF2 05 [1.00e-86] B8CA57_THAPS__B8CA57 SubName: Full=Porphobilinogen deaminase;          EC=2.5.1.61;
|-- RF2 06 [3.00e-80] C1MLE2_MICPS__C1MLE2 SubName: Full=Porphobilinogen deaminase, chloroplast;
|-- RF2 07 [4.00e-76] D8TWH5_VOLCA__D8TWH5 SubName: Full=Putative uncharacterized protein;
|-- RF2 08 [1.00e-75] A8JFB1_CHLRE__A8JFB1 SubName: Full=Porphobilinogen deaminase;
|-- RF2 09 [6.00e-75] A4RX74_OSTLU__A4RX74 SubName: Full=Predicted protein;
|-- RF2 10 [7.00e-75] Q019P8_OSTTA__Q019P8 SubName: Full=Putative porphobilinogen deaminase (ISS);
| > BUDAPEST Details:
|-- EST Translation: 6 RF [-3, -2, -1, 1, 2, 3]
|-- 10 BLAST hits over 6 RF
|-- RF-3 removed: lacking BLAST hits.
|-- RF-2 removed: lacking BLAST hits.
|-- RF-1 removed: lacking BLAST hits.
|-- RF1 removed: lacking BLAST hits.
|-- RF2: 10 hits
|-- RF2 BLAST hits cover ORFs 1-1 of 1
|-- GE156397.1_RF2 Similar (e=9.00e-89) to B7FWY2_PHATR__B7FWY2 SubName: Full=Hydroxymethylbilane synthase;
|-- RF3 removed: lacking BLAST hits.
|-- Peptide GGLLR found in No RFs
|-- Peptide LAEAFPDELGADDAVEIK found in RF2
|-- EST gi|208417815 converted into 1 RF: 2;
|-- 1 of 1 peptides found in RF2
|-- FIESTA Consensus Sequence: EHUX130kBUD038
|-- Removed by MinPep filter


>gi|208418611_RF3: REDUNDANT; 6 peptides (3 Good; 3 Bad).
| > Good: AGIVLPGDLSPSLGIK, RYEIMEIK, YEIMEIK
| > Bad: APERP, GGADGR, TCRPPASARSR
| > Top BLAST hits:
|-- RF3 01 [2.00e-75] Q2IA76_ISOGA__Q2IA76 SubName: Full=Chloroplast light harvesting protein isoform 3;
|-- RF3 02 [3.00e-62] Q2IA75_ISOGA__Q2IA75 SubName: Full=Chloroplast light harvesting protein isoform 4;
|-- RF3 03 [2.00e-28] Q2IA78_ISOGA__Q2IA78 SubName: Full=Chloroplast light harvesting protein isoform 1;
|-- RF3 04 [6.00e-25] Q2IA77_ISOGA__Q2IA77 SubName: Full=Chloroplast light harvesting protein isoform 2;
|-- RF3 05 [3.00e-18] P93863_SKECO__P93863 SubName: Full=Fucoxanthin-chlorophyll a/c light-harvesting protein; Flags: Fragment;
|-- RF3 06 [3.00e-18] O36046_SKECO__O36046 SubName: Full=Fucoxanthin-chlorophyll a/c light-harvesting protein; Flags: Fragment;
|-- RF3 07 [2.00e-17] Q8H228_CYLFU__Q8H228 SubName: Full=Fucoxanthin chlorophyll a/c-binding protein; Flags: Precursor; Fragment;
|-- RF3 08 [3.00e-17] B8CEV8_THAPS__B8CEV8 SubName: Full=Fucoxanthin chlorophyll a/c protein 2; Flags: Fragment;
|-- RF3 09 [3.00e-17] B7FRW4_PHATR__B7FRW4 SubName: Full=Protein fucoxanthin chlorophyll a/c protein;
|-- RF3 10 [3.00e-17] FCPB_PHATR__Q08585 RecName: Full=Fucoxanthin-chlorophyll a-c binding protein B, chloroplastic; Flags: Precursor;
| > BUDAPEST Details:
|-- EST Translation: 6 RF [-3, -2, -1, 1, 2, 3]
|-- 10 BLAST hits over 6 RF
|-- RF-3 removed: lacking BLAST hits.
|-- RF-2 removed: lacking BLAST hits.
|-- RF-1 removed: lacking BLAST hits.
|-- RF1 removed: lacking BLAST hits.
|-- RF2 removed: lacking BLAST hits.
|-- RF3: 10 hits
|-- RF3 BLAST hits cover ORFs 1-1 of 1
|-- GE157128.1_RF3 Similar (e=2.00e-75) to Q2IA76_ISOGA__Q2IA76 SubName: Full=Chloroplast light harvesting protein isoform 3;
|-- Peptide AGIVLPGDLSPSLGIK found in RF3
|-- Peptide APERP found in No RFs
|-- Peptide GGADGR found in No RFs
|-- Peptide RYEIMEIK found in RF3
|-- Peptide TCRPPASARSR found in No RFs
|-- Peptide YEIMEIK found in RF3
|-- EST gi|208418611 converted into 1 RF: 3;
|-- 3 of 3 peptides found in RF3
|-- REDUNDANT: All peptides found in gi|208404640_RF2
|-- FIESTA Consensus Sequence: EHUX130kBUD019
|-- Clustered FIESTA Consensus Sequence: EHUX130k12a Similar (e=7.00e-87) to Q2IA76_ISOGA__Q2IA76 SubName: Full=Chloroplast light harvesting protein isoform 3;


>gi|208418655_RF-2: UNIQUE; 1 peptides (1 Good; 0 Bad).
| > Good: YLGGASK
| > Top BLAST hits:
| > BUDAPEST Details:
|-- EST Translation: 6 RF [-3, -2, -1, 1, 2, 3]
|-- 0 BLAST hits over 6 RF
|-- GE157146.1_RF-3 No BLAST hit (e<1.00e-04) to EHux_TaxaDB-THAPS.fas
|-- GE157146.1_RF-2 No BLAST hit (e<1.00e-04) to EHux_TaxaDB-THAPS.fas
|-- GE157146.1_RF-1 No BLAST hit (e<1.00e-04) to EHux_TaxaDB-THAPS.fas
|-- GE157146.1_RF1 No BLAST hit (e<1.00e-04) to EHux_TaxaDB-THAPS.fas
|-- GE157146.1_RF2 No BLAST hit (e<1.00e-04) to EHux_TaxaDB-THAPS.fas
|-- GE157146.1_RF3 No BLAST hit (e<1.00e-04) to EHux_TaxaDB-THAPS.fas
|-- Peptide APVGSLEMVGK found in RF-3
|-- Peptide AVATGLVT found in RF-3
|-- Peptide LLHRQHC found in RF2
|-- Peptide SGSFIENFFGN found in RF3
|-- Peptide YLGGASK found in RF-2
|-- Removed RF-1 as no peptides match sequence.
|-- Removed RF1 as no peptides match sequence.
|-- EST gi|208418655 converted into 4 RF: -3; -2; 2; 3;
|-- Peptide APVGSLEMVGK found in different RF(s)
|-- Peptide AVATGLVT found in different RF(s)
|-- Peptide LLHRQHC found in different RF(s)
|-- Peptide SGSFIENFFGN found in different RF(s)
|-- 1 of 5 peptides found in RF-2
|-- FIESTA Consensus Sequence: EHUX130kBUD079
|-- Removed by MinPep filter


>gi|208418655_RF-3: REDUNDANT; 2 peptides (2 Good; 0 Bad).
| > Good: APVGSLEMVGK, AVATGLVT
| > Top BLAST hits:
| > BUDAPEST Details:
|-- EST Translation: 6 RF [-3, -2, -1, 1, 2, 3]
|-- 0 BLAST hits over 6 RF
|-- GE157146.1_RF-3 No BLAST hit (e<1.00e-04) to EHux_TaxaDB-THAPS.fas
|-- GE157146.1_RF-2 No BLAST hit (e<1.00e-04) to EHux_TaxaDB-THAPS.fas
|-- GE157146.1_RF-1 No BLAST hit (e<1.00e-04) to EHux_TaxaDB-THAPS.fas
|-- GE157146.1_RF1 No BLAST hit (e<1.00e-04) to EHux_TaxaDB-THAPS.fas
|-- GE157146.1_RF2 No BLAST hit (e<1.00e-04) to EHux_TaxaDB-THAPS.fas
|-- GE157146.1_RF3 No BLAST hit (e<1.00e-04) to EHux_TaxaDB-THAPS.fas
|-- Peptide APVGSLEMVGK found in RF-3
|-- Peptide AVATGLVT found in RF-3
|-- Peptide LLHRQHC found in RF2
|-- Peptide SGSFIENFFGN found in RF3
|-- Peptide YLGGASK found in RF-2
|-- Removed RF-1 as no peptides match sequence.
|-- Removed RF1 as no peptides match sequence.
|-- EST gi|208418655 converted into 4 RF: -3; -2; 2; 3;
|-- Peptide LLHRQHC found in different RF(s)
|-- Peptide SGSFIENFFGN found in different RF(s)
|-- Peptide YLGGASK found in different RF(s)
|-- 2 of 5 peptides found in RF-3
|-- REDUNDANT: All peptides found in gi|208407235_RF-3
|-- FIESTA Consensus Sequence: EHUX130kBUD074
|-- Clustered FIESTA Consensus Sequence: EHUX130k40a No BLAST hit (e<1.00e-04) to EHux_TaxaDB-THAPS.fas


>gi|208418655_RF2: REDUNDANT; 1 peptides (1 Good; 0 Bad).
| > Good: LLHRQHC
| > Top BLAST hits:
| > BUDAPEST Details:
|-- EST Translation: 6 RF [-3, -2, -1, 1, 2, 3]
|-- 0 BLAST hits over 6 RF
|-- GE157146.1_RF-3 No BLAST hit (e<1.00e-04) to EHux_TaxaDB-THAPS.fas
|-- GE157146.1_RF-2 No BLAST hit (e<1.00e-04) to EHux_TaxaDB-THAPS.fas
|-- GE157146.1_RF-1 No BLAST hit (e<1.00e-04) to EHux_TaxaDB-THAPS.fas
|-- GE157146.1_RF1 No BLAST hit (e<1.00e-04) to EHux_TaxaDB-THAPS.fas
|-- GE157146.1_RF2 No BLAST hit (e<1.00e-04) to EHux_TaxaDB-THAPS.fas
|-- GE157146.1_RF3 No BLAST hit (e<1.00e-04) to EHux_TaxaDB-THAPS.fas
|-- Peptide APVGSLEMVGK found in RF-3
|-- Peptide AVATGLVT found in RF-3
|-- Peptide LLHRQHC found in RF2
|-- Peptide SGSFIENFFGN found in RF3
|-- Peptide YLGGASK found in RF-2
|-- Removed RF-1 as no peptides match sequence.
|-- Removed RF1 as no peptides match sequence.
|-- EST gi|208418655 converted into 4 RF: -3; -2; 2; 3;
|-- Peptide APVGSLEMVGK found in different RF(s)
|-- Peptide AVATGLVT found in different RF(s)
|-- Peptide SGSFIENFFGN found in different RF(s)
|-- Peptide YLGGASK found in different RF(s)
|-- 1 of 5 peptides found in RF2
|-- REDUNDANT: All peptides found in gi|208407235_RF3
|-- FIESTA Consensus Sequence: EHUX130kBUD070
|-- Removed by MinPep filter


>gi|208418655_RF3: REDUNDANT; 1 peptides (1 Good; 0 Bad).
| > Good: SGSFIENFFGN
| > Top BLAST hits:
| > BUDAPEST Details:
|-- EST Translation: 6 RF [-3, -2, -1, 1, 2, 3]
|-- 0 BLAST hits over 6 RF
|-- GE157146.1_RF-3 No BLAST hit (e<1.00e-04) to EHux_TaxaDB-THAPS.fas
|-- GE157146.1_RF-2 No BLAST hit (e<1.00e-04) to EHux_TaxaDB-THAPS.fas
|-- GE157146.1_RF-1 No BLAST hit (e<1.00e-04) to EHux_TaxaDB-THAPS.fas
|-- GE157146.1_RF1 No BLAST hit (e<1.00e-04) to EHux_TaxaDB-THAPS.fas
|-- GE157146.1_RF2 No BLAST hit (e<1.00e-04) to EHux_TaxaDB-THAPS.fas
|-- GE157146.1_RF3 No BLAST hit (e<1.00e-04) to EHux_TaxaDB-THAPS.fas
|-- Peptide APVGSLEMVGK found in RF-3
|-- Peptide AVATGLVT found in RF-3
|-- Peptide LLHRQHC found in RF2
|-- Peptide SGSFIENFFGN found in RF3
|-- Peptide YLGGASK found in RF-2
|-- Removed RF-1 as no peptides match sequence.
|-- Removed RF1 as no peptides match sequence.
|-- EST gi|208418655 converted into 4 RF: -3; -2; 2; 3;
|-- Peptide APVGSLEMVGK found in different RF(s)
|-- Peptide AVATGLVT found in different RF(s)
|-- Peptide LLHRQHC found in different RF(s)
|-- Peptide YLGGASK found in different RF(s)
|-- 1 of 5 peptides found in RF3
|-- REDUNDANT: All peptides found in gi|208407235_RF1
|-- FIESTA Consensus Sequence: EHUX130kBUD087
|-- Removed by MinPep filter


>gi|208419246_RF-3: NON-REDUNDANT; 6 peptides (6 Good; 0 Bad).
| > Good: AGDSSGAQAAVK, EFVALAK, ELNALGDK, ESAASSPSQSSP, IFAEGAYAGLK, KPLSK
| > Top BLAST hits:
| > BUDAPEST Details:
|-- EST Translation: 6 RF [-3, -2, -1, 1, 2, 3]
|-- 0 BLAST hits over 6 RF
|-- GE159588.1_RF-3 No BLAST hit (e<1.00e-04) to EHux_TaxaDB-THAPS.fas
|-- GE159588.1_RF-2 No BLAST hit (e<1.00e-04) to EHux_TaxaDB-THAPS.fas
|-- GE159588.1_RF-1 No BLAST hit (e<1.00e-04) to EHux_TaxaDB-THAPS.fas
|-- GE159588.1_RF1 No BLAST hit (e<1.00e-04) to EHux_TaxaDB-THAPS.fas
|-- GE159588.1_RF2 No BLAST hit (e<1.00e-04) to EHux_TaxaDB-THAPS.fas
|-- GE159588.1_RF3 No BLAST hit (e<1.00e-04) to EHux_TaxaDB-THAPS.fas
|-- Peptide AGDSSGAQAAVK found in RF-3
|-- Peptide APSAK found in RF2
|-- Peptide EFVALAK found in RF-3
|-- Peptide ELNALGDK found in RF-3
|-- Peptide ESAASSPSQSSP found in RF-3
|-- Peptide IFAEGAYAGLK found in RF-3
|-- Peptide KPLSK found in RF-3
|-- Peptide LVAQR found in RF1
|-- Removed RF-2 as no peptides match sequence.
|-- Removed RF-1 as no peptides match sequence.
|-- Removed RF3 as no peptides match sequence.
|-- EST gi|208419246 converted into 3 RF: -3; 1; 2;
|-- Peptide APSAK found in different RF(s)
|-- Peptide LVAQR found in different RF(s)
|-- 6 of 8 peptides found in RF-3
|-- Shares 5 common peptides with gi|208649263_RF3: AGDSSGAQAAVK, EFVALAK, ELNALGDK, IFAEGAYAGLK, KPLSK
|-- FIESTA Consensus Sequence: EHUX130kBUD120
|-- Clustered FIESTA Consensus Sequence: EHUX130k13b No BLAST hit (e<1.00e-04) to EHux_TaxaDB-THAPS.fas


>gi|208419246_RF1: UNIQUE; 1 peptides (1 Good; 0 Bad).
| > Good: LVAQR
| > Top BLAST hits:
| > BUDAPEST Details:
|-- EST Translation: 6 RF [-3, -2, -1, 1, 2, 3]
|-- 0 BLAST hits over 6 RF
|-- GE159588.1_RF-3 No BLAST hit (e<1.00e-04) to EHux_TaxaDB-THAPS.fas
|-- GE159588.1_RF-2 No BLAST hit (e<1.00e-04) to EHux_TaxaDB-THAPS.fas
|-- GE159588.1_RF-1 No BLAST hit (e<1.00e-04) to EHux_TaxaDB-THAPS.fas
|-- GE159588.1_RF1 No BLAST hit (e<1.00e-04) to EHux_TaxaDB-THAPS.fas
|-- GE159588.1_RF2 No BLAST hit (e<1.00e-04) to EHux_TaxaDB-THAPS.fas
|-- GE159588.1_RF3 No BLAST hit (e<1.00e-04) to EHux_TaxaDB-THAPS.fas
|-- Peptide AGDSSGAQAAVK found in RF-3
|-- Peptide APSAK found in RF2
|-- Peptide EFVALAK found in RF-3
|-- Peptide ELNALGDK found in RF-3
|-- Peptide ESAASSPSQSSP found in RF-3
|-- Peptide IFAEGAYAGLK found in RF-3
|-- Peptide KPLSK found in RF-3
|-- Peptide LVAQR found in RF1
|-- Removed RF-2 as no peptides match sequence.
|-- Removed RF-1 as no peptides match sequence.
|-- Removed RF3 as no peptides match sequence.
|-- EST gi|208419246 converted into 3 RF: -3; 1; 2;
|-- Peptide AGDSSGAQAAVK found in different RF(s)
|-- Peptide APSAK found in different RF(s)
|-- Peptide EFVALAK found in different RF(s)
|-- Peptide ELNALGDK found in different RF(s)
|-- Peptide ESAASSPSQSSP found in different RF(s)
|-- Peptide IFAEGAYAGLK found in different RF(s)
|-- Peptide KPLSK found in different RF(s)
|-- 1 of 8 peptides found in RF1
|-- FIESTA Consensus Sequence: EHUX130kBUD117
|-- Removed by MinPep filter


>gi|208419246_RF2: REDUNDANT; 1 peptides (1 Good; 0 Bad).
| > Good: APSAK
| > Top BLAST hits:
| > BUDAPEST Details:
|-- EST Translation: 6 RF [-3, -2, -1, 1, 2, 3]
|-- 0 BLAST hits over 6 RF
|-- GE159588.1_RF-3 No BLAST hit (e<1.00e-04) to EHux_TaxaDB-THAPS.fas
|-- GE159588.1_RF-2 No BLAST hit (e<1.00e-04) to EHux_TaxaDB-THAPS.fas
|-- GE159588.1_RF-1 No BLAST hit (e<1.00e-04) to EHux_TaxaDB-THAPS.fas
|-- GE159588.1_RF1 No BLAST hit (e<1.00e-04) to EHux_TaxaDB-THAPS.fas
|-- GE159588.1_RF2 No BLAST hit (e<1.00e-04) to EHux_TaxaDB-THAPS.fas
|-- GE159588.1_RF3 No BLAST hit (e<1.00e-04) to EHux_TaxaDB-THAPS.fas
|-- Peptide AGDSSGAQAAVK found in RF-3
|-- Peptide APSAK found in RF2
|-- Peptide EFVALAK found in RF-3
|-- Peptide ELNALGDK found in RF-3
|-- Peptide ESAASSPSQSSP found in RF-3
|-- Peptide IFAEGAYAGLK found in RF-3
|-- Peptide KPLSK found in RF-3
|-- Peptide LVAQR found in RF1
|-- Removed RF-2 as no peptides match sequence.
|-- Removed RF-1 as no peptides match sequence.
|-- Removed RF3 as no peptides match sequence.
|-- EST gi|208419246 converted into 3 RF: -3; 1; 2;
|-- Peptide AGDSSGAQAAVK found in different RF(s)
|-- Peptide EFVALAK found in different RF(s)
|-- Peptide ELNALGDK found in different RF(s)
|-- Peptide ESAASSPSQSSP found in different RF(s)
|-- Peptide IFAEGAYAGLK found in different RF(s)
|-- Peptide KPLSK found in different RF(s)
|-- Peptide LVAQR found in different RF(s)
|-- 1 of 8 peptides found in RF2
|-- REDUNDANT: All peptides found in gi|208649263_RF-2
|-- FIESTA Consensus Sequence: EHUX130kBUD114
|-- Removed by MinPep filter


>gi|208419309_RF2: UNIQUE; 2 peptides (2 Good; 0 Bad).
| > Good: FGTEEEALAAIDELTETDLDGR, GIGIVR
| > Top BLAST hits:
|-- RF2 01 [9.00e-17] B7GER2_PHATR__B7GER2 SubName: Full=Predicted protein;
|-- RF2 02 [1.00e-16] D7G466_ECTSI__D7G466 SubName: Full=Putative uncharacterized protein;
|-- RF2 03 [1.00e-16] C1MII7_MICPS__C1MII7 SubName: Full=RNA binding protein;
|-- RF2 04 [2.00e-16] D0N277_PHYIN__D0N277 SubName: Full=RNA binding protein, putative;
|-- RF2 05 [4.00e-16] D8LGN3_ECTSI__D8LGN3 SubName: Full=Putative uncharacterized protein;
|-- RF2 06 [3.00e-15] Q7XZ56_GRIJA__Q7XZ56 SubName: Full=Gbp1;
|-- RF2 07 [7.00e-15] TPSJGI37126_THAPS__TPSJGI37126 e_gw1.13.161.1
|-- RF2 08 [7.00e-15] B8CBN8_THAPS__B8CBN8 SubName: Full=Predicted protein; Flags: Fragment;
|-- RF2 09 [6.00e-14] D8U9P4_VOLCA__D8U9P4 SubName: Full=Putative uncharacterized protein;
|-- RF2 10 [7.00e-14] B9QAQ6_TOXGO__B9QAQ6 SubName: Full=Gbp1p protein, putative;
| > BUDAPEST Details:
|-- EST Translation: 6 RF [-3, -2, -1, 1, 2, 3]
|-- 10 BLAST hits over 6 RF
|-- RF-3 removed: lacking BLAST hits.
|-- RF-2 removed: lacking BLAST hits.
|-- RF-1 removed: lacking BLAST hits.
|-- RF1 removed: lacking BLAST hits.
|-- RF2: 10 hits
|-- RF2 BLAST hits cover ORFs 1-2 of 2
|-- GE159651.1_RF2 Similar (e=9.00e-17) to B7GER2_PHATR__B7GER2 SubName: Full=Predicted protein;
|-- RF3 removed: lacking BLAST hits.
|-- Peptide FGTEEEALAAIDELTETDLDGR found in RF2
|-- Peptide GIGIVR found in RF2
|-- EST gi|208419309 converted into 1 RF: 2;
|-- 2 of 2 peptides found in RF2
|-- FIESTA Consensus Sequence: EHUX130kBUD071
|-- Clustered FIESTA Consensus Sequence: EHUX130k38a Similar (e=4.00e-17) to B7GER2_PHATR__B7GER2 SubName: Full=Predicted protein;


>gi|208420078_RF-1: REDUNDANT; 3 peptides (1 Good; 2 Bad).
| > Good: TITLEVEPSDSIDNVK
| > Bad: ALALASQ, VSALPPLSFAH
| > Top BLAST hits:
|-- RF-1 01 [4.00e-29] D0NC98_PHYIN__D0NC98 SubName: Full=Ubiquitin-ribosomal fusion protein, putative;
|-- RF-1 02 [6.00e-29] D0NXH1_PHYIN__D0NXH1 SubName: Full=Ubiquitin, putative;
|-- RF-1 03 [6.00e-29] D0NEJ7_PHYIN__D0NEJ7 SubName: Full=Ubiquitin, putative;
|-- RF-1 04 [6.00e-29] Q8ID50_PLAF7__Q8ID50 SubName: Full=60S ribosomal protein L40/UBI, putative;
|-- RF-1 05 [6.00e-29] B6A9G6_CRYMR__B6A9G6 SubName: Full=Ubiquitin family protein;
|-- RF-1 06 [8.00e-29] Q5CYH8_CRYPV__Q5CYH8 SubName: Full=60S ribosomal protein L40; Flags: Fragment;
|-- RF-1 07 [8.00e-29] Q5CRJ4_CRYPV__Q5CRJ4 SubName: Full=Polyubiquitin with 3 Ub domains; Flags: Fragment;
|-- RF-1 08 [8.00e-29] Q5CKW6_CRYHO__Q5CKW6 SubName: Full=Ubiquitin B;
|-- RF-1 09 [8.00e-29] Q5CKN4_CRYHO__Q5CKN4 SubName: Full=Ubiquitin / ribosomal protein CEP52;
|-- RF-1 10 [8.00e-29] Q4UIR4_THEAN__Q4UIR4 SubName: Full=Ubiquitin/60S ribosomal fusion protein, putative;
| > BUDAPEST Details:
|-- EST Translation: 6 RF [-3, -2, -1, 1, 2, 3]
|-- 14 BLAST hits over 6 RF
|-- RF-3 removed: lacking BLAST hits.
|-- RF-2 removed: lacking BLAST hits.
|-- RF-1: 10 hits
|-- RF-1 BLAST hits cover ORFs 1-2 of 3
|-- RF-1 sequence reduced to covered ORFs
|-- GE159217.1_RF-1 Similar (e=4.00e-29) to D0NC98_PHYIN__D0NC98 SubName: Full=Ubiquitin-ribosomal fusion protein, putative;
|-- RF1: 4 hits
|-- RF1 BLAST hits cover ORFs 3-4 of 4
|-- RF1 sequence reduced to covered ORFs
|-- GE159217.1_RF1 Similar (e=3.00e-20) to TPSJGI260868_THAPS__TPSJGI260868 thaps1_ua_kg.chr_1000128
|-- RF2 removed: lacking BLAST hits.
|-- RF3 removed: lacking BLAST hits.
|-- Peptide ALALASQ found in No RFs
|-- Peptide GSVHSFWML found in RF1
|-- Peptide TITLEVEPSDSIDNVK found in RF-1
|-- Peptide VSALPPLSFAH found in No RFs
|-- EST gi|208420078 converted into 2 RF: -1; 1;
|-- Peptide GSVHSFWML found in different RF(s)
|-- 1 of 2 peptides found in RF-1
|-- REDUNDANT: All peptides found in gi|261420959_RF2
|-- FIESTA Consensus Sequence: EHUX130kBUD194
|-- Removed by MinPep filter


>gi|208420078_RF1: UNIQUE; 3 peptides (1 Good; 2 Bad).
| > Good: GSVHSFWML
| > Bad: ALALASQ, VSALPPLSFAH
| > Top BLAST hits:
|-- RF1 01 [3.00e-20] TPSJGI260868_THAPS__TPSJGI260868 thaps1_ua_kg.chr_1000128
|-- RF1 02 [2.00e-18] TPSJGI263792_THAPS__TPSJGI263792 thaps1_ua_kg.chr_11a000047
|-- RF1 03 [9.00e-09] TPSJGI261001_THAPS__TPSJGI261001 thaps1_ua_kg.chr_1000261
|-- RF1 04 [9.00e-09] B8BR82_THAPS__B8BR82 SubName: Full=Putative uncharacterized protein; Flags: Fragment;
| > BUDAPEST Details:
|-- EST Translation: 6 RF [-3, -2, -1, 1, 2, 3]
|-- 14 BLAST hits over 6 RF
|-- RF-3 removed: lacking BLAST hits.
|-- RF-2 removed: lacking BLAST hits.
|-- RF-1: 10 hits
|-- RF-1 BLAST hits cover ORFs 1-2 of 3
|-- RF-1 sequence reduced to covered ORFs
|-- GE159217.1_RF-1 Similar (e=4.00e-29) to D0NC98_PHYIN__D0NC98 SubName: Full=Ubiquitin-ribosomal fusion protein, putative;
|-- RF1: 4 hits
|-- RF1 BLAST hits cover ORFs 3-4 of 4
|-- RF1 sequence reduced to covered ORFs
|-- GE159217.1_RF1 Similar (e=3.00e-20) to TPSJGI260868_THAPS__TPSJGI260868 thaps1_ua_kg.chr_1000128
|-- RF2 removed: lacking BLAST hits.
|-- RF3 removed: lacking BLAST hits.
|-- Peptide ALALASQ found in No RFs
|-- Peptide GSVHSFWML found in RF1
|-- Peptide TITLEVEPSDSIDNVK found in RF-1
|-- Peptide VSALPPLSFAH found in No RFs
|-- EST gi|208420078 converted into 2 RF: -1; 1;
|-- Peptide TITLEVEPSDSIDNVK found in different RF(s)
|-- 1 of 2 peptides found in RF1
|-- Shares 2 common BLAST hits with gi|37697421_RF-3: TPSJGI260868_THAPS__TPSJGI260868, TPSJGI263792_THAPS__TPSJGI263792
|-- FIESTA Consensus Sequence: EHUX130kBUD198
|-- Removed by MinPep filter


>gi|208420374_RF1: NON-REDUNDANT; 4 peptides (3 Good; 1 Bad).
| > Good: AAAPK, QVGEDELFLGK, RFVEMEIK
| > Bad: AERGCXSGGAGR
| > Top BLAST hits:
|-- RF1 01 [2.00e-51] Q2IA78_ISOGA__Q2IA78 SubName: Full=Chloroplast light harvesting protein isoform 1;
|-- RF1 02 [4.00e-43] Q2IA77_ISOGA__Q2IA77 SubName: Full=Chloroplast light harvesting protein isoform 2;
|-- RF1 03 [1.00e-34] Q2IA76_ISOGA__Q2IA76 SubName: Full=Chloroplast light harvesting protein isoform 3;
|-- RF1 04 [3.00e-31] Q2IA75_ISOGA__Q2IA75 SubName: Full=Chloroplast light harvesting protein isoform 4;
|-- RF1 05 [3.00e-22] TPSJGI42962_THAPS__TPSJGI42962 estExt_gwp_gw1.C_chr_200107
|-- RF1 06 [3.00e-22] B8CEV5_THAPS__B8CEV5 SubName: Full=Fucoxanthin chlorophyll a/c protein 5;
|-- RF1 07 [3.00e-22] Q9ATC7_VAULI__Q9ATC7 SubName: Full=Light harvesting complex protein 1;
|-- RF1 08 [3.00e-21] FCPE_MACPY__Q40301 RecName: Full=Fucoxanthin-chlorophyll a-c binding protein E, chloroplastic; Flags: Precursor;
|-- RF1 09 [6.00e-21] D7FNP8_ECTSI__D7FNP8 SubName: Full=Light harvesting complex protein;
|-- RF1 10 [6.00e-21] D7FIR0_ECTSI__D7FIR0 SubName: Full=Light harvesting complex protein;
| > BUDAPEST Details:
|-- EST Translation: 6 RF [-3, -2, -1, 1, 2, 3]
|-- 10 BLAST hits over 6 RF
|-- RF-3 removed: lacking BLAST hits.
|-- RF-2 removed: lacking BLAST hits.
|-- RF-1 removed: lacking BLAST hits.
|-- RF1: 10 hits
|-- RF1 BLAST hits cover ORFs 1-1 of 2
|-- RF1 sequence reduced to covered ORFs
|-- GE159734.1_RF1 Similar (e=2.00e-51) to Q2IA78_ISOGA__Q2IA78 SubName: Full=Chloroplast light harvesting protein isoform 1;
|-- RF2 removed: lacking BLAST hits.
|-- RF3 removed: lacking BLAST hits.
|-- Peptide AAAPK found in RF1
|-- Peptide AERGCXSGGAGR found in No RFs
|-- Peptide QVGEDELFLGK found in RF1
|-- Peptide RFVEMEIK found in RF1
|-- EST gi|208420374 converted into 1 RF: 1;
|-- 3 of 3 peptides found in RF1
|-- Shares 1 common peptides with gi|58188234_RF-3: QVGEDELFLGK
|-- Shares 4 common BLAST hits with gi|208404640_RF2: Q2IA75_ISOGA__Q2IA75, Q2IA76_ISOGA__Q2IA76, Q2IA77_ISOGA__Q2IA77, Q2IA78_ISOGA__Q2IA78
|-- Shares 4 common BLAST hits with gi|37697300_RF2: Q2IA75_ISOGA__Q2IA75, Q2IA76_ISOGA__Q2IA76, Q2IA77_ISOGA__Q2IA77, Q2IA78_ISOGA__Q2IA78
|-- Shares 5 common BLAST hits with gi|58188234_RF-3: Q2IA75_ISOGA__Q2IA75, Q2IA76_ISOGA__Q2IA76, Q2IA77_ISOGA__Q2IA77, Q2IA78_ISOGA__Q2IA78, Q9ATC7_VAULI__Q9ATC7
|-- FIESTA Consensus Sequence: EHUX130kBUD036
|-- Clustered FIESTA Consensus Sequence: EHUX130k12c Similar (e=2.00e-51) to Q2IA78_ISOGA__Q2IA78 SubName: Full=Chloroplast light harvesting protein isoform 1;


>gi|208420462_RF1: NON-REDUNDANT; 5 peptides (3 Good; 2 Bad).
| > Good: FIIGGPQGDAGLTGR, IGFDSFVDDLSSVDSK, VILATLK
| > Bad: GPTFR, HLVSQLVGVALV
| > Top BLAST hits:
|-- RF1 01 [1.00e-134] TPSJGI21815_THAPS__TPSJGI21815 estExt_fgenesh1_pg.C_chr_30499
|-- RF1 02 [1.00e-134] B8BY55_THAPS__B8BY55 RecName: Full=S-adenosylmethionine synthase;          EC=2.5.1.6;
|-- RF1 03 [1.00e-131] B9ZZX7_DETCO__B9ZZX7 RecName: Full=S-adenosylmethionine synthase;          EC=2.5.1.6;
|-- RF1 04 [1.00e-127] B9ZZX8_SKECO__B9ZZX8 RecName: Full=S-adenosylmethionine synthase;          EC=2.5.1.6; Flags: Fragment;
|-- RF1 05 [8.00e-78] D9CJ53_VOLCA__D9CJ53 RecName: Full=S-adenosylmethionine synthase;          EC=2.5.1.6;
|-- RF1 06 [8.00e-78] METK_OSTLU__A4S779 RecName: Full=S-adenosylmethionine synthase;          Short=AdoMet synthase;          EC=2.5.1.6; AltName: Full=Methionine adenosyltransferase;          Short=MAT;
|-- RF1 07 [2.00e-77] B9QK28_TOXGO__B9QK28 RecName: Full=S-adenosylmethionine synthase;          EC=2.5.1.6;
|-- RF1 08 [2.00e-77] B9PPM7_TOXGO__B9PPM7 RecName: Full=S-adenosylmethionine synthase;          EC=2.5.1.6;
|-- RF1 09 [2.00e-77] B6KFF7_TOXGO__B6KFF7 RecName: Full=S-adenosylmethionine synthase;          EC=2.5.1.6;
|-- RF1 10 [1.00e-76] METK_OSTTA__Q00VB2 RecName: Full=S-adenosylmethionine synthase;          Short=AdoMet synthase;          EC=2.5.1.6; AltName: Full=Methionine adenosyltransferase;          Short=MAT;
| > BUDAPEST Details:
|-- EST Translation: 6 RF [-3, -2, -1, 1, 2, 3]
|-- 10 BLAST hits over 6 RF
|-- RF-3 removed: lacking BLAST hits.
|-- RF-2 removed: lacking BLAST hits.
|-- RF-1 removed: lacking BLAST hits.
|-- RF1: 10 hits
|-- RF1 BLAST hits cover ORFs 1-1 of 1
|-- GE159497.1_RF1 Similar (e=1.00e-134) to TPSJGI21815_THAPS__TPSJGI21815 estExt_fgenesh1_pg.C_chr_30499
|-- RF2 removed: lacking BLAST hits.
|-- RF3 removed: lacking BLAST hits.
|-- Peptide FIIGGPQGDAGLTGR found in RF1
|-- Peptide GPTFR found in No RFs
|-- Peptide HLVSQLVGVALV found in No RFs
|-- Peptide IGFDSFVDDLSSVDSK found in RF1
|-- Peptide VILATLK found in RF1
|-- EST gi|208420462 converted into 1 RF: 1;
|-- 3 of 3 peptides found in RF1
|-- Shares 2 common peptides with gi|208408302_RF-3: FIIGGPQGDAGLTGR, VILATLK
|-- Shares 4 common BLAST hits with gi|208408302_RF-3: B8BY55_THAPS__B8BY55, B9ZZX7_DETCO__B9ZZX7, B9ZZX8_SKECO__B9ZZX8, TPSJGI21815_THAPS__TPSJGI21815
|-- FIESTA Consensus Sequence: EHUX130kBUD011
|-- Clustered FIESTA Consensus Sequence: EHUX130k06a Similar (e=1.00e-134) to TPSJGI21815_THAPS__TPSJGI21815 estExt_fgenesh1_pg.C_chr_30499


>gi|208420615_RF-1: UNIQUE; 4 peptides (4 Good; 0 Bad).
| > Good: DGIAALK, EFDFSK, SAISLQDQFAK, SIIYDLTELENAAR
| > Top BLAST hits:
|-- RF-1 01 [6.00e-15] TPSJGI2343_THAPS__TPSJGI2343 fgenesh1_pg.C_chr_2000298
|-- RF-1 02 [6.00e-15] B8BU34_THAPS__B8BU34 SubName: Full=Predicted protein;
|-- RF-1 03 [2.00e-14] B7FU92_PHATR__B7FU92 SubName: Full=Predicted protein;
|-- RF-1 04 [2.00e-11] D8LGT3_ECTSI__D8LGT3 SubName: Full=Putative uncharacterized protein;
| > BUDAPEST Details:
|-- EST Translation: 6 RF [-3, -2, -1, 1, 2, 3]
|-- 4 BLAST hits over 6 RF
|-- RF-3 removed: lacking BLAST hits.
|-- RF-2 removed: lacking BLAST hits.
|-- RF-1: 4 hits
|-- RF-1 BLAST hits cover ORFs 1-1 of 3
|-- RF-1 sequence reduced to covered ORFs
|-- GE160001.1_RF-1 Similar (e=6.00e-15) to TPSJGI2343_THAPS__TPSJGI2343 fgenesh1_pg.C_chr_2000298
|-- RF1 removed: lacking BLAST hits.
|-- RF2 removed: lacking BLAST hits.
|-- RF3 removed: lacking BLAST hits.
|-- Peptide DGIAALK found in RF-1
|-- Peptide EFDFSK found in RF-1
|-- Peptide SAISLQDQFAK found in RF-1
|-- Peptide SIIYDLTELENAAR found in RF-1
|-- EST gi|208420615 converted into 1 RF: -1;
|-- 4 of 4 peptides found in RF-1
|-- FIESTA Consensus Sequence: EHUX130kBUD162
|-- Clustered FIESTA Consensus Sequence: EHUX130k72a Similar (e=2.00e-15) to TPSJGI2343_THAPS__TPSJGI2343 fgenesh1_pg.C_chr_2000298


>gi|208420952_RF-1: NON-REDUNDANT; 3 peptides (3 Good; 0 Bad).
| > Good: ARNTPLETAK, GACETSGGGGRE, YSDFVEYLESLPGIK
| > Top BLAST hits:
| > BUDAPEST Details:
|-- EST Translation: 6 RF [-3, -2, -1, 1, 2, 3]
|-- 0 BLAST hits over 6 RF
|-- GE160325.1_RF-3 No BLAST hit (e<1.00e-04) to EHux_TaxaDB-THAPS.fas
|-- GE160325.1_RF-2 No BLAST hit (e<1.00e-04) to EHux_TaxaDB-THAPS.fas
|-- GE160325.1_RF-1 No BLAST hit (e<1.00e-04) to EHux_TaxaDB-THAPS.fas
|-- GE160325.1_RF1 No BLAST hit (e<1.00e-04) to EHux_TaxaDB-THAPS.fas
|-- GE160325.1_RF2 No BLAST hit (e<1.00e-04) to EHux_TaxaDB-THAPS.fas
|-- GE160325.1_RF3 No BLAST hit (e<1.00e-04) to EHux_TaxaDB-THAPS.fas
|-- Peptide ARNTPLETAK found in RF-1
|-- Peptide GACETSGGGGRE found in RF-1
|-- Peptide GLRDLGGGGER found in RF-3
|-- Peptide YSDFVEYLESLPGIK found in RF-1
|-- Removed RF-2 as no peptides match sequence.
|-- Removed RF1 as no peptides match sequence.
|-- Removed RF2 as no peptides match sequence.
|-- Removed RF3 as no peptides match sequence.
|-- EST gi|208420952 converted into 2 RF: -3; -1;
|-- Peptide GLRDLGGGGER found in different RF(s)
|-- 3 of 4 peptides found in RF-1
|-- Shares 2 common peptides with gi|208407819_RF2: ARNTPLETAK, YSDFVEYLESLPGIK
|-- FIESTA Consensus Sequence: EHUX130kBUD116
|-- Clustered FIESTA Consensus Sequence: EHUX130k51a Similar (e=8.00e-08) to C1MPY8_MICPS__C1MPY8 SubName: Full=Predicted protein;


>gi|208420952_RF-3: UNIQUE; 1 peptides (1 Good; 0 Bad).
| > Good: GLRDLGGGGER
| > Top BLAST hits:
| > BUDAPEST Details:
|-- EST Translation: 6 RF [-3, -2, -1, 1, 2, 3]
|-- 0 BLAST hits over 6 RF
|-- GE160325.1_RF-3 No BLAST hit (e<1.00e-04) to EHux_TaxaDB-THAPS.fas
|-- GE160325.1_RF-2 No BLAST hit (e<1.00e-04) to EHux_TaxaDB-THAPS.fas
|-- GE160325.1_RF-1 No BLAST hit (e<1.00e-04) to EHux_TaxaDB-THAPS.fas
|-- GE160325.1_RF1 No BLAST hit (e<1.00e-04) to EHux_TaxaDB-THAPS.fas
|-- GE160325.1_RF2 No BLAST hit (e<1.00e-04) to EHux_TaxaDB-THAPS.fas
|-- GE160325.1_RF3 No BLAST hit (e<1.00e-04) to EHux_TaxaDB-THAPS.fas
|-- Peptide ARNTPLETAK found in RF-1
|-- Peptide GACETSGGGGRE found in RF-1
|-- Peptide GLRDLGGGGER found in RF-3
|-- Peptide YSDFVEYLESLPGIK found in RF-1
|-- Removed RF-2 as no peptides match sequence.
|-- Removed RF1 as no peptides match sequence.
|-- Removed RF2 as no peptides match sequence.
|-- Removed RF3 as no peptides match sequence.
|-- EST gi|208420952 converted into 2 RF: -3; -1;
|-- Peptide ARNTPLETAK found in different RF(s)
|-- Peptide GACETSGGGGRE found in different RF(s)
|-- Peptide YSDFVEYLESLPGIK found in different RF(s)
|-- 1 of 4 peptides found in RF-3
|-- FIESTA Consensus Sequence: EHUX130kBUD115
|-- Removed by MinPep filter


>gi|208421348_RF2: UNIQUE; 6 peptides (2 Good; 4 Bad).
| > Good: GITLQR, IGAGQVEQLIEQAEDELK
| > Bad: AGGGRVEASPGDAGGAR, AILEGLYTK, GAGASEDLRDFK, IAGVAR
| > Top BLAST hits:
|-- RF2 01 [4.00e-09] C1N7U2_MICPS__C1N7U2 SubName: Full=Predicted protein;
|-- RF2 02 [2.00e-08] D0NC01_PHYIN__D0NC01 SubName: Full=Putative uncharacterized protein;
|-- RF2 03 [1.00e-07] D8LZM5_BLAHO__D8LZM5 SubName: Full=Subunit NDUFA5;
|-- RF2 04 [2.00e-07] Q012Q6_OSTTA__Q012Q6 SubName: Full=NADH:ubiquinone oxidoreductase, NDUFA5/B13 subunit (ISS);
|-- RF2 05 [5.00e-07] A4S1Y3_OSTLU__A4S1Y3 SubName: Full=Predicted protein; Flags: Fragment;
|-- RF2 06 [1.00e-06] D8M6P2_BLAHO__D8M6P2 SubName: Full=Subunit NDUFA5;
| > BUDAPEST Details:
|-- EST Translation: 6 RF [-3, -2, -1, 1, 2, 3]
|-- 6 BLAST hits over 6 RF
|-- RF-3 removed: lacking BLAST hits.
|-- RF-2 removed: lacking BLAST hits.
|-- RF-1 removed: lacking BLAST hits.
|-- RF1 removed: lacking BLAST hits.
|-- RF2: 6 hits
|-- RF2 BLAST hits cover ORFs 1-1 of 1
|-- GE158753.1_RF2 Similar (e=4.00e-09) to C1N7U2_MICPS__C1N7U2 SubName: Full=Predicted protein;
|-- RF3 removed: lacking BLAST hits.
|-- Peptide AGGGRVEASPGDAGGAR found in No RFs
|-- Peptide AILEGLYTK found in No RFs
|-- Peptide GAGASEDLRDFK found in No RFs
|-- Peptide GITLQR found in RF2
|-- Peptide IAGVAR found in No RFs
|-- Peptide IGAGQVEQLIEQAEDELK found in RF2
|-- EST gi|208421348 converted into 1 RF: 2;
|-- 2 of 2 peptides found in RF2
|-- FIESTA Consensus Sequence: EHUX130kBUD075
|-- Clustered FIESTA Consensus Sequence: EHUX130k41a Similar (e=4.00e-09) to C1N7U2_MICPS__C1N7U2 SubName: Full=Predicted protein;


>gi|208421529_RF3: REDUNDANT; 4 peptides (3 Good; 1 Bad).
| > Good: AAAPK, QVGEDELFLGK, RFVEMEIK
| > Bad: TAASGATG
| > Top BLAST hits:
|-- RF3 01 [2.00e-51] Q2IA78_ISOGA__Q2IA78 SubName: Full=Chloroplast light harvesting protein isoform 1;
|-- RF3 02 [3.00e-43] Q2IA77_ISOGA__Q2IA77 SubName: Full=Chloroplast light harvesting protein isoform 2;
|-- RF3 03 [1.00e-34] Q2IA76_ISOGA__Q2IA76 SubName: Full=Chloroplast light harvesting protein isoform 3;
|-- RF3 04 [3.00e-31] Q2IA75_ISOGA__Q2IA75 SubName: Full=Chloroplast light harvesting protein isoform 4;
|-- RF3 05 [2.00e-22] TPSJGI42962_THAPS__TPSJGI42962 estExt_gwp_gw1.C_chr_200107
|-- RF3 06 [2.00e-22] B8CEV5_THAPS__B8CEV5 SubName: Full=Fucoxanthin chlorophyll a/c protein 5;
|-- RF3 07 [3.00e-22] Q9ATC7_VAULI__Q9ATC7 SubName: Full=Light harvesting complex protein 1;
|-- RF3 08 [3.00e-21] FCPE_MACPY__Q40301 RecName: Full=Fucoxanthin-chlorophyll a-c binding protein E, chloroplastic; Flags: Precursor;
|-- RF3 09 [6.00e-21] D7FNP8_ECTSI__D7FNP8 SubName: Full=Light harvesting complex protein;
|-- RF3 10 [6.00e-21] D7FIR0_ECTSI__D7FIR0 SubName: Full=Light harvesting complex protein;
| > BUDAPEST Details:
|-- EST Translation: 6 RF [-3, -2, -1, 1, 2, 3]
|-- 10 BLAST hits over 6 RF
|-- RF-3 removed: lacking BLAST hits.
|-- RF-2 removed: lacking BLAST hits.
|-- RF-1 removed: lacking BLAST hits.
|-- RF1 removed: lacking BLAST hits.
|-- RF2 removed: lacking BLAST hits.
|-- RF3: 10 hits
|-- RF3 BLAST hits cover ORFs 1-1 of 2
|-- RF3 sequence reduced to covered ORFs
|-- GE158518.1_RF3 Similar (e=2.00e-51) to Q2IA78_ISOGA__Q2IA78 SubName: Full=Chloroplast light harvesting protein isoform 1;
|-- Peptide AAAPK found in RF3
|-- Peptide QVGEDELFLGK found in RF3
|-- Peptide RFVEMEIK found in RF3
|-- Peptide TAASGATG found in No RFs
|-- EST gi|208421529 converted into 1 RF: 3;
|-- 3 of 3 peptides found in RF3
|-- REDUNDANT: All peptides found in gi|208420374_RF1
|-- FIESTA Consensus Sequence: EHUX130kBUD036
|-- Clustered FIESTA Consensus Sequence: EHUX130k12c Similar (e=2.00e-51) to Q2IA78_ISOGA__Q2IA78 SubName: Full=Chloroplast light harvesting protein isoform 1;


>gi|208421585_RF-2: UNIQUE; 1 peptides (1 Good; 0 Bad).
| > Good: AMGVTGPGGSVVQGAPR
| > Top BLAST hits:
| > BUDAPEST Details:
|-- EST Translation: 6 RF [-3, -2, -1, 1, 2, 3]
|-- 0 BLAST hits over 6 RF
|-- GE160628.1_RF-3 No BLAST hit (e<1.00e-04) to EHux_TaxaDB-THAPS.fas
|-- GE160628.1_RF-2 No BLAST hit (e<1.00e-04) to EHux_TaxaDB-THAPS.fas
|-- GE160628.1_RF-1 No BLAST hit (e<1.00e-04) to EHux_TaxaDB-THAPS.fas
|-- GE160628.1_RF1 No BLAST hit (e<1.00e-04) to EHux_TaxaDB-THAPS.fas
|-- GE160628.1_RF2 No BLAST hit (e<1.00e-04) to EHux_TaxaDB-THAPS.fas
|-- GE160628.1_RF3 No BLAST hit (e<1.00e-04) to EHux_TaxaDB-THAPS.fas
|-- Peptide AMGVTGPGGSVVQGAPR found in RF-2
|-- Peptide RGGEGEVER found in RF3
|-- Removed RF-3 as no peptides match sequence.
|-- Removed RF-1 as no peptides match sequence.
|-- Removed RF1 as no peptides match sequence.
|-- Removed RF2 as no peptides match sequence.
|-- EST gi|208421585 converted into 2 RF: -2; 3;
|-- Peptide RGGEGEVER found in different RF(s)
|-- 1 of 2 peptides found in RF-2
|-- FIESTA Consensus Sequence: EHUX130kBUD159
|-- Removed by MinPep filter


>gi|208421585_RF3: UNIQUE; 1 peptides (1 Good; 0 Bad).
| > Good: RGGEGEVER
| > Top BLAST hits:
| > BUDAPEST Details:
|-- EST Translation: 6 RF [-3, -2, -1, 1, 2, 3]
|-- 0 BLAST hits over 6 RF
|-- GE160628.1_RF-3 No BLAST hit (e<1.00e-04) to EHux_TaxaDB-THAPS.fas
|-- GE160628.1_RF-2 No BLAST hit (e<1.00e-04) to EHux_TaxaDB-THAPS.fas
|-- GE160628.1_RF-1 No BLAST hit (e<1.00e-04) to EHux_TaxaDB-THAPS.fas
|-- GE160628.1_RF1 No BLAST hit (e<1.00e-04) to EHux_TaxaDB-THAPS.fas
|-- GE160628.1_RF2 No BLAST hit (e<1.00e-04) to EHux_TaxaDB-THAPS.fas
|-- GE160628.1_RF3 No BLAST hit (e<1.00e-04) to EHux_TaxaDB-THAPS.fas
|-- Peptide AMGVTGPGGSVVQGAPR found in RF-2
|-- Peptide RGGEGEVER found in RF3
|-- Removed RF-3 as no peptides match sequence.
|-- Removed RF-1 as no peptides match sequence.
|-- Removed RF1 as no peptides match sequence.
|-- Removed RF2 as no peptides match sequence.
|-- EST gi|208421585 converted into 2 RF: -2; 3;
|-- Peptide AMGVTGPGGSVVQGAPR found in different RF(s)
|-- 1 of 2 peptides found in RF3
|-- FIESTA Consensus Sequence: EHUX130kBUD160
|-- Removed by MinPep filter


>gi|208422120_RF1: NON-REDUNDANT; 5 peptides (4 Good; 1 Bad).
| > Good: ALAAK, EGLLTGISXGGTMWAA, IILAEPEDAGLLASGIPTER, LALAIIQDAEER
| > Bad: EEPLLGGER
| > Top BLAST hits:
|-- RF1 01 [1.00e-128] Q2IA80_ISOGA__Q2IA80 SubName: Full=Chloroplast O-acetyl-serine lyase; Flags: Fragment;
|-- RF1 02 [1.00e-103] C1N0F7_MICPS__C1N0F7 RecName: Full=Cysteine synthase;          EC=2.5.1.47;
|-- RF1 03 [1.00e-101] TPSJGI267987_THAPS__TPSJGI267987 estExt_thaps1_ua_kg.C_chr_10131
|-- RF1 04 [1.00e-101] B8BQD5_THAPS__B8BQD5 SubName: Full=Cysteine synthase;          EC=2.5.1.47;
|-- RF1 05 [5.00e-98] Q018U5_OSTTA__Q018U5 SubName: Full=COG0031: Cysteine synthase (ISS);
|-- RF1 06 [2.00e-97] A4RXR0_OSTLU__A4RXR0 SubName: Full=Predicted protein;
|-- RF1 07 [3.00e-87] TPSJGI1247_THAPS__TPSJGI1247 fgenesh1_pg.C_chr_1000381
|-- RF1 08 [3.00e-87] B8BQD6_THAPS__B8BQD6 SubName: Full=Cysteine synthase;          EC=2.5.1.47;
|-- RF1 09 [1.00e-78] Q2IA47_KARMI__Q2IA47 SubName: Full=Chloroplast O-acetyl-serine lyase; Flags: Fragment;
|-- RF1 10 [1.00e-78] A7YXT6_KARMI__A7YXT6 SubName: Full=Chloroplast O-acetyl-serine lyase;
| > BUDAPEST Details:
|-- EST Translation: 6 RF [-3, -2, -1, 1, 2, 3]
|-- 10 BLAST hits over 6 RF
|-- RF-3 removed: lacking BLAST hits.
|-- RF-2 removed: lacking BLAST hits.
|-- RF-1 removed: lacking BLAST hits.
|-- RF1: 10 hits
|-- RF1 BLAST hits cover ORFs 1-1 of 1
|-- GE160955.1_RF1 Similar (e=1.00e-128) to Q2IA80_ISOGA__Q2IA80 SubName: Full=Chloroplast O-acetyl-serine lyase; Flags: Fragment;
|-- RF2 removed: lacking BLAST hits.
|-- RF3 removed: lacking BLAST hits.
|-- Peptide ALAAK found in RF1
|-- Peptide EEPLLGGER found in No RFs
|-- Peptide EGLLTGISXGGTMWAA found in RF1
|-- Peptide IILAEPEDAGLLASGIPTER found in RF1
|-- Peptide LALAIIQDAEER found in RF1
|-- EST gi|208422120 converted into 1 RF: 1;
|-- 4 of 4 peptides found in RF1
|-- Shares 1 common peptides with gi|58182613_RF-3: ALAAK
|-- Shares 10 common BLAST hits with gi|58182613_RF-3: A4RXR0_OSTLU__A4RXR0, A7YXT6_KARMI__A7YXT6, B8BQD5_THAPS__B8BQD5, B8BQD6_THAPS__B8BQD6, C1N0F7_MICPS__C1N0F7, Q018U5_OSTTA__Q018U5, Q2IA47_KARMI__Q2IA47, Q2IA80_ISOGA__Q2IA80, TPSJGI1247_THAPS__TPSJGI1247, TPSJGI267987_THAPS__TPSJGI267987
|-- FIESTA Consensus Sequence: EHUX130kBUD037
|-- Clustered FIESTA Consensus Sequence: EHUX130k22a Similar (e=1.00e-143) to Q2IA80_ISOGA__Q2IA80 SubName: Full=Chloroplast O-acetyl-serine lyase; Flags: Fragment;


>gi|208423090_RF2: NON-REDUNDANT; 5 peptides (3 Good; 2 Bad).
| > Good: FIPGTLDKLR, NSHASGSFFHR, SLQLVR
| > Bad: IVSMVAX, YTIAPSILSADFAR
| > Top BLAST hits:
|-- RF2 01 [8.00e-86] D8LBH8_ECTSI__D8LBH8 SubName: Full=Ribulose-phosphate 3-epimerase;          EC=5.1.3.1;
|-- RF2 02 [1.00e-80] B7FRG3_PHATR__B7FRG3 SubName: Full=Plastidic ribulose-phosphate 3-epimerase;
|-- RF2 03 [4.00e-80] TPSJGI6803_THAPS__TPSJGI6803 fgenesh1_pg.C_chr_7000186
|-- RF2 04 [4.00e-80] B5YMI7_THAPS__B5YMI7 SubName: Full=Putative uncharacterized protein;
|-- RF2 05 [8.00e-80] TPSJGI32924_THAPS__TPSJGI32924 e_gw1.3.559.1
|-- RF2 06 [8.00e-80] B8BWB1_THAPS__B8BWB1 SubName: Full=Predicted protein;
|-- RF2 07 [2.00e-75] Q2IA14_PAVLU__Q2IA14 SubName: Full=Chloroplast ribulose phosphate epimerase; Flags: Fragment;
|-- RF2 08 [1.00e-45] A4RYP4_OSTLU__A4RYP4 SubName: Full=Predicted protein;
|-- RF2 09 [1.00e-44] A8IKW6_CHLRE__A8IKW6 SubName: Full=Ribulose phosphate-3-epimerase, chloroplast;          EC=5.1.3.1;
|-- RF2 10 [2.00e-44] C1MU18_MICPS__C1MU18 SubName: Full=Predicted protein;
| > BUDAPEST Details:
|-- EST Translation: 6 RF [-3, -2, -1, 1, 2, 3]
|-- 10 BLAST hits over 6 RF
|-- RF-3 removed: lacking BLAST hits.
|-- RF-2 removed: lacking BLAST hits.
|-- RF-1 removed: lacking BLAST hits.
|-- RF1 removed: lacking BLAST hits.
|-- RF2: 10 hits
|-- RF2 BLAST hits cover ORFs 2-2 of 2
|-- RF2 sequence reduced to covered ORFs
|-- GE163505.1_RF2 Similar (e=8.00e-86) to D8LBH8_ECTSI__D8LBH8 SubName: Full=Ribulose-phosphate 3-epimerase;          EC=5.1.3.1;
|-- RF3 removed: lacking BLAST hits.
|-- Peptide FIPGTLDKLR found in RF2
|-- Peptide IVSMVAX found in No RFs
|-- Peptide NSHASGSFFHR found in RF2
|-- Peptide SLQLVR found in RF2
|-- Peptide YTIAPSILSADFAR found in No RFs
|-- EST gi|208423090 converted into 1 RF: 2;
|-- 3 of 3 peptides found in RF2
|-- Shares 2 common peptides with gi|51532098_RF-3: FIPGTLDKLR, SLQLVR
|-- Shares 9 common BLAST hits with gi|51532098_RF-3: A4RYP4_OSTLU__A4RYP4, A8IKW6_CHLRE__A8IKW6, B5YMI7_THAPS__B5YMI7, B7FRG3_PHATR__B7FRG3, B8BWB1_THAPS__B8BWB1, D8LBH8_ECTSI__D8LBH8, Q2IA14_PAVLU__Q2IA14, TPSJGI32924_THAPS__TPSJGI32924, TPSJGI6803_THAPS__TPSJGI6803
|-- FIESTA Consensus Sequence: EHUX130kBUD106
|-- Clustered FIESTA Consensus Sequence: EHUX130k30b Similar (e=5.00e-86) to D8LBH8_ECTSI__D8LBH8 SubName: Full=Ribulose-phosphate 3-epimerase;          EC=5.1.3.1;


>gi|208423550_RF2: REDUNDANT; 6 peptides (3 Good; 3 Bad).
| > Good: AASANIIPSSTGAAK, AYPVMK, IAMDRESFVLK
| > Bad: AMLESAE, HAGELALHDGVR, VASPSTACPSRSPR
| > Top BLAST hits:
|-- RF2 01 [1.00e-121] Q2IA54_KARMI__Q2IA54 SubName: Full=Chloroplast glyceraldehyde-3-phosphate dehydrogenase;
|-- RF2 02 [1.00e-120] Q2IA55_KARMI__Q2IA55 SubName: Full=Chloroplast glyceraldehyde-3-phosphate dehydrogenase; Flags: Fragment;
|-- RF2 03 [1.00e-114] Q6WEV9_ISOGA__Q6WEV9 SubName: Full=Glyceraldehyde-3-phosphate dehydrogenase; Flags: Fragment;
|-- RF2 04 [1.00e-111] A7ULF7_KARBR__A7ULF7 SubName: Full=Glyceraldehyde-3-phosphate dehydrogenase;
|-- RF2 05 [1.00e-109] Q5R258_KARBR__Q5R258 SubName: Full=Glyceraldehydes-3-phosphate dehydrogenase; Flags: Fragment;
|-- RF2 06 [2.00e-91] Q6WEV5_PAVLU__Q6WEV5 SubName: Full=Glyceraldehyde-3-phosphate dehydrogenase; Flags: Fragment;
|-- RF2 07 [3.00e-89] Q5R254_KARMI__Q5R254 SubName: Full=Glyceraldehydes-3-phosphate dehydrogenase; Flags: Fragment;
|-- RF2 08 [1.00e-87] Q00GK6_KARBR__Q00GK6 SubName: Full=Plastid glyceraldehyde-3-phosphate dehydrogenase protein; Flags: Fragment;
|-- RF2 09 [2.00e-78] Q9BKE1_TOXGO__Q9BKE1 SubName: Full=Glyceraldehyde-3-phosphate dehydrogenase; Flags: Fragment;
|-- RF2 10 [2.00e-78] B9PHC9_TOXGO__B9PHC9 SubName: Full=Glyceraldehyde-3-phosphate dehydrogenase, putative;          EC=1.2.1.12;
| > BUDAPEST Details:
|-- EST Translation: 6 RF [-3, -2, -1, 1, 2, 3]
|-- 10 BLAST hits over 6 RF
|-- RF-3 removed: lacking BLAST hits.
|-- RF-2 removed: lacking BLAST hits.
|-- RF-1 removed: lacking BLAST hits.
|-- RF1 removed: lacking BLAST hits.
|-- RF2: 10 hits
|-- RF2 BLAST hits cover ORFs 1-1 of 1
|-- GE161898.1_RF2 Similar (e=1.00e-121) to Q2IA54_KARMI__Q2IA54 SubName: Full=Chloroplast glyceraldehyde-3-phosphate dehydrogenase;
|-- RF3 removed: lacking BLAST hits.
|-- Peptide AASANIIPSSTGAAK found in RF2
|-- Peptide AMLESAE found in No RFs
|-- Peptide AYPVMK found in RF2
|-- Peptide HAGELALHDGVR found in No RFs
|-- Peptide IAMDRESFVLK found in RF2
|-- Peptide VASPSTACPSRSPR found in No RFs
|-- EST gi|208423550 converted into 1 RF: 2;
|-- 3 of 3 peptides found in RF2
|-- REDUNDANT: All peptides found in gi|208411256_RF1
|-- FIESTA Consensus Sequence: EHUX130kBUD008
|-- Clustered FIESTA Consensus Sequence: EHUX130k04a Similar (e=1.00e-180) to Q2IA55_KARMI__Q2IA55 SubName: Full=Chloroplast glyceraldehyde-3-phosphate dehydrogenase; Flags: Fragment;


>gi|208424052_RF-2: NON-REDUNDANT; 7 peptides (5 Good; 2 Bad).
| > Good: AASANIIPSSTGAAK, AYPVMK, LASETYAK, LTGMAFR, TTVHAATALQXTVDGSMK
| > Bad: QDPCMRASR, VGVSMMPAPASK
| > Top BLAST hits:
|-- RF-2 01 [1.00e-83] Q2IA55_KARMI__Q2IA55 SubName: Full=Chloroplast glyceraldehyde-3-phosphate dehydrogenase; Flags: Fragment;
|-- RF-2 02 [1.00e-82] Q2IA54_KARMI__Q2IA54 SubName: Full=Chloroplast glyceraldehyde-3-phosphate dehydrogenase;
|-- RF-2 03 [1.00e-77] A7ULF7_KARBR__A7ULF7 SubName: Full=Glyceraldehyde-3-phosphate dehydrogenase;
|-- RF-2 04 [1.00e-75] Q6WEV9_ISOGA__Q6WEV9 SubName: Full=Glyceraldehyde-3-phosphate dehydrogenase; Flags: Fragment;
|-- RF-2 05 [1.00e-66] Q5R258_KARBR__Q5R258 SubName: Full=Glyceraldehydes-3-phosphate dehydrogenase; Flags: Fragment;
|-- RF-2 06 [7.00e-64] Q6WEV5_PAVLU__Q6WEV5 SubName: Full=Glyceraldehyde-3-phosphate dehydrogenase; Flags: Fragment;
|-- RF-2 07 [1.00e-62] Q00GK5_KARBR__Q00GK5 SubName: Full=Plastid glyceraldehyde-3-phosphate dehydrogenase protein; Flags: Fragment;
|-- RF-2 08 [2.00e-61] Q9BKE1_TOXGO__Q9BKE1 SubName: Full=Glyceraldehyde-3-phosphate dehydrogenase; Flags: Fragment;
|-- RF-2 09 [2.00e-61] B9Q5H7_TOXGO__B9Q5H7 SubName: Full=Glyceraldehyde-3-phosphate dehydrogenase, putative;          EC=1.2.1.12;
|-- RF-2 10 [2.00e-61] B9PHC9_TOXGO__B9PHC9 SubName: Full=Glyceraldehyde-3-phosphate dehydrogenase, putative;          EC=1.2.1.12;
| > BUDAPEST Details:
|-- EST Translation: 6 RF [-3, -2, -1, 1, 2, 3]
|-- 10 BLAST hits over 6 RF
|-- RF-3 removed: lacking BLAST hits.
|-- RF-2: 10 hits
|-- RF-2 BLAST hits cover ORFs 1-1 of 3
|-- RF-2 sequence reduced to covered ORFs
|-- GE160866.1_RF-2 Similar (e=1.00e-83) to Q2IA55_KARMI__Q2IA55 SubName: Full=Chloroplast glyceraldehyde-3-phosphate dehydrogenase; Flags: Fragment;
|-- RF-1 removed: lacking BLAST hits.
|-- RF1 removed: lacking BLAST hits.
|-- RF2 removed: lacking BLAST hits.
|-- RF3 removed: lacking BLAST hits.
|-- Peptide AASANIIPSSTGAAK found in RF-2
|-- Peptide AYPVMK found in RF-2
|-- Peptide LASETYAK found in RF-2
|-- Peptide LTGMAFR found in RF-2
|-- Peptide QDPCMRASR found in No RFs
|-- Peptide TTVHAATALQXTVDGSMK found in RF-2
|-- Peptide VGVSMMPAPASK found in No RFs
|-- EST gi|208424052 converted into 1 RF: -2;
|-- 5 of 5 peptides found in RF-2
|-- Shares 3 common peptides with gi|208411256_RF1: AASANIIPSSTGAAK, AYPVMK, LTGMAFR
|-- Shares 8 common BLAST hits with gi|208411256_RF1: A7ULF7_KARBR__A7ULF7, B9PHC9_TOXGO__B9PHC9, Q2IA54_KARMI__Q2IA54, Q2IA55_KARMI__Q2IA55, Q5R258_KARBR__Q5R258, Q6WEV5_PAVLU__Q6WEV5, Q6WEV9_ISOGA__Q6WEV9, Q9BKE1_TOXGO__Q9BKE1
|-- FIESTA Consensus Sequence: EHUX130kBUD008
|-- Clustered FIESTA Consensus Sequence: EHUX130k04a Similar (e=1.00e-180) to Q2IA55_KARMI__Q2IA55 SubName: Full=Chloroplast glyceraldehyde-3-phosphate dehydrogenase; Flags: Fragment;


>gi|208424787_RF2: UNIQUE; 3 peptides (3 Good; 0 Bad).
| > Good: ATVAATAVVAAPVVER, KAARPAAAAK, VAAAKAAK
| > Top BLAST hits:
| > BUDAPEST Details:
|-- EST Translation: 6 RF [-3, -2, -1, 1, 2, 3]
|-- 0 BLAST hits over 6 RF
|-- GE161153.1_RF-3 No BLAST hit (e<1.00e-04) to EHux_TaxaDB-THAPS.fas
|-- GE161153.1_RF-2 No BLAST hit (e<1.00e-04) to EHux_TaxaDB-THAPS.fas
|-- GE161153.1_RF-1 No BLAST hit (e<1.00e-04) to EHux_TaxaDB-THAPS.fas
|-- GE161153.1_RF1 No BLAST hit (e<1.00e-04) to EHux_TaxaDB-THAPS.fas
|-- GE161153.1_RF2 No BLAST hit (e<1.00e-04) to EHux_TaxaDB-THAPS.fas
|-- GE161153.1_RF3 No BLAST hit (e<1.00e-04) to EHux_TaxaDB-THAPS.fas
|-- Peptide ATVAATAVVAAPVVER found in RF2
|-- Peptide KAARPAAAAK found in RF2
|-- Peptide VAAAKAAK found in RF2
|-- Removed RF-3 as no peptides match sequence.
|-- Removed RF-2 as no peptides match sequence.
|-- Removed RF-1 as no peptides match sequence.
|-- Removed RF1 as no peptides match sequence.
|-- Removed RF3 as no peptides match sequence.
|-- EST gi|208424787 converted into 1 RF: 2;
|-- 3 of 3 peptides found in RF2
|-- FIESTA Consensus Sequence: EHUX130kBUD084
|-- Clustered FIESTA Consensus Sequence: EHUX130k46a No BLAST hit (e<1.00e-04) to EHux_TaxaDB-THAPS.fas


>gi|208425699_RF3: UNIQUE; 5 peptides (1 Good; 4 Bad).
| > Good: SLMEEEEVEFK
| > Bad: ARMETMSR, GAGAASSSRR, GSASAR, RPVYASPPVLTFVGTACPA
| > Top BLAST hits:
|-- RF3 01 [3.00e-22] C1N2P4_MICPS__C1N2P4 SubName: Full=Cold-shock DNA binding protein;
|-- RF3 02 [3.00e-21] B6AB75_CRYMR__B6AB75 SubName: Full=Cold-shock DNA-binding domain-containing protein;
|-- RF3 03 [1.00e-20] Q5CVY2_CRYPV__Q5CVY2 SubName: Full=Cold shock RNA binding domain of the OB fold; Flags: Fragment;
|-- RF3 04 [2.00e-20] TPSJGI40233_THAPS__TPSJGI40233 estExt_gwp_gw1.C_chr_40158
|-- RF3 05 [2.00e-20] B8C1C4_THAPS__B8C1C4 SubName: Full=Cold-shock DNA-binding domain-containing protein;
|-- RF3 06 [4.00e-20] Q5CI33_CRYHO__Q5CI33 SubName: Full=Glycogen debranching enzyme;
|-- RF3 07 [1.00e-19] Q1WLV5_CHLIN__Q1WLV5 SubName: Full=Putative nucleic acid-binding protein; Flags: Fragment;
|-- RF3 08 [2.00e-19] Q8GV23_CHLRE__Q8GV23 SubName: Full=Nucleic acid binding protein; SubName: Full=Putative nucleic acid binding protein;
|-- RF3 09 [3.00e-19] B7G7Y1_PHATR__B7G7Y1 SubName: Full=Predicted protein;
|-- RF3 10 [2.00e-18] A1YQX3_VOLCA__A1YQX3 SubName: Full=Nucleic acid binding protein;
| > BUDAPEST Details:
|-- EST Translation: 6 RF [-3, -2, -1, 1, 2, 3]
|-- 10 BLAST hits over 6 RF
|-- RF-3 removed: lacking BLAST hits.
|-- RF-2 removed: lacking BLAST hits.
|-- RF-1 removed: lacking BLAST hits.
|-- RF1 removed: lacking BLAST hits.
|-- RF2 removed: lacking BLAST hits.
|-- RF3: 10 hits
|-- RF3 BLAST hits cover ORFs 1-1 of 4
|-- RF3 sequence reduced to covered ORFs
|-- GE166732.1_RF3 Similar (e=3.00e-22) to C1N2P4_MICPS__C1N2P4 SubName: Full=Cold-shock DNA binding protein;
|-- Peptide ARMETMSR found in No RFs
|-- Peptide GAGAASSSRR found in No RFs
|-- Peptide GSASAR found in No RFs
|-- Peptide RPVYASPPVLTFVGTACPA found in No RFs
|-- Peptide SLMEEEEVEFK found in RF3
|-- EST gi|208425699 converted into 1 RF: 3;
|-- 1 of 1 peptides found in RF3
|-- Shares 5 common BLAST hits with gi|58186701_RF-2: A1YQX3_VOLCA__A1YQX3, B7G7Y1_PHATR__B7G7Y1, B8C1C4_THAPS__B8C1C4, Q8GV23_CHLRE__Q8GV23, TPSJGI40233_THAPS__TPSJGI40233
|-- Shares 4 common BLAST hits with gi|261428978_RF2: A1YQX3_VOLCA__A1YQX3, Q1WLV5_CHLIN__Q1WLV5, Q8GV23_CHLRE__Q8GV23, TPSJGI40233_THAPS__TPSJGI40233
|-- FIESTA Consensus Sequence: EHUX130kBUD137
|-- Removed by MinPep filter


>gi|208425973_RF3: UNIQUE; 9 peptides (7 Good; 2 Bad).
| > Good: AGTANIFAWK, CVLATIK, ELDIAEHEMPGLMAAR, HSLPDGIMR, KEFGPAQPLAGVR, NVEASGDFK, VADMSLADFGRK
| > Bad: QMTTFLPESMTSVAR, TSCPR
| > Top BLAST hits:
|-- RF3 01 [1.00e-106] B9Q7N9_TOXGO__B9Q7N9 RecName: Full=Adenosylhomocysteinase;          EC=3.3.1.1;
|-- RF3 02 [1.00e-106] B9PMB0_TOXGO__B9PMB0 RecName: Full=Adenosylhomocysteinase;          EC=3.3.1.1;
|-- RF3 03 [1.00e-106] B6KEA5_TOXGO__B6KEA5 RecName: Full=Adenosylhomocysteinase;          EC=3.3.1.1;
|-- RF3 04 [1.00e-105] D9IUM4_DUNSA__D9IUM4 RecName: Full=Adenosylhomocysteinase;          EC=3.3.1.1;
|-- RF3 05 [1.00e-105] B8XIJ1_AMPCA__B8XIJ1 SubName: Full=Adenosylhomocysteinase; Flags: Fragment;
|-- RF3 06 [1.00e-104] A8IXE0_CHLRE__A8IXE0 RecName: Full=Adenosylhomocysteinase;          EC=3.3.1.1;
|-- RF3 07 [1.00e-103] D8TV30_VOLCA__D8TV30 RecName: Full=Adenosylhomocysteinase;          EC=3.3.1.1;
|-- RF3 08 [1.00e-103] D0NEK2_PHYIN__D0NEK2 RecName: Full=Adenosylhomocysteinase;          EC=3.3.1.1;
|-- RF3 09 [1.00e-99] B7FT14_PHATR__B7FT14 RecName: Full=Adenosylhomocysteinase;          EC=3.3.1.1;
|-- RF3 10 [2.00e-99] TPSJGI28496_THAPS__TPSJGI28496 estExt_Genewise1.C_chr_60082
| > BUDAPEST Details:
|-- EST Translation: 6 RF [-3, -2, -1, 1, 2, 3]
|-- 11 BLAST hits over 6 RF
|-- RF-3 removed: lacking BLAST hits.
|-- RF-2: 1 hits
|-- RF-2 BLAST hits cover ORFs 1-1 of 1
|-- GE166200.1_RF-2 Similar (e=6.00e-07) to Q7R6Z1_PLAYO__Q7R6Z1 SubName: Full=Putative uncharacterized protein PY07799; Flags: Fragment;
|-- RF-1 removed: lacking BLAST hits.
|-- RF1 removed: lacking BLAST hits.
|-- RF2 removed: lacking BLAST hits.
|-- RF3: 10 hits
|-- RF3 BLAST hits cover ORFs 1-1 of 1
|-- GE166200.1_RF3 Similar (e=1.00e-106) to B9Q7N9_TOXGO__B9Q7N9 RecName: Full=Adenosylhomocysteinase;          EC=3.3.1.1;
|-- Peptide AGTANIFAWK found in RF3
|-- Peptide CVLATIK found in RF3
|-- Peptide ELDIAEHEMPGLMAAR found in RF3
|-- Peptide HSLPDGIMR found in RF3
|-- Peptide KEFGPAQPLAGVR found in RF3
|-- Peptide NVEASGDFK found in RF3
|-- Peptide QMTTFLPESMTSVAR found in No RFs
|-- Peptide TSCPR found in No RFs
|-- Peptide VADMSLADFGRK found in RF3
|-- Removed RF-2 as no peptides match sequence.
|-- EST gi|208425973 converted into 1 RF: 3;
|-- 7 of 7 peptides found in RF3
|-- FIESTA Consensus Sequence: EHUX130kBUD044
|-- Clustered FIESTA Consensus Sequence: EHUX130k26a Similar (e=1.00e-106) to B9Q7N9_TOXGO__B9Q7N9 RecName: Full=Adenosylhomocysteinase;          EC=3.3.1.1;


>gi|208426700_RF1: NON-REDUNDANT; 5 peptides (3 Good; 2 Bad).
| > Good: FYGELTEQMIK, GATPEEVQAAIDGR, MAADVTDLK
| > Bad: SSSGCT, SSTSRR
| > Top BLAST hits:
|-- RF1 01 [1.00e-113] Q5ENS1_ISOGA__Q5ENS1 SubName: Full=Chloroplast phosphoribulokinase; Flags: Fragment;
|-- RF1 02 [3.00e-81] Q24LT5_PAVLU__Q24LT5 RecName: Full=Phosphoribulokinase;          EC=2.7.1.19;
|-- RF1 03 [2.00e-75] C1MQ62_MICPS__C1MQ62 RecName: Full=Phosphoribulokinase;          EC=2.7.1.19;
|-- RF1 04 [6.00e-74] Q9ATC3_VAULI__Q9ATC3 RecName: Full=Phosphoribulokinase;          EC=2.7.1.19;
|-- RF1 05 [1.00e-72] A8IYP4_CHLRE__A8IYP4 RecName: Full=Phosphoribulokinase;          EC=2.7.1.19;
|-- RF1 06 [1.00e-72] KPPR_CHLRE__P19824 RecName: Full=Phosphoribulokinase, chloroplastic;          Short=PRK;          Short=PRKase;          EC=2.7.1.19; AltName: Full=Phosphopentokinase; Flags: Precursor;
|-- RF1 07 [5.00e-72] D8TRR7_VOLCA__D8TRR7 SubName: Full=Putative uncharacterized protein;
|-- RF1 08 [1.00e-71] A4RW43_OSTLU__A4RW43 RecName: Full=Phosphoribulokinase;          EC=2.7.1.19;
|-- RF1 09 [3.00e-70] Q01AW0_OSTTA__Q01AW0 RecName: Full=Phosphoribulokinase;          EC=2.7.1.19;
|-- RF1 10 [3.00e-70] D8LBI0_ECTSI__D8LBI0 RecName: Full=Phosphoribulokinase;          EC=2.7.1.19;
| > BUDAPEST Details:
|-- EST Translation: 6 RF [-3, -2, -1, 1, 2, 3]
|-- 10 BLAST hits over 6 RF
|-- RF-3 removed: lacking BLAST hits.
|-- RF-2 removed: lacking BLAST hits.
|-- RF-1 removed: lacking BLAST hits.
|-- RF1: 10 hits
|-- RF1 BLAST hits cover ORFs 1-1 of 2
|-- RF1 sequence reduced to covered ORFs
|-- GE165159.1_RF1 Similar (e=1.00e-113) to Q5ENS1_ISOGA__Q5ENS1 SubName: Full=Chloroplast phosphoribulokinase; Flags: Fragment;
|-- RF2 removed: lacking BLAST hits.
|-- RF3 removed: lacking BLAST hits.
|-- Peptide FYGELTEQMIK found in RF1
|-- Peptide GATPEEVQAAIDGR found in RF1
|-- Peptide MAADVTDLK found in RF1
|-- Peptide SSSGCT found in No RFs
|-- Peptide SSTSRR found in No RFs
|-- EST gi|208426700 converted into 1 RF: 1;
|-- 3 of 3 peptides found in RF1
|-- Shares 2 common peptides with gi|208403390_RF3: GATPEEVQAAIDGR, MAADVTDLK
|-- Shares 7 common BLAST hits with gi|208403390_RF3: A8IYP4_CHLRE__A8IYP4, C1MQ62_MICPS__C1MQ62, D8TRR7_VOLCA__D8TRR7, KPPR_CHLRE__P19824, Q24LT5_PAVLU__Q24LT5, Q5ENS1_ISOGA__Q5ENS1, Q9ATC3_VAULI__Q9ATC3
|-- FIESTA Consensus Sequence: EHUX130kBUD023
|-- Clustered FIESTA Consensus Sequence: EHUX130k14a Similar (e=1.00e-162) to Q5ENS1_ISOGA__Q5ENS1 SubName: Full=Chloroplast phosphoribulokinase; Flags: Fragment;


>gi|208426995_RF-3: UNIQUE; 1 peptides (1 Good; 0 Bad).
| > Good: LCARELEAHR
| > Top BLAST hits:
| > BUDAPEST Details:
|-- EST Translation: 6 RF [-3, -2, -1, 1, 2, 3]
|-- 0 BLAST hits over 6 RF
|-- GE164726.1_RF-3 No BLAST hit (e<1.00e-04) to EHux_TaxaDB-THAPS.fas
|-- GE164726.1_RF-2 No BLAST hit (e<1.00e-04) to EHux_TaxaDB-THAPS.fas
|-- GE164726.1_RF-1 No BLAST hit (e<1.00e-04) to EHux_TaxaDB-THAPS.fas
|-- GE164726.1_RF1 No BLAST hit (e<1.00e-04) to EHux_TaxaDB-THAPS.fas
|-- GE164726.1_RF2 No BLAST hit (e<1.00e-04) to EHux_TaxaDB-THAPS.fas
|-- GE164726.1_RF3 No BLAST hit (e<1.00e-04) to EHux_TaxaDB-THAPS.fas
|-- Peptide AAAASAALAEK found in RF1
|-- Peptide ATPAAAAAAGGLF found in RF1
|-- Peptide GAIEQFYAER found in RF1
|-- Peptide LCARELEAHR found in RF-3
|-- Peptide SLLFQLK found in RF1
|-- Removed RF-2 as no peptides match sequence.
|-- Removed RF-1 as no peptides match sequence.
|-- Removed RF2 as no peptides match sequence.
|-- Removed RF3 as no peptides match sequence.
|-- EST gi|208426995 converted into 2 RF: -3; 1;
|-- Peptide AAAASAALAEK found in different RF(s)
|-- Peptide ATPAAAAAAGGLF found in different RF(s)
|-- Peptide GAIEQFYAER found in different RF(s)
|-- Peptide SLLFQLK found in different RF(s)
|-- 1 of 5 peptides found in RF-3
|-- FIESTA Consensus Sequence: EHUX130kBUD020
|-- Removed by MinPep filter


>gi|208426995_RF1: UNIQUE; 4 peptides (4 Good; 0 Bad).
| > Good: AAAASAALAEK, ATPAAAAAAGGLF, GAIEQFYAER, SLLFQLK
| > Top BLAST hits:
| > BUDAPEST Details:
|-- EST Translation: 6 RF [-3, -2, -1, 1, 2, 3]
|-- 0 BLAST hits over 6 RF
|-- GE164726.1_RF-3 No BLAST hit (e<1.00e-04) to EHux_TaxaDB-THAPS.fas
|-- GE164726.1_RF-2 No BLAST hit (e<1.00e-04) to EHux_TaxaDB-THAPS.fas
|-- GE164726.1_RF-1 No BLAST hit (e<1.00e-04) to EHux_TaxaDB-THAPS.fas
|-- GE164726.1_RF1 No BLAST hit (e<1.00e-04) to EHux_TaxaDB-THAPS.fas
|-- GE164726.1_RF2 No BLAST hit (e<1.00e-04) to EHux_TaxaDB-THAPS.fas
|-- GE164726.1_RF3 No BLAST hit (e<1.00e-04) to EHux_TaxaDB-THAPS.fas
|-- Peptide AAAASAALAEK found in RF1
|-- Peptide ATPAAAAAAGGLF found in RF1
|-- Peptide GAIEQFYAER found in RF1
|-- Peptide LCARELEAHR found in RF-3
|-- Peptide SLLFQLK found in RF1
|-- Removed RF-2 as no peptides match sequence.
|-- Removed RF-1 as no peptides match sequence.
|-- Removed RF2 as no peptides match sequence.
|-- Removed RF3 as no peptides match sequence.
|-- EST gi|208426995 converted into 2 RF: -3; 1;
|-- Peptide LCARELEAHR found in different RF(s)
|-- 4 of 5 peptides found in RF1
|-- FIESTA Consensus Sequence: EHUX130kBUD030
|-- Clustered FIESTA Consensus Sequence: EHUX130k18a No BLAST hit (e<1.00e-04) to EHux_TaxaDB-THAPS.fas


>gi|208614552_RF3: NON-REDUNDANT; 7 peptides (4 Good; 3 Bad).
| > Good: AVDSLVPVGR, EAYPGDVFYLHSR, ELIIGDR, VVDGLGDPIDGLGPLTGQLSR
| > Bad: ASSAASGLRSR, RSSASGR, SLPNTTTPTLSFSR
| > Top BLAST hits:
|-- RF3 01 [8.00e-98] Q0P3H4_OSTTA__Q0P3H4 RecName: Full=ATP synthase subunit alpha;
|-- RF3 02 [3.00e-96] A0DB02_PARTE__A0DB02 RecName: Full=ATP synthase subunit alpha;
|-- RF3 03 [6.00e-96] Q9TC93_NEPOL__Q9TC93 RecName: Full=ATP synthase subunit alpha;
|-- RF3 04 [1.00e-95] Q36517_PLASU__Q36517 RecName: Full=ATP synthase subunit alpha;
|-- RF3 05 [5.00e-95] Q24HY8_TETTH__Q24HY8 RecName: Full=ATP synthase subunit alpha;
|-- RF3 06 [8.00e-95] Q37628_PROWI__Q37628 RecName: Full=ATP synthase subunit alpha;
|-- RF3 07 [8.00e-95] D3IZV8_HELSJ__D3IZV8 RecName: Full=ATP synthase subunit alpha;
|-- RF3 08 [1.00e-93] C1MNM6_MICPS__C1MNM6 RecName: Full=ATP synthase subunit alpha;
|-- RF3 09 [2.00e-93] A0DHL1_PARTE__A0DHL1 RecName: Full=ATP synthase subunit alpha;
|-- RF3 10 [3.00e-93] Q0QIQ2_OLTVI__Q0QIQ2 RecName: Full=ATP synthase subunit alpha;
| > BUDAPEST Details:
|-- EST Translation: 6 RF [-3, -2, -1, 1, 2, 3]
|-- 10 BLAST hits over 6 RF
|-- RF-3 removed: lacking BLAST hits.
|-- RF-2 removed: lacking BLAST hits.
|-- RF-1 removed: lacking BLAST hits.
|-- RF1 removed: lacking BLAST hits.
|-- RF2 removed: lacking BLAST hits.
|-- RF3: 10 hits
|-- RF3 BLAST hits cover ORFs 1-1 of 1
|-- GE169815.1_RF3 Similar (e=8.00e-98) to Q0P3H4_OSTTA__Q0P3H4 RecName: Full=ATP synthase subunit alpha;
|-- Peptide ASSAASGLRSR found in No RFs
|-- Peptide AVDSLVPVGR found in RF3
|-- Peptide EAYPGDVFYLHSR found in RF3
|-- Peptide ELIIGDR found in RF3
|-- Peptide RSSASGR found in No RFs
|-- Peptide SLPNTTTPTLSFSR found in No RFs
|-- Peptide VVDGLGDPIDGLGPLTGQLSR found in RF3
|-- EST gi|208614552 converted into 1 RF: 3;
|-- 4 of 4 peptides found in RF3
|-- Shares 3 common peptides with gi|208409136_RF3: AVDSLVPVGR, ELIIGDR, VVDGLGDPIDGLGPLTGQLSR
|-- Shares 7 common BLAST hits with gi|208409136_RF3: A0DB02_PARTE__A0DB02, C1MNM6_MICPS__C1MNM6, D3IZV8_HELSJ__D3IZV8, Q0P3H4_OSTTA__Q0P3H4, Q36517_PLASU__Q36517, Q37628_PROWI__Q37628, Q9TC93_NEPOL__Q9TC93
|-- FIESTA Consensus Sequence: EHUX130kBUD012
|-- Clustered FIESTA Consensus Sequence: EHUX130k07a Similar (e=1.00e-110) to Q0P3H4_OSTTA__Q0P3H4 RecName: Full=ATP synthase subunit alpha;


>gi|208614720_RF3: NON-REDUNDANT; 5 peptides (3 Good; 2 Bad).
| > Good: ILNDDTIEQLCK, KSAAVR, SFILFPK
| > Bad: AARGADDQGGAAR, ASPAK
| > Top BLAST hits:
|-- RF3 01 [4.00e-85] Q9AR87_ODOSI__Q9AR87 RecName: Full=Delta-aminolevulinic acid dehydratase;          EC=4.2.1.24;
|-- RF3 02 [4.00e-83] D8LEC7_ECTSI__D8LEC7 RecName: Full=Delta-aminolevulinic acid dehydratase;          EC=4.2.1.24;
|-- RF3 03 [3.00e-81] Q9ARD9_FUCVE__Q9ARD9 RecName: Full=Delta-aminolevulinic acid dehydratase;          EC=4.2.1.24;
|-- RF3 04 [3.00e-81] B7FSN7_PHATR__B7FSN7 RecName: Full=Delta-aminolevulinic acid dehydratase;          EC=4.2.1.24;
|-- RF3 05 [6.00e-78] TPSJGI5240_THAPS__TPSJGI5240 fgenesh1_pg.C_chr_5000282
|-- RF3 06 [6.00e-78] B8C2D0_THAPS__B8C2D0 RecName: Full=Delta-aminolevulinic acid dehydratase;          EC=4.2.1.24;
|-- RF3 07 [2.00e-71] Q2IA89_ISOGA__Q2IA89 SubName: Full=Chloroplast ALA dehydratase; Flags: Fragment;
|-- RF3 08 [5.00e-69] Q68Y95_CYAME__Q68Y95 RecName: Full=Delta-aminolevulinic acid dehydratase;          EC=4.2.1.24; Flags: Fragment;
|-- RF3 09 [5.00e-65] B9QJ12_TOXGO__B9QJ12 RecName: Full=Delta-aminolevulinic acid dehydratase;          EC=4.2.1.24;
|-- RF3 10 [5.00e-65] B9PWS8_TOXGO__B9PWS8 RecName: Full=Delta-aminolevulinic acid dehydratase;          EC=4.2.1.24;
| > BUDAPEST Details:
|-- EST Translation: 6 RF [-3, -2, -1, 1, 2, 3]
|-- 10 BLAST hits over 6 RF
|-- RF-3 removed: lacking BLAST hits.
|-- RF-2 removed: lacking BLAST hits.
|-- RF-1 removed: lacking BLAST hits.
|-- RF1 removed: lacking BLAST hits.
|-- RF2 removed: lacking BLAST hits.
|-- RF3: 10 hits
|-- RF3 BLAST hits cover ORFs 1-1 of 1
|-- GE170399.1_RF3 Similar (e=4.00e-85) to Q9AR87_ODOSI__Q9AR87 RecName: Full=Delta-aminolevulinic acid dehydratase;          EC=4.2.1.24;
|-- Peptide AARGADDQGGAAR found in No RFs
|-- Peptide ASPAK found in No RFs
|-- Peptide ILNDDTIEQLCK found in RF3
|-- Peptide KSAAVR found in RF3
|-- Peptide SFILFPK found in RF3
|-- EST gi|208614720 converted into 1 RF: 3;
|-- 3 of 3 peptides found in RF3
|-- Shares 1 common peptides with gi|261444019_RF1: ILNDDTIEQLCK
|-- Shares 6 common BLAST hits with gi|261444019_RF1: B7FSN7_PHATR__B7FSN7, B8C2D0_THAPS__B8C2D0, D8LEC7_ECTSI__D8LEC7, Q9AR87_ODOSI__Q9AR87, Q9ARD9_FUCVE__Q9ARD9, TPSJGI5240_THAPS__TPSJGI5240
|-- FIESTA Consensus Sequence: EHUX130kBUD052
|-- Clustered FIESTA Consensus Sequence: EHUX130k28a Similar (e=1.00e-147) to Q9AR87_ODOSI__Q9AR87 RecName: Full=Delta-aminolevulinic acid dehydratase;          EC=4.2.1.24;


>gi|208615626_RF3: UNIQUE; 5 peptides (3 Good; 2 Bad).
| > Good: AITLR, QLGLGGLVTDGSVR, VYEIAHFR
| > Bad: AACRAATR, GLASK
| > Top BLAST hits:
|-- RF3 01 [4.00e-91] B7FUT7_PHATR__B7FUT7 SubName: Full=Predicted protein;
|-- RF3 02 [1.00e-90] TPSJGI21517_THAPS__TPSJGI21517 estExt_fgenesh1_pg.C_chr_20859
|-- RF3 03 [1.00e-90] B8BVP1_THAPS__B8BVP1 SubName: Full=Predicted protein;
|-- RF3 04 [6.00e-77] C1MGZ3_MICPS__C1MGZ3 SubName: Full=Demethylmenaquinone methyltransferase/aldolase;
|-- RF3 05 [7.00e-74] Q00XP0_OSTTA__Q00XP0 SubName: Full=Putative 4-hydroxyphenylacetate isomerase/decar (ISS);
|-- RF3 06 [6.00e-43] A4S5X9_OSTLU__A4S5X9 SubName: Full=Predicted protein; Flags: Fragment;
|-- RF3 07 [3.00e-07] D0ND62_PHYIN__D0ND62 SubName: Full=Demethylmenaquinone methyltransferase, putative;
| > BUDAPEST Details:
|-- EST Translation: 6 RF [-3, -2, -1, 1, 2, 3]
|-- 7 BLAST hits over 6 RF
|-- RF-3 removed: lacking BLAST hits.
|-- RF-2 removed: lacking BLAST hits.
|-- RF-1 removed: lacking BLAST hits.
|-- RF1 removed: lacking BLAST hits.
|-- RF2 removed: lacking BLAST hits.
|-- RF3: 7 hits
|-- RF3 BLAST hits cover ORFs 1-1 of 1
|-- GE171227.1_RF3 Similar (e=4.00e-91) to B7FUT7_PHATR__B7FUT7 SubName: Full=Predicted protein;
|-- Peptide AACRAATR found in No RFs
|-- Peptide AITLR found in RF3
|-- Peptide GLASK found in No RFs
|-- Peptide QLGLGGLVTDGSVR found in RF3
|-- Peptide VYEIAHFR found in RF3
|-- EST gi|208615626 converted into 1 RF: 3;
|-- 3 of 3 peptides found in RF3
|-- FIESTA Consensus Sequence: EHUX130kBUD014
|-- Clustered FIESTA Consensus Sequence: EHUX130k09a Similar (e=4.00e-91) to B7FUT7_PHATR__B7FUT7 SubName: Full=Predicted protein;


>gi|208620829_RF-2: REDUNDANT; 1 peptides (1 Good; 0 Bad).
| > Good: VVLGRQGR
| > Top BLAST hits:
| > BUDAPEST Details:
|-- EST Translation: 6 RF [-3, -2, -1, 1, 2, 3]
|-- 0 BLAST hits over 6 RF
|-- GE176793.1_RF-3 No BLAST hit (e<1.00e-04) to EHux_TaxaDB-THAPS.fas
|-- GE176793.1_RF-2 No BLAST hit (e<1.00e-04) to EHux_TaxaDB-THAPS.fas
|-- GE176793.1_RF-1 No BLAST hit (e<1.00e-04) to EHux_TaxaDB-THAPS.fas
|-- GE176793.1_RF1 No BLAST hit (e<1.00e-04) to EHux_TaxaDB-THAPS.fas
|-- GE176793.1_RF2 No BLAST hit (e<1.00e-04) to EHux_TaxaDB-THAPS.fas
|-- GE176793.1_RF3 No BLAST hit (e<1.00e-04) to EHux_TaxaDB-THAPS.fas
|-- Peptide ETSLRK found in RF-3
|-- Peptide EVDLGDQK found in RF3
|-- Peptide EVGALEVGFTR found in RF3
|-- Peptide GLEIGDFK found in RF3
|-- Peptide GVAAGR found in RF2
|-- Peptide RLVQAPTVGPR found in RF2
|-- Peptide VDVQPSWMVK found in RF3
|-- Peptide VVLGRQGR found in RF-2
|-- Removed RF-1 as no peptides match sequence.
|-- Removed RF1 as no peptides match sequence.
|-- EST gi|208620829 converted into 4 RF: -3; -2; 2; 3;
|-- Peptide ETSLRK found in different RF(s)
|-- Peptide EVDLGDQK found in different RF(s)
|-- Peptide EVGALEVGFTR found in different RF(s)
|-- Peptide GLEIGDFK found in different RF(s)
|-- Peptide GVAAGR found in different RF(s)
|-- Peptide RLVQAPTVGPR found in different RF(s)
|-- Peptide VDVQPSWMVK found in different RF(s)
|-- 1 of 8 peptides found in RF-2
|-- REDUNDANT: All peptides found in gi|208405580_RF-2
|-- FIESTA Consensus Sequence: EHUX130kBUD007
|-- Clustered FIESTA Consensus Sequence: EHUX130k03a No BLAST hit (e<1.00e-04) to EHux_TaxaDB-THAPS.fas


>gi|208620829_RF-3: REDUNDANT; 1 peptides (1 Good; 0 Bad).
| > Good: ETSLRK
| > Top BLAST hits:
| > BUDAPEST Details:
|-- EST Translation: 6 RF [-3, -2, -1, 1, 2, 3]
|-- 0 BLAST hits over 6 RF
|-- GE176793.1_RF-3 No BLAST hit (e<1.00e-04) to EHux_TaxaDB-THAPS.fas
|-- GE176793.1_RF-2 No BLAST hit (e<1.00e-04) to EHux_TaxaDB-THAPS.fas
|-- GE176793.1_RF-1 No BLAST hit (e<1.00e-04) to EHux_TaxaDB-THAPS.fas
|-- GE176793.1_RF1 No BLAST hit (e<1.00e-04) to EHux_TaxaDB-THAPS.fas
|-- GE176793.1_RF2 No BLAST hit (e<1.00e-04) to EHux_TaxaDB-THAPS.fas
|-- GE176793.1_RF3 No BLAST hit (e<1.00e-04) to EHux_TaxaDB-THAPS.fas
|-- Peptide ETSLRK found in RF-3
|-- Peptide EVDLGDQK found in RF3
|-- Peptide EVGALEVGFTR found in RF3
|-- Peptide GLEIGDFK found in RF3
|-- Peptide GVAAGR found in RF2
|-- Peptide RLVQAPTVGPR found in RF2
|-- Peptide VDVQPSWMVK found in RF3
|-- Peptide VVLGRQGR found in RF-2
|-- Removed RF-1 as no peptides match sequence.
|-- Removed RF1 as no peptides match sequence.
|-- EST gi|208620829 converted into 4 RF: -3; -2; 2; 3;
|-- Peptide EVDLGDQK found in different RF(s)
|-- Peptide EVGALEVGFTR found in different RF(s)
|-- Peptide GLEIGDFK found in different RF(s)
|-- Peptide GVAAGR found in different RF(s)
|-- Peptide RLVQAPTVGPR found in different RF(s)
|-- Peptide VDVQPSWMVK found in different RF(s)
|-- Peptide VVLGRQGR found in different RF(s)
|-- 1 of 8 peptides found in RF-3
|-- REDUNDANT: All peptides found in gi|208405580_RF-3
|-- FIESTA Consensus Sequence: EHUX130kBUD010
|-- Removed by MinPep filter


>gi|208620829_RF2: NON-REDUNDANT; 2 peptides (2 Good; 0 Bad).
| > Good: GVAAGR, RLVQAPTVGPR
| > Top BLAST hits:
| > BUDAPEST Details:
|-- EST Translation: 6 RF [-3, -2, -1, 1, 2, 3]
|-- 0 BLAST hits over 6 RF
|-- GE176793.1_RF-3 No BLAST hit (e<1.00e-04) to EHux_TaxaDB-THAPS.fas
|-- GE176793.1_RF-2 No BLAST hit (e<1.00e-04) to EHux_TaxaDB-THAPS.fas
|-- GE176793.1_RF-1 No BLAST hit (e<1.00e-04) to EHux_TaxaDB-THAPS.fas
|-- GE176793.1_RF1 No BLAST hit (e<1.00e-04) to EHux_TaxaDB-THAPS.fas
|-- GE176793.1_RF2 No BLAST hit (e<1.00e-04) to EHux_TaxaDB-THAPS.fas
|-- GE176793.1_RF3 No BLAST hit (e<1.00e-04) to EHux_TaxaDB-THAPS.fas
|-- Peptide ETSLRK found in RF-3
|-- Peptide EVDLGDQK found in RF3
|-- Peptide EVGALEVGFTR found in RF3
|-- Peptide GLEIGDFK found in RF3
|-- Peptide GVAAGR found in RF2
|-- Peptide RLVQAPTVGPR found in RF2
|-- Peptide VDVQPSWMVK found in RF3
|-- Peptide VVLGRQGR found in RF-2
|-- Removed RF-1 as no peptides match sequence.
|-- Removed RF1 as no peptides match sequence.
|-- EST gi|208620829 converted into 4 RF: -3; -2; 2; 3;
|-- Peptide ETSLRK found in different RF(s)
|-- Peptide EVDLGDQK found in different RF(s)
|-- Peptide EVGALEVGFTR found in different RF(s)
|-- Peptide GLEIGDFK found in different RF(s)
|-- Peptide VDVQPSWMVK found in different RF(s)
|-- Peptide VVLGRQGR found in different RF(s)
|-- 2 of 8 peptides found in RF2
|-- Shares 1 common peptides with gi|208405580_RF2: GVAAGR
|-- Shares 1 common peptides with gi|208407130_RF-2: GVAAGR
|-- FIESTA Consensus Sequence: EHUX130kBUD009
|-- Clustered FIESTA Consensus Sequence: EHUX130k05a No BLAST hit (e<1.00e-04) to EHux_TaxaDB-THAPS.fas


>gi|208620829_RF3: REDUNDANT; 4 peptides (4 Good; 0 Bad).
| > Good: EVDLGDQK, EVGALEVGFTR, GLEIGDFK, VDVQPSWMVK
| > Top BLAST hits:
| > BUDAPEST Details:
|-- EST Translation: 6 RF [-3, -2, -1, 1, 2, 3]
|-- 0 BLAST hits over 6 RF
|-- GE176793.1_RF-3 No BLAST hit (e<1.00e-04) to EHux_TaxaDB-THAPS.fas
|-- GE176793.1_RF-2 No BLAST hit (e<1.00e-04) to EHux_TaxaDB-THAPS.fas
|-- GE176793.1_RF-1 No BLAST hit (e<1.00e-04) to EHux_TaxaDB-THAPS.fas
|-- GE176793.1_RF1 No BLAST hit (e<1.00e-04) to EHux_TaxaDB-THAPS.fas
|-- GE176793.1_RF2 No BLAST hit (e<1.00e-04) to EHux_TaxaDB-THAPS.fas
|-- GE176793.1_RF3 No BLAST hit (e<1.00e-04) to EHux_TaxaDB-THAPS.fas
|-- Peptide ETSLRK found in RF-3
|-- Peptide EVDLGDQK found in RF3
|-- Peptide EVGALEVGFTR found in RF3
|-- Peptide GLEIGDFK found in RF3
|-- Peptide GVAAGR found in RF2
|-- Peptide RLVQAPTVGPR found in RF2
|-- Peptide VDVQPSWMVK found in RF3
|-- Peptide VVLGRQGR found in RF-2
|-- Removed RF-1 as no peptides match sequence.
|-- Removed RF1 as no peptides match sequence.
|-- EST gi|208620829 converted into 4 RF: -3; -2; 2; 3;
|-- Peptide ETSLRK found in different RF(s)
|-- Peptide GVAAGR found in different RF(s)
|-- Peptide RLVQAPTVGPR found in different RF(s)
|-- Peptide VVLGRQGR found in different RF(s)
|-- 4 of 8 peptides found in RF3
|-- REDUNDANT: All peptides found in gi|208405580_RF3
|-- FIESTA Consensus Sequence: EHUX130kBUD013
|-- Clustered FIESTA Consensus Sequence: EHUX130k08a No BLAST hit (e<1.00e-04) to EHux_TaxaDB-THAPS.fas


>gi|208626887_RF2: UNIQUE; 1 peptides (1 Good; 0 Bad).
| > Good: EGGGGEGGGGEGGGGEGGG
| > Top BLAST hits:
| > BUDAPEST Details:
|-- EST Translation: 6 RF [-3, -2, -1, 1, 2, 3]
|-- 0 BLAST hits over 6 RF
|-- GE182707.1_RF-3 No BLAST hit (e<1.00e-04) to EHux_TaxaDB-THAPS.fas
|-- GE182707.1_RF-2 No BLAST hit (e<1.00e-04) to EHux_TaxaDB-THAPS.fas
|-- GE182707.1_RF-1 No BLAST hit (e<1.00e-04) to EHux_TaxaDB-THAPS.fas
|-- GE182707.1_RF1 No BLAST hit (e<1.00e-04) to EHux_TaxaDB-THAPS.fas
|-- GE182707.1_RF2 No BLAST hit (e<1.00e-04) to EHux_TaxaDB-THAPS.fas
|-- GE182707.1_RF3 No BLAST hit (e<1.00e-04) to EHux_TaxaDB-THAPS.fas
|-- Peptide AAAAAQK found in RF3
|-- Peptide AAANEAAAK found in RF3
|-- Peptide AAELEK found in RF3
|-- Peptide AASDALER found in RF3
|-- Peptide AQAAADAK found in RF3
|-- Peptide EGGGGEGGGGEGGGGEGGG found in RF2
|-- Peptide GAPVAVPAPAEK found in RF3
|-- Removed RF-3 as no peptides match sequence.
|-- Removed RF-2 as no peptides match sequence.
|-- Removed RF-1 as no peptides match sequence.
|-- Removed RF1 as no peptides match sequence.
|-- EST gi|208626887 converted into 2 RF: 2; 3;
|-- Peptide AAAAAQK found in different RF(s)
|-- Peptide AAANEAAAK found in different RF(s)
|-- Peptide AAELEK found in different RF(s)
|-- Peptide AASDALER found in different RF(s)
|-- Peptide AQAAADAK found in different RF(s)
|-- Peptide GAPVAVPAPAEK found in different RF(s)
|-- 1 of 7 peptides found in RF2
|-- FIESTA Consensus Sequence: EHUX130kBUD053
|-- Removed by MinPep filter


>gi|208626887_RF3: NON-REDUNDANT; 6 peptides (6 Good; 0 Bad).
| > Good: AAAAAQK, AAANEAAAK, AAELEK, AASDALER, AQAAADAK, GAPVAVPAPAEK
| > Top BLAST hits:
| > BUDAPEST Details:
|-- EST Translation: 6 RF [-3, -2, -1, 1, 2, 3]
|-- 0 BLAST hits over 6 RF
|-- GE182707.1_RF-3 No BLAST hit (e<1.00e-04) to EHux_TaxaDB-THAPS.fas
|-- GE182707.1_RF-2 No BLAST hit (e<1.00e-04) to EHux_TaxaDB-THAPS.fas
|-- GE182707.1_RF-1 No BLAST hit (e<1.00e-04) to EHux_TaxaDB-THAPS.fas
|-- GE182707.1_RF1 No BLAST hit (e<1.00e-04) to EHux_TaxaDB-THAPS.fas
|-- GE182707.1_RF2 No BLAST hit (e<1.00e-04) to EHux_TaxaDB-THAPS.fas
|-- GE182707.1_RF3 No BLAST hit (e<1.00e-04) to EHux_TaxaDB-THAPS.fas
|-- Peptide AAAAAQK found in RF3
|-- Peptide AAANEAAAK found in RF3
|-- Peptide AAELEK found in RF3
|-- Peptide AASDALER found in RF3
|-- Peptide AQAAADAK found in RF3
|-- Peptide EGGGGEGGGGEGGGGEGGG found in RF2
|-- Peptide GAPVAVPAPAEK found in RF3
|-- Removed RF-3 as no peptides match sequence.
|-- Removed RF-2 as no peptides match sequence.
|-- Removed RF-1 as no peptides match sequence.
|-- Removed RF1 as no peptides match sequence.
|-- EST gi|208626887 converted into 2 RF: 2; 3;
|-- Peptide EGGGGEGGGGEGGGGEGGG found in different RF(s)
|-- 6 of 7 peptides found in RF3
|-- Shares 1 common peptides with gi|208411314_RF3: GAPVAVPAPAEK
|-- FIESTA Consensus Sequence: EHUX130kBUD057
|-- Clustered FIESTA Consensus Sequence: EHUX130k31a No BLAST hit (e<1.00e-04) to EHux_TaxaDB-THAPS.fas


>gi|208627603_RF-3: UNIQUE; 6 peptides (5 Good; 1 Bad).
| > Good: AEADEEIAAYK, AHIGIQK, ETMDATAK, LLQAEQDAAEIVAK, QAQFEVFSK
| > Bad: AAISSSASALACLR
| > Top BLAST hits:
|-- RF-3 01 [3.00e-11] A4RUH8_OSTLU__A4RUH8 SubName: Full=F-ATPase family transporter: protons (Vacuolar);
|-- RF-3 02 [4.00e-11] Q5CH89_CRYHO__Q5CH89 SubName: Full=Vacuolar ATP synthase subunit g;
|-- RF-3 03 [6.00e-11] Q5CPM7_CRYPV__Q5CPM7 SubName: Full=Putative uncharacterized protein;
|-- RF-3 04 [3.00e-10] Q23CU4_TETTH__Q23CU4 SubName: Full=V-type ATPase, G subunit family protein;
|-- RF-3 05 [1.00e-09] A8JC42_CHLRE__A8JC42 SubName: Full=Transmembrane ATPase;          EC=3.6.3.14;
|-- RF-3 06 [2.00e-09] D8M8P3_BLAHO__D8M8P3 SubName: Full=Singapore isolate B (sub-type 7) whole genome shotgun sequence assembly, scaffold_6;
|-- RF-3 07 [5.00e-09] B5Y573_PHATR__B5Y573 SubName: Full=Predicted protein;
|-- RF-3 08 [9.00e-09] D0NHU0_PHYIN__D0NHU0 SubName: Full=Putative uncharacterized protein;
|-- RF-3 09 [2.00e-08] B9QDN7_TOXGO__B9QDN7 SubName: Full=Vacuolar ATP synthase subunit G1, putative;
|-- RF-3 10 [2.00e-08] B9PPX9_TOXGO__B9PPX9 SubName: Full=Vacuolar ATP synthase subunit G1, putative;
| > BUDAPEST Details:
|-- EST Translation: 6 RF [-3, -2, -1, 1, 2, 3]
|-- 10 BLAST hits over 6 RF
|-- RF-3: 10 hits
|-- RF-3 BLAST hits cover ORFs 1-1 of 5
|-- RF-3 sequence reduced to covered ORFs
|-- GE184193.1_RF-3 Similar (e=3.00e-11) to A4RUH8_OSTLU__A4RUH8 SubName: Full=F-ATPase family transporter: protons (Vacuolar);
|-- RF-2 removed: lacking BLAST hits.
|-- RF-1 removed: lacking BLAST hits.
|-- RF1 removed: lacking BLAST hits.
|-- RF2 removed: lacking BLAST hits.
|-- RF3 removed: lacking BLAST hits.
|-- Peptide AAISSSASALACLR found in No RFs
|-- Peptide AEADEEIAAYK found in RF-3
|-- Peptide AHIGIQK found in RF-3
|-- Peptide ETMDATAK found in RF-3
|-- Peptide LLQAEQDAAEIVAK found in RF-3
|-- Peptide QAQFEVFSK found in RF-3
|-- EST gi|208627603 converted into 1 RF: -3;
|-- 5 of 5 peptides found in RF-3
|-- FIESTA Consensus Sequence: EHUX130kBUD193
|-- Clustered FIESTA Consensus Sequence: EHUX130k91a Similar (e=1.00e-11) to A4RUH8_OSTLU__A4RUH8 SubName: Full=F-ATPase family transporter: protons (Vacuolar);


>gi|208629228_RF-3: UNIQUE; 1 peptides (1 Good; 0 Bad).
| > Good: AELLLGQR
| > Top BLAST hits:
| > BUDAPEST Details:
|-- EST Translation: 6 RF [-3, -2, -1, 1, 2, 3]
|-- 0 BLAST hits over 6 RF
|-- GE184499.1_RF-3 No BLAST hit (e<1.00e-04) to EHux_TaxaDB-THAPS.fas
|-- GE184499.1_RF-2 No BLAST hit (e<1.00e-04) to EHux_TaxaDB-THAPS.fas
|-- GE184499.1_RF-1 No BLAST hit (e<1.00e-04) to EHux_TaxaDB-THAPS.fas
|-- GE184499.1_RF1 No BLAST hit (e<1.00e-04) to EHux_TaxaDB-THAPS.fas
|-- GE184499.1_RF2 No BLAST hit (e<1.00e-04) to EHux_TaxaDB-THAPS.fas
|-- GE184499.1_RF3 No BLAST hit (e<1.00e-04) to EHux_TaxaDB-THAPS.fas
|-- Peptide AELLLGQR found in RF-3
|-- Peptide HQGGGAAAAHR found in RF1
|-- Peptide MVEELESS found in RF2
|-- Peptide VDVVPSHTAQ found in RF2
|-- Peptide VGSTSSRR found in RF3
|-- Removed RF-2 as no peptides match sequence.
|-- Removed RF-1 as no peptides match sequence.
|-- EST gi|208629228 converted into 4 RF: -3; 1; 2; 3;
|-- Peptide HQGGGAAAAHR found in different RF(s)
|-- Peptide MVEELESS found in different RF(s)
|-- Peptide VDVVPSHTAQ found in different RF(s)
|-- Peptide VGSTSSRR found in different RF(s)
|-- 1 of 5 peptides found in RF-3
|-- FIESTA Consensus Sequence: EHUX130kBUD093
|-- Removed by MinPep filter


>gi|208629228_RF1: UNIQUE; 1 peptides (1 Good; 0 Bad).
| > Good: HQGGGAAAAHR
| > Top BLAST hits:
| > BUDAPEST Details:
|-- EST Translation: 6 RF [-3, -2, -1, 1, 2, 3]
|-- 0 BLAST hits over 6 RF
|-- GE184499.1_RF-3 No BLAST hit (e<1.00e-04) to EHux_TaxaDB-THAPS.fas
|-- GE184499.1_RF-2 No BLAST hit (e<1.00e-04) to EHux_TaxaDB-THAPS.fas
|-- GE184499.1_RF-1 No BLAST hit (e<1.00e-04) to EHux_TaxaDB-THAPS.fas
|-- GE184499.1_RF1 No BLAST hit (e<1.00e-04) to EHux_TaxaDB-THAPS.fas
|-- GE184499.1_RF2 No BLAST hit (e<1.00e-04) to EHux_TaxaDB-THAPS.fas
|-- GE184499.1_RF3 No BLAST hit (e<1.00e-04) to EHux_TaxaDB-THAPS.fas
|-- Peptide AELLLGQR found in RF-3
|-- Peptide HQGGGAAAAHR found in RF1
|-- Peptide MVEELESS found in RF2
|-- Peptide VDVVPSHTAQ found in RF2
|-- Peptide VGSTSSRR found in RF3
|-- Removed RF-2 as no peptides match sequence.
|-- Removed RF-1 as no peptides match sequence.
|-- EST gi|208629228 converted into 4 RF: -3; 1; 2; 3;
|-- Peptide AELLLGQR found in different RF(s)
|-- Peptide MVEELESS found in different RF(s)
|-- Peptide VDVVPSHTAQ found in different RF(s)
|-- Peptide VGSTSSRR found in different RF(s)
|-- 1 of 5 peptides found in RF1
|-- FIESTA Consensus Sequence: EHUX130kBUD090
|-- Removed by MinPep filter


>gi|208629228_RF2: UNIQUE; 2 peptides (2 Good; 0 Bad).
| > Good: MVEELESS, VDVVPSHTAQ
| > Top BLAST hits:
| > BUDAPEST Details:
|-- EST Translation: 6 RF [-3, -2, -1, 1, 2, 3]
|-- 0 BLAST hits over 6 RF
|-- GE184499.1_RF-3 No BLAST hit (e<1.00e-04) to EHux_TaxaDB-THAPS.fas
|-- GE184499.1_RF-2 No BLAST hit (e<1.00e-04) to EHux_TaxaDB-THAPS.fas
|-- GE184499.1_RF-1 No BLAST hit (e<1.00e-04) to EHux_TaxaDB-THAPS.fas
|-- GE184499.1_RF1 No BLAST hit (e<1.00e-04) to EHux_TaxaDB-THAPS.fas
|-- GE184499.1_RF2 No BLAST hit (e<1.00e-04) to EHux_TaxaDB-THAPS.fas
|-- GE184499.1_RF3 No BLAST hit (e<1.00e-04) to EHux_TaxaDB-THAPS.fas
|-- Peptide AELLLGQR found in RF-3
|-- Peptide HQGGGAAAAHR found in RF1
|-- Peptide MVEELESS found in RF2
|-- Peptide VDVVPSHTAQ found in RF2
|-- Peptide VGSTSSRR found in RF3
|-- Removed RF-2 as no peptides match sequence.
|-- Removed RF-1 as no peptides match sequence.
|-- EST gi|208629228 converted into 4 RF: -3; 1; 2; 3;
|-- Peptide AELLLGQR found in different RF(s)
|-- Peptide HQGGGAAAAHR found in different RF(s)
|-- Peptide VGSTSSRR found in different RF(s)
|-- 2 of 5 peptides found in RF2
|-- FIESTA Consensus Sequence: EHUX130kBUD094
|-- Clustered FIESTA Consensus Sequence: EHUX130k47a No BLAST hit (e<1.00e-04) to EHux_TaxaDB-THAPS.fas


>gi|208629228_RF3: UNIQUE; 1 peptides (1 Good; 0 Bad).
| > Good: VGSTSSRR
| > Top BLAST hits:
| > BUDAPEST Details:
|-- EST Translation: 6 RF [-3, -2, -1, 1, 2, 3]
|-- 0 BLAST hits over 6 RF
|-- GE184499.1_RF-3 No BLAST hit (e<1.00e-04) to EHux_TaxaDB-THAPS.fas
|-- GE184499.1_RF-2 No BLAST hit (e<1.00e-04) to EHux_TaxaDB-THAPS.fas
|-- GE184499.1_RF-1 No BLAST hit (e<1.00e-04) to EHux_TaxaDB-THAPS.fas
|-- GE184499.1_RF1 No BLAST hit (e<1.00e-04) to EHux_TaxaDB-THAPS.fas
|-- GE184499.1_RF2 No BLAST hit (e<1.00e-04) to EHux_TaxaDB-THAPS.fas
|-- GE184499.1_RF3 No BLAST hit (e<1.00e-04) to EHux_TaxaDB-THAPS.fas
|-- Peptide AELLLGQR found in RF-3
|-- Peptide HQGGGAAAAHR found in RF1
|-- Peptide MVEELESS found in RF2
|-- Peptide VDVVPSHTAQ found in RF2
|-- Peptide VGSTSSRR found in RF3
|-- Removed RF-2 as no peptides match sequence.
|-- Removed RF-1 as no peptides match sequence.
|-- EST gi|208629228 converted into 4 RF: -3; 1; 2; 3;
|-- Peptide AELLLGQR found in different RF(s)
|-- Peptide HQGGGAAAAHR found in different RF(s)
|-- Peptide MVEELESS found in different RF(s)
|-- Peptide VDVVPSHTAQ found in different RF(s)
|-- 1 of 5 peptides found in RF3
|-- FIESTA Consensus Sequence: EHUX130kBUD092
|-- Removed by MinPep filter


>gi|208630256_RF-1: UNIQUE; 1 peptides (1 Good; 0 Bad).
| > Good: VAAEVEAATAWLSEAEAK
| > Top BLAST hits:
| > BUDAPEST Details:
|-- EST Translation: 6 RF [-3, -2, -1, 1, 2, 3]
|-- 0 BLAST hits over 6 RF
|-- GE187360.1_RF-3 No BLAST hit (e<1.00e-04) to EHux_TaxaDB-THAPS.fas
|-- GE187360.1_RF-2 No BLAST hit (e<1.00e-04) to EHux_TaxaDB-THAPS.fas
|-- GE187360.1_RF-1 No BLAST hit (e<1.00e-04) to EHux_TaxaDB-THAPS.fas
|-- GE187360.1_RF1 No BLAST hit (e<1.00e-04) to EHux_TaxaDB-THAPS.fas
|-- GE187360.1_RF2 No BLAST hit (e<1.00e-04) to EHux_TaxaDB-THAPS.fas
|-- GE187360.1_RF3 No BLAST hit (e<1.00e-04) to EHux_TaxaDB-THAPS.fas
|-- Peptide GGGACGR found in RF-3
|-- Peptide GTCVPER found in RF-3
|-- Peptide LSTRGTCVPER found in RF-3
|-- Peptide VAAEVEAATAWLSEAEAK found in RF-1
|-- Removed RF-2 as no peptides match sequence.
|-- Removed RF1 as no peptides match sequence.
|-- Removed RF2 as no peptides match sequence.
|-- Removed RF3 as no peptides match sequence.
|-- EST gi|208630256 converted into 2 RF: -3; -1;
|-- Peptide GGGACGR found in different RF(s)
|-- Peptide GTCVPER found in different RF(s)
|-- Peptide LSTRGTCVPER found in different RF(s)
|-- 1 of 4 peptides found in RF-1
|-- FIESTA Consensus Sequence: EHUX130kBUD058
|-- Removed by MinPep filter


>gi|208630256_RF-3: UNIQUE; 3 peptides (3 Good; 0 Bad).
| > Good: GGGACGR, GTCVPER, LSTRGTCVPER
| > Top BLAST hits:
| > BUDAPEST Details:
|-- EST Translation: 6 RF [-3, -2, -1, 1, 2, 3]
|-- 0 BLAST hits over 6 RF
|-- GE187360.1_RF-3 No BLAST hit (e<1.00e-04) to EHux_TaxaDB-THAPS.fas
|-- GE187360.1_RF-2 No BLAST hit (e<1.00e-04) to EHux_TaxaDB-THAPS.fas
|-- GE187360.1_RF-1 No BLAST hit (e<1.00e-04) to EHux_TaxaDB-THAPS.fas
|-- GE187360.1_RF1 No BLAST hit (e<1.00e-04) to EHux_TaxaDB-THAPS.fas
|-- GE187360.1_RF2 No BLAST hit (e<1.00e-04) to EHux_TaxaDB-THAPS.fas
|-- GE187360.1_RF3 No BLAST hit (e<1.00e-04) to EHux_TaxaDB-THAPS.fas
|-- Peptide GGGACGR found in RF-3
|-- Peptide GTCVPER found in RF-3
|-- Peptide LSTRGTCVPER found in RF-3
|-- Peptide VAAEVEAATAWLSEAEAK found in RF-1
|-- Removed RF-2 as no peptides match sequence.
|-- Removed RF1 as no peptides match sequence.
|-- Removed RF2 as no peptides match sequence.
|-- Removed RF3 as no peptides match sequence.
|-- EST gi|208630256 converted into 2 RF: -3; -1;
|-- Peptide VAAEVEAATAWLSEAEAK found in different RF(s)
|-- 3 of 4 peptides found in RF-3
|-- FIESTA Consensus Sequence: EHUX130kBUD127
|-- Clustered FIESTA Consensus Sequence: EHUX130k55a No BLAST hit (e<1.00e-04) to EHux_TaxaDB-THAPS.fas


>gi|208639276_RF-1: REDUNDANT; 1 peptides (1 Good; 0 Bad).
| > Good: VAAEVEAATAWLSEAEAK
| > Top BLAST hits:
| > BUDAPEST Details:
|-- EST Translation: 6 RF [-3, -2, -1, 1, 2, 3]
|-- 0 BLAST hits over 6 RF
|-- GE193757.1_RF-3 No BLAST hit (e<1.00e-04) to EHux_TaxaDB-THAPS.fas
|-- GE193757.1_RF-2 No BLAST hit (e<1.00e-04) to EHux_TaxaDB-THAPS.fas
|-- GE193757.1_RF-1 No BLAST hit (e<1.00e-04) to EHux_TaxaDB-THAPS.fas
|-- GE193757.1_RF1 No BLAST hit (e<1.00e-04) to EHux_TaxaDB-THAPS.fas
|-- GE193757.1_RF2 No BLAST hit (e<1.00e-04) to EHux_TaxaDB-THAPS.fas
|-- GE193757.1_RF3 No BLAST hit (e<1.00e-04) to EHux_TaxaDB-THAPS.fas
|-- Peptide DLGLV found in RF1
|-- Peptide GGGACGR found in RF-3
|-- Peptide LHLGRDLGLV found in RF1
|-- Peptide VAAEVEAATAWLSEAEAK found in RF-1
|-- Removed RF-2 as no peptides match sequence.
|-- Removed RF2 as no peptides match sequence.
|-- Removed RF3 as no peptides match sequence.
|-- EST gi|208639276 converted into 3 RF: -3; -1; 1;
|-- Peptide DLGLV found in different RF(s)
|-- Peptide GGGACGR found in different RF(s)
|-- Peptide LHLGRDLGLV found in different RF(s)
|-- 1 of 4 peptides found in RF-1
|-- REDUNDANT: All peptides found in gi|208630256_RF-1
|-- FIESTA Consensus Sequence: EHUX130kBUD058
|-- Removed by MinPep filter


>gi|208639276_RF-3: REDUNDANT; 1 peptides (1 Good; 0 Bad).
| > Good: GGGACGR
| > Top BLAST hits:
| > BUDAPEST Details:
|-- EST Translation: 6 RF [-3, -2, -1, 1, 2, 3]
|-- 0 BLAST hits over 6 RF
|-- GE193757.1_RF-3 No BLAST hit (e<1.00e-04) to EHux_TaxaDB-THAPS.fas
|-- GE193757.1_RF-2 No BLAST hit (e<1.00e-04) to EHux_TaxaDB-THAPS.fas
|-- GE193757.1_RF-1 No BLAST hit (e<1.00e-04) to EHux_TaxaDB-THAPS.fas
|-- GE193757.1_RF1 No BLAST hit (e<1.00e-04) to EHux_TaxaDB-THAPS.fas
|-- GE193757.1_RF2 No BLAST hit (e<1.00e-04) to EHux_TaxaDB-THAPS.fas
|-- GE193757.1_RF3 No BLAST hit (e<1.00e-04) to EHux_TaxaDB-THAPS.fas
|-- Peptide DLGLV found in RF1
|-- Peptide GGGACGR found in RF-3
|-- Peptide LHLGRDLGLV found in RF1
|-- Peptide VAAEVEAATAWLSEAEAK found in RF-1
|-- Removed RF-2 as no peptides match sequence.
|-- Removed RF2 as no peptides match sequence.
|-- Removed RF3 as no peptides match sequence.
|-- EST gi|208639276 converted into 3 RF: -3; -1; 1;
|-- Peptide DLGLV found in different RF(s)
|-- Peptide LHLGRDLGLV found in different RF(s)
|-- Peptide VAAEVEAATAWLSEAEAK found in different RF(s)
|-- 1 of 4 peptides found in RF-3
|-- REDUNDANT: All peptides found in gi|208630256_RF-3
|-- FIESTA Consensus Sequence: EHUX130kBUD127
|-- Clustered FIESTA Consensus Sequence: EHUX130k55a No BLAST hit (e<1.00e-04) to EHux_TaxaDB-THAPS.fas


>gi|208639276_RF1: UNIQUE; 2 peptides (2 Good; 0 Bad).
| > Good: DLGLV, LHLGRDLGLV
| > Top BLAST hits:
| > BUDAPEST Details:
|-- EST Translation: 6 RF [-3, -2, -1, 1, 2, 3]
|-- 0 BLAST hits over 6 RF
|-- GE193757.1_RF-3 No BLAST hit (e<1.00e-04) to EHux_TaxaDB-THAPS.fas
|-- GE193757.1_RF-2 No BLAST hit (e<1.00e-04) to EHux_TaxaDB-THAPS.fas
|-- GE193757.1_RF-1 No BLAST hit (e<1.00e-04) to EHux_TaxaDB-THAPS.fas
|-- GE193757.1_RF1 No BLAST hit (e<1.00e-04) to EHux_TaxaDB-THAPS.fas
|-- GE193757.1_RF2 No BLAST hit (e<1.00e-04) to EHux_TaxaDB-THAPS.fas
|-- GE193757.1_RF3 No BLAST hit (e<1.00e-04) to EHux_TaxaDB-THAPS.fas
|-- Peptide DLGLV found in RF1
|-- Peptide GGGACGR found in RF-3
|-- Peptide LHLGRDLGLV found in RF1
|-- Peptide VAAEVEAATAWLSEAEAK found in RF-1
|-- Removed RF-2 as no peptides match sequence.
|-- Removed RF2 as no peptides match sequence.
|-- Removed RF3 as no peptides match sequence.
|-- EST gi|208639276 converted into 3 RF: -3; -1; 1;
|-- Peptide GGGACGR found in different RF(s)
|-- Peptide VAAEVEAATAWLSEAEAK found in different RF(s)
|-- 2 of 4 peptides found in RF1
|-- FIESTA Consensus Sequence: EHUX130kBUD155
|-- Clustered FIESTA Consensus Sequence: EHUX130k67a No BLAST hit (e<1.00e-04) to EHux_TaxaDB-THAPS.fas


>gi|208641038_RF-2: REDUNDANT; 4 peptides (1 Good; 3 Bad).
| > Good: VAAEVEAATAWLSEAEAK
| > Bad: PRPRR, RASALR, TSASRR
| > Top BLAST hits:
|-- RF-2 01 [1.00e-30] D8LNI3_ECTSI__D8LNI3 SubName: Full=Heat shock protein 70;
|-- RF-2 02 [8.00e-30] TPSJGI39098_THAPS__TPSJGI39098 estExt_gwp_gw1.C_chr_10346
|-- RF-2 03 [8.00e-30] B8BQL0_THAPS__B8BQL0 SubName: Full=Heat shock protein belonging to the HSP70 family;
|-- RF-2 04 [5.00e-29] B7GE61_PHATR__B7GE61 SubName: Full=Heat shock protein Hsp70;
|-- RF-2 05 [2.00e-27] Q00YD5_OSTTA__Q00YD5 SubName: Full=Heat shock protein 91-Arabidopsis thaliana (ISS);
|-- RF-2 06 [2.00e-26] C1MXJ7_MICPS__C1MXJ7 SubName: Full=Heat shock protein 70;
|-- RF-2 07 [9.00e-26] D8TSS9_VOLCA__D8TSS9 SubName: Full=Heat shock protein Hsp70E;
|-- RF-2 08 [8.00e-25] A8J3P5_CHLRE__A8J3P5 SubName: Full=Heat shock protein 70E;
|-- RF-2 09 [7.00e-21] D8M504_BLAHO__D8M504 SubName: Full=Singapore isolate B (sub-type 7) whole genome shotgun sequence assembly, scaffold_24;
|-- RF-2 10 [2.00e-17] B9QLT2_TOXGO__B9QLT2 SubName: Full=Heat shock protein, putative;          EC=1.3.1.74;
| > BUDAPEST Details:
|-- EST Translation: 6 RF [-3, -2, -1, 1, 2, 3]
|-- 10 BLAST hits over 6 RF
|-- RF-3 removed: lacking BLAST hits.
|-- RF-2: 10 hits
|-- RF-2 BLAST hits cover ORFs 1-1 of 1
|-- GE194648.1_RF-2 Similar (e=1.00e-30) to D8LNI3_ECTSI__D8LNI3 SubName: Full=Heat shock protein 70;
|-- RF-1 removed: lacking BLAST hits.
|-- RF1 removed: lacking BLAST hits.
|-- RF2 removed: lacking BLAST hits.
|-- RF3 removed: lacking BLAST hits.
|-- Peptide PRPRR found in No RFs
|-- Peptide RASALR found in No RFs
|-- Peptide TSASRR found in No RFs
|-- Peptide VAAEVEAATAWLSEAEAK found in RF-2
|-- EST gi|208641038 converted into 1 RF: -2;
|-- 1 of 1 peptides found in RF-2
|-- REDUNDANT: All peptides found in gi|208630256_RF-1
|-- FIESTA Consensus Sequence: EHUX130kBUD058
|-- Removed by MinPep filter


>gi|208647101_RF2: UNIQUE; 4 peptides (1 Good; 3 Bad).
| > Good: VAELEAQLSELDEQLK
| > Bad: GAAER, IMRGGER, TSLRAAQSW
| > Top BLAST hits:
|-- RF2 01 [3.00e-37] TPSJGI33653_THAPS__TPSJGI33653 e_gw1.4.528.1
|-- RF2 02 [3.00e-37] B8BZM1_THAPS__B8BZM1 RecName: Full=GrpE protein homolog; Flags: Fragment;
|-- RF2 03 [5.00e-33] C1MQ39_MICPS__C1MQ39 RecName: Full=GrpE protein homolog; Flags: Fragment;
|-- RF2 04 [9.00e-32] Q01E91_OSTTA__Q01E91 SubName: Full=Molecular chaperone of the GrpE family (ISS);
|-- RF2 05 [1.00e-31] B7G710_PHATR__B7G710 RecName: Full=GrpE protein homolog; Flags: Fragment;
|-- RF2 06 [2.00e-31] D0NH60_PHYIN__D0NH60 RecName: Full=GrpE protein homolog;
|-- RF2 07 [3.00e-31] A8JES1_CHLRE__A8JES1 RecName: Full=GrpE protein homolog;
|-- RF2 08 [1.00e-30] Q7RRB4_PLAYO__Q7RRB4 RecName: Full=GrpE protein homolog;
|-- RF2 09 [2.00e-30] A4RVQ4_OSTLU__A4RVQ4 SubName: Full=Mitochondrial GrpE-like protein;
|-- RF2 10 [1.00e-29] A5K4Q7_PLAVI__A5K4Q7 RecName: Full=GrpE protein homolog;
| > BUDAPEST Details:
|-- EST Translation: 6 RF [-3, -2, -1, 1, 2, 3]
|-- 10 BLAST hits over 6 RF
|-- RF-3 removed: lacking BLAST hits.
|-- RF-2 removed: lacking BLAST hits.
|-- RF-1 removed: lacking BLAST hits.
|-- RF1 removed: lacking BLAST hits.
|-- RF2: 10 hits
|-- RF2 BLAST hits cover ORFs 1-1 of 2
|-- RF2 sequence reduced to covered ORFs
|-- GE203626.1_RF2 Similar (e=3.00e-37) to TPSJGI33653_THAPS__TPSJGI33653 e_gw1.4.528.1
|-- RF3 removed: lacking BLAST hits.
|-- Peptide GAAER found in No RFs
|-- Peptide IMRGGER found in No RFs
|-- Peptide TSLRAAQSW found in No RFs
|-- Peptide VAELEAQLSELDEQLK found in RF2
|-- EST gi|208647101 converted into 1 RF: 2;
|-- 1 of 1 peptides found in RF2
|-- FIESTA Consensus Sequence: EHUX130kBUD076
|-- Removed by MinPep filter


>gi|208649263_RF-1: REDUNDANT; 1 peptides (1 Good; 0 Bad).
| > Good: LVAQR
| > Top BLAST hits:
| > BUDAPEST Details:
|-- EST Translation: 6 RF [-3, -2, -1, 1, 2, 3]
|-- 0 BLAST hits over 6 RF
|-- GE205294.1_RF-3 No BLAST hit (e<1.00e-04) to EHux_TaxaDB-THAPS.fas
|-- GE205294.1_RF-2 No BLAST hit (e<1.00e-04) to EHux_TaxaDB-THAPS.fas
|-- GE205294.1_RF-1 No BLAST hit (e<1.00e-04) to EHux_TaxaDB-THAPS.fas
|-- GE205294.1_RF1 No BLAST hit (e<1.00e-04) to EHux_TaxaDB-THAPS.fas
|-- GE205294.1_RF2 No BLAST hit (e<1.00e-04) to EHux_TaxaDB-THAPS.fas
|-- GE205294.1_RF3 No BLAST hit (e<1.00e-04) to EHux_TaxaDB-THAPS.fas
|-- Peptide AGDSSGAQAAVK found in RF3
|-- Peptide APSAK found in RF-2
|-- Peptide EFVALAK found in RF3
|-- Peptide EKVFIQQGSR found in RF3
|-- Peptide ELNALGDK found in RF3
|-- Peptide EVSAAMTTGAGAR found in RF-2
|-- Peptide GACRPER found in RF-3
|-- Peptide IFAEGAYAGLK found in RF3
|-- Peptide KPLSK found in RF3
|-- Peptide LQSADAATILSEK found in RF3
|-- Peptide LVAQR found in RF-1
|-- Peptide VFIQQGSR found in RF3
|-- Removed RF1 as no peptides match sequence.
|-- Removed RF2 as no peptides match sequence.
|-- EST gi|208649263 converted into 4 RF: -3; -2; -1; 3;
|-- Peptide AGDSSGAQAAVK found in different RF(s)
|-- Peptide APSAK found in different RF(s)
|-- Peptide EFVALAK found in different RF(s)
|-- Peptide EKVFIQQGSR found in different RF(s)
|-- Peptide ELNALGDK found in different RF(s)
|-- Peptide EVSAAMTTGAGAR found in different RF(s)
|-- Peptide GACRPER found in different RF(s)
|-- Peptide IFAEGAYAGLK found in different RF(s)
|-- Peptide KPLSK found in different RF(s)
|-- Peptide LQSADAATILSEK found in different RF(s)
|-- Peptide VFIQQGSR found in different RF(s)
|-- 1 of 12 peptides found in RF-1
|-- REDUNDANT: All peptides found in gi|208419246_RF1
|-- FIESTA Consensus Sequence: EHUX130kBUD016
|-- Removed by MinPep filter


>gi|208649263_RF-2: UNIQUE; 2 peptides (2 Good; 0 Bad).
| > Good: APSAK, EVSAAMTTGAGAR
| > Top BLAST hits:
| > BUDAPEST Details:
|-- EST Translation: 6 RF [-3, -2, -1, 1, 2, 3]
|-- 0 BLAST hits over 6 RF
|-- GE205294.1_RF-3 No BLAST hit (e<1.00e-04) to EHux_TaxaDB-THAPS.fas
|-- GE205294.1_RF-2 No BLAST hit (e<1.00e-04) to EHux_TaxaDB-THAPS.fas
|-- GE205294.1_RF-1 No BLAST hit (e<1.00e-04) to EHux_TaxaDB-THAPS.fas
|-- GE205294.1_RF1 No BLAST hit (e<1.00e-04) to EHux_TaxaDB-THAPS.fas
|-- GE205294.1_RF2 No BLAST hit (e<1.00e-04) to EHux_TaxaDB-THAPS.fas
|-- GE205294.1_RF3 No BLAST hit (e<1.00e-04) to EHux_TaxaDB-THAPS.fas
|-- Peptide AGDSSGAQAAVK found in RF3
|-- Peptide APSAK found in RF-2
|-- Peptide EFVALAK found in RF3
|-- Peptide EKVFIQQGSR found in RF3
|-- Peptide ELNALGDK found in RF3
|-- Peptide EVSAAMTTGAGAR found in RF-2
|-- Peptide GACRPER found in RF-3
|-- Peptide IFAEGAYAGLK found in RF3
|-- Peptide KPLSK found in RF3
|-- Peptide LQSADAATILSEK found in RF3
|-- Peptide LVAQR found in RF-1
|-- Peptide VFIQQGSR found in RF3
|-- Removed RF1 as no peptides match sequence.
|-- Removed RF2 as no peptides match sequence.
|-- EST gi|208649263 converted into 4 RF: -3; -2; -1; 3;
|-- Peptide AGDSSGAQAAVK found in different RF(s)
|-- Peptide EFVALAK found in different RF(s)
|-- Peptide EKVFIQQGSR found in different RF(s)
|-- Peptide ELNALGDK found in different RF(s)
|-- Peptide GACRPER found in different RF(s)
|-- Peptide IFAEGAYAGLK found in different RF(s)
|-- Peptide KPLSK found in different RF(s)
|-- Peptide LQSADAATILSEK found in different RF(s)
|-- Peptide LVAQR found in different RF(s)
|-- Peptide VFIQQGSR found in different RF(s)
|-- 2 of 12 peptides found in RF-2
|-- FIESTA Consensus Sequence: EHUX130kBUD015
|-- Clustered FIESTA Consensus Sequence: EHUX130k10a No BLAST hit (e<1.00e-04) to EHux_TaxaDB-THAPS.fas


>gi|208649263_RF-3: UNIQUE; 1 peptides (1 Good; 0 Bad).
| > Good: GACRPER
| > Top BLAST hits:
| > BUDAPEST Details:
|-- EST Translation: 6 RF [-3, -2, -1, 1, 2, 3]
|-- 0 BLAST hits over 6 RF
|-- GE205294.1_RF-3 No BLAST hit (e<1.00e-04) to EHux_TaxaDB-THAPS.fas
|-- GE205294.1_RF-2 No BLAST hit (e<1.00e-04) to EHux_TaxaDB-THAPS.fas
|-- GE205294.1_RF-1 No BLAST hit (e<1.00e-04) to EHux_TaxaDB-THAPS.fas
|-- GE205294.1_RF1 No BLAST hit (e<1.00e-04) to EHux_TaxaDB-THAPS.fas
|-- GE205294.1_RF2 No BLAST hit (e<1.00e-04) to EHux_TaxaDB-THAPS.fas
|-- GE205294.1_RF3 No BLAST hit (e<1.00e-04) to EHux_TaxaDB-THAPS.fas
|-- Peptide AGDSSGAQAAVK found in RF3
|-- Peptide APSAK found in RF-2
|-- Peptide EFVALAK found in RF3
|-- Peptide EKVFIQQGSR found in RF3
|-- Peptide ELNALGDK found in RF3
|-- Peptide EVSAAMTTGAGAR found in RF-2
|-- Peptide GACRPER found in RF-3
|-- Peptide IFAEGAYAGLK found in RF3
|-- Peptide KPLSK found in RF3
|-- Peptide LQSADAATILSEK found in RF3
|-- Peptide LVAQR found in RF-1
|-- Peptide VFIQQGSR found in RF3
|-- Removed RF1 as no peptides match sequence.
|-- Removed RF2 as no peptides match sequence.
|-- EST gi|208649263 converted into 4 RF: -3; -2; -1; 3;
|-- Peptide AGDSSGAQAAVK found in different RF(s)
|-- Peptide APSAK found in different RF(s)
|-- Peptide EFVALAK found in different RF(s)
|-- Peptide EKVFIQQGSR found in different RF(s)
|-- Peptide ELNALGDK found in different RF(s)
|-- Peptide EVSAAMTTGAGAR found in different RF(s)
|-- Peptide IFAEGAYAGLK found in different RF(s)
|-- Peptide KPLSK found in different RF(s)
|-- Peptide LQSADAATILSEK found in different RF(s)
|-- Peptide LVAQR found in different RF(s)
|-- Peptide VFIQQGSR found in different RF(s)
|-- 1 of 12 peptides found in RF-3
|-- FIESTA Consensus Sequence: EHUX130kBUD018
|-- Removed by MinPep filter


>gi|208649263_RF3: NON-REDUNDANT; 8 peptides (8 Good; 0 Bad).
| > Good: AGDSSGAQAAVK, EFVALAK, EKVFIQQGSR, ELNALGDK, IFAEGAYAGLK, KPLSK, LQSADAATILSEK, VFIQQGSR
| > Top BLAST hits:
| > BUDAPEST Details:
|-- EST Translation: 6 RF [-3, -2, -1, 1, 2, 3]
|-- 0 BLAST hits over 6 RF
|-- GE205294.1_RF-3 No BLAST hit (e<1.00e-04) to EHux_TaxaDB-THAPS.fas
|-- GE205294.1_RF-2 No BLAST hit (e<1.00e-04) to EHux_TaxaDB-THAPS.fas
|-- GE205294.1_RF-1 No BLAST hit (e<1.00e-04) to EHux_TaxaDB-THAPS.fas
|-- GE205294.1_RF1 No BLAST hit (e<1.00e-04) to EHux_TaxaDB-THAPS.fas
|-- GE205294.1_RF2 No BLAST hit (e<1.00e-04) to EHux_TaxaDB-THAPS.fas
|-- GE205294.1_RF3 No BLAST hit (e<1.00e-04) to EHux_TaxaDB-THAPS.fas
|-- Peptide AGDSSGAQAAVK found in RF3
|-- Peptide APSAK found in RF-2
|-- Peptide EFVALAK found in RF3
|-- Peptide EKVFIQQGSR found in RF3
|-- Peptide ELNALGDK found in RF3
|-- Peptide EVSAAMTTGAGAR found in RF-2
|-- Peptide GACRPER found in RF-3
|-- Peptide IFAEGAYAGLK found in RF3
|-- Peptide KPLSK found in RF3
|-- Peptide LQSADAATILSEK found in RF3
|-- Peptide LVAQR found in RF-1
|-- Peptide VFIQQGSR found in RF3
|-- Removed RF1 as no peptides match sequence.
|-- Removed RF2 as no peptides match sequence.
|-- EST gi|208649263 converted into 4 RF: -3; -2; -1; 3;
|-- Peptide APSAK found in different RF(s)
|-- Peptide EVSAAMTTGAGAR found in different RF(s)
|-- Peptide GACRPER found in different RF(s)
|-- Peptide LVAQR found in different RF(s)
|-- 8 of 12 peptides found in RF3
|-- Shares 5 common peptides with gi|208419246_RF-3: AGDSSGAQAAVK, EFVALAK, ELNALGDK, IFAEGAYAGLK, KPLSK
|-- FIESTA Consensus Sequence: EHUX130kBUD021
|-- Clustered FIESTA Consensus Sequence: EHUX130k13a No BLAST hit (e<1.00e-04) to EHux_TaxaDB-THAPS.fas


>gi|208649719_RF1: UNIQUE; 4 peptides (3 Good; 1 Bad).
| > Good: LVPLLDR, SIGGVLLPESTQSK, VLVQR
| > Bad: AAAHRR
| > Top BLAST hits:
|-- RF1 01 [3.00e-23] A8IDN1_CHLRE__A8IDN1 SubName: Full=Chaperonin 10;
|-- RF1 02 [1.00e-17] C1N664_MICPS__C1N664 SubName: Full=Predicted protein;
|-- RF1 03 [2.00e-17] D8LXZ7_BLAHO__D8LXZ7 SubName: Full=Cpn10;
|-- RF1 04 [8.00e-17] D8LBE6_ECTSI__D8LBE6 SubName: Full=Putative uncharacterized protein;
|-- RF1 05 [1.00e-16] D0N3Y0_PHYIN__D0N3Y0 SubName: Full=10 kDa chaperonin;
|-- RF1 06 [2.00e-16] A4S8D8_OSTLU__A4S8D8 SubName: Full=Co-chaperonin 10, mitochondrial;
|-- RF1 07 [3.00e-16] Q8S4Q9_CRYCO__Q8S4Q9 SubName: Full=Hsp10;
|-- RF1 08 [3.00e-16] Q7XY53_GRIJA__Q7XY53 SubName: Full=Heat shock protein 10;
|-- RF1 09 [5.00e-15] D8M1S1_BLAHO__D8M1S1 SubName: Full=Singapore isolate B (sub-type 7) whole genome shotgun sequence assembly, scaffold_16;
|-- RF1 10 [6.00e-15] TPSJGI29506_THAPS__TPSJGI29506 estExt_Genewise1.C_chr_100209
| > BUDAPEST Details:
|-- EST Translation: 6 RF [-3, -2, -1, 1, 2, 3]
|-- 10 BLAST hits over 6 RF
|-- RF-3 removed: lacking BLAST hits.
|-- RF-2 removed: lacking BLAST hits.
|-- RF-1 removed: lacking BLAST hits.
|-- RF1: 10 hits
|-- RF1 BLAST hits cover ORFs 1-1 of 2
|-- RF1 sequence reduced to covered ORFs
|-- GE206561.1_RF1 Similar (e=3.00e-23) to A8IDN1_CHLRE__A8IDN1 SubName: Full=Chaperonin 10;
|-- RF2 removed: lacking BLAST hits.
|-- RF3 removed: lacking BLAST hits.
|-- Peptide AAAHRR found in No RFs
|-- Peptide LVPLLDR found in RF1
|-- Peptide SIGGVLLPESTQSK found in RF1
|-- Peptide VLVQR found in RF1
|-- EST gi|208649719 converted into 1 RF: 1;
|-- 3 of 3 peptides found in RF1
|-- FIESTA Consensus Sequence: EHUX130kBUD197
|-- Clustered FIESTA Consensus Sequence: EHUX130k93a Similar (e=1.00e-23) to A8IDN1_CHLRE__A8IDN1 SubName: Full=Chaperonin 10;


>gi|208649890_RF1: UNIQUE; 1 peptides (1 Good; 0 Bad).
| > Good: VQQLIDAIEANM
| > Top BLAST hits:
|-- RF1 01 [4.00e-29] B8BVB7_THAPS__B8BVB7 SubName: Full=Thioredoxin f;
|-- RF1 02 [8.00e-29] B7G0P5_PHATR__B7G0P5 SubName: Full=Thioredoxin f;
|-- RF1 03 [2.00e-23] D7FM89_ECTSI__D7FM89 SubName: Full=Flagellar outer arm dynein 14 kDa light chain LC5;
|-- RF1 04 [8.00e-18] TPSJGI32321_THAPS__TPSJGI32321 e_gw1.2.808.1
|-- RF1 05 [6.00e-15] TPSJGI41697_THAPS__TPSJGI41697 estExt_gwp_gw1.C_chr_90074
|-- RF1 06 [6.00e-15] Q5YBB1_HELSJ__Q5YBB1 SubName: Full=Thioredoxin H;
|-- RF1 07 [6.00e-15] B8C830_THAPS__B8C830 SubName: Full=Thioredoxin;
|-- RF1 08 [2.00e-14] C1N0H7_MICPS__C1N0H7 SubName: Full=Predicted protein;
|-- RF1 09 [2.00e-13] D7G613_ECTSI__D7G613 SubName: Full=PUB domain, zinc finger protein Thioredoxin;
|-- RF1 10 [3.00e-13] B7G0C9_PHATR__B7G0C9 SubName: Full=Thioredoxin h;
| > BUDAPEST Details:
|-- EST Translation: 6 RF [-3, -2, -1, 1, 2, 3]
|-- 10 BLAST hits over 6 RF
|-- RF-3 removed: lacking BLAST hits.
|-- RF-2 removed: lacking BLAST hits.
|-- RF-1 removed: lacking BLAST hits.
|-- RF1: 10 hits
|-- RF1 BLAST hits cover ORFs 1-1 of 4
|-- RF1 sequence reduced to covered ORFs
|-- GE209631.1_RF1 Similar (e=4.00e-29) to B8BVB7_THAPS__B8BVB7 SubName: Full=Thioredoxin f;
|-- RF2 removed: lacking BLAST hits.
|-- RF3 removed: lacking BLAST hits.
|-- Peptide VQQLIDAIEANM found in RF1
|-- EST gi|208649890 converted into 1 RF: 1;
|-- 1 of 1 peptides found in RF1
|-- FIESTA Consensus Sequence: EHUX130kBUD168
|-- Removed by MinPep filter


>gi|208650325_RF1: UNIQUE; 1 peptides (1 Good; 0 Bad).
| > Good: WSGLPTGLASSPPAP
| > Top BLAST hits:
| > BUDAPEST Details:
|-- EST Translation: 6 RF [-3, -2, -1, 1, 2, 3]
|-- 0 BLAST hits over 6 RF
|-- GE205724.1_RF-3 No BLAST hit (e<1.00e-04) to EHux_TaxaDB-THAPS.fas
|-- GE205724.1_RF-2 No BLAST hit (e<1.00e-04) to EHux_TaxaDB-THAPS.fas
|-- GE205724.1_RF-1 No BLAST hit (e<1.00e-04) to EHux_TaxaDB-THAPS.fas
|-- GE205724.1_RF1 No BLAST hit (e<1.00e-04) to EHux_TaxaDB-THAPS.fas
|-- GE205724.1_RF2 No BLAST hit (e<1.00e-04) to EHux_TaxaDB-THAPS.fas
|-- GE205724.1_RF3 No BLAST hit (e<1.00e-04) to EHux_TaxaDB-THAPS.fas
|-- Peptide MAFLDLDGLVQK found in RF3
|-- Peptide VQPNLSKPVR found in RF3
|-- Peptide WSGLPTGLASSPPAP found in RF1
|-- Removed RF-3 as no peptides match sequence.
|-- Removed RF-2 as no peptides match sequence.
|-- Removed RF-1 as no peptides match sequence.
|-- Removed RF2 as no peptides match sequence.
|-- EST gi|208650325 converted into 2 RF: 1; 3;
|-- Peptide MAFLDLDGLVQK found in different RF(s)
|-- Peptide VQPNLSKPVR found in different RF(s)
|-- 1 of 3 peptides found in RF1
|-- FIESTA Consensus Sequence: EHUX130kBUD126
|-- Removed by MinPep filter


>gi|208650325_RF3: UNIQUE; 2 peptides (2 Good; 0 Bad).
| > Good: MAFLDLDGLVQK, VQPNLSKPVR
| > Top BLAST hits:
| > BUDAPEST Details:
|-- EST Translation: 6 RF [-3, -2, -1, 1, 2, 3]
|-- 0 BLAST hits over 6 RF
|-- GE205724.1_RF-3 No BLAST hit (e<1.00e-04) to EHux_TaxaDB-THAPS.fas
|-- GE205724.1_RF-2 No BLAST hit (e<1.00e-04) to EHux_TaxaDB-THAPS.fas
|-- GE205724.1_RF-1 No BLAST hit (e<1.00e-04) to EHux_TaxaDB-THAPS.fas
|-- GE205724.1_RF1 No BLAST hit (e<1.00e-04) to EHux_TaxaDB-THAPS.fas
|-- GE205724.1_RF2 No BLAST hit (e<1.00e-04) to EHux_TaxaDB-THAPS.fas
|-- GE205724.1_RF3 No BLAST hit (e<1.00e-04) to EHux_TaxaDB-THAPS.fas
|-- Peptide MAFLDLDGLVQK found in RF3
|-- Peptide VQPNLSKPVR found in RF3
|-- Peptide WSGLPTGLASSPPAP found in RF1
|-- Removed RF-3 as no peptides match sequence.
|-- Removed RF-2 as no peptides match sequence.
|-- Removed RF-1 as no peptides match sequence.
|-- Removed RF2 as no peptides match sequence.
|-- EST gi|208650325 converted into 2 RF: 1; 3;
|-- Peptide WSGLPTGLASSPPAP found in different RF(s)
|-- 2 of 3 peptides found in RF3
|-- FIESTA Consensus Sequence: EHUX130kBUD130
|-- Clustered FIESTA Consensus Sequence: EHUX130k57a No BLAST hit (e<1.00e-04) to EHux_TaxaDB-THAPS.fas


>gi|208651028_RF2: UNIQUE; 4 peptides (2 Good; 2 Bad).
| > Good: KGDNAEMGIIELV, KTADHMITLAK
| > Bad: ACSDPSLAR, HARAAR
| > Top BLAST hits:
|-- RF2 01 [8.00e-60] Q2IA85_ISOGA__Q2IA85 SubName: Full=Chloroplast 50S ribosomal protein L17; Flags: Fragment;
|-- RF2 02 [2.00e-42] D7G590_ECTSI__D7G590 SubName: Full=Putative uncharacterized protein;
|-- RF2 03 [2.00e-41] B7FP95_PHATR__B7FP95 SubName: Full=Predicted protein;
|-- RF2 04 [4.00e-41] Q5K251_GUITH__Q5K251 SubName: Full=50S ribosomal protein L17; Flags: Precursor;
|-- RF2 05 [9.00e-40] TPSJGI37166_THAPS__TPSJGI37166 e_gw1.13.172.1
|-- RF2 06 [9.00e-40] B8CAZ9_THAPS__B8CAZ9 SubName: Full=RK17, ribosomal protein 17 50S large ribosomal subunit, chloroplast;
|-- RF2 07 [4.00e-37] D8U6W6_VOLCA__D8U6W6 SubName: Full=Plastid/chloroplast ribosomal protein L17;
|-- RF2 08 [2.00e-35] A4RS28_OSTLU__A4RS28 SubName: Full=Plastid ribosomal protein L17 large ribosomal subunit;
|-- RF2 09 [3.00e-35] A8I3M4_CHLRE__A8I3M4 SubName: Full=Plastid ribosomal protein L17;
|-- RF2 10 [4.00e-34] Q01FJ2_OSTTA__Q01FJ2 SubName: Full=Ribosomal protein L17-like protein (ISS);
| > BUDAPEST Details:
|-- EST Translation: 6 RF [-3, -2, -1, 1, 2, 3]
|-- 10 BLAST hits over 6 RF
|-- RF-3 removed: lacking BLAST hits.
|-- RF-2 removed: lacking BLAST hits.
|-- RF-1 removed: lacking BLAST hits.
|-- RF1 removed: lacking BLAST hits.
|-- RF2: 10 hits
|-- RF2 BLAST hits cover ORFs 1-1 of 5
|-- RF2 sequence reduced to covered ORFs
|-- GE206050.1_RF2 Similar (e=8.00e-60) to Q2IA85_ISOGA__Q2IA85 SubName: Full=Chloroplast 50S ribosomal protein L17; Flags: Fragment;
|-- RF3 removed: lacking BLAST hits.
|-- Peptide ACSDPSLAR found in No RFs
|-- Peptide HARAAR found in No RFs
|-- Peptide KGDNAEMGIIELV found in RF2
|-- Peptide KTADHMITLAK found in RF2
|-- EST gi|208651028 converted into 1 RF: 2;
|-- 2 of 2 peptides found in RF2
|-- FIESTA Consensus Sequence: EHUX130kBUD176
|-- Clustered FIESTA Consensus Sequence: EHUX130k80a Similar (e=3.00e-60) to Q2IA85_ISOGA__Q2IA85 SubName: Full=Chloroplast 50S ribosomal protein L17; Flags: Fragment;


>gi|208651140_RF-1: UNIQUE; 1 peptides (1 Good; 0 Bad).
| > Good: HGRVD
| > Top BLAST hits:
| > BUDAPEST Details:
|-- EST Translation: 6 RF [-3, -2, -1, 1, 2, 3]
|-- 0 BLAST hits over 6 RF
|-- GE205499.1_RF-3 No BLAST hit (e<1.00e-04) to EHux_TaxaDB-THAPS.fas
|-- GE205499.1_RF-2 No BLAST hit (e<1.00e-04) to EHux_TaxaDB-THAPS.fas
|-- GE205499.1_RF-1 No BLAST hit (e<1.00e-04) to EHux_TaxaDB-THAPS.fas
|-- GE205499.1_RF1 No BLAST hit (e<1.00e-04) to EHux_TaxaDB-THAPS.fas
|-- GE205499.1_RF2 No BLAST hit (e<1.00e-04) to EHux_TaxaDB-THAPS.fas
|-- GE205499.1_RF3 No BLAST hit (e<1.00e-04) to EHux_TaxaDB-THAPS.fas
|-- Peptide FFTDPSFDFQK found in RF2
|-- Peptide HGRVD found in RF-1
|-- Removed RF-3 as no peptides match sequence.
|-- Removed RF-2 as no peptides match sequence.
|-- Removed RF1 as no peptides match sequence.
|-- Removed RF3 as no peptides match sequence.
|-- EST gi|208651140 converted into 2 RF: -1; 2;
|-- Peptide FFTDPSFDFQK found in different RF(s)
|-- 1 of 2 peptides found in RF-1
|-- FIESTA Consensus Sequence: EHUX130kBUD035
|-- Removed by MinPep filter


>gi|208651140_RF2: UNIQUE; 1 peptides (1 Good; 0 Bad).
| > Good: FFTDPSFDFQK
| > Top BLAST hits:
| > BUDAPEST Details:
|-- EST Translation: 6 RF [-3, -2, -1, 1, 2, 3]
|-- 0 BLAST hits over 6 RF
|-- GE205499.1_RF-3 No BLAST hit (e<1.00e-04) to EHux_TaxaDB-THAPS.fas
|-- GE205499.1_RF-2 No BLAST hit (e<1.00e-04) to EHux_TaxaDB-THAPS.fas
|-- GE205499.1_RF-1 No BLAST hit (e<1.00e-04) to EHux_TaxaDB-THAPS.fas
|-- GE205499.1_RF1 No BLAST hit (e<1.00e-04) to EHux_TaxaDB-THAPS.fas
|-- GE205499.1_RF2 No BLAST hit (e<1.00e-04) to EHux_TaxaDB-THAPS.fas
|-- GE205499.1_RF3 No BLAST hit (e<1.00e-04) to EHux_TaxaDB-THAPS.fas
|-- Peptide FFTDPSFDFQK found in RF2
|-- Peptide HGRVD found in RF-1
|-- Removed RF-3 as no peptides match sequence.
|-- Removed RF-2 as no peptides match sequence.
|-- Removed RF1 as no peptides match sequence.
|-- Removed RF3 as no peptides match sequence.
|-- EST gi|208651140 converted into 2 RF: -1; 2;
|-- Peptide HGRVD found in different RF(s)
|-- 1 of 2 peptides found in RF2
|-- FIESTA Consensus Sequence: EHUX130kBUD039
|-- Removed by MinPep filter


>gi|208651291_RF1: UNIQUE; 6 peptides (3 Good; 3 Bad).
| > Good: ELFMMR, GLTEEELLQEISNAK, KELFMMR
| > Bad: AIHEEISSRR, GGRSAFGGVETR, VVVTAAAVYHLR
| > Top BLAST hits:
|-- RF1 01 [3.00e-06] Q9TLU0_CYACA__Q9TLU0 SubName: Full=Putative uncharacterized protein rpl29;
|-- RF1 02 [1.00e-05] RK29_PORYE__Q1XDI2 RecName: Full=50S ribosomal protein L29, chloroplastic;
|-- RF1 03 [2.00e-05] RK29_PORPU__P51306 RecName: Full=50S ribosomal protein L29, chloroplastic;
|-- RF1 04 [3.00e-05] RK29_GRATL__Q6B8W1 RecName: Full=50S ribosomal protein L29, chloroplastic;
|-- RF1 05 [8.00e-05] D1J744_ECTSI__D1J744 SubName: Full=Chloroplast 50S ribosomal protein L29;
| > BUDAPEST Details:
|-- EST Translation: 6 RF [-3, -2, -1, 1, 2, 3]
|-- 5 BLAST hits over 6 RF
|-- RF-3 removed: lacking BLAST hits.
|-- RF-2 removed: lacking BLAST hits.
|-- RF-1 removed: lacking BLAST hits.
|-- RF1: 5 hits
|-- RF1 BLAST hits cover ORFs 1-1 of 3
|-- RF1 sequence reduced to covered ORFs
|-- GE210005.1_RF1 Similar (e=3.00e-06) to Q9TLU0_CYACA__Q9TLU0 SubName: Full=Putative uncharacterized protein rpl29;
|-- RF2 removed: lacking BLAST hits.
|-- RF3 removed: lacking BLAST hits.
|-- Peptide AIHEEISSRR found in No RFs
|-- Peptide ELFMMR found in RF1
|-- Peptide GGRSAFGGVETR found in No RFs
|-- Peptide GLTEEELLQEISNAK found in RF1
|-- Peptide KELFMMR found in RF1
|-- Peptide VVVTAAAVYHLR found in No RFs
|-- EST gi|208651291 converted into 1 RF: 1;
|-- 3 of 3 peptides found in RF1
|-- FIESTA Consensus Sequence: EHUX130kBUD189
|-- Clustered FIESTA Consensus Sequence: EHUX130k88a Similar (e=1.00e-06) to Q9TLU0_CYACA__Q9TLU0 SubName: Full=Putative uncharacterized protein rpl29;


>gi|208651886_RF-1: UNIQUE; 1 peptides (1 Good; 0 Bad).
| > Good: RASALR
| > Top BLAST hits:
| > BUDAPEST Details:
|-- EST Translation: 6 RF [-3, -2, -1, 1, 2, 3]
|-- 0 BLAST hits over 6 RF
|-- GE205855.1_RF-3 No BLAST hit (e<1.00e-04) to EHux_TaxaDB-THAPS.fas
|-- GE205855.1_RF-2 No BLAST hit (e<1.00e-04) to EHux_TaxaDB-THAPS.fas
|-- GE205855.1_RF-1 No BLAST hit (e<1.00e-04) to EHux_TaxaDB-THAPS.fas
|-- GE205855.1_RF1 No BLAST hit (e<1.00e-04) to EHux_TaxaDB-THAPS.fas
|-- GE205855.1_RF2 No BLAST hit (e<1.00e-04) to EHux_TaxaDB-THAPS.fas
|-- GE205855.1_RF3 No BLAST hit (e<1.00e-04) to EHux_TaxaDB-THAPS.fas
|-- Peptide LLHGRLLR found in RF-2
|-- Peptide LLTDLIETL found in RF3
|-- Peptide LVKVPVSALAER found in RF3
|-- Peptide RASALR found in RF-1
|-- Removed RF-3 as no peptides match sequence.
|-- Removed RF1 as no peptides match sequence.
|-- Removed RF2 as no peptides match sequence.
|-- EST gi|208651886 converted into 3 RF: -2; -1; 3;
|-- Peptide LLHGRLLR found in different RF(s)
|-- Peptide LLTDLIETL found in different RF(s)
|-- Peptide LVKVPVSALAER found in different RF(s)
|-- 1 of 4 peptides found in RF-1
|-- FIESTA Consensus Sequence: EHUX130kBUD121
|-- Removed by MinPep filter


>gi|208651886_RF-2: UNIQUE; 1 peptides (1 Good; 0 Bad).
| > Good: LLHGRLLR
| > Top BLAST hits:
| > BUDAPEST Details:
|-- EST Translation: 6 RF [-3, -2, -1, 1, 2, 3]
|-- 0 BLAST hits over 6 RF
|-- GE205855.1_RF-3 No BLAST hit (e<1.00e-04) to EHux_TaxaDB-THAPS.fas
|-- GE205855.1_RF-2 No BLAST hit (e<1.00e-04) to EHux_TaxaDB-THAPS.fas
|-- GE205855.1_RF-1 No BLAST hit (e<1.00e-04) to EHux_TaxaDB-THAPS.fas
|-- GE205855.1_RF1 No BLAST hit (e<1.00e-04) to EHux_TaxaDB-THAPS.fas
|-- GE205855.1_RF2 No BLAST hit (e<1.00e-04) to EHux_TaxaDB-THAPS.fas
|-- GE205855.1_RF3 No BLAST hit (e<1.00e-04) to EHux_TaxaDB-THAPS.fas
|-- Peptide LLHGRLLR found in RF-2
|-- Peptide LLTDLIETL found in RF3
|-- Peptide LVKVPVSALAER found in RF3
|-- Peptide RASALR found in RF-1
|-- Removed RF-3 as no peptides match sequence.
|-- Removed RF1 as no peptides match sequence.
|-- Removed RF2 as no peptides match sequence.
|-- EST gi|208651886 converted into 3 RF: -2; -1; 3;
|-- Peptide LLTDLIETL found in different RF(s)
|-- Peptide LVKVPVSALAER found in different RF(s)
|-- Peptide RASALR found in different RF(s)
|-- 1 of 4 peptides found in RF-2
|-- FIESTA Consensus Sequence: EHUX130kBUD123
|-- Removed by MinPep filter


>gi|208651886_RF3: UNIQUE; 2 peptides (2 Good; 0 Bad).
| > Good: LLTDLIETL, LVKVPVSALAER
| > Top BLAST hits:
| > BUDAPEST Details:
|-- EST Translation: 6 RF [-3, -2, -1, 1, 2, 3]
|-- 0 BLAST hits over 6 RF
|-- GE205855.1_RF-3 No BLAST hit (e<1.00e-04) to EHux_TaxaDB-THAPS.fas
|-- GE205855.1_RF-2 No BLAST hit (e<1.00e-04) to EHux_TaxaDB-THAPS.fas
|-- GE205855.1_RF-1 No BLAST hit (e<1.00e-04) to EHux_TaxaDB-THAPS.fas
|-- GE205855.1_RF1 No BLAST hit (e<1.00e-04) to EHux_TaxaDB-THAPS.fas
|-- GE205855.1_RF2 No BLAST hit (e<1.00e-04) to EHux_TaxaDB-THAPS.fas
|-- GE205855.1_RF3 No BLAST hit (e<1.00e-04) to EHux_TaxaDB-THAPS.fas
|-- Peptide LLHGRLLR found in RF-2
|-- Peptide LLTDLIETL found in RF3
|-- Peptide LVKVPVSALAER found in RF3
|-- Peptide RASALR found in RF-1
|-- Removed RF-3 as no peptides match sequence.
|-- Removed RF1 as no peptides match sequence.
|-- Removed RF2 as no peptides match sequence.
|-- EST gi|208651886 converted into 3 RF: -2; -1; 3;
|-- Peptide LLHGRLLR found in different RF(s)
|-- Peptide RASALR found in different RF(s)
|-- 2 of 4 peptides found in RF3
|-- FIESTA Consensus Sequence: EHUX130kBUD122
|-- Clustered FIESTA Consensus Sequence: EHUX130k53a No BLAST hit (e<1.00e-04) to EHux_TaxaDB-THAPS.fas


>gi|208653511_RF-2: UNIQUE; 1 peptides (1 Good; 0 Bad).
| > Good: FFFFFFLS
| > Top BLAST hits:
| > BUDAPEST Details:
|-- EST Translation: 6 RF [-3, -2, -1, 1, 2, 3]
|-- 0 BLAST hits over 6 RF
|-- GE209560.1_RF-3 No BLAST hit (e<1.00e-04) to EHux_TaxaDB-THAPS.fas
|-- GE209560.1_RF-2 No BLAST hit (e<1.00e-04) to EHux_TaxaDB-THAPS.fas
|-- GE209560.1_RF-1 No BLAST hit (e<1.00e-04) to EHux_TaxaDB-THAPS.fas
|-- GE209560.1_RF1 No BLAST hit (e<1.00e-04) to EHux_TaxaDB-THAPS.fas
|-- GE209560.1_RF2 No BLAST hit (e<1.00e-04) to EHux_TaxaDB-THAPS.fas
|-- GE209560.1_RF3 No BLAST hit (e<1.00e-04) to EHux_TaxaDB-THAPS.fas
|-- Peptide ALGAQTG found in RF1
|-- Peptide APLRPPPLPSTAR found in RF3
|-- Peptide ARALGAQTG found in RF1
|-- Peptide FFFFFFLS found in RF-2
|-- Peptide GAAFPLSDTDAGAR found in RF2
|-- Peptide KQGLASDVPK found in RF2
|-- Peptide SGRTNGLSLLSLLR found in RF3
|-- Peptide TNGLSLLSLLR found in RF3
|-- Peptide VDKPCSK found in RF2
|-- Removed RF-3 as no peptides match sequence.
|-- Removed RF-1 as no peptides match sequence.
|-- EST gi|208653511 converted into 4 RF: -2; 1; 2; 3;
|-- Peptide ALGAQTG found in different RF(s)
|-- Peptide APLRPPPLPSTAR found in different RF(s)
|-- Peptide ARALGAQTG found in different RF(s)
|-- Peptide GAAFPLSDTDAGAR found in different RF(s)
|-- Peptide KQGLASDVPK found in different RF(s)
|-- Peptide SGRTNGLSLLSLLR found in different RF(s)
|-- Peptide TNGLSLLSLLR found in different RF(s)
|-- Peptide VDKPCSK found in different RF(s)
|-- 1 of 9 peptides found in RF-2
|-- FIESTA Consensus Sequence: EHUX130kBUD131
|-- Removed by MinPep filter


>gi|208653511_RF1: UNIQUE; 2 peptides (2 Good; 0 Bad).
| > Good: ALGAQTG, ARALGAQTG
| > Top BLAST hits:
| > BUDAPEST Details:
|-- EST Translation: 6 RF [-3, -2, -1, 1, 2, 3]
|-- 0 BLAST hits over 6 RF
|-- GE209560.1_RF-3 No BLAST hit (e<1.00e-04) to EHux_TaxaDB-THAPS.fas
|-- GE209560.1_RF-2 No BLAST hit (e<1.00e-04) to EHux_TaxaDB-THAPS.fas
|-- GE209560.1_RF-1 No BLAST hit (e<1.00e-04) to EHux_TaxaDB-THAPS.fas
|-- GE209560.1_RF1 No BLAST hit (e<1.00e-04) to EHux_TaxaDB-THAPS.fas
|-- GE209560.1_RF2 No BLAST hit (e<1.00e-04) to EHux_TaxaDB-THAPS.fas
|-- GE209560.1_RF3 No BLAST hit (e<1.00e-04) to EHux_TaxaDB-THAPS.fas
|-- Peptide ALGAQTG found in RF1
|-- Peptide APLRPPPLPSTAR found in RF3
|-- Peptide ARALGAQTG found in RF1
|-- Peptide FFFFFFLS found in RF-2
|-- Peptide GAAFPLSDTDAGAR found in RF2
|-- Peptide KQGLASDVPK found in RF2
|-- Peptide SGRTNGLSLLSLLR found in RF3
|-- Peptide TNGLSLLSLLR found in RF3
|-- Peptide VDKPCSK found in RF2
|-- Removed RF-3 as no peptides match sequence.
|-- Removed RF-1 as no peptides match sequence.
|-- EST gi|208653511 converted into 4 RF: -2; 1; 2; 3;
|-- Peptide APLRPPPLPSTAR found in different RF(s)
|-- Peptide FFFFFFLS found in different RF(s)
|-- Peptide GAAFPLSDTDAGAR found in different RF(s)
|-- Peptide KQGLASDVPK found in different RF(s)
|-- Peptide SGRTNGLSLLSLLR found in different RF(s)
|-- Peptide TNGLSLLSLLR found in different RF(s)
|-- Peptide VDKPCSK found in different RF(s)
|-- 2 of 9 peptides found in RF1
|-- FIESTA Consensus Sequence: EHUX130kBUD128
|-- Clustered FIESTA Consensus Sequence: EHUX130k56a No BLAST hit (e<1.00e-04) to EHux_TaxaDB-THAPS.fas


>gi|208653511_RF2: UNIQUE; 3 peptides (3 Good; 0 Bad).
| > Good: GAAFPLSDTDAGAR, KQGLASDVPK, VDKPCSK
| > Top BLAST hits:
| > BUDAPEST Details:
|-- EST Translation: 6 RF [-3, -2, -1, 1, 2, 3]
|-- 0 BLAST hits over 6 RF
|-- GE209560.1_RF-3 No BLAST hit (e<1.00e-04) to EHux_TaxaDB-THAPS.fas
|-- GE209560.1_RF-2 No BLAST hit (e<1.00e-04) to EHux_TaxaDB-THAPS.fas
|-- GE209560.1_RF-1 No BLAST hit (e<1.00e-04) to EHux_TaxaDB-THAPS.fas
|-- GE209560.1_RF1 No BLAST hit (e<1.00e-04) to EHux_TaxaDB-THAPS.fas
|-- GE209560.1_RF2 No BLAST hit (e<1.00e-04) to EHux_TaxaDB-THAPS.fas
|-- GE209560.1_RF3 No BLAST hit (e<1.00e-04) to EHux_TaxaDB-THAPS.fas
|-- Peptide ALGAQTG found in RF1
|-- Peptide APLRPPPLPSTAR found in RF3
|-- Peptide ARALGAQTG found in RF1
|-- Peptide FFFFFFLS found in RF-2
|-- Peptide GAAFPLSDTDAGAR found in RF2
|-- Peptide KQGLASDVPK found in RF2
|-- Peptide SGRTNGLSLLSLLR found in RF3
|-- Peptide TNGLSLLSLLR found in RF3
|-- Peptide VDKPCSK found in RF2
|-- Removed RF-3 as no peptides match sequence.
|-- Removed RF-1 as no peptides match sequence.
|-- EST gi|208653511 converted into 4 RF: -2; 1; 2; 3;
|-- Peptide ALGAQTG found in different RF(s)
|-- Peptide APLRPPPLPSTAR found in different RF(s)
|-- Peptide ARALGAQTG found in different RF(s)
|-- Peptide FFFFFFLS found in different RF(s)
|-- Peptide SGRTNGLSLLSLLR found in different RF(s)
|-- Peptide TNGLSLLSLLR found in different RF(s)
|-- 3 of 9 peptides found in RF2
|-- FIESTA Consensus Sequence: EHUX130kBUD132
|-- Clustered FIESTA Consensus Sequence: EHUX130k58a No BLAST hit (e<1.00e-04) to EHux_TaxaDB-THAPS.fas


>gi|208653511_RF3: UNIQUE; 3 peptides (3 Good; 0 Bad).
| > Good: APLRPPPLPSTAR, SGRTNGLSLLSLLR, TNGLSLLSLLR
| > Top BLAST hits:
| > BUDAPEST Details:
|-- EST Translation: 6 RF [-3, -2, -1, 1, 2, 3]
|-- 0 BLAST hits over 6 RF
|-- GE209560.1_RF-3 No BLAST hit (e<1.00e-04) to EHux_TaxaDB-THAPS.fas
|-- GE209560.1_RF-2 No BLAST hit (e<1.00e-04) to EHux_TaxaDB-THAPS.fas
|-- GE209560.1_RF-1 No BLAST hit (e<1.00e-04) to EHux_TaxaDB-THAPS.fas
|-- GE209560.1_RF1 No BLAST hit (e<1.00e-04) to EHux_TaxaDB-THAPS.fas
|-- GE209560.1_RF2 No BLAST hit (e<1.00e-04) to EHux_TaxaDB-THAPS.fas
|-- GE209560.1_RF3 No BLAST hit (e<1.00e-04) to EHux_TaxaDB-THAPS.fas
|-- Peptide ALGAQTG found in RF1
|-- Peptide APLRPPPLPSTAR found in RF3
|-- Peptide ARALGAQTG found in RF1
|-- Peptide FFFFFFLS found in RF-2
|-- Peptide GAAFPLSDTDAGAR found in RF2
|-- Peptide KQGLASDVPK found in RF2
|-- Peptide SGRTNGLSLLSLLR found in RF3
|-- Peptide TNGLSLLSLLR found in RF3
|-- Peptide VDKPCSK found in RF2
|-- Removed RF-3 as no peptides match sequence.
|-- Removed RF-1 as no peptides match sequence.
|-- EST gi|208653511 converted into 4 RF: -2; 1; 2; 3;
|-- Peptide ALGAQTG found in different RF(s)
|-- Peptide ARALGAQTG found in different RF(s)
|-- Peptide FFFFFFLS found in different RF(s)
|-- Peptide GAAFPLSDTDAGAR found in different RF(s)
|-- Peptide KQGLASDVPK found in different RF(s)
|-- Peptide VDKPCSK found in different RF(s)
|-- 3 of 9 peptides found in RF3
|-- FIESTA Consensus Sequence: EHUX130kBUD135
|-- Clustered FIESTA Consensus Sequence: EHUX130k60a No BLAST hit (e<1.00e-04) to EHux_TaxaDB-THAPS.fas


>gi|208653819_RF-1: UNIQUE; 1 peptides (1 Good; 0 Bad).
| > Good: APPPPR
| > Top BLAST hits:
| > BUDAPEST Details:
|-- EST Translation: 6 RF [-3, -2, -1, 1, 2, 3]
|-- 0 BLAST hits over 6 RF
|-- GE206696.1_RF-3 No BLAST hit (e<1.00e-04) to EHux_TaxaDB-THAPS.fas
|-- GE206696.1_RF-2 No BLAST hit (e<1.00e-04) to EHux_TaxaDB-THAPS.fas
|-- GE206696.1_RF-1 No BLAST hit (e<1.00e-04) to EHux_TaxaDB-THAPS.fas
|-- GE206696.1_RF1 No BLAST hit (e<1.00e-04) to EHux_TaxaDB-THAPS.fas
|-- GE206696.1_RF2 No BLAST hit (e<1.00e-04) to EHux_TaxaDB-THAPS.fas
|-- GE206696.1_RF3 No BLAST hit (e<1.00e-04) to EHux_TaxaDB-THAPS.fas
|-- Peptide APPPPR found in RF-1
|-- Peptide FFTDPSFDFQK found in RF2
|-- Removed RF-3 as no peptides match sequence.
|-- Removed RF-2 as no peptides match sequence.
|-- Removed RF1 as no peptides match sequence.
|-- Removed RF3 as no peptides match sequence.
|-- EST gi|208653819 converted into 2 RF: -1; 2;
|-- Peptide FFTDPSFDFQK found in different RF(s)
|-- 1 of 2 peptides found in RF-1
|-- FIESTA Consensus Sequence: EHUX130kBUD088
|-- Removed by MinPep filter


>gi|208653819_RF2: REDUNDANT; 1 peptides (1 Good; 0 Bad).
| > Good: FFTDPSFDFQK
| > Top BLAST hits:
| > BUDAPEST Details:
|-- EST Translation: 6 RF [-3, -2, -1, 1, 2, 3]
|-- 0 BLAST hits over 6 RF
|-- GE206696.1_RF-3 No BLAST hit (e<1.00e-04) to EHux_TaxaDB-THAPS.fas
|-- GE206696.1_RF-2 No BLAST hit (e<1.00e-04) to EHux_TaxaDB-THAPS.fas
|-- GE206696.1_RF-1 No BLAST hit (e<1.00e-04) to EHux_TaxaDB-THAPS.fas
|-- GE206696.1_RF1 No BLAST hit (e<1.00e-04) to EHux_TaxaDB-THAPS.fas
|-- GE206696.1_RF2 No BLAST hit (e<1.00e-04) to EHux_TaxaDB-THAPS.fas
|-- GE206696.1_RF3 No BLAST hit (e<1.00e-04) to EHux_TaxaDB-THAPS.fas
|-- Peptide APPPPR found in RF-1
|-- Peptide FFTDPSFDFQK found in RF2
|-- Removed RF-3 as no peptides match sequence.
|-- Removed RF-2 as no peptides match sequence.
|-- Removed RF1 as no peptides match sequence.
|-- Removed RF3 as no peptides match sequence.
|-- EST gi|208653819 converted into 2 RF: -1; 2;
|-- Peptide APPPPR found in different RF(s)
|-- 1 of 2 peptides found in RF2
|-- REDUNDANT: All peptides found in gi|208651140_RF2
|-- FIESTA Consensus Sequence: EHUX130kBUD095
|-- Removed by MinPep filter


>gi|208654488_RF1: REDUNDANT; 5 peptides (2 Good; 3 Bad).
| > Good: GDEER, SVGAMAEFAK
| > Bad: ARGTEPETPVLAGAR, ASLXTNIS, GASSAR
| > Top BLAST hits:
|-- RF1 01 [6.00e-53] TPSJGI24887_THAPS__TPSJGI24887 estExt_fgenesh1_pg.C_chr_140244
|-- RF1 02 [6.00e-53] B8CCL3_THAPS__B8CCL3 SubName: Full=Phosphoadenosine-phosphosulphate reductase;
|-- RF1 03 [6.00e-32] B5Y5U2_PHATR__B5Y5U2 SubName: Full=Predicted protein; Flags: Fragment;
|-- RF1 04 [2.00e-18] D8TNV4_VOLCA__D8TNV4 SubName: Full=Putative uncharacterized protein;
|-- RF1 05 [4.00e-17] Q8S2V8_CHLRE__Q8S2V8 SubName: Full=5'-adenylylsulfate reductase;          EC=1.8.4.9;
|-- RF1 06 [4.00e-17] A8J6A7_CHLRE__A8J6A7 SubName: Full=Adenylylphosphosulfate reductase;
|-- RF1 07 [8.00e-14] O81350_ENTIN__O81350 SubName: Full=5'-adenylylsulfate reductase;          EC=1.8.99.-;
|-- RF1 08 [2.00e-11] C1N6X0_MICPS__C1N6X0 SubName: Full=Predicted protein;
|-- RF1 09 [5.00e-08] Q00WG7_OSTTA__Q00WG7 SubName: Full=APS reductase (ISS);
|-- RF1 10 [1.00e-07] A4SAP6_OSTLU__A4SAP6 SubName: Full=APS reductase;
| > BUDAPEST Details:
|-- EST Translation: 6 RF [-3, -2, -1, 1, 2, 3]
|-- 10 BLAST hits over 6 RF
|-- RF-3 removed: lacking BLAST hits.
|-- RF-2 removed: lacking BLAST hits.
|-- RF-1 removed: lacking BLAST hits.
|-- RF1: 10 hits
|-- RF1 BLAST hits cover ORFs 1-1 of 6
|-- RF1 sequence reduced to covered ORFs
|-- GE207092.1_RF1 Similar (e=6.00e-53) to TPSJGI24887_THAPS__TPSJGI24887 estExt_fgenesh1_pg.C_chr_140244
|-- RF2 removed: lacking BLAST hits.
|-- RF3 removed: lacking BLAST hits.
|-- Peptide ARGTEPETPVLAGAR found in No RFs
|-- Peptide ASLXTNIS found in No RFs
|-- Peptide GASSAR found in No RFs
|-- Peptide GDEER found in RF1
|-- Peptide SVGAMAEFAK found in RF1
|-- EST gi|208654488 converted into 1 RF: 1;
|-- 2 of 2 peptides found in RF1
|-- REDUNDANT: All peptides found in gi|115599928_RF-1
|-- FIESTA Consensus Sequence: EHUX130kBUD161
|-- Clustered FIESTA Consensus Sequence: EHUX130k71a Similar (e=5.00e-55) to TPSJGI24887_THAPS__TPSJGI24887 estExt_fgenesh1_pg.C_chr_140244


>gi|208654512_RF-2: UNIQUE; 1 peptides (1 Good; 0 Bad).
| > Good: VGEVTR
| > Top BLAST hits:
| > BUDAPEST Details:
|-- EST Translation: 6 RF [-3, -2, -1, 1, 2, 3]
|-- 0 BLAST hits over 6 RF
|-- GE207623.1_RF-3 No BLAST hit (e<1.00e-04) to EHux_TaxaDB-THAPS.fas
|-- GE207623.1_RF-2 No BLAST hit (e<1.00e-04) to EHux_TaxaDB-THAPS.fas
|-- GE207623.1_RF-1 No BLAST hit (e<1.00e-04) to EHux_TaxaDB-THAPS.fas
|-- GE207623.1_RF1 No BLAST hit (e<1.00e-04) to EHux_TaxaDB-THAPS.fas
|-- GE207623.1_RF2 No BLAST hit (e<1.00e-04) to EHux_TaxaDB-THAPS.fas
|-- GE207623.1_RF3 No BLAST hit (e<1.00e-04) to EHux_TaxaDB-THAPS.fas
|-- Peptide FADALEAEYVQR found in RF1
|-- Peptide MGGVGR found in RF3
|-- Peptide VGEVTR found in RF-2
|-- Removed RF-3 as no peptides match sequence.
|-- Removed RF-1 as no peptides match sequence.
|-- Removed RF2 as no peptides match sequence.
|-- EST gi|208654512 converted into 3 RF: -2; 1; 3;
|-- Peptide FADALEAEYVQR found in different RF(s)
|-- Peptide MGGVGR found in different RF(s)
|-- 1 of 3 peptides found in RF-2
|-- FIESTA Consensus Sequence: EHUX130kBUD054
|-- Removed by MinPep filter


>gi|208654512_RF1: UNIQUE; 1 peptides (1 Good; 0 Bad).
| > Good: FADALEAEYVQR
| > Top BLAST hits:
| > BUDAPEST Details:
|-- EST Translation: 6 RF [-3, -2, -1, 1, 2, 3]
|-- 0 BLAST hits over 6 RF
|-- GE207623.1_RF-3 No BLAST hit (e<1.00e-04) to EHux_TaxaDB-THAPS.fas
|-- GE207623.1_RF-2 No BLAST hit (e<1.00e-04) to EHux_TaxaDB-THAPS.fas
|-- GE207623.1_RF-1 No BLAST hit (e<1.00e-04) to EHux_TaxaDB-THAPS.fas
|-- GE207623.1_RF1 No BLAST hit (e<1.00e-04) to EHux_TaxaDB-THAPS.fas
|-- GE207623.1_RF2 No BLAST hit (e<1.00e-04) to EHux_TaxaDB-THAPS.fas
|-- GE207623.1_RF3 No BLAST hit (e<1.00e-04) to EHux_TaxaDB-THAPS.fas
|-- Peptide FADALEAEYVQR found in RF1
|-- Peptide MGGVGR found in RF3
|-- Peptide VGEVTR found in RF-2
|-- Removed RF-3 as no peptides match sequence.
|-- Removed RF-1 as no peptides match sequence.
|-- Removed RF2 as no peptides match sequence.
|-- EST gi|208654512 converted into 3 RF: -2; 1; 3;
|-- Peptide MGGVGR found in different RF(s)
|-- Peptide VGEVTR found in different RF(s)
|-- 1 of 3 peptides found in RF1
|-- FIESTA Consensus Sequence: EHUX130kBUD051
|-- Removed by MinPep filter


>gi|208654512_RF3: UNIQUE; 1 peptides (1 Good; 0 Bad).
| > Good: MGGVGR
| > Top BLAST hits:
| > BUDAPEST Details:
|-- EST Translation: 6 RF [-3, -2, -1, 1, 2, 3]
|-- 0 BLAST hits over 6 RF
|-- GE207623.1_RF-3 No BLAST hit (e<1.00e-04) to EHux_TaxaDB-THAPS.fas
|-- GE207623.1_RF-2 No BLAST hit (e<1.00e-04) to EHux_TaxaDB-THAPS.fas
|-- GE207623.1_RF-1 No BLAST hit (e<1.00e-04) to EHux_TaxaDB-THAPS.fas
|-- GE207623.1_RF1 No BLAST hit (e<1.00e-04) to EHux_TaxaDB-THAPS.fas
|-- GE207623.1_RF2 No BLAST hit (e<1.00e-04) to EHux_TaxaDB-THAPS.fas
|-- GE207623.1_RF3 No BLAST hit (e<1.00e-04) to EHux_TaxaDB-THAPS.fas
|-- Peptide FADALEAEYVQR found in RF1
|-- Peptide MGGVGR found in RF3
|-- Peptide VGEVTR found in RF-2
|-- Removed RF-3 as no peptides match sequence.
|-- Removed RF-1 as no peptides match sequence.
|-- Removed RF2 as no peptides match sequence.
|-- EST gi|208654512 converted into 3 RF: -2; 1; 3;
|-- Peptide FADALEAEYVQR found in different RF(s)
|-- Peptide VGEVTR found in different RF(s)
|-- 1 of 3 peptides found in RF3
|-- FIESTA Consensus Sequence: EHUX130kBUD050
|-- Removed by MinPep filter


>gi|208655316_RF-2: UNIQUE; 1 peptides (1 Good; 0 Bad).
| > Good: AAASRSITESGA
| > Top BLAST hits:
| > BUDAPEST Details:
|-- EST Translation: 6 RF [-3, -2, -1, 1, 2, 3]
|-- 0 BLAST hits over 6 RF
|-- GE212711.1_RF-3 No BLAST hit (e<1.00e-04) to EHux_TaxaDB-THAPS.fas
|-- GE212711.1_RF-2 No BLAST hit (e<1.00e-04) to EHux_TaxaDB-THAPS.fas
|-- GE212711.1_RF-1 No BLAST hit (e<1.00e-04) to EHux_TaxaDB-THAPS.fas
|-- GE212711.1_RF1 No BLAST hit (e<1.00e-04) to EHux_TaxaDB-THAPS.fas
|-- GE212711.1_RF2 No BLAST hit (e<1.00e-04) to EHux_TaxaDB-THAPS.fas
|-- GE212711.1_RF3 No BLAST hit (e<1.00e-04) to EHux_TaxaDB-THAPS.fas
|-- Peptide AAASRSITESGA found in RF-2
|-- Peptide DLDVAITDFTTK found in RF1
|-- Peptide INELAR found in RF1
|-- Peptide KIMMTIASR found in RF1
|-- Peptide VGEIFGSHEPEQR found in RF1
|-- Removed RF-3 as no peptides match sequence.
|-- Removed RF-1 as no peptides match sequence.
|-- Removed RF2 as no peptides match sequence.
|-- Removed RF3 as no peptides match sequence.
|-- EST gi|208655316 converted into 2 RF: -2; 1;
|-- Peptide DLDVAITDFTTK found in different RF(s)
|-- Peptide INELAR found in different RF(s)
|-- Peptide KIMMTIASR found in different RF(s)
|-- Peptide VGEIFGSHEPEQR found in different RF(s)
|-- 1 of 5 peptides found in RF-2
|-- FIESTA Consensus Sequence: EHUX130kBUD180
|-- Removed by MinPep filter


>gi|208655316_RF1: UNIQUE; 4 peptides (4 Good; 0 Bad).
| > Good: DLDVAITDFTTK, INELAR, KIMMTIASR, VGEIFGSHEPEQR
| > Top BLAST hits:
| > BUDAPEST Details:
|-- EST Translation: 6 RF [-3, -2, -1, 1, 2, 3]
|-- 0 BLAST hits over 6 RF
|-- GE212711.1_RF-3 No BLAST hit (e<1.00e-04) to EHux_TaxaDB-THAPS.fas
|-- GE212711.1_RF-2 No BLAST hit (e<1.00e-04) to EHux_TaxaDB-THAPS.fas
|-- GE212711.1_RF-1 No BLAST hit (e<1.00e-04) to EHux_TaxaDB-THAPS.fas
|-- GE212711.1_RF1 No BLAST hit (e<1.00e-04) to EHux_TaxaDB-THAPS.fas
|-- GE212711.1_RF2 No BLAST hit (e<1.00e-04) to EHux_TaxaDB-THAPS.fas
|-- GE212711.1_RF3 No BLAST hit (e<1.00e-04) to EHux_TaxaDB-THAPS.fas
|-- Peptide AAASRSITESGA found in RF-2
|-- Peptide DLDVAITDFTTK found in RF1
|-- Peptide INELAR found in RF1
|-- Peptide KIMMTIASR found in RF1
|-- Peptide VGEIFGSHEPEQR found in RF1
|-- Removed RF-3 as no peptides match sequence.
|-- Removed RF-1 as no peptides match sequence.
|-- Removed RF2 as no peptides match sequence.
|-- Removed RF3 as no peptides match sequence.
|-- EST gi|208655316 converted into 2 RF: -2; 1;
|-- Peptide AAASRSITESGA found in different RF(s)
|-- 4 of 5 peptides found in RF1
|-- FIESTA Consensus Sequence: EHUX130kBUD181
|-- Clustered FIESTA Consensus Sequence: EHUX130k83a No BLAST hit (e<1.00e-04) to EHux_TaxaDB-THAPS.fas


>gi|242201770_RF2: REDUNDANT; 7 peptides (4 Good; 3 Bad).
| > Good: AGIVLPGDLSPSLGIK, RYEIMEIK, TFKLNAER, YEIMEIK
| > Bad: GAAQSAGRVER, GGADGR, TCRPPASARSR
| > Top BLAST hits:
|-- RF2 01 [2.00e-86] Q2IA76_ISOGA__Q2IA76 SubName: Full=Chloroplast light harvesting protein isoform 3;
|-- RF2 02 [3.00e-73] Q2IA75_ISOGA__Q2IA75 SubName: Full=Chloroplast light harvesting protein isoform 4;
|-- RF2 03 [2.00e-35] Q2IA78_ISOGA__Q2IA78 SubName: Full=Chloroplast light harvesting protein isoform 1;
|-- RF2 04 [1.00e-32] Q2IA77_ISOGA__Q2IA77 SubName: Full=Chloroplast light harvesting protein isoform 2;
|-- RF2 05 [3.00e-24] B7FRW4_PHATR__B7FRW4 SubName: Full=Protein fucoxanthin chlorophyll a/c protein;
|-- RF2 06 [3.00e-24] FCPB_PHATR__Q08585 RecName: Full=Fucoxanthin-chlorophyll a-c binding protein B, chloroplastic; Flags: Precursor;
|-- RF2 07 [1.00e-23] P93863_SKECO__P93863 SubName: Full=Fucoxanthin-chlorophyll a/c light-harvesting protein; Flags: Fragment;
|-- RF2 08 [1.00e-23] O36046_SKECO__O36046 SubName: Full=Fucoxanthin-chlorophyll a/c light-harvesting protein; Flags: Fragment;
|-- RF2 09 [2.00e-23] B8CEV8_THAPS__B8CEV8 SubName: Full=Fucoxanthin chlorophyll a/c protein 2; Flags: Fragment;
|-- RF2 10 [5.00e-23] TPSJGI38583_THAPS__TPSJGI38583 e_gw1.22.163.1
| > BUDAPEST Details:
|-- EST Translation: 6 RF [-3, -2, -1, 1, 2, 3]
|-- 10 BLAST hits over 6 RF
|-- RF-3 removed: lacking BLAST hits.
|-- RF-2 removed: lacking BLAST hits.
|-- RF-1 removed: lacking BLAST hits.
|-- RF1 removed: lacking BLAST hits.
|-- RF2: 10 hits
|-- RF2 BLAST hits cover ORFs 1-1 of 2
|-- RF2 sequence reduced to covered ORFs
|-- GR423259.1_RF2 Similar (e=2.00e-86) to Q2IA76_ISOGA__Q2IA76 SubName: Full=Chloroplast light harvesting protein isoform 3;
|-- RF3 removed: lacking BLAST hits.
|-- Peptide AGIVLPGDLSPSLGIK found in RF2
|-- Peptide GAAQSAGRVER found in No RFs
|-- Peptide GGADGR found in No RFs
|-- Peptide RYEIMEIK found in RF2
|-- Peptide TCRPPASARSR found in No RFs
|-- Peptide TFKLNAER found in RF2
|-- Peptide YEIMEIK found in RF2
|-- EST gi|242201770 converted into 1 RF: 2;
|-- 4 of 4 peptides found in RF2
|-- REDUNDANT: All peptides found in gi|208404640_RF2
|-- FIESTA Consensus Sequence: EHUX130kBUD019
|-- Clustered FIESTA Consensus Sequence: EHUX130k12a Similar (e=7.00e-87) to Q2IA76_ISOGA__Q2IA76 SubName: Full=Chloroplast light harvesting protein isoform 3;


>gi|261420959_RF2: NON-REDUNDANT; 7 peptides (6 Good; 1 Bad).
| > Good: ESTLHLVLR, LIFAGK, MQIFVK, TITLEVEPSDSIDNVK, TLSDYNIQK, TLTGK
| > Bad: APPAR
| > Top BLAST hits:
|-- RF2 01 [3.00e-36] D0NXH1_PHYIN__D0NXH1 SubName: Full=Ubiquitin, putative;
|-- RF2 02 [4.00e-36] Q5CRJ4_CRYPV__Q5CRJ4 SubName: Full=Polyubiquitin with 3 Ub domains; Flags: Fragment;
|-- RF2 03 [4.00e-36] Q5CKW6_CRYHO__Q5CKW6 SubName: Full=Ubiquitin B;
|-- RF2 04 [4.00e-36] Q4UHQ9_THEAN__Q4UHQ9 SubName: Full=Ubiquitin, putative;
|-- RF2 05 [4.00e-36] Q4N7U9_THEPA__Q4N7U9 SubName: Full=Ubiquitin, putative;
|-- RF2 06 [4.00e-36] Q2VA70_THELE__Q2VA70 SubName: Full=Putative uncharacterized protein;
|-- RF2 07 [4.00e-36] B6A9G6_CRYMR__B6A9G6 SubName: Full=Ubiquitin family protein;
|-- RF2 08 [4.00e-36] A7AS38_BABBO__A7AS38 SubName: Full=Polyubiquitin, putative;
|-- RF2 09 [5.00e-36] D0NTZ3_PHYIN__D0NTZ3 SubName: Full=Ubiquitin family protein, putative;
|-- RF2 10 [5.00e-36] UBIQP_PHYIN__P22589 RecName: Full=Polyubiquitin; Contains:   RecName: Full=Ubiquitin; Flags: Precursor;
| > BUDAPEST Details:
|-- EST Translation: 6 RF [-3, -2, -1, 1, 2, 3]
|-- 14 BLAST hits over 6 RF
|-- RF-3 removed: lacking BLAST hits.
|-- RF-2 removed: lacking BLAST hits.
|-- RF-1: 4 hits
|-- RF-1 BLAST hits cover ORFs 2-4 of 4
|-- RF-1 sequence reduced to covered ORFs
|-- FP170510.1_RF-1 Similar (e=4.00e-25) to TPSJGI260868_THAPS__TPSJGI260868 thaps1_ua_kg.chr_1000128
|-- RF1 removed: lacking BLAST hits.
|-- RF2: 10 hits
|-- RF2 BLAST hits cover ORFs 1-1 of 4
|-- RF2 sequence reduced to covered ORFs
|-- FP170510.1_RF2 Similar (e=3.00e-36) to D0NXH1_PHYIN__D0NXH1 SubName: Full=Ubiquitin, putative;
|-- RF3 removed: lacking BLAST hits.
|-- Peptide APPAR found in No RFs
|-- Peptide ESTLHLVLR found in RF2
|-- Peptide LIFAGK found in RF2
|-- Peptide MQIFVK found in RF2
|-- Peptide TITLEVEPSDSIDNVK found in RF2
|-- Peptide TLSDYNIQK found in RF2
|-- Peptide TLTGK found in RF2
|-- Removed RF-1 as no peptides match sequence.
|-- EST gi|261420959 converted into 1 RF: 2;
|-- 6 of 6 peptides found in RF2
|-- Shares 5 common peptides with gi|261441602_RF3: ESTLHLVLR, LIFAGK, TITLEVEPSDSIDNVK, TLSDYNIQK, TLTGK
|-- Shares 5 common peptides with gi|37697421_RF3: ESTLHLVLR, LIFAGK, TITLEVEPSDSIDNVK, TLSDYNIQK, TLTGK
|-- Shares 3 common peptides with gi|37697421_RF1: TITLEVEPSDSIDNVK, TLSDYNIQK, TLTGK
|-- Shares 5 common BLAST hits with gi|261441602_RF3: B6A9G6_CRYMR__B6A9G6, D0NXH1_PHYIN__D0NXH1, Q4N7U9_THEPA__Q4N7U9, Q4UHQ9_THEAN__Q4UHQ9, Q5CRJ4_CRYPV__Q5CRJ4
|-- Shares 5 common BLAST hits with gi|37697421_RF3: A7AS38_BABBO__A7AS38, D0NTZ3_PHYIN__D0NTZ3, Q5CKW6_CRYHO__Q5CKW6, Q5CRJ4_CRYPV__Q5CRJ4, UBIQP_PHYIN__P22589
|-- Shares 10 common BLAST hits with gi|37697421_RF1: A7AS38_BABBO__A7AS38, B6A9G6_CRYMR__B6A9G6, D0NTZ3_PHYIN__D0NTZ3, D0NXH1_PHYIN__D0NXH1, Q2VA70_THELE__Q2VA70, Q4N7U9_THEPA__Q4N7U9, Q4UHQ9_THEAN__Q4UHQ9, Q5CKW6_CRYHO__Q5CKW6, Q5CRJ4_CRYPV__Q5CRJ4, UBIQP_PHYIN__P22589
|-- FIESTA Consensus Sequence: EHUX130kBUD061
|-- Clustered FIESTA Consensus Sequence: EHUX130k01b Similar (e=1.00e-164) to D0NTZ3_PHYIN__D0NTZ3 SubName: Full=Ubiquitin family protein, putative;


>gi|261421778_RF3: UNIQUE; 6 peptides (5 Good; 1 Bad).
| > Good: DYDNFNPFER, KMDEIK, MDEIK, WQENLGAPP, YGLSGKPGCYSLK
| > Bad: ESISGPRFMGSEML
| > Top BLAST hits:
|-- RF3 01 [2.00e-15] TPSBD1863_THAPS__TPSBD1863 estExt_fgenesh1_pg.C_bd_20x50032
|-- RF3 02 [2.00e-15] B8LEJ5_THAPS__B8LEJ5 SubName: Full=Predicted protein;
|-- RF3 03 [4.00e-14] TPSJGI8571_THAPS__TPSJGI8571 fgenesh1_pg.C_chr_10000341
|-- RF3 04 [4.00e-14] B8C8S6_THAPS__B8C8S6 SubName: Full=Predicted protein;
|-- RF3 05 [2.00e-11] B7G965_PHATR__B7G965 SubName: Full=Predicted protein;
|-- RF3 06 [9.00e-06] D7G3Z1_ECTSI__D7G3Z1 SubName: Full=Putative uncharacterized protein;
| > BUDAPEST Details:
|-- EST Translation: 6 RF [-3, -2, -1, 1, 2, 3]
|-- 6 BLAST hits over 6 RF
|-- RF-3 removed: lacking BLAST hits.
|-- RF-2 removed: lacking BLAST hits.
|-- RF-1 removed: lacking BLAST hits.
|-- RF1 removed: lacking BLAST hits.
|-- RF2 removed: lacking BLAST hits.
|-- RF3: 6 hits
|-- RF3 BLAST hits cover ORFs 1-1 of 3
|-- RF3 sequence reduced to covered ORFs
|-- FP183530.1_RF3 Similar (e=2.00e-15) to TPSBD1863_THAPS__TPSBD1863 estExt_fgenesh1_pg.C_bd_20x50032
|-- Peptide DYDNFNPFER found in RF3
|-- Peptide ESISGPRFMGSEML found in No RFs
|-- Peptide KMDEIK found in RF3
|-- Peptide MDEIK found in RF3
|-- Peptide WQENLGAPP found in RF3
|-- Peptide YGLSGKPGCYSLK found in RF3
|-- EST gi|261421778 converted into 1 RF: 3;
|-- 5 of 5 peptides found in RF3
|-- FIESTA Consensus Sequence: EHUX130kBUD184
|-- Clustered FIESTA Consensus Sequence: EHUX130k84a Similar (e=1.00e-15) to TPSBD1863_THAPS__TPSBD1863 estExt_fgenesh1_pg.C_bd_20x50032


>gi|261421895_RF3: UNIQUE; 5 peptides (2 Good; 3 Bad).
| > Good: DGAALAGVELPF, QDYTK
| > Bad: GAAER, RPCTRGR, SSGLPPPAPR
| > Top BLAST hits:
|-- RF3 01 [5.00e-30] D7FPU8_ECTSI__D7FPU8 SubName: Full=Light harvesting complex protein;
|-- RF3 02 [5.00e-24] D5KBP7_VAULI__D5KBP7 SubName: Full=Light harvesting complex protein 3; Flags: Fragment;
|-- RF3 03 [4.00e-23] Q8GZE4_PYRLU__Q8GZE4 SubName: Full=Chlorophyll A-C binding protein;
|-- RF3 04 [7.00e-22] D8LBT8_ECTSI__D8LBT8 SubName: Full=Light harvesting complex protein;
|-- RF3 05 [4.00e-20] B7GC99_PHATR__B7GC99 SubName: Full=Protein fucoxanthin chlorophyll a/c protein;
|-- RF3 06 [1.00e-19] Q38688_AMPCA__Q38688 SubName: Full=Light-harvesting chlorophyll a-c binding protein; Flags: Fragment;
|-- RF3 07 [4.00e-19] O76182_AMPCA__O76182 SubName: Full=Light-harvesting polyprotein; Flags: Precursor; Fragment;
|-- RF3 08 [9.00e-19] D8LNK3_ECTSI__D8LNK3 SubName: Full=Light harvesting complex protein;
|-- RF3 09 [9.00e-19] D7G4E6_ECTSI__D7G4E6 SubName: Full=Light harvesting complex protein;
|-- RF3 10 [9.00e-19] D7G4E5_ECTSI__D7G4E5 SubName: Full=Light harvesting complex protein;
| > BUDAPEST Details:
|-- EST Translation: 6 RF [-3, -2, -1, 1, 2, 3]
|-- 10 BLAST hits over 6 RF
|-- RF-3 removed: lacking BLAST hits.
|-- RF-2 removed: lacking BLAST hits.
|-- RF-1 removed: lacking BLAST hits.
|-- RF1 removed: lacking BLAST hits.
|-- RF2 removed: lacking BLAST hits.
|-- RF3: 10 hits
|-- RF3 BLAST hits cover ORFs 1-1 of 2
|-- RF3 sequence reduced to covered ORFs
|-- FP180759.1_RF3 Similar (e=5.00e-30) to D7FPU8_ECTSI__D7FPU8 SubName: Full=Light harvesting complex protein;
|-- Peptide DGAALAGVELPF found in RF3
|-- Peptide GAAER found in No RFs
|-- Peptide QDYTK found in RF3
|-- Peptide RPCTRGR found in No RFs
|-- Peptide SSGLPPPAPR found in No RFs
|-- EST gi|261421895 converted into 1 RF: 3;
|-- 2 of 2 peptides found in RF3
|-- Shares 3 common BLAST hits with gi|37697300_RF2: O76182_AMPCA__O76182, Q38688_AMPCA__Q38688, Q8GZE4_PYRLU__Q8GZE4
|-- FIESTA Consensus Sequence: EHUX130kBUD091
|-- Clustered FIESTA Consensus Sequence: EHUX130k12d Similar (e=4.00e-30) to D7FPU8_ECTSI__D7FPU8 SubName: Full=Light harvesting complex protein;


>gi|261422784_RF1: REDUNDANT; 3 peptides (2 Good; 1 Bad).
| > Good: GLMPSPK, VAVLAEGAAADEAK
| > Bad: AASPRTSPP
| > Top BLAST hits:
|-- RF1 01 [5.00e-52] RK1_ODOSI__P49544 RecName: Full=50S ribosomal protein L1, chloroplastic;
|-- RF1 02 [2.00e-50] TPSBD1911_THAPS__TPSBD1911 estExt_fgenesh1_pg.C_bd_26x410049
|-- RF1 03 [2.00e-50] B8LEQ4_THAPS__B8LEQ4 RecName: Full=Ribosomal protein;
|-- RF1 04 [2.00e-50] RK1_THAPS__A0T0Q6 RecName: Full=50S ribosomal protein L1, chloroplastic;
|-- RF1 05 [4.00e-50] C1MTL8_MICPS__C1MTL8 RecName: Full=Ribosomal protein;
|-- RF1 06 [5.00e-49] Q2IA22_PAVLU__Q2IA22 RecName: Full=Ribosomal protein; Flags: Fragment;
|-- RF1 07 [2.00e-48] RK1_CYAME__Q85G11 RecName: Full=50S ribosomal protein L1, chloroplastic;
|-- RF1 08 [5.00e-47] B2XTJ8_HETA4__B2XTJ8 RecName: Full=50S ribosomal protein L1, chloroplastic;
|-- RF1 09 [5.00e-47] B2XT38_HETA2__B2XT38 RecName: Full=50S ribosomal protein L1, chloroplastic;
|-- RF1 10 [5.00e-47] A4S1C5_OSTLU__A4S1C5 RecName: Full=Ribosomal protein;
| > BUDAPEST Details:
|-- EST Translation: 6 RF [-3, -2, -1, 1, 2, 3]
|-- 10 BLAST hits over 6 RF
|-- RF-3 removed: lacking BLAST hits.
|-- RF-2 removed: lacking BLAST hits.
|-- RF-1 removed: lacking BLAST hits.
|-- RF1: 10 hits
|-- RF1 BLAST hits cover ORFs 1-1 of 1
|-- FP181180.1_RF1 Similar (e=5.00e-52) to RK1_ODOSI__P49544 RecName: Full=50S ribosomal protein L1, chloroplastic;
|-- RF2 removed: lacking BLAST hits.
|-- RF3 removed: lacking BLAST hits.
|-- Peptide AASPRTSPP found in No RFs
|-- Peptide GLMPSPK found in RF1
|-- Peptide VAVLAEGAAADEAK found in RF1
|-- EST gi|261422784 converted into 1 RF: 1;
|-- 2 of 2 peptides found in RF1
|-- REDUNDANT: All peptides found in gi|208407026_RF-2
|-- FIESTA Consensus Sequence: EHUX130kBUD077
|-- Clustered FIESTA Consensus Sequence: EHUX130k42a Similar (e=7.00e-63) to RK1_ODOSI__P49544 RecName: Full=50S ribosomal protein L1, chloroplastic;


>gi|261423099_RF1: UNIQUE; 7 peptides (6 Good; 1 Bad).
| > Good: ELGIAEPPKQ, GAEAVSAEVAAAMK, ITAMQVPLDVK, MAELYK, VSDEMVAK, YAALGQK
| > Bad: HHAAAAAGR
| > Top BLAST hits:
|-- RF1 01 [7.00e-06] D8LKH7_ECTSI__D8LKH7 SubName: Full=Putative uncharacterized protein;
| > BUDAPEST Details:
|-- EST Translation: 6 RF [-3, -2, -1, 1, 2, 3]
|-- 1 BLAST hits over 6 RF
|-- RF-3 removed: lacking BLAST hits.
|-- RF-2 removed: lacking BLAST hits.
|-- RF-1 removed: lacking BLAST hits.
|-- RF1: 1 hits
|-- RF1 BLAST hits cover ORFs 2-2 of 3
|-- RF1 sequence reduced to covered ORFs
|-- FP169550.1_RF1 Similar (e=7.00e-06) to D8LKH7_ECTSI__D8LKH7 SubName: Full=Putative uncharacterized protein;
|-- RF2 removed: lacking BLAST hits.
|-- RF3 removed: lacking BLAST hits.
|-- Peptide ELGIAEPPKQ found in RF1
|-- Peptide GAEAVSAEVAAAMK found in RF1
|-- Peptide HHAAAAAGR found in No RFs
|-- Peptide ITAMQVPLDVK found in RF1
|-- Peptide MAELYK found in RF1
|-- Peptide VSDEMVAK found in RF1
|-- Peptide YAALGQK found in RF1
|-- EST gi|261423099 converted into 1 RF: 1;
|-- 6 of 6 peptides found in RF1
|-- Shares 1 common BLAST hits with gi|58186736_RF1: D8LKH7_ECTSI__D8LKH7
|-- FIESTA Consensus Sequence: EHUX130kBUD149
|-- Clustered FIESTA Consensus Sequence: EHUX130k65a Similar (e=4.00e-06) to D8LKH7_ECTSI__D8LKH7 SubName: Full=Putative uncharacterized protein;


>gi|261424790_RF3: UNIQUE; 2 peptides (2 Good; 0 Bad).
| > Good: EISALEEEANLPIEEVIR, GDRPTTMER
| > Top BLAST hits:
| > BUDAPEST Details:
|-- EST Translation: 6 RF [-3, -2, -1, 1, 2, 3]
|-- 0 BLAST hits over 6 RF
|-- FP197534.1_RF-3 No BLAST hit (e<1.00e-04) to EHux_TaxaDB-THAPS.fas
|-- FP197534.1_RF-2 No BLAST hit (e<1.00e-04) to EHux_TaxaDB-THAPS.fas
|-- FP197534.1_RF-1 No BLAST hit (e<1.00e-04) to EHux_TaxaDB-THAPS.fas
|-- FP197534.1_RF1 No BLAST hit (e<1.00e-04) to EHux_TaxaDB-THAPS.fas
|-- FP197534.1_RF2 No BLAST hit (e<1.00e-04) to EHux_TaxaDB-THAPS.fas
|-- FP197534.1_RF3 No BLAST hit (e<1.00e-04) to EHux_TaxaDB-THAPS.fas
|-- Peptide EISALEEEANLPIEEVIR found in RF3
|-- Peptide GDRPTTMER found in RF3
|-- Removed RF-3 as no peptides match sequence.
|-- Removed RF-2 as no peptides match sequence.
|-- Removed RF-1 as no peptides match sequence.
|-- Removed RF1 as no peptides match sequence.
|-- Removed RF2 as no peptides match sequence.
|-- EST gi|261424790 converted into 1 RF: 3;
|-- 2 of 2 peptides found in RF3
|-- FIESTA Consensus Sequence: EHUX130kBUD098
|-- Clustered FIESTA Consensus Sequence: EHUX130k48a No BLAST hit (e<1.00e-04) to EHux_TaxaDB-THAPS.fas


>gi|261426023_RF-1: UNIQUE; 1 peptides (1 Good; 0 Bad).
| > Good: YLPSLGAR
| > Top BLAST hits:
| > BUDAPEST Details:
|-- EST Translation: 6 RF [-3, -2, -1, 1, 2, 3]
|-- 0 BLAST hits over 6 RF
|-- FP184692.1_RF-3 No BLAST hit (e<1.00e-04) to EHux_TaxaDB-THAPS.fas
|-- FP184692.1_RF-2 No BLAST hit (e<1.00e-04) to EHux_TaxaDB-THAPS.fas
|-- FP184692.1_RF-1 No BLAST hit (e<1.00e-04) to EHux_TaxaDB-THAPS.fas
|-- FP184692.1_RF1 No BLAST hit (e<1.00e-04) to EHux_TaxaDB-THAPS.fas
|-- FP184692.1_RF2 No BLAST hit (e<1.00e-04) to EHux_TaxaDB-THAPS.fas
|-- FP184692.1_RF3 No BLAST hit (e<1.00e-04) to EHux_TaxaDB-THAPS.fas
|-- Peptide GTGVDPLSELVAGVR found in RF3
|-- Peptide YLPSLGAR found in RF-1
|-- Removed RF-3 as no peptides match sequence.
|-- Removed RF-2 as no peptides match sequence.
|-- Removed RF1 as no peptides match sequence.
|-- Removed RF2 as no peptides match sequence.
|-- EST gi|261426023 converted into 2 RF: -1; 3;
|-- Peptide GTGVDPLSELVAGVR found in different RF(s)
|-- 1 of 2 peptides found in RF-1
|-- FIESTA Consensus Sequence: EHUX130kBUD203
|-- Removed by MinPep filter


>gi|261426023_RF3: UNIQUE; 1 peptides (1 Good; 0 Bad).
| > Good: GTGVDPLSELVAGVR
| > Top BLAST hits:
| > BUDAPEST Details:
|-- EST Translation: 6 RF [-3, -2, -1, 1, 2, 3]
|-- 0 BLAST hits over 6 RF
|-- FP184692.1_RF-3 No BLAST hit (e<1.00e-04) to EHux_TaxaDB-THAPS.fas
|-- FP184692.1_RF-2 No BLAST hit (e<1.00e-04) to EHux_TaxaDB-THAPS.fas
|-- FP184692.1_RF-1 No BLAST hit (e<1.00e-04) to EHux_TaxaDB-THAPS.fas
|-- FP184692.1_RF1 No BLAST hit (e<1.00e-04) to EHux_TaxaDB-THAPS.fas
|-- FP184692.1_RF2 No BLAST hit (e<1.00e-04) to EHux_TaxaDB-THAPS.fas
|-- FP184692.1_RF3 No BLAST hit (e<1.00e-04) to EHux_TaxaDB-THAPS.fas
|-- Peptide GTGVDPLSELVAGVR found in RF3
|-- Peptide YLPSLGAR found in RF-1
|-- Removed RF-3 as no peptides match sequence.
|-- Removed RF-2 as no peptides match sequence.
|-- Removed RF1 as no peptides match sequence.
|-- Removed RF2 as no peptides match sequence.
|-- EST gi|261426023 converted into 2 RF: -1; 3;
|-- Peptide YLPSLGAR found in different RF(s)
|-- 1 of 2 peptides found in RF3
|-- FIESTA Consensus Sequence: EHUX130kBUD205
|-- Removed by MinPep filter


>gi|261426671_RF2: UNIQUE; 3 peptides (2 Good; 1 Bad).
| > Good: EDPMIFAELEQE, VILLGDEDYEEEPVCEALVR
| > Bad: APAPR
| > Top BLAST hits:
|-- RF2 01 [3.00e-10] D8LIM3_ECTSI__D8LIM3 SubName: Full=Putative uncharacterized protein;
|-- RF2 02 [3.00e-10] B7FSL9_PHATR__B7FSL9 SubName: Full=Predicted protein;
|-- RF2 03 [3.00e-07] TPSJGI6809_THAPS__TPSJGI6809 fgenesh1_pg.C_chr_7000192
|-- RF2 04 [3.00e-07] B5YMJ3_THAPS__B5YMJ3 SubName: Full=Predicted protein;
| > BUDAPEST Details:
|-- EST Translation: 6 RF [-3, -2, -1, 1, 2, 3]
|-- 4 BLAST hits over 6 RF
|-- RF-3 removed: lacking BLAST hits.
|-- RF-2 removed: lacking BLAST hits.
|-- RF-1 removed: lacking BLAST hits.
|-- RF1 removed: lacking BLAST hits.
|-- RF2: 4 hits
|-- RF2 BLAST hits cover ORFs 1-1 of 8
|-- RF2 sequence reduced to covered ORFs
|-- FP197139.1_RF2 Similar (e=3.00e-10) to D8LIM3_ECTSI__D8LIM3 SubName: Full=Putative uncharacterized protein;
|-- RF3 removed: lacking BLAST hits.
|-- Peptide APAPR found in No RFs
|-- Peptide EDPMIFAELEQE found in RF2
|-- Peptide VILLGDEDYEEEPVCEALVR found in RF2
|-- EST gi|261426671 converted into 1 RF: 2;
|-- 2 of 2 peptides found in RF2
|-- FIESTA Consensus Sequence: EHUX130kBUD200
|-- Clustered FIESTA Consensus Sequence: EHUX130k95a Similar (e=1.00e-10) to D8LIM3_ECTSI__D8LIM3 SubName: Full=Putative uncharacterized protein;


>gi|261426707_RF3: UNIQUE; 5 peptides (3 Good; 2 Bad).
| > Good: AALVK, GGDILLW, VAVTGAGGQTGQHAFR
| > Bad: AGRDCAER, AVRQALAPER
| > Top BLAST hits:
|-- RF3 01 [1.00e-37] TPSJGI32845_THAPS__TPSJGI32845 e_gw1.3.574.1
|-- RF3 02 [1.00e-37] B8BY32_THAPS__B8BY32 SubName: Full=Predicted protein; Flags: Fragment;
|-- RF3 03 [4.00e-18] D8LIZ7_ECTSI__D8LIZ7 SubName: Full=Putative uncharacterized protein;
|-- RF3 04 [4.00e-18] B5Y5M0_PHATR__B5Y5M0 SubName: Full=Predicted protein; Flags: Fragment;
|-- RF3 05 [1.00e-16] A8J1Z2_CHLRE__A8J1Z2 SubName: Full=Isomerase;
|-- RF3 06 [1.00e-15] D8UIW1_VOLCA__D8UIW1 SubName: Full=Putative uncharacterized protein;
|-- RF3 07 [4.00e-13] B9QP43_TOXGO__B9QP43 SubName: Full=Putative uncharacterized protein;
|-- RF3 08 [4.00e-13] B6KLG1_TOXGO__B6KLG1 SubName: Full=Putative uncharacterized protein;
|-- RF3 09 [3.00e-11] TPSJGI17707_THAPS__TPSJGI17707 gw1.7.342.1
|-- RF3 10 [3.00e-11] B5YNH3_THAPS__B5YNH3 SubName: Full=Predicted protein; Flags: Fragment;
| > BUDAPEST Details:
|-- EST Translation: 6 RF [-3, -2, -1, 1, 2, 3]
|-- 10 BLAST hits over 6 RF
|-- RF-3 removed: lacking BLAST hits.
|-- RF-2 removed: lacking BLAST hits.
|-- RF-1 removed: lacking BLAST hits.
|-- RF1 removed: lacking BLAST hits.
|-- RF2 removed: lacking BLAST hits.
|-- RF3: 10 hits
|-- RF3 BLAST hits cover ORFs 1-1 of 1
|-- FP170060.1_RF3 Similar (e=1.00e-37) to TPSJGI32845_THAPS__TPSJGI32845 e_gw1.3.574.1
|-- Peptide AALVK found in RF3
|-- Peptide AGRDCAER found in No RFs
|-- Peptide AVRQALAPER found in No RFs
|-- Peptide GGDILLW found in RF3
|-- Peptide VAVTGAGGQTGQHAFR found in RF3
|-- EST gi|261426707 converted into 1 RF: 3;
|-- 3 of 3 peptides found in RF3
|-- FIESTA Consensus Sequence: EHUX130kBUD136
|-- Clustered FIESTA Consensus Sequence: EHUX130k61a Similar (e=1.00e-37) to TPSJGI32845_THAPS__TPSJGI32845 e_gw1.3.574.1


>gi|261427876_RF1: UNIQUE; 3 peptides (1 Good; 2 Bad).
| > Good: GLTVPAMVALAK
| > Bad: AMPLR, ARTSP
| > Top BLAST hits:
|-- RF1 01 [6.00e-39] A6YAZ8_ISOGA__A6YAZ8 SubName: Full=Putative plastid transketolase;
|-- RF1 02 [3.00e-24] TPSJGI21175_THAPS__TPSJGI21175 estExt_fgenesh1_pg.C_chr_20181
|-- RF1 03 [3.00e-24] B8BTR4_THAPS__B8BTR4 SubName: Full=Transketolase;          EC=2.2.1.1;
|-- RF1 04 [6.00e-23] A6YB00_KARMI__A6YB00 SubName: Full=Transketolase; Flags: Fragment;
|-- RF1 05 [1.00e-22] A6YAZ9_KARMI__A6YAZ9 SubName: Full=Transketolase; Flags: Fragment;
|-- RF1 06 [1.00e-20] B7FUU0_PHATR__B7FUU0 SubName: Full=Transketolase;
|-- RF1 07 [4.00e-20] D7FQF5_ECTSI__D7FQF5 SubName: Full=Transketolase;
|-- RF1 08 [2.00e-17] Q5K293_GUITH__Q5K293 SubName: Full=Transketolase;          EC=2.2.1.1; Flags: Fragment;
|-- RF1 09 [5.00e-13] C1MZD6_MICPS__C1MZD6 SubName: Full=Predicted protein;
|-- RF1 10 [1.00e-12] A4S0R4_OSTLU__A4S0R4 SubName: Full=Predicted protein;
| > BUDAPEST Details:
|-- EST Translation: 6 RF [-3, -2, -1, 1, 2, 3]
|-- 10 BLAST hits over 6 RF
|-- RF-3 removed: lacking BLAST hits.
|-- RF-2 removed: lacking BLAST hits.
|-- RF-1 removed: lacking BLAST hits.
|-- RF1: 10 hits
|-- RF1 BLAST hits cover ORFs 1-1 of 3
|-- RF1 sequence reduced to covered ORFs
|-- FP168489.1_RF1 Similar (e=6.00e-39) to A6YAZ8_ISOGA__A6YAZ8 SubName: Full=Putative plastid transketolase;
|-- RF2 removed: lacking BLAST hits.
|-- RF3 removed: lacking BLAST hits.
|-- Peptide AMPLR found in No RFs
|-- Peptide ARTSP found in No RFs
|-- Peptide GLTVPAMVALAK found in RF1
|-- EST gi|261427876 converted into 1 RF: 1;
|-- 1 of 1 peptides found in RF1
|-- FIESTA Consensus Sequence: EHUX130kBUD146
|-- Removed by MinPep filter


>gi|261428978_RF2: UNIQUE; 3 peptides (1 Good; 2 Bad).
| > Good: SLAEGEPLEFK
| > Bad: HAGAR, RGGEGEVER
| > Top BLAST hits:
|-- RF2 01 [6.00e-15] B9QIG3_TOXGO__B9QIG3 SubName: Full=Glycine-rich protein, putative;
|-- RF2 02 [6.00e-15] B9PV07_TOXGO__B9PV07 SubName: Full=Glycine-rich protein, putative;
|-- RF2 03 [6.00e-15] B6KPP5_TOXGO__B6KPP5 SubName: Full=Glycine-rich protein 2, putative;
|-- RF2 04 [1.00e-13] A1YQX3_VOLCA__A1YQX3 SubName: Full=Nucleic acid binding protein;
|-- RF2 05 [2.00e-13] B7G0Q6_PHATR__B7G0Q6 SubName: Full=Predicted protein; Flags: Fragment;
|-- RF2 06 [3.00e-13] Q1WLV5_CHLIN__Q1WLV5 SubName: Full=Putative nucleic acid-binding protein; Flags: Fragment;
|-- RF2 07 [3.00e-13] Q4MZF0_THEPA__Q4MZF0 SubName: Full=Cold shock protein, putative;
|-- RF2 08 [4.00e-13] Q8GV23_CHLRE__Q8GV23 SubName: Full=Nucleic acid binding protein; SubName: Full=Putative nucleic acid binding protein;
|-- RF2 09 [4.00e-13] Q4UBG6_THEAN__Q4UBG6 SubName: Full=Cold shock protein, putative;
|-- RF2 10 [2.00e-12] TPSJGI40233_THAPS__TPSJGI40233 estExt_gwp_gw1.C_chr_40158
| > BUDAPEST Details:
|-- EST Translation: 6 RF [-3, -2, -1, 1, 2, 3]
|-- 10 BLAST hits over 6 RF
|-- RF-3 removed: lacking BLAST hits.
|-- RF-2 removed: lacking BLAST hits.
|-- RF-1 removed: lacking BLAST hits.
|-- RF1 removed: lacking BLAST hits.
|-- RF2: 10 hits
|-- RF2 BLAST hits cover ORFs 1-1 of 2
|-- RF2 sequence reduced to covered ORFs
|-- FP229934.1_RF2 Similar (e=6.00e-15) to B9QIG3_TOXGO__B9QIG3 SubName: Full=Glycine-rich protein, putative;
|-- RF3 removed: lacking BLAST hits.
|-- Peptide HAGAR found in No RFs
|-- Peptide RGGEGEVER found in No RFs
|-- Peptide SLAEGEPLEFK found in RF2
|-- EST gi|261428978 converted into 1 RF: 2;
|-- 1 of 1 peptides found in RF2
|-- Shares 6 common BLAST hits with gi|58186701_RF-2: A1YQX3_VOLCA__A1YQX3, B6KPP5_TOXGO__B6KPP5, B9PV07_TOXGO__B9PV07, B9QIG3_TOXGO__B9QIG3, Q8GV23_CHLRE__Q8GV23, TPSJGI40233_THAPS__TPSJGI40233
|-- Shares 4 common BLAST hits with gi|208425699_RF3: A1YQX3_VOLCA__A1YQX3, Q1WLV5_CHLIN__Q1WLV5, Q8GV23_CHLRE__Q8GV23, TPSJGI40233_THAPS__TPSJGI40233
|-- FIESTA Consensus Sequence: EHUX130kBUD182
|-- Removed by MinPep filter


>gi|261429738_RF3: NON-REDUNDANT; 4 peptides (3 Good; 1 Bad).
| > Good: ETLPDGADVVAFQCR, GIEVMK, SVVDVLR
| > Bad: GLVSSSRGR
| > Top BLAST hits:
|-- RF3 01 [4.00e-91] TPSJGI1326_THAPS__TPSJGI1326 fgenesh1_pg.C_chr_1000460
|-- RF3 02 [4.00e-91] B8BQL7_THAPS__B8BQL7 SubName: Full=Putative uncharacterized protein;
|-- RF3 03 [8.00e-90] D8LRL3_ECTSI__D8LRL3 SubName: Full=ATP-sulfurylase;          EC=2.7.7.4;
|-- RF3 04 [3.00e-87] A4S3B3_OSTLU__A4S3B3 SubName: Full=ATP sulfurylase (Sulfate adenylyltransferase);
|-- RF3 05 [6.00e-85] C1NAA2_MICPS__C1NAA2 SubName: Full=Predicted protein;
|-- RF3 06 [2.00e-83] D8TVQ1_VOLCA__D8TVQ1 SubName: Full=Putative uncharacterized protein;
|-- RF3 07 [6.00e-83] B7GA44_PHATR__B7GA44 SubName: Full=Predicted protein;
|-- RF3 08 [6.00e-82] D8TV89_VOLCA__D8TV89 SubName: Full=Putative uncharacterized protein;
|-- RF3 09 [3.00e-81] A8IXF1_CHLRE__A8IXF1 SubName: Full=ATP-sulfurylase;
|-- RF3 10 [3.00e-79] A8I3V3_CHLRE__A8I3V3 SubName: Full=ATP-sulfurylase;
| > BUDAPEST Details:
|-- EST Translation: 6 RF [-3, -2, -1, 1, 2, 3]
|-- 10 BLAST hits over 6 RF
|-- RF-3 removed: lacking BLAST hits.
|-- RF-2 removed: lacking BLAST hits.
|-- RF-1 removed: lacking BLAST hits.
|-- RF1 removed: lacking BLAST hits.
|-- RF2 removed: lacking BLAST hits.
|-- RF3: 10 hits
|-- RF3 BLAST hits cover ORFs 1-1 of 2
|-- RF3 sequence reduced to covered ORFs
|-- FP205685.1_RF3 Similar (e=4.00e-91) to TPSJGI1326_THAPS__TPSJGI1326 fgenesh1_pg.C_chr_1000460
|-- Peptide ETLPDGADVVAFQCR found in RF3
|-- Peptide GIEVMK found in RF3
|-- Peptide GLVSSSRGR found in No RFs
|-- Peptide SVVDVLR found in RF3
|-- EST gi|261429738 converted into 1 RF: 3;
|-- 3 of 3 peptides found in RF3
|-- Shares 1 common peptides with gi|208404150_RF2: ETLPDGADVVAFQCR
|-- Shares 7 common BLAST hits with gi|208404150_RF2: A4S3B3_OSTLU__A4S3B3, A8IXF1_CHLRE__A8IXF1, B7GA44_PHATR__B7GA44, B8BQL7_THAPS__B8BQL7, D8LRL3_ECTSI__D8LRL3, D8TVQ1_VOLCA__D8TVQ1, TPSJGI1326_THAPS__TPSJGI1326
|-- FIESTA Consensus Sequence: EHUX130kBUD060
|-- Clustered FIESTA Consensus Sequence: EHUX130k32a Similar (e=1.00e-142) to D8LRL3_ECTSI__D8LRL3 SubName: Full=ATP-sulfurylase;          EC=2.7.7.4;


>gi|261429940_RF-2: UNIQUE; 1 peptides (1 Good; 0 Bad).
| > Good: GPTWGR
| > Top BLAST hits:
| > BUDAPEST Details:
|-- EST Translation: 6 RF [-3, -2, -1, 1, 2, 3]
|-- 0 BLAST hits over 6 RF
|-- FP230278.1_RF-3 No BLAST hit (e<1.00e-04) to EHux_TaxaDB-THAPS.fas
|-- FP230278.1_RF-2 No BLAST hit (e<1.00e-04) to EHux_TaxaDB-THAPS.fas
|-- FP230278.1_RF-1 No BLAST hit (e<1.00e-04) to EHux_TaxaDB-THAPS.fas
|-- FP230278.1_RF1 No BLAST hit (e<1.00e-04) to EHux_TaxaDB-THAPS.fas
|-- FP230278.1_RF2 No BLAST hit (e<1.00e-04) to EHux_TaxaDB-THAPS.fas
|-- FP230278.1_RF3 No BLAST hit (e<1.00e-04) to EHux_TaxaDB-THAPS.fas
|-- Peptide EFADVLAALK found in RF1
|-- Peptide GPTWGR found in RF-2
|-- Peptide IQAYTMR found in RF1
|-- Peptide KSFLESSSR found in RF1
|-- Peptide LQEGLLLAR found in RF-3
|-- Peptide SDGEFLAK found in RF1
|-- Peptide SFLESSSR found in RF1
|-- Peptide SGPDATFGYK found in RF1
|-- Peptide YWSEIEAFDLACK found in RF1
|-- Removed RF-1 as no peptides match sequence.
|-- Removed RF2 as no peptides match sequence.
|-- Removed RF3 as no peptides match sequence.
|-- EST gi|261429940 converted into 3 RF: -3; -2; 1;
|-- Peptide EFADVLAALK found in different RF(s)
|-- Peptide IQAYTMR found in different RF(s)
|-- Peptide KSFLESSSR found in different RF(s)
|-- Peptide LQEGLLLAR found in different RF(s)
|-- Peptide SDGEFLAK found in different RF(s)
|-- Peptide SFLESSSR found in different RF(s)
|-- Peptide SGPDATFGYK found in different RF(s)
|-- Peptide YWSEIEAFDLACK found in different RF(s)
|-- 1 of 9 peptides found in RF-2
|-- FIESTA Consensus Sequence: EHUX130kBUD141
|-- Removed by MinPep filter


>gi|261429940_RF-3: REDUNDANT; 1 peptides (1 Good; 0 Bad).
| > Good: LQEGLLLAR
| > Top BLAST hits:
| > BUDAPEST Details:
|-- EST Translation: 6 RF [-3, -2, -1, 1, 2, 3]
|-- 0 BLAST hits over 6 RF
|-- FP230278.1_RF-3 No BLAST hit (e<1.00e-04) to EHux_TaxaDB-THAPS.fas
|-- FP230278.1_RF-2 No BLAST hit (e<1.00e-04) to EHux_TaxaDB-THAPS.fas
|-- FP230278.1_RF-1 No BLAST hit (e<1.00e-04) to EHux_TaxaDB-THAPS.fas
|-- FP230278.1_RF1 No BLAST hit (e<1.00e-04) to EHux_TaxaDB-THAPS.fas
|-- FP230278.1_RF2 No BLAST hit (e<1.00e-04) to EHux_TaxaDB-THAPS.fas
|-- FP230278.1_RF3 No BLAST hit (e<1.00e-04) to EHux_TaxaDB-THAPS.fas
|-- Peptide EFADVLAALK found in RF1
|-- Peptide GPTWGR found in RF-2
|-- Peptide IQAYTMR found in RF1
|-- Peptide KSFLESSSR found in RF1
|-- Peptide LQEGLLLAR found in RF-3
|-- Peptide SDGEFLAK found in RF1
|-- Peptide SFLESSSR found in RF1
|-- Peptide SGPDATFGYK found in RF1
|-- Peptide YWSEIEAFDLACK found in RF1
|-- Removed RF-1 as no peptides match sequence.
|-- Removed RF2 as no peptides match sequence.
|-- Removed RF3 as no peptides match sequence.
|-- EST gi|261429940 converted into 3 RF: -3; -2; 1;
|-- Peptide EFADVLAALK found in different RF(s)
|-- Peptide GPTWGR found in different RF(s)
|-- Peptide IQAYTMR found in different RF(s)
|-- Peptide KSFLESSSR found in different RF(s)
|-- Peptide SDGEFLAK found in different RF(s)
|-- Peptide SFLESSSR found in different RF(s)
|-- Peptide SGPDATFGYK found in different RF(s)
|-- Peptide YWSEIEAFDLACK found in different RF(s)
|-- 1 of 9 peptides found in RF-3
|-- REDUNDANT: All peptides found in gi|208404205_RF-3
|-- FIESTA Consensus Sequence: EHUX130kBUD048
|-- Removed by MinPep filter


>gi|261429940_RF1: NON-REDUNDANT; 7 peptides (7 Good; 0 Bad).
| > Good: EFADVLAALK, IQAYTMR, KSFLESSSR, SDGEFLAK, SFLESSSR, SGPDATFGYK, YWSEIEAFDLACK
| > Top BLAST hits:
| > BUDAPEST Details:
|-- EST Translation: 6 RF [-3, -2, -1, 1, 2, 3]
|-- 0 BLAST hits over 6 RF
|-- FP230278.1_RF-3 No BLAST hit (e<1.00e-04) to EHux_TaxaDB-THAPS.fas
|-- FP230278.1_RF-2 No BLAST hit (e<1.00e-04) to EHux_TaxaDB-THAPS.fas
|-- FP230278.1_RF-1 No BLAST hit (e<1.00e-04) to EHux_TaxaDB-THAPS.fas
|-- FP230278.1_RF1 No BLAST hit (e<1.00e-04) to EHux_TaxaDB-THAPS.fas
|-- FP230278.1_RF2 No BLAST hit (e<1.00e-04) to EHux_TaxaDB-THAPS.fas
|-- FP230278.1_RF3 No BLAST hit (e<1.00e-04) to EHux_TaxaDB-THAPS.fas
|-- Peptide EFADVLAALK found in RF1
|-- Peptide GPTWGR found in RF-2
|-- Peptide IQAYTMR found in RF1
|-- Peptide KSFLESSSR found in RF1
|-- Peptide LQEGLLLAR found in RF-3
|-- Peptide SDGEFLAK found in RF1
|-- Peptide SFLESSSR found in RF1
|-- Peptide SGPDATFGYK found in RF1
|-- Peptide YWSEIEAFDLACK found in RF1
|-- Removed RF-1 as no peptides match sequence.
|-- Removed RF2 as no peptides match sequence.
|-- Removed RF3 as no peptides match sequence.
|-- EST gi|261429940 converted into 3 RF: -3; -2; 1;
|-- Peptide GPTWGR found in different RF(s)
|-- Peptide LQEGLLLAR found in different RF(s)
|-- 7 of 9 peptides found in RF1
|-- Shares 1 common peptides with gi|58182813_RF-2: SDGEFLAK
|-- FIESTA Consensus Sequence: EHUX130kBUD046
|-- Clustered FIESTA Consensus Sequence: EHUX130k27a No BLAST hit (e<1.00e-04) to EHux_TaxaDB-THAPS.fas


>gi|261430814_RF1: UNIQUE; 10 peptides (8 Good; 2 Bad).
| > Good: DAVTYTEHAR, DNIQGITKPAIR, ISGLIYEETR, RISGLIYEETR, TLYGFGG, TVTAMDVVYALK, TVTAMDVVYALKR, VFLENVIR
| > Bad: MGTAPPMGGARTDQGGVK, MRPEMR
| > Top BLAST hits:
|-- RF1 01 [8.00e-40] C1MUM2_MICPS__C1MUM2 RecName: Full=Histone H4;
|-- RF1 02 [8.00e-40] A4RS62_OSTLU__A4RS62 RecName: Full=Histone H4;
|-- RF1 03 [8.00e-40] H4_OLILU__P82888 RecName: Full=Histone H4;
|-- RF1 04 [2.00e-39] D7G188_ECTSI__D7G188 RecName: Full=Histone H4;
|-- RF1 05 [2.00e-39] D7FWI5_ECTSI__D7FWI5 RecName: Full=Histone H4;
|-- RF1 06 [2.00e-39] D0MXW6_PHYIN__D0MXW6 RecName: Full=Histone H4;
|-- RF1 07 [4.00e-39] TPSJGI37357_THAPS__TPSJGI37357 e_gw1.14.296.1
|-- RF1 08 [4.00e-39] TPSJGI35330_THAPS__TPSJGI35330 e_gw1.7.533.1
|-- RF1 09 [4.00e-39] TPSJGI35279_THAPS__TPSJGI35279 e_gw1.7.532.1
|-- RF1 10 [4.00e-39] TPSJGI35229_THAPS__TPSJGI35229 e_gw1.7.531.1
| > BUDAPEST Details:
|-- EST Translation: 6 RF [-3, -2, -1, 1, 2, 3]
|-- 11 BLAST hits over 6 RF
|-- RF-3 removed: lacking BLAST hits.
|-- RF-2: 1 hits
|-- RF-2 BLAST hits cover ORFs 2-2 of 2
|-- RF-2 sequence reduced to covered ORFs
|-- FP208285.1_RF-2 Similar (e=2.00e-08) to Q01FF9_OSTTA__Q01FF9 RecName: Full=Histone H4;
|-- RF-1 removed: lacking BLAST hits.
|-- RF1: 10 hits
|-- RF1 BLAST hits cover ORFs 1-1 of 4
|-- RF1 sequence reduced to covered ORFs
|-- FP208285.1_RF1 Similar (e=8.00e-40) to C1MUM2_MICPS__C1MUM2 RecName: Full=Histone H4;
|-- RF2 removed: lacking BLAST hits.
|-- RF3 removed: lacking BLAST hits.
|-- Peptide DAVTYTEHAR found in RF1
|-- Peptide DNIQGITKPAIR found in RF1
|-- Peptide ISGLIYEETR found in RF1
|-- Peptide MGTAPPMGGARTDQGGVK found in No RFs
|-- Peptide MRPEMR found in No RFs
|-- Peptide RISGLIYEETR found in RF1
|-- Peptide TLYGFGG found in RF1
|-- Peptide TVTAMDVVYALK found in RF1
|-- Peptide TVTAMDVVYALKR found in RF1
|-- Peptide VFLENVIR found in RF1
|-- Removed RF-2 as no peptides match sequence.
|-- EST gi|261430814 converted into 1 RF: 1;
|-- 8 of 8 peptides found in RF1
|-- FIESTA Consensus Sequence: EHUX130kBUD195
|-- Clustered FIESTA Consensus Sequence: EHUX130k92a Similar (e=4.00e-40) to C1MUM2_MICPS__C1MUM2 RecName: Full=Histone H4;


>gi|261432075_RF-2: UNIQUE; 1 peptides (1 Good; 0 Bad).
| > Good: IDPGV
| > Top BLAST hits:
| > BUDAPEST Details:
|-- EST Translation: 6 RF [-3, -2, -1, 1, 2, 3]
|-- 0 BLAST hits over 6 RF
|-- FP205973.1_RF-3 No BLAST hit (e<1.00e-04) to EHux_TaxaDB-THAPS.fas
|-- FP205973.1_RF-2 No BLAST hit (e<1.00e-04) to EHux_TaxaDB-THAPS.fas
|-- FP205973.1_RF-1 No BLAST hit (e<1.00e-04) to EHux_TaxaDB-THAPS.fas
|-- FP205973.1_RF1 No BLAST hit (e<1.00e-04) to EHux_TaxaDB-THAPS.fas
|-- FP205973.1_RF2 No BLAST hit (e<1.00e-04) to EHux_TaxaDB-THAPS.fas
|-- FP205973.1_RF3 No BLAST hit (e<1.00e-04) to EHux_TaxaDB-THAPS.fas
|-- Peptide FVQYPFDK found in RF1
|-- Peptide IDPGV found in RF-2
|-- Peptide YIFNDLDDMVAFLGTDALEK found in RF1
|-- Removed RF-3 as no peptides match sequence.
|-- Removed RF-1 as no peptides match sequence.
|-- Removed RF2 as no peptides match sequence.
|-- Removed RF3 as no peptides match sequence.
|-- EST gi|261432075 converted into 2 RF: -2; 1;
|-- Peptide FVQYPFDK found in different RF(s)
|-- Peptide YIFNDLDDMVAFLGTDALEK found in different RF(s)
|-- 1 of 3 peptides found in RF-2
|-- FIESTA Consensus Sequence: EHUX130kBUD129
|-- Removed by MinPep filter


>gi|261432075_RF1: UNIQUE; 2 peptides (2 Good; 0 Bad).
| > Good: FVQYPFDK, YIFNDLDDMVAFLGTDALEK
| > Top BLAST hits:
| > BUDAPEST Details:
|-- EST Translation: 6 RF [-3, -2, -1, 1, 2, 3]
|-- 0 BLAST hits over 6 RF
|-- FP205973.1_RF-3 No BLAST hit (e<1.00e-04) to EHux_TaxaDB-THAPS.fas
|-- FP205973.1_RF-2 No BLAST hit (e<1.00e-04) to EHux_TaxaDB-THAPS.fas
|-- FP205973.1_RF-1 No BLAST hit (e<1.00e-04) to EHux_TaxaDB-THAPS.fas
|-- FP205973.1_RF1 No BLAST hit (e<1.00e-04) to EHux_TaxaDB-THAPS.fas
|-- FP205973.1_RF2 No BLAST hit (e<1.00e-04) to EHux_TaxaDB-THAPS.fas
|-- FP205973.1_RF3 No BLAST hit (e<1.00e-04) to EHux_TaxaDB-THAPS.fas
|-- Peptide FVQYPFDK found in RF1
|-- Peptide IDPGV found in RF-2
|-- Peptide YIFNDLDDMVAFLGTDALEK found in RF1
|-- Removed RF-3 as no peptides match sequence.
|-- Removed RF-1 as no peptides match sequence.
|-- Removed RF2 as no peptides match sequence.
|-- Removed RF3 as no peptides match sequence.
|-- EST gi|261432075 converted into 2 RF: -2; 1;
|-- Peptide IDPGV found in different RF(s)
|-- 2 of 3 peptides found in RF1
|-- FIESTA Consensus Sequence: EHUX130kBUD133
|-- Clustered FIESTA Consensus Sequence: EHUX130k59a No BLAST hit (e<1.00e-04) to EHux_TaxaDB-THAPS.fas


>gi|261433376_RF1: NON-REDUNDANT; 5 peptides (4 Good; 1 Bad).
| > Good: KESVAPGAK, LAFDAPALK, LQGTLTAK, TLEEIEAEILQGQK
| > Bad: VAGADGDDVLER
| > Top BLAST hits:
|-- RF1 01 [2.00e-60] D0N0G8_PHYIN__D0N0G8 SubName: Full=Glycerol-3-phosphate dehydrogenase;
|-- RF1 02 [2.00e-51] D8M464_BLAHO__D8M464 SubName: Full=Singapore isolate B (sub-type 7) whole genome shotgun sequence assembly, scaffold_20;
|-- RF1 03 [3.00e-50] B5Y3R9_PHATR__B5Y3R9 SubName: Full=Predicted protein;
|-- RF1 04 [7.00e-49] D8TPP4_VOLCA__D8TPP4 SubName: Full=Putative uncharacterized protein;
|-- RF1 05 [2.00e-48] B3L4U8_PLAKH__B3L4U8 SubName: Full=Glycerol-3-phosphate dehydrogenase, putative;
|-- RF1 06 [2.00e-47] A8ICN2_CHLRE__A8ICN2 SubName: Full=Predicted protein; Flags: Fragment;
|-- RF1 07 [3.00e-47] Q4YIS7_PLABE__Q4YIS7 SubName: Full=Putative uncharacterized protein; Flags: Fragment;
|-- RF1 08 [4.00e-47] Q4XUH9_PLACH__Q4XUH9 SubName: Full=Glycerol-3-phosphate dehydrogenase, putative;
|-- RF1 09 [7.00e-47] A8HNN4_CHLRE__A8HNN4 SubName: Full=Predicted protein;
|-- RF1 10 [7.00e-47] A5K4G2_PLAVI__A5K4G2 SubName: Full=Glycerol-3-phosphate dehydrogenase, putative;
| > BUDAPEST Details:
|-- EST Translation: 6 RF [-3, -2, -1, 1, 2, 3]
|-- 10 BLAST hits over 6 RF
|-- RF-3 removed: lacking BLAST hits.
|-- RF-2 removed: lacking BLAST hits.
|-- RF-1 removed: lacking BLAST hits.
|-- RF1: 10 hits
|-- RF1 BLAST hits cover ORFs 1-1 of 1
|-- FP219082.1_RF1 Similar (e=2.00e-60) to D0N0G8_PHYIN__D0N0G8 SubName: Full=Glycerol-3-phosphate dehydrogenase;
|-- RF2 removed: lacking BLAST hits.
|-- RF3 removed: lacking BLAST hits.
|-- Peptide KESVAPGAK found in RF1
|-- Peptide LAFDAPALK found in RF1
|-- Peptide LQGTLTAK found in RF1
|-- Peptide TLEEIEAEILQGQK found in RF1
|-- Peptide VAGADGDDVLER found in No RFs
|-- EST gi|261433376 converted into 1 RF: 1;
|-- 4 of 4 peptides found in RF1
|-- Shares 1 common peptides with gi|208403303_RF1: LAFDAPALK
|-- Shares 4 common BLAST hits with gi|208403303_RF1: B5Y3R9_PHATR__B5Y3R9, D0N0G8_PHYIN__D0N0G8, D8M464_BLAHO__D8M464, D8TPP4_VOLCA__D8TPP4
|-- Shares 2 common BLAST hits with gi|261436867_RF1: B5Y3R9_PHATR__B5Y3R9, D0N0G8_PHYIN__D0N0G8
|-- FIESTA Consensus Sequence: EHUX130kBUD083
|-- Clustered FIESTA Consensus Sequence: EHUX130k45a Similar (e=2.00e-97) to D0N0G8_PHYIN__D0N0G8 SubName: Full=Glycerol-3-phosphate dehydrogenase;


>gi|261436250_RF3: UNIQUE; 5 peptides (4 Good; 1 Bad).
| > Good: GLGNIASK, KNPITIS, VAEEAAAAAAAAAEAK, VLLTGDVK
| > Bad: RAVLVY
| > Top BLAST hits:
|-- RF3 01 [6.00e-24] Q2IA87_ISOGA__Q2IA87 SubName: Full=Chloroplast 50S ribosomal protein L9;
|-- RF3 02 [8.00e-13] C1MY86_MICPS__C1MY86 SubName: Full=Predicted protein;
|-- RF3 03 [1.00e-11] D8TIV3_VOLCA__D8TIV3 SubName: Full=Plastid/chloroplast ribosomal protein L9;
|-- RF3 04 [2.00e-11] Q2IA20_PAVLU__Q2IA20 SubName: Full=Chloroplast 50S ribosomal protein L9; Flags: Fragment;
|-- RF3 05 [5.00e-11] A8IYS1_CHLRE__A8IYS1 SubName: Full=Plastid ribosomal protein L9;
|-- RF3 06 [6.00e-10] RK9_PORPU__P51334 RecName: Full=50S ribosomal protein L9, chloroplastic;
|-- RF3 07 [8.00e-10] B7T1U4_VAULI__B7T1U4 RecName: Full=50S ribosomal protein L9, chloroplastic;
|-- RF3 08 [3.00e-08] RK9_PORYE__Q1XDF2 RecName: Full=50S ribosomal protein L9, chloroplastic;
|-- RF3 09 [4.00e-06] A4RTL6_OSTLU__A4RTL6 SubName: Full=Plastid ribosomal protein L9, imported to chloroplast, large ribosomal subunit;
| > BUDAPEST Details:
|-- EST Translation: 6 RF [-3, -2, -1, 1, 2, 3]
|-- 9 BLAST hits over 6 RF
|-- RF-3 removed: lacking BLAST hits.
|-- RF-2 removed: lacking BLAST hits.
|-- RF-1 removed: lacking BLAST hits.
|-- RF1 removed: lacking BLAST hits.
|-- RF2 removed: lacking BLAST hits.
|-- RF3: 9 hits
|-- RF3 BLAST hits cover ORFs 1-1 of 3
|-- RF3 sequence reduced to covered ORFs
|-- FP173441.1_RF3 Similar (e=6.00e-24) to Q2IA87_ISOGA__Q2IA87 SubName: Full=Chloroplast 50S ribosomal protein L9;
|-- Peptide GLGNIASK found in RF3
|-- Peptide KNPITIS found in RF3
|-- Peptide RAVLVY found in No RFs
|-- Peptide VAEEAAAAAAAAAEAK found in RF3
|-- Peptide VLLTGDVK found in RF3
|-- EST gi|261436250 converted into 1 RF: 3;
|-- 4 of 4 peptides found in RF3
|-- FIESTA Consensus Sequence: EHUX130kBUD172
|-- Clustered FIESTA Consensus Sequence: EHUX130k77a Similar (e=3.00e-24) to Q2IA87_ISOGA__Q2IA87 SubName: Full=Chloroplast 50S ribosomal protein L9;


>gi|261436563: REJECTED; 3 peptides (0 Good; 3 Bad).
| > Bad: RVLALAEEPR, VAEYLTPLLQDALK, VLALAEEPR
| > Top BLAST hits:
| > BUDAPEST Details:
|-- EST Translation: 6 RF [-3, -2, -1, 1, 2, 3]
|-- 10 BLAST hits over 6 RF
|-- RF-3 removed: lacking BLAST hits.
|-- RF-2 removed: lacking BLAST hits.
|-- RF-1 removed: lacking BLAST hits.
|-- RF1: 10 hits
|-- RF1 BLAST hits cover ORFs 1-1 of 4
|-- RF1 sequence reduced to covered ORFs
|-- FP163033.1_RF1 Similar (e=2.00e-26) to B7GA38_PHATR__B7GA38 SubName: Full=Predicted protein;
|-- RF2 removed: lacking BLAST hits.
|-- RF3 removed: lacking BLAST hits.
|-- Peptide RVLALAEEPR found in No RFs
|-- Peptide VAEYLTPLLQDALK found in No RFs
|-- Peptide VLALAEEPR found in No RFs
|-- Removed RF1 as no peptides match sequence.
|-- REJECTED: No peptides match "good" RFs


>gi|261436867_RF1: UNIQUE; 2 peptides (2 Good; 0 Bad).
| > Good: GIEFEEGGPRLISGIIK, NLLELGDFEDEVR
| > Top BLAST hits:
|-- RF1 01 [5.00e-43] D0N0G8_PHYIN__D0N0G8 SubName: Full=Glycerol-3-phosphate dehydrogenase;
|-- RF1 02 [8.00e-40] B9QR96_TOXGO__B9QR96 SubName: Full=Glycerol-3-phosphate dehydrogenase, putative;          EC=1.1.1.8;
|-- RF1 03 [8.00e-40] B9Q3S6_TOXGO__B9Q3S6 SubName: Full=Glycerol-3-phosphate dehydrogenase, putative;          EC=1.1.1.8;
|-- RF1 04 [8.00e-40] B6KW02_TOXGO__B6KW02 SubName: Full=Glycerol-3-phosphate dehydrogenase, putative;          EC=1.1.1.8;
|-- RF1 05 [2.00e-39] B5Y3R9_PHATR__B5Y3R9 SubName: Full=Predicted protein;
|-- RF1 06 [1.00e-38] B9QQY9_TOXGO__B9QQY9 SubName: Full=Glycerol-3-phosphate dehydrogenase, putative;          EC=1.1.1.8;
|-- RF1 07 [1.00e-38] B9Q3A5_TOXGO__B9Q3A5 SubName: Full=Glycerol-3-phosphate dehydrogenase, putative;          EC=1.1.1.8;
|-- RF1 08 [1.00e-38] B6KVG5_TOXGO__B6KVG5 SubName: Full=Glycerol-3-phosphate dehydrogenase, putative;          EC=1.1.1.8;
|-- RF1 09 [5.00e-36] TPSJGI260786_THAPS__TPSJGI260786 thaps1_ua_kg.chr_1000046
|-- RF1 10 [5.00e-36] B8BT26_THAPS__B8BT26 SubName: Full=Glycerol-3-phosphate dehydrogenase;          EC=1.1.1.8; Flags: Fragment;
| > BUDAPEST Details:
|-- EST Translation: 6 RF [-3, -2, -1, 1, 2, 3]
|-- 10 BLAST hits over 6 RF
|-- RF-3 removed: lacking BLAST hits.
|-- RF-2 removed: lacking BLAST hits.
|-- RF-1 removed: lacking BLAST hits.
|-- RF1: 10 hits
|-- RF1 BLAST hits cover ORFs 1-1 of 5
|-- RF1 sequence reduced to covered ORFs
|-- FP176857.1_RF1 Similar (e=5.00e-43) to D0N0G8_PHYIN__D0N0G8 SubName: Full=Glycerol-3-phosphate dehydrogenase;
|-- RF2 removed: lacking BLAST hits.
|-- RF3 removed: lacking BLAST hits.
|-- Peptide GIEFEEGGPRLISGIIK found in RF1
|-- Peptide NLLELGDFEDEVR found in RF1
|-- EST gi|261436867 converted into 1 RF: 1;
|-- 2 of 2 peptides found in RF1
|-- Shares 2 common BLAST hits with gi|261433376_RF1: B5Y3R9_PHATR__B5Y3R9, D0N0G8_PHYIN__D0N0G8
|-- Shares 8 common BLAST hits with gi|208403303_RF1: B5Y3R9_PHATR__B5Y3R9, B6KVG5_TOXGO__B6KVG5, B6KW02_TOXGO__B6KW02, B9Q3A5_TOXGO__B9Q3A5, B9Q3S6_TOXGO__B9Q3S6, B9QQY9_TOXGO__B9QQY9, B9QR96_TOXGO__B9QR96, D0N0G8_PHYIN__D0N0G8
|-- FIESTA Consensus Sequence: EHUX130kBUD163
|-- Clustered FIESTA Consensus Sequence: EHUX130k45b Similar (e=4.00e-43) to D0N0G8_PHYIN__D0N0G8 SubName: Full=Glycerol-3-phosphate dehydrogenase;


>gi|261437303_RF2: UNIQUE; 9 peptides (8 Good; 1 Bad).
| > Good: EIQTAVR, IAVEAGK, IAVEAGKLVR, KGTLSSR, KTPAK, LILPGELAK, RVESYSSYIYK, VESYSSYIYK
| > Bad: VVNER
| > Top BLAST hits:
|-- RF2 01 [6.00e-35] Q013K3_OSTTA__Q013K3 RecName: Full=Histone H2B;
|-- RF2 02 [6.00e-35] Q00Y53_OSTTA__Q00Y53 RecName: Full=Histone H2B;
|-- RF2 03 [6.00e-35] C1MHL2_MICPS__C1MHL2 RecName: Full=Histone H2B;
|-- RF2 04 [6.00e-35] A4S1C9_OSTLU__A4S1C9 RecName: Full=Histone H2B;
|-- RF2 05 [1.00e-34] H2B_EUPCR__O97484 RecName: Full=Histone H2B;
|-- RF2 06 [1.00e-34] D8TZB9_VOLCA__D8TZB9 RecName: Full=Histone H2B;
|-- RF2 07 [1.00e-34] D8TI79_VOLCA__D8TI79 RecName: Full=Histone H2B;
|-- RF2 08 [1.00e-34] D8TI76_VOLCA__D8TI76 RecName: Full=Histone H2B;
|-- RF2 09 [1.00e-34] D7FWI8_ECTSI__D7FWI8 RecName: Full=Histone H2B;
|-- RF2 10 [1.00e-34] B7FWR8_PHATR__B7FWR8 RecName: Full=Histone H2B;
| > BUDAPEST Details:
|-- EST Translation: 6 RF [-3, -2, -1, 1, 2, 3]
|-- 11 BLAST hits over 6 RF
|-- RF-3 removed: lacking BLAST hits.
|-- RF-2 removed: lacking BLAST hits.
|-- RF-1: 1 hits
|-- RF-1 BLAST hits cover ORFs 3-4 of 6
|-- RF-1 sequence reduced to covered ORFs
|-- FP185696.1_RF-1 Similar (e=1.00e-10) to D8TQ56_VOLCA__D8TQ56 RecName: Full=Histone H2A; Flags: Fragment;
|-- RF1 removed: lacking BLAST hits.
|-- RF2: 10 hits
|-- RF2 BLAST hits cover ORFs 1-1 of 2
|-- RF2 sequence reduced to covered ORFs
|-- FP185696.1_RF2 Similar (e=6.00e-35) to Q013K3_OSTTA__Q013K3 RecName: Full=Histone H2B;
|-- RF3 removed: lacking BLAST hits.
|-- Peptide EIQTAVR found in RF2
|-- Peptide IAVEAGK found in RF2
|-- Peptide IAVEAGKLVR found in RF2
|-- Peptide KGTLSSR found in RF2
|-- Peptide KTPAK found in RF2
|-- Peptide LILPGELAK found in RF2
|-- Peptide RVESYSSYIYK found in RF2
|-- Peptide VESYSSYIYK found in RF2
|-- Peptide VVNER found in No RFs
|-- Removed RF-1 as no peptides match sequence.
|-- EST gi|261437303 converted into 1 RF: 2;
|-- 8 of 8 peptides found in RF2
|-- FIESTA Consensus Sequence: EHUX130kBUD190
|-- Clustered FIESTA Consensus Sequence: EHUX130k89a Similar (e=4.00e-35) to Q013K3_OSTTA__Q013K3 RecName: Full=Histone H2B;


>gi|261437451_RF1: UNIQUE; 3 peptides (1 Good; 2 Bad).
| > Good: AVIGQIDELVTPAER
| > Bad: AAVREEGGR, ASETPYVSL
| > Top BLAST hits:
|-- RF1 01 [8.00e-17] TPSJGI21600_THAPS__TPSJGI21600 estExt_fgenesh1_pg.C_chr_30036
|-- RF1 02 [8.00e-17] B8BWT8_THAPS__B8BWT8 SubName: Full=Predicted protein;
|-- RF1 03 [2.00e-16] B7FQL4_PHATR__B7FQL4 SubName: Full=Predicted protein;
|-- RF1 04 [3.00e-14] D8LUC3_ECTSI__D8LUC3 SubName: Full=Putative uncharacterized protein;
|-- RF1 05 [4.00e-12] D0MTV8_PHYIN__D0MTV8 SubName: Full=Putative uncharacterized protein;
|-- RF1 06 [3.00e-07] D8MBP0_BLAHO__D8MBP0 SubName: Full=Singapore isolate B (sub-type 7) whole genome shotgun sequence assembly, scaffold_9;
| > BUDAPEST Details:
|-- EST Translation: 6 RF [-3, -2, -1, 1, 2, 3]
|-- 6 BLAST hits over 6 RF
|-- RF-3 removed: lacking BLAST hits.
|-- RF-2 removed: lacking BLAST hits.
|-- RF-1 removed: lacking BLAST hits.
|-- RF1: 6 hits
|-- RF1 BLAST hits cover ORFs 1-1 of 2
|-- RF1 sequence reduced to covered ORFs
|-- FP197703.1_RF1 Similar (e=8.00e-17) to TPSJGI21600_THAPS__TPSJGI21600 estExt_fgenesh1_pg.C_chr_30036
|-- RF2 removed: lacking BLAST hits.
|-- RF3 removed: lacking BLAST hits.
|-- Peptide AAVREEGGR found in No RFs
|-- Peptide ASETPYVSL found in No RFs
|-- Peptide AVIGQIDELVTPAER found in RF1
|-- EST gi|261437451 converted into 1 RF: 1;
|-- 1 of 1 peptides found in RF1
|-- FIESTA Consensus Sequence: EHUX130kBUD142
|-- Removed by MinPep filter


>gi|261439382_RF3: UNIQUE; 4 peptides (2 Good; 2 Bad).
| > Good: LAQLLSE, TVPNVFVK
| > Bad: FAPLR, GFAQRIMLLR
| > Top BLAST hits:
|-- RF3 01 [8.00e-28] TPSJGI26991_THAPS__TPSJGI26991 estExt_Genewise1.C_chr_20178
|-- RF3 02 [8.00e-28] B8BTV0_THAPS__B8BTV0 SubName: Full=Predicted protein;
|-- RF3 03 [3.00e-23] B7FSF4_PHATR__B7FSF4 SubName: Full=Glutaredoxin;
|-- RF3 04 [1.00e-22] D8LSE4_ECTSI__D8LSE4 SubName: Full=Glutaredoxin;          EC=1.20.4.1;
|-- RF3 05 [6.00e-22] B7GDY5_PHATR__B7GDY5 SubName: Full=Glutaredoxin;
|-- RF3 06 [9.00e-21] D8TNR1_VOLCA__D8TNR1 SubName: Full=Putative uncharacterized protein;
|-- RF3 07 [6.00e-20] TPSJGI261278_THAPS__TPSJGI261278 thaps1_ua_kg.chr_2000102
|-- RF3 08 [6.00e-20] D0MX39_PHYIN__D0MX39 SubName: Full=Glutaredoxin;
|-- RF3 09 [6.00e-20] B8BTU3_THAPS__B8BTU3 SubName: Full=Predicted protein;
|-- RF3 10 [1.00e-19] D8LC00_ECTSI__D8LC00 SubName: Full=Glutaredoxin;          EC=1.20.4.1;
| > BUDAPEST Details:
|-- EST Translation: 6 RF [-3, -2, -1, 1, 2, 3]
|-- 10 BLAST hits over 6 RF
|-- RF-3 removed: lacking BLAST hits.
|-- RF-2 removed: lacking BLAST hits.
|-- RF-1 removed: lacking BLAST hits.
|-- RF1 removed: lacking BLAST hits.
|-- RF2 removed: lacking BLAST hits.
|-- RF3: 10 hits
|-- RF3 BLAST hits cover ORFs 1-1 of 4
|-- RF3 sequence reduced to covered ORFs
|-- FP163973.1_RF3 Similar (e=8.00e-28) to TPSJGI26991_THAPS__TPSJGI26991 estExt_Genewise1.C_chr_20178
|-- Peptide FAPLR found in No RFs
|-- Peptide GFAQRIMLLR found in No RFs
|-- Peptide LAQLLSE found in RF3
|-- Peptide TVPNVFVK found in RF3
|-- EST gi|261439382 converted into 1 RF: 3;
|-- 2 of 2 peptides found in RF3
|-- FIESTA Consensus Sequence: EHUX130kBUD165
|-- Clustered FIESTA Consensus Sequence: EHUX130k74a Similar (e=4.00e-28) to TPSJGI26991_THAPS__TPSJGI26991 estExt_Genewise1.C_chr_20178


>gi|261439503_RF3: UNIQUE; 4 peptides (3 Good; 1 Bad).
| > Good: FLELLR, LQYELELLSVAAPPP, YFDLEVGK
| > Bad: AASIAAACVLSSR
| > Top BLAST hits:
|-- RF3 01 [7.00e-16] D7FQE6_ECTSI__D7FQE6 SubName: Full=FK506-binding protein 1;
|-- RF3 02 [4.00e-13] A8JEK6_CHLRE__A8JEK6 SubName: Full=Peptidyl-prolyl cis-trans isomerase, FKBP-type;          EC=5.2.1.8;
|-- RF3 03 [8.00e-12] D8UDR2_VOLCA__D8UDR2 SubName: Full=Putative uncharacterized protein;
|-- RF3 04 [4.00e-09] TPSJGI33855_THAPS__TPSJGI33855 e_gw1.4.571.1
|-- RF3 05 [4.00e-09] B8BZS4_THAPS__B8BZS4 SubName: Full=Predicted protein; Flags: Fragment;
|-- RF3 06 [6.00e-09] TPSJGI34864_THAPS__TPSJGI34864 e_gw1.6.639.1
|-- RF3 07 [6.00e-09] B8C461_THAPS__B8C461 SubName: Full=Predicted protein;
|-- RF3 08 [6.00e-09] A8J3L6_CHLRE__A8J3L6 SubName: Full=FKBP-type peptidyl-prolyl cis-trans isomerase;          EC=5.2.1.8;
|-- RF3 09 [6.00e-09] A8J3L5_CHLRE__A8J3L5 SubName: Full=FKBP-type peptidyl-prolyl cis-trans isomerase;          EC=5.2.1.8;
|-- RF3 10 [6.00e-09] A8J3L4_CHLRE__A8J3L4 SubName: Full=FKBP-type peptidyl-prolyl cis-trans isomerase;          EC=5.2.1.8;
| > BUDAPEST Details:
|-- EST Translation: 6 RF [-3, -2, -1, 1, 2, 3]
|-- 10 BLAST hits over 6 RF
|-- RF-3 removed: lacking BLAST hits.
|-- RF-2 removed: lacking BLAST hits.
|-- RF-1 removed: lacking BLAST hits.
|-- RF1 removed: lacking BLAST hits.
|-- RF2 removed: lacking BLAST hits.
|-- RF3: 10 hits
|-- RF3 BLAST hits cover ORFs 1-1 of 4
|-- RF3 sequence reduced to covered ORFs
|-- FP164218.1_RF3 Similar (e=7.00e-16) to D7FQE6_ECTSI__D7FQE6 SubName: Full=FK506-binding protein 1;
|-- Peptide AASIAAACVLSSR found in No RFs
|-- Peptide FLELLR found in RF3
|-- Peptide LQYELELLSVAAPPP found in RF3
|-- Peptide YFDLEVGK found in RF3
|-- EST gi|261439503 converted into 1 RF: 3;
|-- 3 of 3 peptides found in RF3
|-- Shares 2 common BLAST hits with gi|208401460_RF1: B8BZS4_THAPS__B8BZS4, TPSJGI33855_THAPS__TPSJGI33855
|-- FIESTA Consensus Sequence: EHUX130kBUD108
|-- Clustered FIESTA Consensus Sequence: EHUX130k50a Similar (e=5.00e-16) to D7FQE6_ECTSI__D7FQE6 SubName: Full=FK506-binding protein 1;


>gi|261439689_RF2: UNIQUE; 2 peptides (2 Good; 0 Bad).
| > Good: ELAAVQVDAADVALIVQELELESSMAER, LTDYVEQR
| > Top BLAST hits:
| > BUDAPEST Details:
|-- EST Translation: 6 RF [-3, -2, -1, 1, 2, 3]
|-- 0 BLAST hits over 6 RF
|-- FP177341.1_RF-3 No BLAST hit (e<1.00e-04) to EHux_TaxaDB-THAPS.fas
|-- FP177341.1_RF-2 No BLAST hit (e<1.00e-04) to EHux_TaxaDB-THAPS.fas
|-- FP177341.1_RF-1 No BLAST hit (e<1.00e-04) to EHux_TaxaDB-THAPS.fas
|-- FP177341.1_RF1 No BLAST hit (e<1.00e-04) to EHux_TaxaDB-THAPS.fas
|-- FP177341.1_RF2 No BLAST hit (e<1.00e-04) to EHux_TaxaDB-THAPS.fas
|-- FP177341.1_RF3 No BLAST hit (e<1.00e-04) to EHux_TaxaDB-THAPS.fas
|-- Peptide ELAAVQVDAADVALIVQELELESSMAER found in RF2
|-- Peptide LTDYVEQR found in RF2
|-- Removed RF-3 as no peptides match sequence.
|-- Removed RF-2 as no peptides match sequence.
|-- Removed RF-1 as no peptides match sequence.
|-- Removed RF1 as no peptides match sequence.
|-- Removed RF3 as no peptides match sequence.
|-- EST gi|261439689 converted into 1 RF: 2;
|-- 2 of 2 peptides found in RF2
|-- FIESTA Consensus Sequence: EHUX130kBUD173
|-- Clustered FIESTA Consensus Sequence: EHUX130k78a No BLAST hit (e<1.00e-04) to EHux_TaxaDB-THAPS.fas


>gi|261440043_RF-1: UNIQUE; 2 peptides (2 Good; 0 Bad).
| > Good: EVDATFK, GLTLLEAAALIK
| > Top BLAST hits:
| > BUDAPEST Details:
|-- EST Translation: 6 RF [-3, -2, -1, 1, 2, 3]
|-- 0 BLAST hits over 6 RF
|-- FP189206.1_RF-3 No BLAST hit (e<1.00e-04) to EHux_TaxaDB-THAPS.fas
|-- FP189206.1_RF-2 No BLAST hit (e<1.00e-04) to EHux_TaxaDB-THAPS.fas
|-- FP189206.1_RF-1 No BLAST hit (e<1.00e-04) to EHux_TaxaDB-THAPS.fas
|-- FP189206.1_RF1 No BLAST hit (e<1.00e-04) to EHux_TaxaDB-THAPS.fas
|-- FP189206.1_RF2 No BLAST hit (e<1.00e-04) to EHux_TaxaDB-THAPS.fas
|-- FP189206.1_RF3 No BLAST hit (e<1.00e-04) to EHux_TaxaDB-THAPS.fas
|-- Peptide EVDATFK found in RF-1
|-- Peptide GLTLLEAAALIK found in RF-1
|-- Removed RF-3 as no peptides match sequence.
|-- Removed RF-2 as no peptides match sequence.
|-- Removed RF1 as no peptides match sequence.
|-- Removed RF2 as no peptides match sequence.
|-- Removed RF3 as no peptides match sequence.
|-- EST gi|261440043 converted into 1 RF: -1;
|-- 2 of 2 peptides found in RF-1
|-- FIESTA Consensus Sequence: EHUX130kBUD124
|-- Clustered FIESTA Consensus Sequence: EHUX130k54a No BLAST hit (e<1.00e-04) to EHux_TaxaDB-THAPS.fas


>gi|261440496_RF2: UNIQUE; 3 peptides (3 Good; 0 Bad).
| > Good: ELQESIEMLK, QGAQLASAVLAK, TMDQVIER
| > Top BLAST hits:
| > BUDAPEST Details:
|-- EST Translation: 6 RF [-3, -2, -1, 1, 2, 3]
|-- 0 BLAST hits over 6 RF
|-- FP161413.1_RF-3 No BLAST hit (e<1.00e-04) to EHux_TaxaDB-THAPS.fas
|-- FP161413.1_RF-2 No BLAST hit (e<1.00e-04) to EHux_TaxaDB-THAPS.fas
|-- FP161413.1_RF-1 No BLAST hit (e<1.00e-04) to EHux_TaxaDB-THAPS.fas
|-- FP161413.1_RF1 No BLAST hit (e<1.00e-04) to EHux_TaxaDB-THAPS.fas
|-- FP161413.1_RF2 No BLAST hit (e<1.00e-04) to EHux_TaxaDB-THAPS.fas
|-- FP161413.1_RF3 No BLAST hit (e<1.00e-04) to EHux_TaxaDB-THAPS.fas
|-- Peptide ELQESIEMLK found in RF2
|-- Peptide QGAQLASAVLAK found in RF2
|-- Peptide TMDQVIER found in RF2
|-- Removed RF-3 as no peptides match sequence.
|-- Removed RF-2 as no peptides match sequence.
|-- Removed RF-1 as no peptides match sequence.
|-- Removed RF1 as no peptides match sequence.
|-- Removed RF3 as no peptides match sequence.
|-- EST gi|261440496 converted into 1 RF: 2;
|-- 3 of 3 peptides found in RF2
|-- FIESTA Consensus Sequence: EHUX130kBUD167
|-- Clustered FIESTA Consensus Sequence: EHUX130k76a No BLAST hit (e<1.00e-04) to EHux_TaxaDB-THAPS.fas


>gi|261441602_RF3: NON-REDUNDANT; 8 peptides (6 Good; 2 Bad).
| > Good: AHHVVMAAAMK, ESTLHLVLR, LIFAGK, TITLEVEPSDSIDNVK, TLSDYNIQK, TLTGK
| > Bad: CTCLPESAR, TAAPSPTTTSRR
| > Top BLAST hits:
|-- RF3 01 [9.00e-75] C1N647_MICPS__C1N647 SubName: Full=Predicted protein;
|-- RF3 02 [4.00e-72] A8I1N4_HETTR__A8I1N4 SubName: Full=Ubiquitin;
|-- RF3 03 [1.00e-68] B7G9A2_PHATR__B7G9A2 SubName: Full=Predicted protein;
|-- RF3 04 [3.00e-36] B6A9G6_CRYMR__B6A9G6 SubName: Full=Ubiquitin family protein;
|-- RF3 05 [1.00e-35] B7FY02_PHATR__B7FY02 SubName: Full=Ubiquitin extension protein 3;
|-- RF3 06 [1.00e-35] Q5CRJ4_CRYPV__Q5CRJ4 SubName: Full=Polyubiquitin with 3 Ub domains; Flags: Fragment;
|-- RF3 07 [1.00e-35] Q4UHQ9_THEAN__Q4UHQ9 SubName: Full=Ubiquitin, putative;
|-- RF3 08 [1.00e-35] Q4N7U9_THEPA__Q4N7U9 SubName: Full=Ubiquitin, putative;
|-- RF3 09 [2.00e-35] D0NXH1_PHYIN__D0NXH1 SubName: Full=Ubiquitin, putative;
|-- RF3 10 [2.00e-35] TPSJGI40669_THAPS__TPSJGI40669 estExt_gwp_gw1.C_chr_50191
| > BUDAPEST Details:
|-- EST Translation: 6 RF [-3, -2, -1, 1, 2, 3]
|-- 14 BLAST hits over 6 RF
|-- RF-3: 4 hits
|-- RF-3 BLAST hits cover ORFs 3-4 of 4
|-- RF-3 sequence reduced to covered ORFs
|-- FP173781.1_RF-3 Similar (e=1.00e-18) to TPSJGI260868_THAPS__TPSJGI260868 thaps1_ua_kg.chr_1000128
|-- RF-2 removed: lacking BLAST hits.
|-- RF-1 removed: lacking BLAST hits.
|-- RF1 removed: lacking BLAST hits.
|-- RF2 removed: lacking BLAST hits.
|-- RF3: 10 hits
|-- RF3 BLAST hits cover ORFs 1-1 of 2
|-- RF3 sequence reduced to covered ORFs
|-- FP173781.1_RF3 Similar (e=9.00e-75) to C1N647_MICPS__C1N647 SubName: Full=Predicted protein;
|-- Peptide AHHVVMAAAMK found in RF3
|-- Peptide CTCLPESAR found in No RFs
|-- Peptide ESTLHLVLR found in RF3
|-- Peptide LIFAGK found in RF3
|-- Peptide TAAPSPTTTSRR found in No RFs
|-- Peptide TITLEVEPSDSIDNVK found in RF3
|-- Peptide TLSDYNIQK found in RF3
|-- Peptide TLTGK found in RF3
|-- Removed RF-3 as no peptides match sequence.
|-- EST gi|261441602 converted into 1 RF: 3;
|-- 6 of 6 peptides found in RF3
|-- Shares 5 common peptides with gi|261420959_RF2: ESTLHLVLR, LIFAGK, TITLEVEPSDSIDNVK, TLSDYNIQK, TLTGK
|-- Shares 5 common peptides with gi|37697421_RF3: ESTLHLVLR, LIFAGK, TITLEVEPSDSIDNVK, TLSDYNIQK, TLTGK
|-- Shares 3 common peptides with gi|37697421_RF1: TITLEVEPSDSIDNVK, TLSDYNIQK, TLTGK
|-- Shares 5 common BLAST hits with gi|261420959_RF2: B6A9G6_CRYMR__B6A9G6, D0NXH1_PHYIN__D0NXH1, Q4N7U9_THEPA__Q4N7U9, Q4UHQ9_THEAN__Q4UHQ9, Q5CRJ4_CRYPV__Q5CRJ4
|-- Shares 1 common BLAST hits with gi|37697421_RF3: Q5CRJ4_CRYPV__Q5CRJ4
|-- Shares 5 common BLAST hits with gi|37697421_RF1: B6A9G6_CRYMR__B6A9G6, D0NXH1_PHYIN__D0NXH1, Q4N7U9_THEPA__Q4N7U9, Q4UHQ9_THEAN__Q4UHQ9, Q5CRJ4_CRYPV__Q5CRJ4
|-- FIESTA Consensus Sequence: EHUX130kBUD110
|-- Clustered FIESTA Consensus Sequence: EHUX130k01f Similar (e=8.00e-75) to C1N647_MICPS__C1N647 SubName: Full=Predicted protein;


>gi|261443622_RF1: REDUNDANT; 3 peptides (2 Good; 1 Bad).
| > Good: IVSGMAR, TSKEQVEALLMLGR
| > Bad: VRIYMQLT
| > Top BLAST hits:
|-- RF1 01 [2.00e-05] D8LLR3_ECTSI__D8LLR3 SubName: Full=Putative uncharacterized protein;
| > BUDAPEST Details:
|-- EST Translation: 6 RF [-3, -2, -1, 1, 2, 3]
|-- 1 BLAST hits over 6 RF
|-- RF-3 removed: lacking BLAST hits.
|-- RF-2 removed: lacking BLAST hits.
|-- RF-1 removed: lacking BLAST hits.
|-- RF1: 1 hits
|-- RF1 BLAST hits cover ORFs 1-1 of 4
|-- RF1 sequence reduced to covered ORFs
|-- FP232384.1_RF1 Similar (e=2.00e-05) to D8LLR3_ECTSI__D8LLR3 SubName: Full=Putative uncharacterized protein;
|-- RF2 removed: lacking BLAST hits.
|-- RF3 removed: lacking BLAST hits.
|-- Peptide IVSGMAR found in RF1
|-- Peptide TSKEQVEALLMLGR found in RF1
|-- Peptide VRIYMQLT found in No RFs
|-- EST gi|261443622 converted into 1 RF: 1;
|-- 2 of 2 peptides found in RF1
|-- REDUNDANT: All peptides found in gi|208408373_RF-2
|-- FIESTA Consensus Sequence: EHUX130kBUD179
|-- Clustered FIESTA Consensus Sequence: EHUX130k82a Similar (e=7.00e-06) to D8LLR3_ECTSI__D8LLR3 SubName: Full=Putative uncharacterized protein;


>gi|261443985_RF1: NON-REDUNDANT; 3 peptides (3 Good; 0 Bad).
| > Good: DDTPYSSREP, KVEYAAF, KYSMIQLGDFR
| > Top BLAST hits:
| > BUDAPEST Details:
|-- EST Translation: 6 RF [-3, -2, -1, 1, 2, 3]
|-- 0 BLAST hits over 6 RF
|-- FP221420.1_RF-3 No BLAST hit (e<1.00e-04) to EHux_TaxaDB-THAPS.fas
|-- FP221420.1_RF-2 No BLAST hit (e<1.00e-04) to EHux_TaxaDB-THAPS.fas
|-- FP221420.1_RF-1 No BLAST hit (e<1.00e-04) to EHux_TaxaDB-THAPS.fas
|-- FP221420.1_RF1 No BLAST hit (e<1.00e-04) to EHux_TaxaDB-THAPS.fas
|-- FP221420.1_RF2 No BLAST hit (e<1.00e-04) to EHux_TaxaDB-THAPS.fas
|-- FP221420.1_RF3 No BLAST hit (e<1.00e-04) to EHux_TaxaDB-THAPS.fas
|-- Peptide DDTPYSSREP found in RF1
|-- Peptide KVEYAAF found in RF1
|-- Peptide KYSMIQLGDFR found in RF1
|-- Removed RF-3 as no peptides match sequence.
|-- Removed RF-2 as no peptides match sequence.
|-- Removed RF-1 as no peptides match sequence.
|-- Removed RF2 as no peptides match sequence.
|-- Removed RF3 as no peptides match sequence.
|-- EST gi|261443985 converted into 1 RF: 1;
|-- 3 of 3 peptides found in RF1
|-- Shares 2 common peptides with gi|261447001_RF3: KVEYAAF, KYSMIQLGDFR
|-- FIESTA Consensus Sequence: EHUX130kBUD082
|-- Clustered FIESTA Consensus Sequence: EHUX130k44a No BLAST hit (e<1.00e-04) to EHux_TaxaDB-THAPS.fas


>gi|261444019_RF1: NON-REDUNDANT; 5 peptides (2 Good; 3 Bad).
| > Good: ILNDDTIEQLCK, WLMEEPDL
| > Bad: AARGADDQGGAAR, AATGRLVDWR, VLARDVVGCDGQAGR
| > Top BLAST hits:
|-- RF1 01 [1.00e-106] Q9AR87_ODOSI__Q9AR87 RecName: Full=Delta-aminolevulinic acid dehydratase;          EC=4.2.1.24;
|-- RF1 02 [1.00e-105] D8LEC7_ECTSI__D8LEC7 RecName: Full=Delta-aminolevulinic acid dehydratase;          EC=4.2.1.24;
|-- RF1 03 [1.00e-105] B7FSN7_PHATR__B7FSN7 RecName: Full=Delta-aminolevulinic acid dehydratase;          EC=4.2.1.24;
|-- RF1 04 [1.00e-104] Q9ARD9_FUCVE__Q9ARD9 RecName: Full=Delta-aminolevulinic acid dehydratase;          EC=4.2.1.24;
|-- RF1 05 [1.00e-103] TPSJGI5240_THAPS__TPSJGI5240 fgenesh1_pg.C_chr_5000282
|-- RF1 06 [1.00e-103] B8C2D0_THAPS__B8C2D0 RecName: Full=Delta-aminolevulinic acid dehydratase;          EC=4.2.1.24;
|-- RF1 07 [2.00e-88] Q9ARD6_GRAVE__Q9ARD6 SubName: Full=ALA dehydratase; Flags: Fragment;
|-- RF1 08 [5.00e-86] A8I980_CHLRE__A8I980 RecName: Full=Delta-aminolevulinic acid dehydratase;          EC=4.2.1.24;
|-- RF1 09 [9.00e-86] Q9ARD8_GONPO__Q9ARD8 RecName: Full=Delta-aminolevulinic acid dehydratase;          EC=4.2.1.24; Flags: Fragment;
|-- RF1 10 [1.00e-85] HEM2_CHLRE__Q42682 RecName: Full=Delta-aminolevulinic acid dehydratase, chloroplastic;          Short=ALADH;          EC=4.2.1.24; AltName: Full=Porphobilinogen synthase; Flags: Precursor;
| > BUDAPEST Details:
|-- EST Translation: 6 RF [-3, -2, -1, 1, 2, 3]
|-- 10 BLAST hits over 6 RF
|-- RF-3 removed: lacking BLAST hits.
|-- RF-2 removed: lacking BLAST hits.
|-- RF-1 removed: lacking BLAST hits.
|-- RF1: 10 hits
|-- RF1 BLAST hits cover ORFs 1-1 of 3
|-- RF1 sequence reduced to covered ORFs
|-- FP221490.1_RF1 Similar (e=1.00e-106) to Q9AR87_ODOSI__Q9AR87 RecName: Full=Delta-aminolevulinic acid dehydratase;          EC=4.2.1.24;
|-- RF2 removed: lacking BLAST hits.
|-- RF3 removed: lacking BLAST hits.
|-- Peptide AARGADDQGGAAR found in No RFs
|-- Peptide AATGRLVDWR found in No RFs
|-- Peptide ILNDDTIEQLCK found in RF1
|-- Peptide VLARDVVGCDGQAGR found in No RFs
|-- Peptide WLMEEPDL found in RF1
|-- EST gi|261444019 converted into 1 RF: 1;
|-- 2 of 2 peptides found in RF1
|-- Shares 1 common peptides with gi|208614720_RF3: ILNDDTIEQLCK
|-- Shares 6 common BLAST hits with gi|208614720_RF3: B7FSN7_PHATR__B7FSN7, B8C2D0_THAPS__B8C2D0, D8LEC7_ECTSI__D8LEC7, Q9AR87_ODOSI__Q9AR87, Q9ARD9_FUCVE__Q9ARD9, TPSJGI5240_THAPS__TPSJGI5240
|-- FIESTA Consensus Sequence: EHUX130kBUD052
|-- Clustered FIESTA Consensus Sequence: EHUX130k28a Similar (e=1.00e-147) to Q9AR87_ODOSI__Q9AR87 RecName: Full=Delta-aminolevulinic acid dehydratase;          EC=4.2.1.24;


>gi|261445550_RF1: UNIQUE; 4 peptides (1 Good; 3 Bad).
| > Good: LVGEVEDLAK
| > Bad: GEPSAGGACETR, HAQEIIRSR, SRGCASNPLTAR
| > Top BLAST hits:
|-- RF1 01 [2.00e-14] D7FZQ0_ECTSI__D7FZQ0 SubName: Full=Trigger factor (TF);
|-- RF1 02 [2.00e-13] B7S404_PHATR__B7S404 SubName: Full=Predicted protein;
|-- RF1 03 [8.00e-10] TPSJGI37277_THAPS__TPSJGI37277 e_gw1.14.72.1
|-- RF1 04 [8.00e-10] B8CCH5_THAPS__B8CCH5 SubName: Full=Predicted protein; Flags: Fragment;
| > BUDAPEST Details:
|-- EST Translation: 6 RF [-3, -2, -1, 1, 2, 3]
|-- 4 BLAST hits over 6 RF
|-- RF-3 removed: lacking BLAST hits.
|-- RF-2 removed: lacking BLAST hits.
|-- RF-1 removed: lacking BLAST hits.
|-- RF1: 4 hits
|-- RF1 BLAST hits cover ORFs 1-1 of 2
|-- RF1 sequence reduced to covered ORFs
|-- FP180236.1_RF1 Similar (e=2.00e-14) to D7FZQ0_ECTSI__D7FZQ0 SubName: Full=Trigger factor (TF);
|-- RF2 removed: lacking BLAST hits.
|-- RF3 removed: lacking BLAST hits.
|-- Peptide GEPSAGGACETR found in No RFs
|-- Peptide HAQEIIRSR found in No RFs
|-- Peptide LVGEVEDLAK found in RF1
|-- Peptide SRGCASNPLTAR found in No RFs
|-- EST gi|261445550 converted into 1 RF: 1;
|-- 1 of 1 peptides found in RF1
|-- FIESTA Consensus Sequence: EHUX130kBUD134
|-- Removed by MinPep filter


>gi|261445885_RF1: REDUNDANT; 4 peptides (1 Good; 3 Bad).
| > Good: VLPGVAALDDA
| > Bad: AAVEALPAVRDALCL, AVRSR, VLGGER
| > Top BLAST hits:
|-- RF1 01 [2.00e-39] TPSJGI25116_THAPS__TPSJGI25116 estExt_fgenesh1_pg.C_chr_16a0048
|-- RF1 02 [2.00e-39] B8LCF8_THAPS__B8LCF8 RecName: Full=Phosphoglycerate kinase;          EC=2.7.2.3;
|-- RF1 03 [9.00e-36] Q5ENR5_GUITH__Q5ENR5 RecName: Full=Phosphoglycerate kinase;          EC=2.7.2.3;
|-- RF1 04 [1.00e-33] Q5ENR6_PAVLU__Q5ENR6 RecName: Full=Phosphoglycerate kinase;          EC=2.7.2.3;
|-- RF1 05 [5.00e-31] Q8GVE6_CHOCR__Q8GVE6 RecName: Full=Phosphoglycerate kinase;          EC=2.7.2.3;
|-- RF1 06 [5.00e-31] Q5ENR9_HETTR__Q5ENR9 RecName: Full=Phosphoglycerate kinase;          EC=2.7.2.3; Flags: Fragment;
|-- RF1 07 [9.00e-31] Q8H721_PHYIN__Q8H721 RecName: Full=Phosphoglycerate kinase;          EC=2.7.2.3;
|-- RF1 08 [9.00e-31] D0NBK1_PHYIN__D0NBK1 RecName: Full=Phosphoglycerate kinase;          EC=2.7.2.3;
|-- RF1 09 [7.00e-30] D8LFP9_ECTSI__D8LFP9 RecName: Full=Phosphoglycerate kinase;          EC=2.7.2.3;
|-- RF1 10 [4.00e-28] Q4N755_THEPA__Q4N755 RecName: Full=Phosphoglycerate kinase;          EC=2.7.2.3;
| > BUDAPEST Details:
|-- EST Translation: 6 RF [-3, -2, -1, 1, 2, 3]
|-- 10 BLAST hits over 6 RF
|-- RF-3 removed: lacking BLAST hits.
|-- RF-2 removed: lacking BLAST hits.
|-- RF-1 removed: lacking BLAST hits.
|-- RF1: 10 hits
|-- RF1 BLAST hits cover ORFs 1-1 of 2
|-- RF1 sequence reduced to covered ORFs
|-- FP165026.1_RF1 Similar (e=2.00e-39) to TPSJGI25116_THAPS__TPSJGI25116 estExt_fgenesh1_pg.C_chr_16a0048
|-- RF2 removed: lacking BLAST hits.
|-- RF3 removed: lacking BLAST hits.
|-- Peptide AAVEALPAVRDALCL found in No RFs
|-- Peptide AVRSR found in No RFs
|-- Peptide VLGGER found in No RFs
|-- Peptide VLPGVAALDDA found in RF1
|-- EST gi|261445885 converted into 1 RF: 1;
|-- 1 of 1 peptides found in RF1
|-- REDUNDANT: All peptides found in gi|58183657_RF-2
|-- FIESTA Consensus Sequence: EHUX130kBUD125
|-- Removed by MinPep filter


>gi|261446722_RF3: UNIQUE; 3 peptides (2 Good; 1 Bad).
| > Good: AEGEDMYASIDELADTLTR, VSMDVVK
| > Bad: GHDSRLFIP
| > Top BLAST hits:
|-- RF3 01 [1.00e-08] D8LG85_ECTSI__D8LG85 SubName: Full=Ribosomal protein rpS22, plastidal;
|-- RF3 02 [9.00e-07] C1N7A9_MICPS__C1N7A9 SubName: Full=Predicted protein;
|-- RF3 03 [1.00e-05] TPSJGI31006_THAPS__TPSJGI31006 e_gw1.1.672.1
|-- RF3 04 [1.00e-05] B8BRE6_THAPS__B8BRE6 SubName: Full=Light-repressed protein a;
|-- RF3 05 [4.00e-05] A8J8B2_CHLRE__A8J8B2 SubName: Full=Plastid-specific ribosomal protein 1;
|-- RF3 06 [5.00e-05] Q00W70_OSTTA__Q00W70 SubName: Full=Chloroplast-specific ribosomal protein (ISS);
|-- RF3 07 [5.00e-05] A4SAX9_OSTLU__A4SAX9 SubName: Full=Plastid-specific ribosomal protein 1;
| > BUDAPEST Details:
|-- EST Translation: 6 RF [-3, -2, -1, 1, 2, 3]
|-- 7 BLAST hits over 6 RF
|-- RF-3 removed: lacking BLAST hits.
|-- RF-2 removed: lacking BLAST hits.
|-- RF-1 removed: lacking BLAST hits.
|-- RF1 removed: lacking BLAST hits.
|-- RF2 removed: lacking BLAST hits.
|-- RF3: 7 hits
|-- RF3 BLAST hits cover ORFs 1-1 of 5
|-- RF3 sequence reduced to covered ORFs
|-- FP192044.1_RF3 Similar (e=1.00e-08) to D8LG85_ECTSI__D8LG85 SubName: Full=Ribosomal protein rpS22, plastidal;
|-- Peptide AEGEDMYASIDELADTLTR found in RF3
|-- Peptide GHDSRLFIP found in No RFs
|-- Peptide VSMDVVK found in RF3
|-- EST gi|261446722 converted into 1 RF: 3;
|-- 2 of 2 peptides found in RF3
|-- FIESTA Consensus Sequence: EHUX130kBUD138
|-- Clustered FIESTA Consensus Sequence: EHUX130k62a Similar (e=8.00e-09) to D8LG85_ECTSI__D8LG85 SubName: Full=Ribosomal protein rpS22, plastidal;


>gi|261447001_RF-3: UNIQUE; 1 peptides (1 Good; 0 Bad).
| > Good: RAPPDGR
| > Top BLAST hits:
| > BUDAPEST Details:
|-- EST Translation: 6 RF [-3, -2, -1, 1, 2, 3]
|-- 0 BLAST hits over 6 RF
|-- FP210572.1_RF-3 No BLAST hit (e<1.00e-04) to EHux_TaxaDB-THAPS.fas
|-- FP210572.1_RF-2 No BLAST hit (e<1.00e-04) to EHux_TaxaDB-THAPS.fas
|-- FP210572.1_RF-1 No BLAST hit (e<1.00e-04) to EHux_TaxaDB-THAPS.fas
|-- FP210572.1_RF1 No BLAST hit (e<1.00e-04) to EHux_TaxaDB-THAPS.fas
|-- FP210572.1_RF2 No BLAST hit (e<1.00e-04) to EHux_TaxaDB-THAPS.fas
|-- FP210572.1_RF3 No BLAST hit (e<1.00e-04) to EHux_TaxaDB-THAPS.fas
|-- Peptide ACPVVS found in RF2
|-- Peptide ETALLQPYVK found in RF3
|-- Peptide KVEYAAF found in RF3
|-- Peptide KYSMIQLGDFR found in RF3
|-- Peptide RAPPDGR found in RF-3
|-- Removed RF-2 as no peptides match sequence.
|-- Removed RF-1 as no peptides match sequence.
|-- Removed RF1 as no peptides match sequence.
|-- EST gi|261447001 converted into 3 RF: -3; 2; 3;
|-- Peptide ACPVVS found in different RF(s)
|-- Peptide ETALLQPYVK found in different RF(s)
|-- Peptide KVEYAAF found in different RF(s)
|-- Peptide KYSMIQLGDFR found in different RF(s)
|-- 1 of 5 peptides found in RF-3
|-- FIESTA Consensus Sequence: EHUX130kBUD080
|-- Removed by MinPep filter


>gi|261447001_RF2: UNIQUE; 1 peptides (1 Good; 0 Bad).
| > Good: ACPVVS
| > Top BLAST hits:
| > BUDAPEST Details:
|-- EST Translation: 6 RF [-3, -2, -1, 1, 2, 3]
|-- 0 BLAST hits over 6 RF
|-- FP210572.1_RF-3 No BLAST hit (e<1.00e-04) to EHux_TaxaDB-THAPS.fas
|-- FP210572.1_RF-2 No BLAST hit (e<1.00e-04) to EHux_TaxaDB-THAPS.fas
|-- FP210572.1_RF-1 No BLAST hit (e<1.00e-04) to EHux_TaxaDB-THAPS.fas
|-- FP210572.1_RF1 No BLAST hit (e<1.00e-04) to EHux_TaxaDB-THAPS.fas
|-- FP210572.1_RF2 No BLAST hit (e<1.00e-04) to EHux_TaxaDB-THAPS.fas
|-- FP210572.1_RF3 No BLAST hit (e<1.00e-04) to EHux_TaxaDB-THAPS.fas
|-- Peptide ACPVVS found in RF2
|-- Peptide ETALLQPYVK found in RF3
|-- Peptide KVEYAAF found in RF3
|-- Peptide KYSMIQLGDFR found in RF3
|-- Peptide RAPPDGR found in RF-3
|-- Removed RF-2 as no peptides match sequence.
|-- Removed RF-1 as no peptides match sequence.
|-- Removed RF1 as no peptides match sequence.
|-- EST gi|261447001 converted into 3 RF: -3; 2; 3;
|-- Peptide ETALLQPYVK found in different RF(s)
|-- Peptide KVEYAAF found in different RF(s)
|-- Peptide KYSMIQLGDFR found in different RF(s)
|-- Peptide RAPPDGR found in different RF(s)
|-- 1 of 5 peptides found in RF2
|-- FIESTA Consensus Sequence: EHUX130kBUD081
|-- Removed by MinPep filter


>gi|261447001_RF3: NON-REDUNDANT; 3 peptides (3 Good; 0 Bad).
| > Good: ETALLQPYVK, KVEYAAF, KYSMIQLGDFR
| > Top BLAST hits:
| > BUDAPEST Details:
|-- EST Translation: 6 RF [-3, -2, -1, 1, 2, 3]
|-- 0 BLAST hits over 6 RF
|-- FP210572.1_RF-3 No BLAST hit (e<1.00e-04) to EHux_TaxaDB-THAPS.fas
|-- FP210572.1_RF-2 No BLAST hit (e<1.00e-04) to EHux_TaxaDB-THAPS.fas
|-- FP210572.1_RF-1 No BLAST hit (e<1.00e-04) to EHux_TaxaDB-THAPS.fas
|-- FP210572.1_RF1 No BLAST hit (e<1.00e-04) to EHux_TaxaDB-THAPS.fas
|-- FP210572.1_RF2 No BLAST hit (e<1.00e-04) to EHux_TaxaDB-THAPS.fas
|-- FP210572.1_RF3 No BLAST hit (e<1.00e-04) to EHux_TaxaDB-THAPS.fas
|-- Peptide ACPVVS found in RF2
|-- Peptide ETALLQPYVK found in RF3
|-- Peptide KVEYAAF found in RF3
|-- Peptide KYSMIQLGDFR found in RF3
|-- Peptide RAPPDGR found in RF-3
|-- Removed RF-2 as no peptides match sequence.
|-- Removed RF-1 as no peptides match sequence.
|-- Removed RF1 as no peptides match sequence.
|-- EST gi|261447001 converted into 3 RF: -3; 2; 3;
|-- Peptide ACPVVS found in different RF(s)
|-- Peptide RAPPDGR found in different RF(s)
|-- 3 of 5 peptides found in RF3
|-- Shares 2 common peptides with gi|261443985_RF1: KVEYAAF, KYSMIQLGDFR
|-- FIESTA Consensus Sequence: EHUX130kBUD082
|-- Clustered FIESTA Consensus Sequence: EHUX130k44a No BLAST hit (e<1.00e-04) to EHux_TaxaDB-THAPS.fas


>gi|261447398_RF3: UNIQUE; 4 peptides (2 Good; 2 Bad).
| > Good: DVELVMSQAGVSR, SPASDTYIIFGEAK
| > Bad: LQPQASR, SRTLMR
| > Top BLAST hits:
|-- RF3 01 [5.00e-46] D8UIE7_VOLCA__D8UIE7 SubName: Full=Putative uncharacterized protein;
|-- RF3 02 [2.00e-44] C1MHD4_MICPS__C1MHD4 SubName: Full=Predicted protein;
|-- RF3 03 [6.00e-43] A8JDV2_CHLRE__A8JDV2 SubName: Full=Predicted protein; Flags: Fragment;
|-- RF3 04 [1.00e-42] D0NYR3_PHYIN__D0NYR3 SubName: Full=Nascent polypeptide-associated complex subunit alpha-like protein, putative;
|-- RF3 05 [2.00e-41] D7FUX7_ECTSI__D7FUX7 SubName: Full=Putative uncharacterized protein;
|-- RF3 06 [2.00e-35] B7G862_PHATR__B7G862 SubName: Full=Predicted protein;
|-- RF3 07 [9.00e-34] B9QF62_TOXGO__B9QF62 SubName: Full=Nascent polypeptide associated complex alpha subunit, putative;          EC=3.6.3.8;
|-- RF3 08 [9.00e-34] B6KIE2_TOXGO__B6KIE2 SubName: Full=Nascent polypeptide-associated complex alpha chain, putative;          EC=3.4.21.68;          EC=3.6.3.8;
|-- RF3 09 [2.00e-32] TPSJGI39622_THAPS__TPSJGI39622 estExt_gwp_gw1.C_chr_20533
|-- RF3 10 [2.00e-32] B8BV79_THAPS__B8BV79 SubName: Full=Putative uncharacterized protein;
| > BUDAPEST Details:
|-- EST Translation: 6 RF [-3, -2, -1, 1, 2, 3]
|-- 10 BLAST hits over 6 RF
|-- RF-3 removed: lacking BLAST hits.
|-- RF-2 removed: lacking BLAST hits.
|-- RF-1 removed: lacking BLAST hits.
|-- RF1 removed: lacking BLAST hits.
|-- RF2 removed: lacking BLAST hits.
|-- RF3: 10 hits
|-- RF3 BLAST hits cover ORFs 1-1 of 2
|-- RF3 sequence reduced to covered ORFs
|-- FP210996.1_RF3 Similar (e=5.00e-46) to D8UIE7_VOLCA__D8UIE7 SubName: Full=Putative uncharacterized protein;
|-- Peptide DVELVMSQAGVSR found in RF3
|-- Peptide LQPQASR found in No RFs
|-- Peptide SPASDTYIIFGEAK found in RF3
|-- Peptide SRTLMR found in No RFs
|-- EST gi|261447398 converted into 1 RF: 3;
|-- 2 of 2 peptides found in RF3
|-- FIESTA Consensus Sequence: EHUX130kBUD118
|-- Clustered FIESTA Consensus Sequence: EHUX130k52a Similar (e=3.00e-46) to D8UIE7_VOLCA__D8UIE7 SubName: Full=Putative uncharacterized protein;


>gi|261447712_RF1: UNIQUE; 4 peptides (3 Good; 1 Bad).
| > Good: EVTFPILAPDPAQDK, GVFVQPYSK, VTIQTAAGEAK
| > Bad: ACLFNLTVK
| > Top BLAST hits:
|-- RF1 01 [1.00e-143] CYF_EMIHU__Q4G3D7 RecName: Full=Apocytochrome f; Flags: Precursor;
|-- RF1 02 [4.00e-84] CYF_PORPU__P51265 RecName: Full=Apocytochrome f; Flags: Precursor;
|-- RF1 03 [4.00e-83] CYF_RHDSA__A6MVY3 RecName: Full=Apocytochrome f; Flags: Precursor;
|-- RF1 04 [2.00e-82] CYF_PORYE__Q1XDM2 RecName: Full=Apocytochrome f; Flags: Precursor;
|-- RF1 05 [2.00e-81] CYF_CHLVU__P56316 RecName: Full=Apocytochrome f; Flags: Precursor;
|-- RF1 06 [1.00e-80] CYF_GUITH__O78494 RecName: Full=Apocytochrome f; Flags: Precursor;
|-- RF1 07 [4.00e-80] C7BEY8_CHLKE__C7BEY8 SubName: Full=Apocytochrome f of cytochrome b6/f complex;
|-- RF1 08 [6.00e-80] B2XTR0_HETA4__B2XTR0 RecName: Full=Apocytochrome f;
|-- RF1 09 [6.00e-80] B2XTA4_HETA2__B2XTA4 RecName: Full=Apocytochrome f;
|-- RF1 10 [1.00e-78] CYF_GRATL__Q6B8T0 RecName: Full=Apocytochrome f; Flags: Precursor;
| > BUDAPEST Details:
|-- EST Translation: 6 RF [-3, -2, -1, 1, 2, 3]
|-- 10 BLAST hits over 6 RF
|-- RF-3 removed: lacking BLAST hits.
|-- RF-2 removed: lacking BLAST hits.
|-- RF-1 removed: lacking BLAST hits.
|-- RF1: 10 hits
|-- RF1 BLAST hits cover ORFs 2-2 of 2
|-- RF1 sequence reduced to covered ORFs
|-- FP178694.1_RF1 Similar (e=1.00e-143) to CYF_EMIHU__Q4G3D7 RecName: Full=Apocytochrome f; Flags: Precursor;
|-- RF2 removed: lacking BLAST hits.
|-- RF3 removed: lacking BLAST hits.
|-- Peptide ACLFNLTVK found in No RFs
|-- Peptide EVTFPILAPDPAQDK found in RF1
|-- Peptide GVFVQPYSK found in RF1
|-- Peptide VTIQTAAGEAK found in RF1
|-- EST gi|261447712 converted into 1 RF: 1;
|-- 3 of 3 peptides found in RF1
|-- FIESTA Consensus Sequence: EHUX130kBUD065
|-- Clustered FIESTA Consensus Sequence: EHUX130k35a Similar (e=1.00e-143) to CYF_EMIHU__Q4G3D7 RecName: Full=Apocytochrome f; Flags: Precursor;


>gi|261447951_RF3: REDUNDANT; 3 peptides (2 Good; 1 Bad).
| > Good: LQGTLTAK, TLEEIEAEILQGQK
| > Bad: QYRGANER
| > Top BLAST hits:
|-- RF3 01 [1.00e-26] D0N0G8_PHYIN__D0N0G8 SubName: Full=Glycerol-3-phosphate dehydrogenase;
|-- RF3 02 [2.00e-25] B5Y3R9_PHATR__B5Y3R9 SubName: Full=Predicted protein;
|-- RF3 03 [3.00e-25] B3L4U8_PLAKH__B3L4U8 SubName: Full=Glycerol-3-phosphate dehydrogenase, putative;
|-- RF3 04 [4.00e-24] D8M464_BLAHO__D8M464 SubName: Full=Singapore isolate B (sub-type 7) whole genome shotgun sequence assembly, scaffold_20;
|-- RF3 05 [4.00e-24] Q8IIL4_PLAF7__Q8IIL4 SubName: Full=Glycerol-3-phosphate dehydrogenase, putative;
|-- RF3 06 [5.00e-24] A5K4G2_PLAVI__A5K4G2 SubName: Full=Glycerol-3-phosphate dehydrogenase, putative;
|-- RF3 07 [9.00e-24] Q8I5P5_PLAF7__Q8I5P5 SubName: Full=Glycerol-3-phosphate dehydrogenase, putative;          EC=1.1.1.8;
|-- RF3 08 [3.00e-23] A8ICN2_CHLRE__A8ICN2 SubName: Full=Predicted protein; Flags: Fragment;
|-- RF3 09 [3.00e-23] Q7RKH6_PLAYO__Q7RKH6 SubName: Full=Putative uncharacterized protein PY02925;
|-- RF3 10 [3.00e-23] Q4YIS7_PLABE__Q4YIS7 SubName: Full=Putative uncharacterized protein; Flags: Fragment;
| > BUDAPEST Details:
|-- EST Translation: 6 RF [-3, -2, -1, 1, 2, 3]
|-- 10 BLAST hits over 6 RF
|-- RF-3 removed: lacking BLAST hits.
|-- RF-2 removed: lacking BLAST hits.
|-- RF-1 removed: lacking BLAST hits.
|-- RF1 removed: lacking BLAST hits.
|-- RF2 removed: lacking BLAST hits.
|-- RF3: 10 hits
|-- RF3 BLAST hits cover ORFs 1-1 of 3
|-- RF3 sequence reduced to covered ORFs
|-- FP179018.1_RF3 Similar (e=1.00e-26) to D0N0G8_PHYIN__D0N0G8 SubName: Full=Glycerol-3-phosphate dehydrogenase;
|-- Peptide LQGTLTAK found in RF3
|-- Peptide QYRGANER found in No RFs
|-- Peptide TLEEIEAEILQGQK found in RF3
|-- EST gi|261447951 converted into 1 RF: 3;
|-- 2 of 2 peptides found in RF3
|-- REDUNDANT: All peptides found in gi|261433376_RF1
|-- FIESTA Consensus Sequence: EHUX130kBUD083
|-- Clustered FIESTA Consensus Sequence: EHUX130k45a Similar (e=2.00e-97) to D0N0G8_PHYIN__D0N0G8 SubName: Full=Glycerol-3-phosphate dehydrogenase;


>gi|261451935_RF1: UNIQUE; 7 peptides (4 Good; 3 Bad).
| > Good: EWGEESEALSILQDYFK, GLHECAK, NALVHDGVAR, QLGEWVGLAK
| > Bad: GQPDEGVGQEAARR, MLGMPVSIVLK, QPFELALILTSL
| > Top BLAST hits:
|-- RF1 01 [2.00e-41] A8J9T0_CHLRE__A8J9T0 RecName: Full=40S ribosomal protein S12;
|-- RF1 02 [3.00e-41] D8UFR3_VOLCA__D8UFR3 RecName: Full=40S ribosomal protein S12;
|-- RF1 03 [8.00e-38] B9QF86_TOXGO__B9QF86 RecName: Full=40S ribosomal protein S12;
|-- RF1 04 [8.00e-38] B9Q056_TOXGO__B9Q056 RecName: Full=40S ribosomal protein S12;
|-- RF1 05 [8.00e-38] B6KIC0_TOXGO__B6KIC0 RecName: Full=40S ribosomal protein S12;
|-- RF1 06 [9.00e-35] Q2M3Z1_PHYIN__Q2M3Z1 RecName: Full=40S ribosomal protein S12;
|-- RF1 07 [9.00e-35] D0MT34_PHYIN__D0MT34 RecName: Full=40S ribosomal protein S12;
|-- RF1 08 [2.00e-32] C1MUE4_MICPS__C1MUE4 RecName: Full=40S ribosomal protein S12;
|-- RF1 09 [4.00e-32] D7FHF7_ECTSI__D7FHF7 RecName: Full=40S ribosomal protein S12;
|-- RF1 10 [3.00e-31] A4RYJ3_OSTLU__A4RYJ3 RecName: Full=40S ribosomal protein S12;
| > BUDAPEST Details:
|-- EST Translation: 6 RF [-3, -2, -1, 1, 2, 3]
|-- 11 BLAST hits over 6 RF
|-- RF-3 removed: lacking BLAST hits.
|-- RF-2 removed: lacking BLAST hits.
|-- RF-1: 1 hits
|-- RF-1 BLAST hits cover ORFs 3-3 of 3
|-- RF-1 sequence reduced to covered ORFs
|-- FP202188.1_RF-1 Similar (e=2.00e-08) to Q017M6_OSTTA__Q017M6 SubName: Full=Homology to unknown gene;
|-- RF1: 10 hits
|-- RF1 BLAST hits cover ORFs 3-3 of 7
|-- RF1 sequence reduced to covered ORFs
|-- FP202188.1_RF1 Similar (e=2.00e-41) to A8J9T0_CHLRE__A8J9T0 RecName: Full=40S ribosomal protein S12;
|-- RF2 removed: lacking BLAST hits.
|-- RF3 removed: lacking BLAST hits.
|-- Peptide EWGEESEALSILQDYFK found in RF1
|-- Peptide GLHECAK found in RF1
|-- Peptide GQPDEGVGQEAARR found in No RFs
|-- Peptide MLGMPVSIVLK found in No RFs
|-- Peptide NALVHDGVAR found in RF1
|-- Peptide QLGEWVGLAK found in RF1
|-- Peptide QPFELALILTSL found in No RFs
|-- Removed RF-1 as no peptides match sequence.
|-- EST gi|261451935 converted into 1 RF: 1;
|-- 4 of 4 peptides found in RF1
|-- FIESTA Consensus Sequence: EHUX130kBUD178
|-- Clustered FIESTA Consensus Sequence: EHUX130k81a Similar (e=6.00e-42) to A8J9T0_CHLRE__A8J9T0 RecName: Full=40S ribosomal protein S12;


>gi|261452079_RF2: UNIQUE; 6 peptides (6 Good; 0 Bad).
| > Good: ATYWCPELK, EQKNK, IVSTKR, LDYALSR, TPFGEAYTK, VAEYSDEIFSK
| > Top BLAST hits:
|-- RF2 01 [1.00e-130] Q5ENS8_ISOGA__Q5ENS8 RecName: Full=Ferredoxin--NADP reductase;          EC=1.18.1.2; Flags: Fragment;
|-- RF2 02 [1.00e-120] B7GCT8_PHATR__B7GCT8 RecName: Full=Ferredoxin--NADP reductase;          EC=1.18.1.2;
|-- RF2 03 [1.00e-117] B7G0M5_PHATR__B7G0M5 RecName: Full=Ferredoxin--NADP reductase;          EC=1.18.1.2;
|-- RF2 04 [1.00e-117] B7G0N7_PHATR__B7G0N7 RecName: Full=Ferredoxin--NADP reductase;          EC=1.18.1.2; Flags: Fragment;
|-- RF2 05 [1.00e-116] TPSJGI25892_THAPS__TPSJGI25892 estExt_fgenesh1_pg.C_chr_240030
|-- RF2 06 [1.00e-116] TPSJGI4914_THAPS__TPSJGI4914 fgenesh1_pg.C_chr_4000864
|-- RF2 07 [1.00e-116] B8CGL9_THAPS__B8CGL9 RecName: Full=Ferredoxin--NADP reductase;          EC=1.18.1.2;
|-- RF2 08 [1.00e-116] B8C0N7_THAPS__B8C0N7 RecName: Full=Ferredoxin--NADP reductase;          EC=1.18.1.2;
|-- RF2 09 [1.00e-114] D8LCX8_ECTSI__D8LCX8 RecName: Full=Ferredoxin--NADP reductase;          EC=1.18.1.2;
|-- RF2 10 [1.00e-108] Q00GL9_KARBR__Q00GL9 SubName: Full=Plastid ferredoxin NADPH reductase protein;
| > BUDAPEST Details:
|-- EST Translation: 6 RF [-3, -2, -1, 1, 2, 3]
|-- 10 BLAST hits over 6 RF
|-- RF-3 removed: lacking BLAST hits.
|-- RF-2 removed: lacking BLAST hits.
|-- RF-1 removed: lacking BLAST hits.
|-- RF1 removed: lacking BLAST hits.
|-- RF2: 10 hits
|-- RF2 BLAST hits cover ORFs 1-1 of 1
|-- FP224905.1_RF2 Similar (e=1.00e-130) to Q5ENS8_ISOGA__Q5ENS8 RecName: Full=Ferredoxin--NADP reductase;          EC=1.18.1.2; Flags: Fragment;
|-- RF3 removed: lacking BLAST hits.
|-- Peptide ATYWCPELK found in RF2
|-- Peptide EQKNK found in RF2
|-- Peptide IVSTKR found in RF2
|-- Peptide LDYALSR found in RF2
|-- Peptide TPFGEAYTK found in RF2
|-- Peptide VAEYSDEIFSK found in RF2
|-- EST gi|261452079 converted into 1 RF: 2;
|-- 6 of 6 peptides found in RF2
|-- FIESTA Consensus Sequence: EHUX130kBUD055
|-- Clustered FIESTA Consensus Sequence: EHUX130k29a Similar (e=1.00e-130) to Q5ENS8_ISOGA__Q5ENS8 RecName: Full=Ferredoxin--NADP reductase;          EC=1.18.1.2; Flags: Fragment;


>gi|261454350_RF1: REDUNDANT; 5 peptides (4 Good; 1 Bad).
| > Good: EFALY, FIPGTLDKLR, SLQLVR, YTIAPSILSADFAR
| > Bad: GADISR
| > Top BLAST hits:
|-- RF1 01 [4.00e-93] D8LBH8_ECTSI__D8LBH8 SubName: Full=Ribulose-phosphate 3-epimerase;          EC=5.1.3.1;
|-- RF1 02 [2.00e-91] TPSJGI6803_THAPS__TPSJGI6803 fgenesh1_pg.C_chr_7000186
|-- RF1 03 [2.00e-91] B7FRG3_PHATR__B7FRG3 SubName: Full=Plastidic ribulose-phosphate 3-epimerase;
|-- RF1 04 [2.00e-91] B5YMI7_THAPS__B5YMI7 SubName: Full=Putative uncharacterized protein;
|-- RF1 05 [1.00e-89] TPSJGI32924_THAPS__TPSJGI32924 e_gw1.3.559.1
|-- RF1 06 [1.00e-89] B8BWB1_THAPS__B8BWB1 SubName: Full=Predicted protein;
|-- RF1 07 [2.00e-85] Q2IA14_PAVLU__Q2IA14 SubName: Full=Chloroplast ribulose phosphate epimerase; Flags: Fragment;
|-- RF1 08 [4.00e-53] B0M0U4_PORYE__B0M0U4 SubName: Full=Ribulose-phosphate 3-epimerase;          EC=5.1.3.1;
|-- RF1 09 [1.00e-52] A4RYP4_OSTLU__A4RYP4 SubName: Full=Predicted protein;
|-- RF1 10 [2.00e-52] A8IKW6_CHLRE__A8IKW6 SubName: Full=Ribulose phosphate-3-epimerase, chloroplast;          EC=5.1.3.1;
| > BUDAPEST Details:
|-- EST Translation: 6 RF [-3, -2, -1, 1, 2, 3]
|-- 10 BLAST hits over 6 RF
|-- RF-3 removed: lacking BLAST hits.
|-- RF-2 removed: lacking BLAST hits.
|-- RF-1 removed: lacking BLAST hits.
|-- RF1: 10 hits
|-- RF1 BLAST hits cover ORFs 1-1 of 2
|-- RF1 sequence reduced to covered ORFs
|-- FP225945.1_RF1 Similar (e=4.00e-93) to D8LBH8_ECTSI__D8LBH8 SubName: Full=Ribulose-phosphate 3-epimerase;          EC=5.1.3.1;
|-- RF2 removed: lacking BLAST hits.
|-- RF3 removed: lacking BLAST hits.
|-- Peptide EFALY found in RF1
|-- Peptide FIPGTLDKLR found in RF1
|-- Peptide GADISR found in No RFs
|-- Peptide SLQLVR found in RF1
|-- Peptide YTIAPSILSADFAR found in RF1
|-- EST gi|261454350 converted into 1 RF: 1;
|-- 4 of 4 peptides found in RF1
|-- REDUNDANT: All peptides found in gi|51532098_RF-3
|-- FIESTA Consensus Sequence: EHUX130kBUD056
|-- Clustered FIESTA Consensus Sequence: EHUX130k30a Similar (e=1.00e-93) to D8LBH8_ECTSI__D8LBH8 SubName: Full=Ribulose-phosphate 3-epimerase;          EC=5.1.3.1;


>gi|261455016_RF1: NON-REDUNDANT; 6 peptides (3 Good; 3 Bad).
| > Good: MTIQGGALR, TWSYR, TYPFDPSVESVQVLLK
| > Bad: GGGER, GVSATPGAVGAK, RPAAQTRSPSATSAR
| > Top BLAST hits:
|-- RF1 01 [6.00e-83] B7GDC2_PHATR__B7GDC2 SubName: Full=Predicted protein;
|-- RF1 02 [6.00e-83] B7FXS9_PHATR__B7FXS9 SubName: Full=Predicted protein;
|-- RF1 03 [1.00e-82] B7FXS8_PHATR__B7FXS8 SubName: Full=Predicted protein;
|-- RF1 04 [2.00e-80] TPSJGI23918_THAPS__TPSJGI23918 estExt_fgenesh1_pg.C_chr_90050
|-- RF1 05 [2.00e-80] TPSJGI7881_THAPS__TPSJGI7881 fgenesh1_pg.C_chr_9000049
|-- RF1 06 [2.00e-80] B8C7S9_THAPS__B8C7S9 SubName: Full=Predicted protein;
|-- RF1 07 [2.00e-80] B8C7S8_THAPS__B8C7S8 SubName: Full=Putative uncharacterized protein;
|-- RF1 08 [4.00e-77] TPSJGI7883_THAPS__TPSJGI7883 fgenesh1_pg.C_chr_9000051
|-- RF1 09 [4.00e-77] B8C7T0_THAPS__B8C7T0 SubName: Full=Predicted protein;
|-- RF1 10 [6.00e-41] TPSJGI24512_THAPS__TPSJGI24512 estExt_fgenesh1_pg.C_chr_120214
| > BUDAPEST Details:
|-- EST Translation: 6 RF [-3, -2, -1, 1, 2, 3]
|-- 10 BLAST hits over 6 RF
|-- RF-3 removed: lacking BLAST hits.
|-- RF-2 removed: lacking BLAST hits.
|-- RF-1 removed: lacking BLAST hits.
|-- RF1: 10 hits
|-- RF1 BLAST hits cover ORFs 1-1 of 2
|-- RF1 sequence reduced to covered ORFs
|-- FP204107.1_RF1 Similar (e=6.00e-83) to B7GDC2_PHATR__B7GDC2 SubName: Full=Predicted protein;
|-- RF2 removed: lacking BLAST hits.
|-- RF3 removed: lacking BLAST hits.
|-- Peptide GGGER found in No RFs
|-- Peptide GVSATPGAVGAK found in No RFs
|-- Peptide MTIQGGALR found in RF1
|-- Peptide RPAAQTRSPSATSAR found in No RFs
|-- Peptide TWSYR found in RF1
|-- Peptide TYPFDPSVESVQVLLK found in RF1
|-- EST gi|261455016 converted into 1 RF: 1;
|-- 3 of 3 peptides found in RF1
|-- Shares 2 common peptides with gi|208411415_RF2: MTIQGGALR, TWSYR
|-- Shares 9 common BLAST hits with gi|208406001_RF2: B7FXS8_PHATR__B7FXS8, B7FXS9_PHATR__B7FXS9, B7GDC2_PHATR__B7GDC2, B8C7S9_THAPS__B8C7S9, B8C7T0_THAPS__B8C7T0, TPSJGI23918_THAPS__TPSJGI23918, TPSJGI24512_THAPS__TPSJGI24512, TPSJGI7881_THAPS__TPSJGI7881, TPSJGI7883_THAPS__TPSJGI7883
|-- Shares 10 common BLAST hits with gi|208411415_RF2: B7FXS8_PHATR__B7FXS8, B7FXS9_PHATR__B7FXS9, B7GDC2_PHATR__B7GDC2, B8C7S8_THAPS__B8C7S8, B8C7S9_THAPS__B8C7S9, B8C7T0_THAPS__B8C7T0, TPSJGI23918_THAPS__TPSJGI23918, TPSJGI24512_THAPS__TPSJGI24512, TPSJGI7881_THAPS__TPSJGI7881, TPSJGI7883_THAPS__TPSJGI7883
|-- FIESTA Consensus Sequence: EHUX130kBUD072
|-- Clustered FIESTA Consensus Sequence: EHUX130k21b Similar (e=6.00e-83) to B7GDC2_PHATR__B7GDC2 SubName: Full=Predicted protein;


>gi|261456687_RF3: UNIQUE; 4 peptides (1 Good; 3 Bad).
| > Good: ALGAELVLTPAAK
| > Bad: APPAR, ASAPASCR, AWSARACTP
| > Top BLAST hits:
|-- RF3 01 [3.00e-91] Q2IA79_ISOGA__Q2IA79 SubName: Full=Chloroplast O-acetyl-serine lyase; Flags: Fragment;
|-- RF3 02 [1.00e-78] TPSJGI31829_THAPS__TPSJGI31829 e_gw1.2.308.1
|-- RF3 03 [1.00e-78] B8BUL0_THAPS__B8BUL0 RecName: Full=Cysteine synthase;          EC=2.5.1.47;
|-- RF3 04 [4.00e-77] B7S487_PHATR__B7S487 RecName: Full=Cysteine synthase;          EC=2.5.1.47;
|-- RF3 05 [4.00e-69] D7G5F6_ECTSI__D7G5F6 RecName: Full=Cysteine synthase;          EC=2.5.1.47;
|-- RF3 06 [6.00e-66] A8ISB0_CHLRE__A8ISB0 RecName: Full=Cysteine synthase;          EC=2.5.1.47;
|-- RF3 07 [6.00e-66] A8ISA9_CHLRE__A8ISA9 RecName: Full=Cysteine synthase;          EC=2.5.1.47;
|-- RF3 08 [2.00e-65] Q00XK0_OSTTA__Q00XK0 RecName: Full=Cysteine synthase;          EC=2.5.1.47;
|-- RF3 09 [2.00e-65] O81523_CHLRE__O81523 RecName: Full=Cysteine synthase;          EC=2.5.1.47; Flags: Precursor;
|-- RF3 10 [1.00e-64] A4S621_OSTLU__A4S621 RecName: Full=Cysteine synthase;          EC=2.5.1.47;
| > BUDAPEST Details:
|-- EST Translation: 6 RF [-3, -2, -1, 1, 2, 3]
|-- 10 BLAST hits over 6 RF
|-- RF-3 removed: lacking BLAST hits.
|-- RF-2 removed: lacking BLAST hits.
|-- RF-1 removed: lacking BLAST hits.
|-- RF1 removed: lacking BLAST hits.
|-- RF2 removed: lacking BLAST hits.
|-- RF3: 10 hits
|-- RF3 BLAST hits cover ORFs 1-1 of 2
|-- RF3 sequence reduced to covered ORFs
|-- FP226949.1_RF3 Similar (e=3.00e-91) to Q2IA79_ISOGA__Q2IA79 SubName: Full=Chloroplast O-acetyl-serine lyase; Flags: Fragment;
|-- Peptide ALGAELVLTPAAK found in RF3
|-- Peptide APPAR found in No RFs
|-- Peptide ASAPASCR found in No RFs
|-- Peptide AWSARACTP found in No RFs
|-- EST gi|261456687 converted into 1 RF: 3;
|-- 1 of 1 peptides found in RF3
|-- FIESTA Consensus Sequence: EHUX130kBUD085
|-- Removed by MinPep filter


>gi|261457160_RF1: UNIQUE; 4 peptides (3 Good; 1 Bad).
| > Good: ITQELMEIIAGADSV, TLELQMNR, TLQESVASELASR
| > Bad: MGVGGESRR
| > Top BLAST hits:
|-- RF1 01 [4.00e-17] Q2IA11_PAVLU__Q2IA11 RecName: Full=ATP synthase gamma chain;
|-- RF1 02 [3.00e-15] A4RZT9_OSTLU__A4RZT9 RecName: Full=ATP synthase gamma chain;
|-- RF1 03 [6.00e-15] Q84XB4_PHATR__Q84XB4 RecName: Full=ATP synthase gamma chain; Flags: Precursor;
|-- RF1 04 [6.00e-15] ATPG_PHATR__Q41075 RecName: Full=ATP synthase gamma chain, chloroplastic; AltName: Full=F-ATPase gamma subunit; Flags: Precursor;
|-- RF1 05 [8.00e-15] B7G0M9_PHATR__B7G0M9 RecName: Full=ATP synthase gamma chain;
|-- RF1 06 [2.00e-14] TPSJGI40156_THAPS__TPSJGI40156 estExt_gwp_gw1.C_chr_40019
|-- RF1 07 [2.00e-14] D8LBF0_ECTSI__D8LBF0 RecName: Full=ATP synthase gamma chain;
|-- RF1 08 [2.00e-14] B8C0W4_THAPS__B8C0W4 RecName: Full=ATP synthase gamma chain;
|-- RF1 09 [3.00e-14] ATPG_ODOSI__Q06908 RecName: Full=ATP synthase gamma chain, chloroplastic; AltName: Full=F-ATPase gamma subunit; Flags: Precursor;
|-- RF1 10 [5.00e-14] D8TI16_VOLCA__D8TI16 RecName: Full=ATP synthase gamma chain;
| > BUDAPEST Details:
|-- EST Translation: 6 RF [-3, -2, -1, 1, 2, 3]
|-- 10 BLAST hits over 6 RF
|-- RF-3 removed: lacking BLAST hits.
|-- RF-2 removed: lacking BLAST hits.
|-- RF-1 removed: lacking BLAST hits.
|-- RF1: 10 hits
|-- RF1 BLAST hits cover ORFs 2-2 of 3
|-- RF1 sequence reduced to covered ORFs
|-- FP228028.1_RF1 Similar (e=4.00e-17) to Q2IA11_PAVLU__Q2IA11 RecName: Full=ATP synthase gamma chain;
|-- RF2 removed: lacking BLAST hits.
|-- RF3 removed: lacking BLAST hits.
|-- Peptide ITQELMEIIAGADSV found in RF1
|-- Peptide MGVGGESRR found in No RFs
|-- Peptide TLELQMNR found in RF1
|-- Peptide TLQESVASELASR found in RF1
|-- EST gi|261457160 converted into 1 RF: 1;
|-- 3 of 3 peptides found in RF1
|-- FIESTA Consensus Sequence: EHUX130kBUD201
|-- Clustered FIESTA Consensus Sequence: EHUX130k15b Similar (e=2.00e-17) to Q2IA11_PAVLU__Q2IA11 RecName: Full=ATP synthase gamma chain;


>gi|261457504_RF1: UNIQUE; 4 peptides (2 Good; 2 Bad).
| > Good: LKDIDGVSQVETQEITFEAL, VAFSNVAR
| > Bad: AGAHSPR, CSDTAGGRPLTER
| > Top BLAST hits:
|-- RF1 01 [2.00e-37] TPSJGI10741_THAPS__TPSJGI10741 fgenesh1_pg.C_chr_17000204
|-- RF1 02 [2.00e-37] B8CED8_THAPS__B8CED8 SubName: Full=Predicted protein;
|-- RF1 03 [1.00e-21] TPSJGI20812_THAPS__TPSJGI20812 estExt_fgenesh1_pg.C_chr_10525
|-- RF1 04 [1.00e-21] B8BQT6_THAPS__B8BQT6 SubName: Full=Predicted protein;
|-- RF1 05 [8.00e-21] Q010T9_OSTTA__Q010T9 SubName: Full=Chromosome 09 contig 1, DNA sequence;
|-- RF1 06 [1.00e-20] B7G2G3_PHATR__B7G2G3 SubName: Full=Predicted protein;
|-- RF1 07 [1.00e-18] A4S381_OSTLU__A4S381 SubName: Full=Predicted protein;
|-- RF1 08 [2.00e-18] B7FVE9_PHATR__B7FVE9 SubName: Full=Predicted protein;
|-- RF1 09 [1.00e-16] C1MMR8_MICPS__C1MMR8 SubName: Full=Predicted protein;
| > BUDAPEST Details:
|-- EST Translation: 6 RF [-3, -2, -1, 1, 2, 3]
|-- 9 BLAST hits over 6 RF
|-- RF-3 removed: lacking BLAST hits.
|-- RF-2 removed: lacking BLAST hits.
|-- RF-1 removed: lacking BLAST hits.
|-- RF1: 9 hits
|-- RF1 BLAST hits cover ORFs 1-1 of 3
|-- RF1 sequence reduced to covered ORFs
|-- FP228327.1_RF1 Similar (e=2.00e-37) to TPSJGI10741_THAPS__TPSJGI10741 fgenesh1_pg.C_chr_17000204
|-- RF2 removed: lacking BLAST hits.
|-- RF3 removed: lacking BLAST hits.
|-- Peptide AGAHSPR found in No RFs
|-- Peptide CSDTAGGRPLTER found in No RFs
|-- Peptide LKDIDGVSQVETQEITFEAL found in RF1
|-- Peptide VAFSNVAR found in RF1
|-- EST gi|261457504 converted into 1 RF: 1;
|-- 2 of 2 peptides found in RF1
|-- FIESTA Consensus Sequence: EHUX130kBUD174
|-- Clustered FIESTA Consensus Sequence: EHUX130k79a Similar (e=8.00e-38) to TPSJGI10741_THAPS__TPSJGI10741 fgenesh1_pg.C_chr_17000204


>gi|37697300_RF2: NON-REDUNDANT; 4 peptides (3 Good; 1 Bad).
| > Good: AGIVLPGDLSPSLGIK, RYEIMEVK, YEIMEVK
| > Bad: TCRPPASARSR
| > Top BLAST hits:
|-- RF2 01 [4.00e-45] Q2IA76_ISOGA__Q2IA76 SubName: Full=Chloroplast light harvesting protein isoform 3;
|-- RF2 02 [5.00e-41] Q2IA75_ISOGA__Q2IA75 SubName: Full=Chloroplast light harvesting protein isoform 4;
|-- RF2 03 [4.00e-18] Q2IA78_ISOGA__Q2IA78 SubName: Full=Chloroplast light harvesting protein isoform 1;
|-- RF2 04 [1.00e-13] Q8GZE4_PYRLU__Q8GZE4 SubName: Full=Chlorophyll A-C binding protein;
|-- RF2 05 [3.00e-13] Q38688_AMPCA__Q38688 SubName: Full=Light-harvesting chlorophyll a-c binding protein; Flags: Fragment;
|-- RF2 06 [4.00e-13] Q8H228_CYLFU__Q8H228 SubName: Full=Fucoxanthin chlorophyll a/c-binding protein; Flags: Precursor; Fragment;
|-- RF2 07 [1.00e-12] O76182_AMPCA__O76182 SubName: Full=Light-harvesting polyprotein; Flags: Precursor; Fragment;
|-- RF2 08 [2.00e-12] Q2IA77_ISOGA__Q2IA77 SubName: Full=Chloroplast light harvesting protein isoform 2;
|-- RF2 09 [2.00e-12] O36046_SKECO__O36046 SubName: Full=Fucoxanthin-chlorophyll a/c light-harvesting protein; Flags: Fragment;
|-- RF2 10 [2.00e-12] B7G5S7_PHATR__B7G5S7 SubName: Full=Protein fucoxanthin chlorophyll a/c protein;
| > BUDAPEST Details:
|-- EST Translation: 6 RF [-3, -2, -1, 1, 2, 3]
|-- 10 BLAST hits over 6 RF
|-- RF-3 removed: lacking BLAST hits.
|-- RF-2 removed: lacking BLAST hits.
|-- RF-1 removed: lacking BLAST hits.
|-- RF1 removed: lacking BLAST hits.
|-- RF2: 10 hits
|-- RF2 BLAST hits cover ORFs 1-2 of 3
|-- RF2 sequence reduced to covered ORFs
|-- CF753507.1_RF2 Similar (e=4.00e-45) to Q2IA76_ISOGA__Q2IA76 SubName: Full=Chloroplast light harvesting protein isoform 3;
|-- RF3 removed: lacking BLAST hits.
|-- Peptide AGIVLPGDLSPSLGIK found in RF2
|-- Peptide RYEIMEVK found in RF2
|-- Peptide TCRPPASARSR found in No RFs
|-- Peptide YEIMEVK found in RF2
|-- EST gi|37697300 converted into 1 RF: 2;
|-- 3 of 3 peptides found in RF2
|-- Shares 1 common peptides with gi|208404640_RF2: AGIVLPGDLSPSLGIK
|-- Shares 5 common BLAST hits with gi|208404640_RF2: O36046_SKECO__O36046, Q2IA75_ISOGA__Q2IA75, Q2IA76_ISOGA__Q2IA76, Q2IA77_ISOGA__Q2IA77, Q2IA78_ISOGA__Q2IA78
|-- Shares 4 common BLAST hits with gi|208420374_RF1: Q2IA75_ISOGA__Q2IA75, Q2IA76_ISOGA__Q2IA76, Q2IA77_ISOGA__Q2IA77, Q2IA78_ISOGA__Q2IA78
|-- Shares 3 common BLAST hits with gi|261421895_RF3: O76182_AMPCA__O76182, Q38688_AMPCA__Q38688, Q8GZE4_PYRLU__Q8GZE4
|-- Shares 4 common BLAST hits with gi|58188234_RF-3: Q2IA75_ISOGA__Q2IA75, Q2IA76_ISOGA__Q2IA76, Q2IA77_ISOGA__Q2IA77, Q2IA78_ISOGA__Q2IA78
|-- FIESTA Consensus Sequence: EHUX130kBUD153
|-- Clustered FIESTA Consensus Sequence: EHUX130k12b Similar (e=1.00e-45) to Q2IA76_ISOGA__Q2IA76 SubName: Full=Chloroplast light harvesting protein isoform 3;


>gi|37697421_RF-3: UNIQUE; 1 peptides (1 Good; 0 Bad).
| > Good: YSVHSLWML
| > Top BLAST hits:
|-- RF-3 01 [4.00e-20] TPSJGI260868_THAPS__TPSJGI260868 thaps1_ua_kg.chr_1000128
|-- RF-3 02 [7.00e-20] TPSJGI263792_THAPS__TPSJGI263792 thaps1_ua_kg.chr_11a000047
| > BUDAPEST Details:
|-- EST Translation: 6 RF [-3, -2, -1, 1, 2, 3]
|-- 36 BLAST hits over 6 RF
|-- RF-3: 2 hits
|-- RF-3 BLAST hits cover ORFs 6-14 of 14
|-- RF-3 sequence reduced to covered ORFs
|-- CF753628.1_RF-3 Similar (e=4.00e-20) to TPSJGI260868_THAPS__TPSJGI260868 thaps1_ua_kg.chr_1000128
|-- RF-2: 2 hits
|-- RF-2 BLAST hits cover ORFs 6-10 of 12
|-- RF-2 sequence reduced to covered ORFs
|-- CF753628.1_RF-2 Similar (e=6.00e-11) to TPSJGI260868_THAPS__TPSJGI260868 thaps1_ua_kg.chr_1000128
|-- RF-1: 2 hits
|-- RF-1 BLAST hits cover ORFs 4-7 of 19
|-- RF-1 sequence reduced to covered ORFs
|-- CF753628.1_RF-1 Similar (e=7.00e-07) to TPSJGI263792_THAPS__TPSJGI263792 thaps1_ua_kg.chr_11a000047
|-- RF1: 10 hits
|-- RF1 BLAST hits cover ORFs 5-6 of 10
|-- RF1 sequence reduced to covered ORFs
|-- CF753628.1_RF1 Similar (e=2.00e-37) to D0NXH1_PHYIN__D0NXH1 SubName: Full=Ubiquitin, putative;
|-- RF2: 10 hits
|-- RF2 BLAST hits cover ORFs 4-7 of 9
|-- RF2 sequence reduced to covered ORFs
|-- CF753628.1_RF2 Similar (e=1.00e-32) to Q00Y36_OSTTA__Q00Y36 SubName: Full=Polyubiquitin (ISS);
|-- RF3: 10 hits
|-- RF3 BLAST hits cover ORFs 2-3 of 4
|-- RF3 sequence reduced to covered ORFs
|-- CF753628.1_RF3 Similar (e=5.00e-40) to Q5CRJ4_CRYPV__Q5CRJ4 SubName: Full=Polyubiquitin with 3 Ub domains; Flags: Fragment;
|-- Peptide ESTLHLVLR found in RF3
|-- Peptide GGGDAQVCAK found in RF3
|-- Peptide GTGTPSRTTTSR found in RF1
|-- Peptide LIFAGK found in RF2
|-- Peptide LIFAGK found in RF3
|-- Peptide TITLEVEPSDSIDNVK found in RF1
|-- Peptide TITLEVEPSDSIDNVK found in RF3
|-- Peptide TLSDYNIQK found in RF1
|-- Peptide TLSDYNIQK found in RF2
|-- Peptide TLSDYNIQK found in RF3
|-- Peptide TLTGK found in RF1
|-- Peptide TLTGK found in RF3
|-- Peptide YSVHSLWML found in RF-3
|-- Removed RF-2 as no peptides match sequence.
|-- Removed RF-1 as no peptides match sequence.
|-- EST gi|37697421 converted into 4 RF: -3; 1; 2; 3;
|-- Peptide ESTLHLVLR found in different RF(s)
|-- Peptide GGGDAQVCAK found in different RF(s)
|-- Peptide GTGTPSRTTTSR found in different RF(s)
|-- Peptide LIFAGK found in different RF(s)
|-- Peptide TITLEVEPSDSIDNVK found in different RF(s)
|-- Peptide TLSDYNIQK found in different RF(s)
|-- Peptide TLTGK found in different RF(s)
|-- 1 of 8 peptides found in RF-3
|-- Shares 2 common BLAST hits with gi|208420078_RF1: TPSJGI260868_THAPS__TPSJGI260868, TPSJGI263792_THAPS__TPSJGI263792
|-- FIESTA Consensus Sequence: EHUX130kBUD003
|-- Removed by MinPep filter


>gi|37697421_RF1: NON-REDUNDANT; 4 peptides (4 Good; 0 Bad).
| > Good: GTGTPSRTTTSR, TITLEVEPSDSIDNVK, TLSDYNIQK, TLTGK
| > Top BLAST hits:
|-- RF1 01 [2.00e-37] D0NXH1_PHYIN__D0NXH1 SubName: Full=Ubiquitin, putative;
|-- RF1 02 [2.00e-37] Q5CRJ4_CRYPV__Q5CRJ4 SubName: Full=Polyubiquitin with 3 Ub domains; Flags: Fragment;
|-- RF1 03 [2.00e-37] Q5CKW6_CRYHO__Q5CKW6 SubName: Full=Ubiquitin B;
|-- RF1 04 [2.00e-37] Q4UHQ9_THEAN__Q4UHQ9 SubName: Full=Ubiquitin, putative;
|-- RF1 05 [2.00e-37] Q4N7U9_THEPA__Q4N7U9 SubName: Full=Ubiquitin, putative;
|-- RF1 06 [2.00e-37] B6A9G6_CRYMR__B6A9G6 SubName: Full=Ubiquitin family protein;
|-- RF1 07 [2.00e-37] A7AS38_BABBO__A7AS38 SubName: Full=Polyubiquitin, putative;
|-- RF1 08 [3.00e-37] D0NTZ3_PHYIN__D0NTZ3 SubName: Full=Ubiquitin family protein, putative;
|-- RF1 09 [3.00e-37] UBIQP_PHYIN__P22589 RecName: Full=Polyubiquitin; Contains:   RecName: Full=Ubiquitin; Flags: Precursor;
|-- RF1 10 [5.00e-37] Q2VA70_THELE__Q2VA70 SubName: Full=Putative uncharacterized protein;
| > BUDAPEST Details:
|-- EST Translation: 6 RF [-3, -2, -1, 1, 2, 3]
|-- 36 BLAST hits over 6 RF
|-- RF-3: 2 hits
|-- RF-3 BLAST hits cover ORFs 6-14 of 14
|-- RF-3 sequence reduced to covered ORFs
|-- CF753628.1_RF-3 Similar (e=4.00e-20) to TPSJGI260868_THAPS__TPSJGI260868 thaps1_ua_kg.chr_1000128
|-- RF-2: 2 hits
|-- RF-2 BLAST hits cover ORFs 6-10 of 12
|-- RF-2 sequence reduced to covered ORFs
|-- CF753628.1_RF-2 Similar (e=6.00e-11) to TPSJGI260868_THAPS__TPSJGI260868 thaps1_ua_kg.chr_1000128
|-- RF-1: 2 hits
|-- RF-1 BLAST hits cover ORFs 4-7 of 19
|-- RF-1 sequence reduced to covered ORFs
|-- CF753628.1_RF-1 Similar (e=7.00e-07) to TPSJGI263792_THAPS__TPSJGI263792 thaps1_ua_kg.chr_11a000047
|-- RF1: 10 hits
|-- RF1 BLAST hits cover ORFs 5-6 of 10
|-- RF1 sequence reduced to covered ORFs
|-- CF753628.1_RF1 Similar (e=2.00e-37) to D0NXH1_PHYIN__D0NXH1 SubName: Full=Ubiquitin, putative;
|-- RF2: 10 hits
|-- RF2 BLAST hits cover ORFs 4-7 of 9
|-- RF2 sequence reduced to covered ORFs
|-- CF753628.1_RF2 Similar (e=1.00e-32) to Q00Y36_OSTTA__Q00Y36 SubName: Full=Polyubiquitin (ISS);
|-- RF3: 10 hits
|-- RF3 BLAST hits cover ORFs 2-3 of 4
|-- RF3 sequence reduced to covered ORFs
|-- CF753628.1_RF3 Similar (e=5.00e-40) to Q5CRJ4_CRYPV__Q5CRJ4 SubName: Full=Polyubiquitin with 3 Ub domains; Flags: Fragment;
|-- Peptide ESTLHLVLR found in RF3
|-- Peptide GGGDAQVCAK found in RF3
|-- Peptide GTGTPSRTTTSR found in RF1
|-- Peptide LIFAGK found in RF2
|-- Peptide LIFAGK found in RF3
|-- Peptide TITLEVEPSDSIDNVK found in RF1
|-- Peptide TITLEVEPSDSIDNVK found in RF3
|-- Peptide TLSDYNIQK found in RF1
|-- Peptide TLSDYNIQK found in RF2
|-- Peptide TLSDYNIQK found in RF3
|-- Peptide TLTGK found in RF1
|-- Peptide TLTGK found in RF3
|-- Peptide YSVHSLWML found in RF-3
|-- Removed RF-2 as no peptides match sequence.
|-- Removed RF-1 as no peptides match sequence.
|-- EST gi|37697421 converted into 4 RF: -3; 1; 2; 3;
|-- Peptide ESTLHLVLR found in different RF(s)
|-- Peptide GGGDAQVCAK found in different RF(s)
|-- Peptide LIFAGK found in different RF(s)
|-- Peptide YSVHSLWML found in different RF(s)
|-- 4 of 8 peptides found in RF1
|-- Shares 3 common peptides with gi|261420959_RF2: TITLEVEPSDSIDNVK, TLSDYNIQK, TLTGK
|-- Shares 3 common peptides with gi|261441602_RF3: TITLEVEPSDSIDNVK, TLSDYNIQK, TLTGK
|-- Shares 3 common peptides with gi|37697421_RF3: TITLEVEPSDSIDNVK, TLSDYNIQK, TLTGK
|-- Shares 10 common BLAST hits with gi|261420959_RF2: A7AS38_BABBO__A7AS38, B6A9G6_CRYMR__B6A9G6, D0NTZ3_PHYIN__D0NTZ3, D0NXH1_PHYIN__D0NXH1, Q2VA70_THELE__Q2VA70, Q4N7U9_THEPA__Q4N7U9, Q4UHQ9_THEAN__Q4UHQ9, Q5CKW6_CRYHO__Q5CKW6, Q5CRJ4_CRYPV__Q5CRJ4, UBIQP_PHYIN__P22589
|-- Shares 5 common BLAST hits with gi|261441602_RF3: B6A9G6_CRYMR__B6A9G6, D0NXH1_PHYIN__D0NXH1, Q4N7U9_THEPA__Q4N7U9, Q4UHQ9_THEAN__Q4UHQ9, Q5CRJ4_CRYPV__Q5CRJ4
|-- Shares 5 common BLAST hits with gi|37697421_RF3: A7AS38_BABBO__A7AS38, D0NTZ3_PHYIN__D0NTZ3, Q5CKW6_CRYHO__Q5CKW6, Q5CRJ4_CRYPV__Q5CRJ4, UBIQP_PHYIN__P22589
|-- FIESTA Consensus Sequence: EHUX130kBUD004
|-- Clustered FIESTA Consensus Sequence: EHUX130k01c Similar (e=9.00e-38) to D0NXH1_PHYIN__D0NXH1 SubName: Full=Ubiquitin, putative;


>gi|37697421_RF2: REDUNDANT; 2 peptides (2 Good; 0 Bad).
| > Good: LIFAGK, TLSDYNIQK
| > Top BLAST hits:
|-- RF2 01 [1.00e-32] Q00Y36_OSTTA__Q00Y36 SubName: Full=Polyubiquitin (ISS);
|-- RF2 02 [3.00e-32] Q5CRJ4_CRYPV__Q5CRJ4 SubName: Full=Polyubiquitin with 3 Ub domains; Flags: Fragment;
|-- RF2 03 [3.00e-32] Q5CKW6_CRYHO__Q5CKW6 SubName: Full=Ubiquitin B;
|-- RF2 04 [3.00e-32] Q4UHQ9_THEAN__Q4UHQ9 SubName: Full=Ubiquitin, putative;
|-- RF2 05 [3.00e-32] Q4N7U9_THEPA__Q4N7U9 SubName: Full=Ubiquitin, putative;
|-- RF2 06 [3.00e-32] Q2VA70_THELE__Q2VA70 SubName: Full=Putative uncharacterized protein;
|-- RF2 07 [3.00e-32] B6A9G6_CRYMR__B6A9G6 SubName: Full=Ubiquitin family protein;
|-- RF2 08 [3.00e-32] A7AS38_BABBO__A7AS38 SubName: Full=Polyubiquitin, putative;
|-- RF2 09 [6.00e-32] Q9M3W6_CYACA__Q9M3W6 SubName: Full=Ubiquitin;
|-- RF2 10 [6.00e-32] B7FZS1_PHATR__B7FZS1 SubName: Full=Predicted protein; SubName: Full=Ubiquitin extension protein 4;
| > BUDAPEST Details:
|-- EST Translation: 6 RF [-3, -2, -1, 1, 2, 3]
|-- 36 BLAST hits over 6 RF
|-- RF-3: 2 hits
|-- RF-3 BLAST hits cover ORFs 6-14 of 14
|-- RF-3 sequence reduced to covered ORFs
|-- CF753628.1_RF-3 Similar (e=4.00e-20) to TPSJGI260868_THAPS__TPSJGI260868 thaps1_ua_kg.chr_1000128
|-- RF-2: 2 hits
|-- RF-2 BLAST hits cover ORFs 6-10 of 12
|-- RF-2 sequence reduced to covered ORFs
|-- CF753628.1_RF-2 Similar (e=6.00e-11) to TPSJGI260868_THAPS__TPSJGI260868 thaps1_ua_kg.chr_1000128
|-- RF-1: 2 hits
|-- RF-1 BLAST hits cover ORFs 4-7 of 19
|-- RF-1 sequence reduced to covered ORFs
|-- CF753628.1_RF-1 Similar (e=7.00e-07) to TPSJGI263792_THAPS__TPSJGI263792 thaps1_ua_kg.chr_11a000047
|-- RF1: 10 hits
|-- RF1 BLAST hits cover ORFs 5-6 of 10
|-- RF1 sequence reduced to covered ORFs
|-- CF753628.1_RF1 Similar (e=2.00e-37) to D0NXH1_PHYIN__D0NXH1 SubName: Full=Ubiquitin, putative;
|-- RF2: 10 hits
|-- RF2 BLAST hits cover ORFs 4-7 of 9
|-- RF2 sequence reduced to covered ORFs
|-- CF753628.1_RF2 Similar (e=1.00e-32) to Q00Y36_OSTTA__Q00Y36 SubName: Full=Polyubiquitin (ISS);
|-- RF3: 10 hits
|-- RF3 BLAST hits cover ORFs 2-3 of 4
|-- RF3 sequence reduced to covered ORFs
|-- CF753628.1_RF3 Similar (e=5.00e-40) to Q5CRJ4_CRYPV__Q5CRJ4 SubName: Full=Polyubiquitin with 3 Ub domains; Flags: Fragment;
|-- Peptide ESTLHLVLR found in RF3
|-- Peptide GGGDAQVCAK found in RF3
|-- Peptide GTGTPSRTTTSR found in RF1
|-- Peptide LIFAGK found in RF2
|-- Peptide LIFAGK found in RF3
|-- Peptide TITLEVEPSDSIDNVK found in RF1
|-- Peptide TITLEVEPSDSIDNVK found in RF3
|-- Peptide TLSDYNIQK found in RF1
|-- Peptide TLSDYNIQK found in RF2
|-- Peptide TLSDYNIQK found in RF3
|-- Peptide TLTGK found in RF1
|-- Peptide TLTGK found in RF3
|-- Peptide YSVHSLWML found in RF-3
|-- Removed RF-2 as no peptides match sequence.
|-- Removed RF-1 as no peptides match sequence.
|-- EST gi|37697421 converted into 4 RF: -3; 1; 2; 3;
|-- Peptide ESTLHLVLR found in different RF(s)
|-- Peptide GGGDAQVCAK found in different RF(s)
|-- Peptide GTGTPSRTTTSR found in different RF(s)
|-- Peptide TITLEVEPSDSIDNVK found in different RF(s)
|-- Peptide TLTGK found in different RF(s)
|-- Peptide YSVHSLWML found in different RF(s)
|-- 2 of 8 peptides found in RF2
|-- REDUNDANT: All peptides found in gi|261420959_RF2
|-- FIESTA Consensus Sequence: EHUX130kBUD002
|-- Clustered FIESTA Consensus Sequence: EHUX130k01d Similar (e=9.00e-33) to Q00Y36_OSTTA__Q00Y36 SubName: Full=Polyubiquitin (ISS);


>gi|37697421_RF3: NON-REDUNDANT; 6 peptides (6 Good; 0 Bad).
| > Good: ESTLHLVLR, GGGDAQVCAK, LIFAGK, TITLEVEPSDSIDNVK, TLSDYNIQK, TLTGK
| > Top BLAST hits:
|-- RF3 01 [5.00e-40] Q5CRJ4_CRYPV__Q5CRJ4 SubName: Full=Polyubiquitin with 3 Ub domains; Flags: Fragment;
|-- RF3 02 [5.00e-40] Q5CKW6_CRYHO__Q5CKW6 SubName: Full=Ubiquitin B;
|-- RF3 03 [5.00e-40] A7AS38_BABBO__A7AS38 SubName: Full=Polyubiquitin, putative;
|-- RF3 04 [1.00e-39] D0NTZ3_PHYIN__D0NTZ3 SubName: Full=Ubiquitin family protein, putative;
|-- RF3 05 [1.00e-39] UBIQP_PHYIN__P22589 RecName: Full=Polyubiquitin; Contains:   RecName: Full=Ubiquitin; Flags: Precursor;
|-- RF3 06 [2.00e-39] B7FZS1_PHATR__B7FZS1 SubName: Full=Predicted protein; SubName: Full=Ubiquitin extension protein 4;
|-- RF3 07 [2.00e-39] Q9U6C8_OXYTR__Q9U6C8 SubName: Full=Ubiquitin;
|-- RF3 08 [2.00e-39] Q9U5M1_PLAFA__Q9U5M1 SubName: Full=Polyubiquitin;
|-- RF3 09 [2.00e-39] Q7RHL4_PLAYO__Q7RHL4 SubName: Full=Putative uncharacterized protein PY03971; Flags: Fragment;
|-- RF3 10 [2.00e-39] Q7KQK2_PLAF7__Q7KQK2 SubName: Full=Polyubiquitin;
| > BUDAPEST Details:
|-- EST Translation: 6 RF [-3, -2, -1, 1, 2, 3]
|-- 36 BLAST hits over 6 RF
|-- RF-3: 2 hits
|-- RF-3 BLAST hits cover ORFs 6-14 of 14
|-- RF-3 sequence reduced to covered ORFs
|-- CF753628.1_RF-3 Similar (e=4.00e-20) to TPSJGI260868_THAPS__TPSJGI260868 thaps1_ua_kg.chr_1000128
|-- RF-2: 2 hits
|-- RF-2 BLAST hits cover ORFs 6-10 of 12
|-- RF-2 sequence reduced to covered ORFs
|-- CF753628.1_RF-2 Similar (e=6.00e-11) to TPSJGI260868_THAPS__TPSJGI260868 thaps1_ua_kg.chr_1000128
|-- RF-1: 2 hits
|-- RF-1 BLAST hits cover ORFs 4-7 of 19
|-- RF-1 sequence reduced to covered ORFs
|-- CF753628.1_RF-1 Similar (e=7.00e-07) to TPSJGI263792_THAPS__TPSJGI263792 thaps1_ua_kg.chr_11a000047
|-- RF1: 10 hits
|-- RF1 BLAST hits cover ORFs 5-6 of 10
|-- RF1 sequence reduced to covered ORFs
|-- CF753628.1_RF1 Similar (e=2.00e-37) to D0NXH1_PHYIN__D0NXH1 SubName: Full=Ubiquitin, putative;
|-- RF2: 10 hits
|-- RF2 BLAST hits cover ORFs 4-7 of 9
|-- RF2 sequence reduced to covered ORFs
|-- CF753628.1_RF2 Similar (e=1.00e-32) to Q00Y36_OSTTA__Q00Y36 SubName: Full=Polyubiquitin (ISS);
|-- RF3: 10 hits
|-- RF3 BLAST hits cover ORFs 2-3 of 4
|-- RF3 sequence reduced to covered ORFs
|-- CF753628.1_RF3 Similar (e=5.00e-40) to Q5CRJ4_CRYPV__Q5CRJ4 SubName: Full=Polyubiquitin with 3 Ub domains; Flags: Fragment;
|-- Peptide ESTLHLVLR found in RF3
|-- Peptide GGGDAQVCAK found in RF3
|-- Peptide GTGTPSRTTTSR found in RF1
|-- Peptide LIFAGK found in RF2
|-- Peptide LIFAGK found in RF3
|-- Peptide TITLEVEPSDSIDNVK found in RF1
|-- Peptide TITLEVEPSDSIDNVK found in RF3
|-- Peptide TLSDYNIQK found in RF1
|-- Peptide TLSDYNIQK found in RF2
|-- Peptide TLSDYNIQK found in RF3
|-- Peptide TLTGK found in RF1
|-- Peptide TLTGK found in RF3
|-- Peptide YSVHSLWML found in RF-3
|-- Removed RF-2 as no peptides match sequence.
|-- Removed RF-1 as no peptides match sequence.
|-- EST gi|37697421 converted into 4 RF: -3; 1; 2; 3;
|-- Peptide GTGTPSRTTTSR found in different RF(s)
|-- Peptide YSVHSLWML found in different RF(s)
|-- 6 of 8 peptides found in RF3
|-- Shares 5 common peptides with gi|261420959_RF2: ESTLHLVLR, LIFAGK, TITLEVEPSDSIDNVK, TLSDYNIQK, TLTGK
|-- Shares 5 common peptides with gi|261441602_RF3: ESTLHLVLR, LIFAGK, TITLEVEPSDSIDNVK, TLSDYNIQK, TLTGK
|-- Shares 3 common peptides with gi|37697421_RF1: TITLEVEPSDSIDNVK, TLSDYNIQK, TLTGK
|-- Shares 5 common BLAST hits with gi|261420959_RF2: A7AS38_BABBO__A7AS38, D0NTZ3_PHYIN__D0NTZ3, Q5CKW6_CRYHO__Q5CKW6, Q5CRJ4_CRYPV__Q5CRJ4, UBIQP_PHYIN__P22589
|-- Shares 1 common BLAST hits with gi|261441602_RF3: Q5CRJ4_CRYPV__Q5CRJ4
|-- Shares 5 common BLAST hits with gi|37697421_RF1: A7AS38_BABBO__A7AS38, D0NTZ3_PHYIN__D0NTZ3, Q5CKW6_CRYHO__Q5CKW6, Q5CRJ4_CRYPV__Q5CRJ4, UBIQP_PHYIN__P22589
|-- FIESTA Consensus Sequence: EHUX130kBUD001
|-- Clustered FIESTA Consensus Sequence: EHUX130k01a Similar (e=4.00e-40) to Q5CRJ4_CRYPV__Q5CRJ4 SubName: Full=Polyubiquitin with 3 Ub domains; Flags: Fragment;


>gi|37697458_RF3: REDUNDANT; 3 peptides (1 Good; 2 Bad).
| > Good: VAVTGAGGQTGQHAFR
| > Bad: AGRDCAER, GTNAATARGR
| > Top BLAST hits:
|-- RF3 01 [7.00e-07] TPSJGI32845_THAPS__TPSJGI32845 e_gw1.3.574.1
|-- RF3 02 [7.00e-07] B8BY32_THAPS__B8BY32 SubName: Full=Predicted protein; Flags: Fragment;
|-- RF3 03 [7.00e-07] B5Y5M0_PHATR__B5Y5M0 SubName: Full=Predicted protein; Flags: Fragment;
| > BUDAPEST Details:
|-- EST Translation: 6 RF [-3, -2, -1, 1, 2, 3]
|-- 3 BLAST hits over 6 RF
|-- RF-3 removed: lacking BLAST hits.
|-- RF-2 removed: lacking BLAST hits.
|-- RF-1 removed: lacking BLAST hits.
|-- RF1 removed: lacking BLAST hits.
|-- RF2 removed: lacking BLAST hits.
|-- RF3: 3 hits
|-- RF3 BLAST hits cover ORFs 3-3 of 4
|-- RF3 sequence reduced to covered ORFs
|-- CF753665.1_RF3 Similar (e=7.00e-07) to TPSJGI32845_THAPS__TPSJGI32845 e_gw1.3.574.1
|-- Peptide AGRDCAER found in No RFs
|-- Peptide GTNAATARGR found in No RFs
|-- Peptide VAVTGAGGQTGQHAFR found in RF3
|-- EST gi|37697458 converted into 1 RF: 3;
|-- 1 of 1 peptides found in RF3
|-- REDUNDANT: All peptides found in gi|261426707_RF3
|-- FIESTA Consensus Sequence: EHUX130kBUD186
|-- Removed by MinPep filter


>gi|51532098_RF-3: NON-REDUNDANT; 5 peptides (5 Good; 0 Bad).
| > Good: EFALY, FIPGTLDKLR, SLQLVR, VPVPGKEFALY, YTIAPSILSADFAR
| > Top BLAST hits:
|-- RF-3 01 [2.00e-93] D8LBH8_ECTSI__D8LBH8 SubName: Full=Ribulose-phosphate 3-epimerase;          EC=5.1.3.1;
|-- RF-3 02 [3.00e-91] TPSJGI6803_THAPS__TPSJGI6803 fgenesh1_pg.C_chr_7000186
|-- RF-3 03 [3.00e-91] B7FRG3_PHATR__B7FRG3 SubName: Full=Plastidic ribulose-phosphate 3-epimerase;
|-- RF-3 04 [3.00e-91] B5YMI7_THAPS__B5YMI7 SubName: Full=Putative uncharacterized protein;
|-- RF-3 05 [7.00e-90] B8BWB1_THAPS__B8BWB1 SubName: Full=Predicted protein;
|-- RF-3 06 [2.00e-89] TPSJGI32924_THAPS__TPSJGI32924 e_gw1.3.559.1
|-- RF-3 07 [4.00e-86] Q2IA14_PAVLU__Q2IA14 SubName: Full=Chloroplast ribulose phosphate epimerase; Flags: Fragment;
|-- RF-3 08 [4.00e-54] A4RYP4_OSTLU__A4RYP4 SubName: Full=Predicted protein;
|-- RF-3 09 [5.00e-53] B0M0U4_PORYE__B0M0U4 SubName: Full=Ribulose-phosphate 3-epimerase;          EC=5.1.3.1;
[truncated: 71,023 more chars]
