# Supplementary material for: Responses of the Emiliania huxleyi Proteome to Ocean Acidification
Source: PLoS One. 2013 Apr 12;8(4):e61868. doi: 10.1371/journal.pone.0061868 (PMC3625171; doi:10.1371/journal.pone.0061868)
Supplement: Data S1 — Output files from BUDAPEST analysis. (ZIP) [file pone.0061868.s001.zip › BUDAPEST data/EHUX130k.est.fas]

>gi|208655316|gb|GE212711.1|GE212711 CUPO892.rev CUPO Emiliania huxleyi CCMP1516 F/2 phos starved media L Emiliania huxleyi cDNA clone CUPO892 3', mRNA sequence
GCAGCTCCACTCTCGGTTATGCTGCGGCTCGCCGCGGCCCGCTCGTCGCGCGCGGCGCTGCCGCTGCGCCGCGTGCGCGGGATGTGCGCGGTCGCCGATCCGGACAAGATTGTCAAGGATCTGGACGTTGCGATCACCGACTTCACCACAAAGATGGAGAACCCGCCGCCGCCGCCAGACTACACCGTCGCCCAGATCCAGGCAGATGCGGAGACCGGCTCCATCAACGTGAGCAAAGTCGGCGAGATCTTCGGGTCGCACGAGCCGGAGCAGCGCAAGATCATGATGACGATCGCGTCGCGCATCAACGAGCTGGCGAGGGGCATCCAGGACACCAAGGTCGAGTCGATCGACTGGGACATGTGGACGGAGCGGTACACGTCAATTGGGATGGGCGAGTTCATCGAGAAGTTCAAGGCGGACGCCCTCGCC
>gi|208654512|gb|GE207623.1|GE207623 CUPO3318.rev CUPO Emiliania huxleyi CCMP1516 F/2 phos starved media L Emiliania huxleyi cDNA clone CUPO3318 3', mRNA sequence
GCAGGCGGCAGCCGCGACAGCGGCGGCGACGACCCGGTGGAGCGCATCATGAGGGAGGCTCCGCCCGACCAAATGCTGGCGTCCGTGCGCGACCTCCCGTTCCCCAAGGGCCACCCGATGCTTGCCCGCTTCGCTGACGCTCTGGAGGCTGAGTACGTGCAGCGGCGGGGCCCGATGGTCGGCAACTTTCTGGACGGGCTCTCGGAGGCGCGGGACATGCCGGGCGTACGGCCCGATGACTTCAATGAATGGGTGGCGTGGGTCGAGGCGCTCATCCGCGTGTCGTACGAGCAGCGGCGGGGCATCATCACCATGGATCAGCTGCGGGCCGAGTGGGGGCTCGCGCAGGCGGCCGGGTATGCTCACGCGCAGCCGGCCACGGCCGTGGCGCAGCCGGCCACGGCCGTGGCGCAGCCCGCCTACGCGCAAGCCGGCCCGGCTGTTGCAGTTGCGACGGCCGTGCCCGCCGGCGGTTACCCTCAGGCGACACCGGCGGGGGCCTCAGCCTACCCACAGGCTGTCCCCGCCGATCCGCAGGGTACACCTGCGGTGGCCACGGCTGTGGCCTACCCGGCATAGAGAGGTCGTGTGTGCAACCTGAAAGAGGTTGTGACACGATCGAGCAGTTGTGGTTGTGACGGCAGCACTGTGCCTCTTCAGGCAGATGGTTTCGGCGTGGCCCTCTCTGTGCTCCGTCGCCGGTGTATTGCCGGCGCGTGTAGGCTCTCTCCGCGTGACCTCTCCCACCTTCTCTCTCTTGAGTCTTGCCCANGGTGGA
>gi|208654488|gb|GE207092.1|GE207092 CUPO2927.rev CUPO Emiliania huxleyi CCMP1516 F/2 phos starved media L Emiliania huxleyi cDNA clone CUPO2927 3', mRNA sequence
AAGGCCATCTGGCTCGACTACGGCTGCGAGCGGCGCGGACGATTCGTCAACCTGCTCAACAAGGACGGCTCCAAGAAGACGGAGTGCGGCATCCACGTGGCGGGCGCTGAGAAGACGTTTGACCGCGACCTGTGGGACACGTCCAAGGCGGTGCAGACCCTCGCCGCGCCCTCCGACGTCGAGTCGCTGACCGCGTCGGGCAAGGAGGCTGTGGTGGTCGTGTACGCCCCGTGGTGCCAGTTCTGCCAGGCGATGGAGGAGGAGTACGACAAGCTCGCCGACGCGTCGGGCCTGCCGGTGTACAAGTTCCGCGGCGACGAGGAGCGCGAGTTCGTCAAGGCCAACCTAAACACGCAGTCCTTCCCGACCATCAACTACATCGACGCGTCCGGCAAGGCCATCAAGTACGAGTCCGAGGACCGCTCCGTCGGCGCGATGGCCGAGTTCGCGAAGAGCGGCGGCAAGGTCGCCGCCTGAGCAGCAGCTGCTCGCCGCGCCCCGCCCTGCCCCGCGCGCGCGGGACAGAGCCCGAGACCCCGGTCCTCGCTGGCGCGCGCGGTGTCGGGCGCAAGAAGAAAGCGCGCTCGCGCGGACGGCGGACCACAATTATAGGCTCGGCCCGCAAACGCCTAATGGTCTCGTTGATGTTTGTACCTCGGTGTTGAACGACCTCTCCATACCCCTGTGTCGGTCTGTGTGATGATTCTGAGTAAGGTGTAAGCGAGTCTCTNCACAAATATTAGC
>gi|208653819|gb|GE206696.1|GE206696 CUPO2653.rev CUPO Emiliania huxleyi CCMP1516 F/2 phos starved media L Emiliania huxleyi cDNA clone CUPO2653 3', mRNA sequence
CAAGGCGGCCGTTGCCGTCGACTCTGCCGTAGCGATGGTCTCCGACATCTCCGCGGCGGGCAAGGCGAACGCGGTCGCCGCGGCGACCAACGCCGCGGCTGGCCTCTCCTCCACCACAAACAGCTGGCGCATCGAAGAAGGCGCCGCGTCTGAGGCGCCCGCCGCTGAGGCGCCGGCGGAGAAGGTTGGCTGGATGCCGTTTGCGCAGACGGGCGCCGAGACGGGCGCGGGGTTCGCCGCGCAGGGGCTCGACACCGGCTTCCGCTTCTTCACGGACCCGAGCTTCGACTTCCAAAAGGAGGGGCAGGCGTACCAGGCGTCCTCCAAAGCCACCGCGGACAAGTTTGCCTCCATCCAGTTCTCGGAGAATGCCACCGTCGGCGACGCCTCCGCCTCCGCCGCCTCGTTCGTCGCCGCAAAGTACGCCGAGCAGCAGGCCGCCAAGCAGATGGAGAGCGAGGCTGCGGCAAGCGTCGCGTCGGAGGCGTCGCTCAAGCTCGCCGCCGCCGCCACCGCCACGCCCAGCCGCGCGCAGCCGGCCGCGGCGGCNGGCGTGGTGGCGGCGGCGCTCGCCGCTGTGGCTGTGGGCGTTGCCCTCCGCCGGCGTCGCGGCGCGGCGAACGCGGGAGATCCCGCGGCTGCCCCCGCGCTCATGGTGTGAGAGCTCTGGCTGCACTCGCCTA
>gi|208653511|gb|GE209560.1|GE209560 CUPO4698.rev CUPO Emiliania huxleyi CCMP1516 F/2 phos starved media L Emiliania huxleyi cDNA clone CUPO4698 3', mRNA sequence
CAATTCTGGAGAGGCGTGCATCTCTTCCATGCTCTCCCTGCTCGCTTGCTCCTCCACCGCGCTGACGCTCCCGCAAGGCGACGCCGTCACGACGAGGCGCGCCGCCGTCGCCGGCGCCTTCACCACCGCCTTTGCTGCCGCCTCGCCGGCGCTGGCCGCCAATCCGATCTGGAAGCCCTACCCGAGGAAGCAGGGCCTCGCGAGCGACGTGCCAAAATCCGTGCAGAAGGGCTGCAAGGTGGACAAGCCGTGCTCGAAGGGCGCCGCTTTCCCGCTGTCCGACACGGACGCCGGCGCCCGCTACGCGTACCACATCAAGGCCAAGTGAGCCGCCCGACGCGCCCTTGGCGCGGGCCCCGCTGCGTCCACCGCCGCTGCCAAGCACGGCACGCGGTTCTGGGATCACGGGCTCGCGCTCTGGGCGCACAAACGGGTTGAGTCTGCTTTCCCTTTTGCGCACTGCCCGCAGAGCCGCACTTTTCCCCTGCACTTTTGGGTGTGTATGATGGGTCGCCGGTGCGTCATGCTGTGTGGGGAGCGTAGCCGCGACAAATATGTGCTCATGAGAGAAAAAAAAAAAAAAAAAAA
>gi|208651886|gb|GE205855.1|GE205855 CUPO2038.rev CUPO Emiliania huxleyi CCMP1516 F/2 phos starved media L Emiliania huxleyi cDNA clone CUPO2038 3', mRNA sequence
CAAGGGCAGATATGGTTGCCAAGAAGAAGGCTCCGCCCAAGAAGGCCGCCAAGGCGCCCGCCAAGAAGGCTCCGCCGCCGAAGAAGGCGCCCGTGAAGAAGGCGACGCCGCCCAAGAAGGCGCCCGCCAAGGCGACGCCCAAGAAGACCATCGCAAAGCAGAAGCTCGTCAAGGTGCCGGTCTCGGCGCTGGCGGAGCGGAAGAAGGGGGGCGGGCGGAAGAAGGTGGAGAAGAAGGTGTTCGAGCCCGAGGAGAAGCCGGCGCAGAAGCGGGCCGCGAGGGCGCCGCCCAAGCCCGCCGTCGCCGCGACTTCTGGTGGCAAGTCGACCAAGGCGACGCTCCGAATGGTCGTCAAGCTGCTGACAGATCTGATCGAGACGCTGTAGGGGGGGGGGGGGGGGGGCTCCTCGGGGCGGCTATTTAGGGGGGGTCGCGCCGAGCCACTTTTTTTTTCCCCCTGGGAGGAACCCGGGTCGGCCCGCGCGCAATTTGCCCCCCGAGGCGATTTTGCCCCTTTTTCTGGAGGCAGGGGCGGTGTCTGCGGTTGCCGCACCAGGGTTGTCCTGCCCTGCCCCGCTCCGGGGGGCGAACCCCCGCGTCGGAACTGTAGTC
>gi|208651291|gb|GE210005.1|GE210005 CUPO5008.rev CUPO Emiliania huxleyi CCMP1516 F/2 phos starved media L Emiliania huxleyi cDNA clone CUPO5008 3', mRNA sequence
CTCTATCACTGCATACTGCCAAGCCTCTTCGAGTCTCCACGCCGCCGAATGCGCTCCTTCCTCCTCGCCCTGTTCTGCTTGCTATCCCCGGCTGCTGCGCTGAGGGCGCCCGCTCGCGCGCCCGGCGCGCTCTCGCTTGCTTCCGCGCCGCCCGCCGCGGTCCGTGCGACCGCGTCGCCCTCCATGGCCTTGCCGTCCTTTGCCGACGCCAAGGGCCTGACCGAGGAGGAGCTGCTGCAGGAGATCTCCAACGCGAAGAAGGAGCTCTTCATGATGCGCAAGAATGTCAAGACGCGGCAGCAGGTCAAGCCGCACCTCTTCACGCACACGAAGCACCGCGTGTCGCAGCTCCAGACGCTTCTCGCGCAGCGGCAGGCGGCGTGAGCTGATCTCCTCGTGTATGGCTCGTCGAAGCTGGCTCGTCGACTGGCTCGTCGAAGCCCCGTCCGCGCAACACAGCGATCTGTGGATATACATCGCCATCGGATTCCAATCCGCAGGTGGTAGACAGCTGCTGCGGTGACGACGACTTTGTTTGATGGGGAGGTGGCTGGAGGAAGTGTAATAAAAAGAGAAAACAAGACGCANAAAAAAAAAAAAAAAAAAAAAAA
>gi|208651140|gb|GE205499.1|GE205499 CUPO1777.rev CUPO Emiliania huxleyi CCMP1516 F/2 phos starved media L Emiliania huxleyi cDNA clone CUPO1777 3', mRNA sequence
CCGTCGACTCTGCCGTGGCGATGGTCTCCGACATCTCCGCGGCGGGCAAGGCGAACGCGGTCGCCGCGGCGACCAACGCCGCGGCTGGCCTCTCCTCCACCACAAACAGCTGGCGCATCGAAGAAGGCGCCGCGTCTGAGGCGCCCGCCGCTGAGGCGCCGGCGGAGAAGGTTGGCTGGATGCCGTTTGCGCAGACGGGCGCCGAGACGGGCGCGGGGTTCGCCGCGCAGGCGTACCACACGACATACCCCCGACACGCCCACGACGCGCCCACGACACGTCCACGACCCGCAACGTGACCCCCCCGGGGACACGCCCGCCACACGTTCTTGCGACACGCCCACGACGCGTCGGCGCCTCAACGTCGGCGCCTCGGCCCGCGCAGGGGCTCGACACCGGCTTCCGCTTCTTCACGGACCCGAGCTTCGACTTCCAAAAGGAGGGGCAGGCGTACCAGGCGTCCTCCAAAGCCACCGCGGACAAGTTCGCCTCCATCCAGTTCTCGGAGAATGCCACCGTCGGCGACGCCTCCGCCTCCGCCGCCTCGTTCGTCGCCGCAAAGTACGCCGAGCAGCAGGCCGCCAAGCAGATGGAGAGCGAGGCTGCGGCGAGCGTCGCGTCGGAGGCGTCGCTCAAGCTCGCCGCCGCCGCCACCGCCACGCCCAGCCGCGCGCAGCCGGCCGCGGCGGCGGGCGTGGTGGCGGCGGCGCTCGCCGCTGTGGCTGTGGGCATTGCCCTCCGCCGGCGTCGCGGCGCGGCGAACGCGGGAGATCCCGCGGCTGCCCCCGCGCTCATGGTGTGAGAGCTCTGGCTGCACTCGCCTA
>gi|208651028|gb|GE206050.1|GE206050 CUPO2171.rev CUPO Emiliania huxleyi CCMP1516 F/2 phos starved media L Emiliania huxleyi cDNA clone CUPO2171 3', mRNA sequence
CACGCTCGCGCTGCTCGTCGCCTCCCTGTGCGGGGCGACCGCCTTCGTCGCTCCGGCGGCGGCGCCGCTGCAGTCAGTCTCGCGCTGCGCGTCCCCCGCCATGATTAGCCATGGCAAGGGGTTCCGCAAGCTGAACAAGCCTGCGGACCAGCGCAAGGCTCTGCTGCGCTCGCTCACGACCGAGCTGATCCGCCACGGCAAGATCCAGACGACGCTCGCGCGGTGCAAGGAGGTCCGCAAGACGGCAGACCACATGATTACCCTCGCCAAGGACGGATCGCTGCACGCGCGCCGGCAGGCCCTCGGCTACATGTACGACAAGCAGCTCGTCCACTCCCTCTTTGAACTCGCCCCCGACCGCTACGCTGAGCGGGAGGGCGGCTACACGCGAGTGCTCAAGGACGGCTTCCGCAAGGGAGACAACGCGGAGATGGGAATCATCGAGCTGGTCTGAGGTGCGGGGCTGCGGCGGGGGCAGGCATGCGTGTGTACCCTTCTCCTCGGCTGGTGTGAACCGAGTGTGCTCCCTCTTCTCTTTTGCCTTCGGATTCGCATTCGGTTTTGTGCCACTCTTGTTCTCTTCGCTGCCCGACATCGATCGCGTTGATTCTCGTGGTTGTGGTTCTAAGAGAGTAGAGACTAGAGTCTAAAAAAAAAAAAAAAAAAAAAAA
>gi|208650325|gb|GE205724.1|GE205724 CUPO1944.rev CUPO Emiliania huxleyi CCMP1516 F/2 phos starved media L Emiliania huxleyi cDNA clone CUPO1944 3', mRNA sequence
CGCTGGTCGGGCTTGCCCACTGGGCTCGCCTCATCTCCGCCCGCACCGTGATGCGCCTGCTCCGGCTCGCCTGCCTCGCCCTCGCTGTGCACTCGAGCCGTGCCCTCCGCCTCGTGCCCACGGAGGGTCGCAGGGCCGCGCTCGGAAGGGGCGTGGCCGCCGCCGCCGCCTCTGCTGCCGCCGCCTCAGCCGCCGCCACTGCCGCGCTGCGCCCAGCCGCCGCGTTGGCGAGCACAGCGGCGGAGTTGACTGGCGTGCAGGCTGGATTCGACGAGGCCGCGGAGAAGCGGGCAAGGTACCAGGCGATGCAGAAAGACTACAAGAAGGCGTGGCGCAAGCAGCTGTCGAACCTCGAGTTTTCCGACTCGGACGGCGAGGCGCTCGAGGCGATCAAGGCGATCATCAAGCTCATCCGTGAGCACGGCAACGAGATCCCGCAGGGCGTCCGCAAGCAGGACCTCGACCAGGTCTACAAGCGCGTGCAGCCAAACCTTTCCAAACCGGTGCGGATGGCGTTCCTCGATCTCGACGGCCTCGTCCAAAAGGCCGTCACCGTCAAGGACTTGCGCGCGGACGAGTGATACGAGTGAGGCGCAC
>gi|208649890|gb|GE209631.1|GE209631 CUPO4747.rev CUPO Emiliania huxleyi CCMP1516 F/2 phos starved media L Emiliania huxleyi cDNA clone CUPO4747 3', mRNA sequence
ATGGTGTTTCGGGGGCACCTCTCGCTGCTGCTGCCTTGCTTGCTGCTGGCCGGCTCCTGCTCCGCGCTGCGAGCGGTGGGTCCGCGCGCGCCGACTGCTGCTGCTGCCTCTGCGGCCATCTCGCGCAGCGTCGCCCCGCGCGCCAGCGGATCGAGCGTGGTCGACATCTCGTCGAAGACTGAGTTTGAGGCGGTGCTCGACAACGCCGGCGACGCGCTCGTGGTGGTCGACTACTCCACGTCGTGGTGCGGCCCGTGCAAGATCATCGCGCCAAAGTACGACGAGATGAGCGAGAAGTACACCAACGTCAAGTTCCTCAAGGTGATGGGCGATGCGTCACCAGAGGCGGATCAGCTGATGCGGTCACAGGGCGTGCGGGCGCTTCCGTCCTTCCACTTCTGGAAGGGGAACAAGAAGCTGGAGTGCGGCATCTCGGGCGCCAAGGTGCAGCAGCTCATCGACGCCATCGAGGCAAACATGTAGCGTGGGCCCGCCGGCGGCGAACCGCCTCCACGCCCTGCCCGTGGCGGCGACCTCCTGGCGAAGCTTGGGGCGCGGGCGGNGTGGTGGGGGGCGTGTCGCCGCCCGCGCCCGCATCGCTGGTGTGCGGGTGCGAGCTTGCGCGCGGCGGGGCCACGCCATGGCTGANGTAGCTGGATAATCGCTCGCAGACCGAGACCCGTGCGGCTTTTCTTTTGAGGTGGG
>gi|208649719|gb|GE206561.1|GE206561 CUPO2555.rev CUPO Emiliania huxleyi CCMP1516 F/2 phos starved media L Emiliania huxleyi cDNA clone CUPO2555 3', mRNA sequence
CGACAGATGGCTGCTCGTCGCCTCGTGCCGCTGCTCGACCGTGTGCTCGTCCAGCGCATCGAGCCGCCGACCAAGTCGATCGGCGGTGTGCTGCTGCCCGAGTCGACGCAGAGCAAGCTCAACGAGGGCGTGGTGATTTCGGTGGGGCCGGGCCGGCGGGACAAGGAGGGCTCGCTGCTGCCGATGGGCGTCAAGGTCGACGACAAGGTGATGCTGCCGCAGTACGGCGGCAACGAGGTGACGCTGGGCGACGAGGACTATGTGCTCTTCCGCGACGAGGACATCCTGGGCGTGCTGGCGGACAAGTAGGCGGCGGGCAGAGCGTACCGCCGTGCAGTCCCCGCCAGCGGCCTTCCACCTCCGACGGCCGGCCTGCATGGGGCTTCTCCGCTCTCCTTGGCGCCGCCGCCGCCGCGCTGTGCGCCGCCCGGGCTCGCTTTGGCCCTTCGCCGCGTTGGCCCCACGCCGCTCGTAGATCGNGAGGAGGGGGATGGGCAGGGAAACGTGCGGGTGCCGGCGTGTATTCGACGATNTGCCGTGCGTATGTGTATCTCTGAGAGCGCACACGCGGGATCCTCTCTCCCCGCGTGTTCGTGCGC
>gi|208649263|gb|GE205294.1|GE205294 CUPO1637.rev CUPO Emiliania huxleyi CCMP1516 F/2 phos starved media L Emiliania huxleyi cDNA clone CUPO1637 3', mRNA sequence
CTTCTGGCTTCTCTCTCAGATACATGCTTGCCGCCGCCACCGTCGCTGCTTCTGCGCTCGTCTGCTCGCCGGGCCTGACGCCCATGGCGGTGCAGGTCCGCGCGCCGGCGCCGGTCGTCATGGCTGCCGAGACCTCGCGCCGCGACCTCCTCTCGACCGTCGCGGCGGCGGGCGCGGCTGCGCTCGCCCCAGCGGCCGCCTTTGCGGATGGCGCTGCGTCGAAGAACACGCGCGAGAAGGTCTTCATCCAGCAGGGCTCGCGTGTGTGGCGTTTGCAGAGCGCCGACGCCGCGACGATTCTCTCGGAGAAGAATGCCTTCAAGATCTTTGCGGAGGGCGCCTACGCCGGCCTCAAGGAGAAGAAGCCCCTCTCCAAGGAGCTGAACGCGCTGGGCGACAAGGCGGTCAAGGCGGCCAAGGCGGGCGACTCGTCGGGAGCGCAGGCGGCCGTCAAGGAGTTTGTGGCGCTGGCGAAGATCACCAAGGAGCAGGACACGGTCAAGGGCGGCTCCTTCAACCCGAAGCAGCGTCGCAACGCGGGCGACCCGCCGACGGAGGCGATCGAGGGTCAGATGGGCACCGAGGTCGGCGCGCTGTACGGCAACATGAAGCTCAAGTAGACTGCCCGACCGGCCGACCGGCGGCCGATGGGCGCGGCGTGGACAGCCGCGCCGCGGCCGGCGTATGCCAAACGGAAGAGAGTGAACGCGCAGGCAGAGATGAGTGCCGCGGCACAGCCCCGCGGTGCGACTGTGGTTAGCCTACGAACGAGTCGTGGCGACTCCCTTTCTCAGTGACAGTGTTCGGCTGGTTCGGCCCTCGCCGCTCGCCCCGCTCTCGTGTGTGCCTCTCCGGCCTACACGCTCCAG
>gi|208647101|gb|GE203626.1|GE203626 CUPN520.fwd CUPN Emiliania huxleyi CCMP1516 F/2 phos starved media M Emiliania huxleyi cDNA clone CUPN520 5', mRNA sequence
CGAGGGGTCGAGAAGCATGCTGCCGCTACGAAGGGTCCTGCTGGCGCGTCGCCTGCCCCTGCCCTCGCAGTCGGCGGAGGCCTTGATGCTCGCGCGGCACCGCGGCGCCGCTGGGGGGTGGGCACGCACCTTGTGCGCCAAGGCCGAGGCCAAGCCGGAGGCCGCGGCCGAGCCCGCTGCGGATGCGGCAGAGGCGGAGGCTGCGCCGGGGACGTCGGAGGGCACCGACGGCGACGCCGCGCGGGTCGCGGAGCTCGAGGCGCAGCTGAGCGAGCTCGACGAGCAGCTCAAAGCGAAGCACGACCAGGTGCTGCGCGCGCTCGCTGAGGCGGATAATGCGCGGCGGCGAGCGGCGATCGACGTGGAGAACGCGAGCAAGTTCTCGGTGGGCGGCTTCGCCAAGGACCTTCTTGACGTGGCCGACAACCTCGGGCGCGCCGCCGATGCGGTGCCCGCCGAGCTGCGCGACTCGGAGGAGGCGCCCGTGCTGAAGAACCTGTACGAGGGAGTCGTCCTCGTCGACACGGTCCTGCACAAGGTCTTCTCAAAGCACGGCCTCACCAAGATTGAGCCGCTCGGAGAGAAGTTCGACCCGAACTTCCACAACGCCATGTTCGAGGCGCCAGACCCGACCAAGGAGCCAGGCACCGTCATGCACGTCGCCTCGCCCGGCTACGTGATGCACGACCGCTGCCTGCGCGCCGCCGGAGTCGGCGTCGTGCAGAAGCCCGCCTGAGGGGCGCACCGCGGGCGGCGGCCACCCGCCAAGGGGCGCGCGGGGGTGG
>gi|208641038|gb|GE194648.1|GE194648 CUPI3469.fwd CUPI Emiliania huxleyi CCMP1516 F/2 phos starved media H Emiliania huxleyi cDNA clone CUPI3469 5', mRNA sequence
AGGCTCCGCCGCCGCGTCGTCGCCCTCGGCGGCAGGCGCCGGCTCCGCCTCTACCGGCGCGGGCGAGGGCGGTGCAGCCTCCACCTTGGGCGCCGGCTTGGGCTTCCGCATGATGGGGTTGCACACGCCCTCCAGCGCGCTCGCCTTGGCCGTGATCTCGGCCGATTTGATGGGCGCGTCTGCGGTGGCGGGGCTCGCTGCCAGCTTCGCCTCCGCCTCCGACAGCCACGCCGTCGCCGCCTCCACCTCGGCCGCGACCTTGGCCTTGTCGTCCGCCTCGATGTGCGCGTACGCCTCATCGGAGCTGCCCACAAACTCGGAGAAGCGCGCGAGCGCCTTGCGCAGCTCGCCGATCGCGTCGGGCCTCAGGTCGGCCTCGCGCGCGCGCGCCTCGATCGGGCCGCACTTGTCCATGATTTCGGCGTACTTTGCGTCGTAGACCGACTTCTCCACGTCCATGCCGTCCTCGTACAGCCAGTCCTCGAGCGAGGTCAATAGCGCCATGAGAGGCGACTTCTCGTCCTCCGTCGAGAAGGCAGAGAGCGAGGTGCTGAGCTTGTCCCTCATCGAGTAGATCGTCTCCTCGAGCTGGTTCATCGCGTCCGCCTTCTCCTTGATGCGCTTGTCCTCGATCGCCATCTTCCCCTCCTCCTCCTGCGCCTCCATCAGCTCCTGCGCGCTCATGCCCACCGACTTTGCCTCGCTCACCGTCACCGGGATCCGCTTCACCTTCTTCGACCGCTTCTTCTCCTCGGCCGGGGCC
>gi|208639276|gb|GE193757.1|GE193757 CUPI2841.fwd CUPI Emiliania huxleyi CCMP1516 F/2 phos starved media H Emiliania huxleyi cDNA clone CUPI2841 5', mRNA sequence
CTATCAATTTTTTCTCACTGGCATAAATGCATATTAAAGCCACGCCCCCTAGTGGAAACCACCGCATCACCTCCGACCTTGATCGATCGAGCAGCAACCGGCTAGGCCTCTTTCGCCGCTCGCGCACGCACGTGCCGCGCGTGCTCAGCCTCCACCGCAGCGCCGGGGCAACTCCCCGTGCCGCGCCCCCAGAATGCGTCTGGATCATTAGTCGACGTCCATATCCGCCCCCGCAGGCGGCGGCGGCGCGGCCGCAGGCTCCGCCGCCGCGTCGTCGCCCTCGGCGGCAGGCGCCGGCTCCGCCTCTGCCGGCGCGGGCGAGGGCGGTGCAGCCTCCACCTTGGGCGCCGGCTTGGGCTTCCGCATGATGGGGTTGCACACGCCCTCCAGCGCGCTCGCCTTGGCCGTGATCTCGGCCGATTTGATGGGCGCGTCTGCGGTGGCGGGGCTCGCTGCCAGCTTCGCCTCCGCCTCCGACAGCCACGCCGTCGCCGCCTCCACCTCGGCCGCGACCTTGGCCTTGTC
>gi|208630256|gb|GE187360.1|GE187360 CAIA445.rev CAIA Emiliania huxleyi CCMP1516 day 7 post innoculation M Emiliania huxleyi cDNA clone CAIA445 3', mRNA sequence
CACCATCATTTTTTTTCTCACTAGCATAAATGCATATTAAAGCCACGCCCCCTAGTGGAAACCACCGCATCACCTCCGACCTTGATCGATCGAGCAGCAACCGGCTAGGCCTCTTTCGCCGCTCGGGCACGCACGTGCCGCGCGTGCTCAGCCTCCACCGCAGCGCCGGGGCAACTCCCCGTGCCGCGCCCCCAGAATGCGTCTGGATCATTAGTCGACGTCCATATCCGCCCCCGCAGGCGGCGGCGGCGCGGCCGCAGGCTCCGCCGCCGCGTCGTCGCCCTCGGCGGCAGGCGCCGGCTCCGCCTCTACCGGCGCGGGCGAGGGCGGTGCAGCCTCCACCTTGGGCGCCGGCTTGGGCTTCCGCATGATGGGGTTGCACACGCCCTCCAGCGCGCTCGCCTTGGCCGTGATCTCGGCCGATTTGATGGGCGCGTCTGCGGTGGCGGGGCTCGTTGCCAACTTCGCCTCCGCCTCCGACAGCCACGCCGTCGCCGCCTCCACCTCGGCCGCGACCTTGGCCTTGTCGTCCGCCTCGATGTGGGCGTACGCCTCATCGGAGCTGCCCACAAACTCGGAGAAGCGCGCGAGCGCCTTGCG
>gi|208629228|gb|GE184499.1|GE184499 CAIA1718.fwd CAIA Emiliania huxleyi CCMP1516 day 7 post innoculation M Emiliania huxleyi cDNA clone CAIA1718 5', mRNA sequence
CGAGGCGCTCAAGCAGGAGCTCCGCGTGCGCGAGGCGGAGCAGCGCGCCGCGGAGAAGGCGGCGGCGCAGGAGCGCGCCGCGGCCGAGCGGGCGGCCGCCGAGGAGGAGCGCGCCGCGCAGGCCGAGGAGCAGCGCGCGGCGGCGGCGGCGGCGGCCAAGCAGGCGGCGGTCAAGCAAAAGTCGTCGGGCGGCGGCATCGGCGCCGCCATCAAGGGGGTGGTGCAGCCGCTGCTCATCGGCGCCGGCGCGCTCGGCGCCGGGTTCGTCTTCCTCACGGGCAAGGACTCGGCGGAGGAGGAGCCGCTTCCCCCGCCGAGCGCGGCGCCCTCGCCCGCGGCGGCGCCGCCGCCTCCCGCCCCGGCGGCGGCTCCGGCGGCGACGCTGCAGGACAAGGAGGCGCAGGCGGCGGCGTCGCTCGCCGAGGCGAACGCGGCGCTCGCGCTGGCCGAGAAGGAGCTCAGCTCGGCGCGCACCGTCATCACCAAGGAGGCGGGCGAGGAGGGCGCGGCCGGCGCGACCGACTCGCTGGAGGGCCGCGTCGCCAAGCTGCAAAAGATGGTGGAGGAGCTGGAGAGCTCGTAAAGCCGTAGGCTCACGGCGTGCATGACGGTCACGGTTTCCAGACCGGTCTCGCGTCGGGTCGACGTCGTCCCGTCGCACACGGCACAGAT
>gi|208627603|gb|GE184193.1|GE184193 CAHZ684.rev CAHZ Emiliania huxleyi CCMP1516 day 14 post innoculation M Emiliania huxleyi cDNA clone CAHZ684 3', mRNA sequence
CGCCCCCCAGCGTCTCTCAAAACGACTCTAGCCCGAATACTATTACGTACACGCGGGCGCCCGCAGCGCTCGCCGCCAACACGCGCCGGGGCGTTGACCGGGCTCGCCTCGGCAGCCCCGTCGAGTCGCCACCGCACTCGGCGCCCGCACCCCGCGCTTTGAAAAGGAGGGCGGTTGGCGGCGCGCTAAGACAGCCCGCAGGCCACGTGCGGCTCAAACGCTCACCTCGGTCACGGATTGCAGCAGCATGTTCATCATGGTGTCCTTGTTGCCCGCGACCTGCTGGGAGATCAGCAGCAGCTCCTCCTCGGTGGCGGACTGGGTCGTCTTGGAGTGCGCTCCGCTGTCGCCGAGCTTGTCCTTGGAGAAGACCTCGAACTGCGCCTGCCGCTGCGCCTTGTAGGCTGCAATCTCCTCGTCCGCCTCGGCCTTGGCCTGCTTGAGGCGCGCGACCTTGTCCTGCTTCGCCTTGGCCACGATCTCCGCCGCGTCCTGCTCCGCCTGCAGCAGCTTCTGGATGCCGATGTGGGCCTTGGCGGTCGCGTCCATGGTCTCAA
>gi|208626887|gb|GE182707.1|GE182707 CAHX451.rev CAHX Emiliania huxleyi CCMP1516 day 14 post innoculation H Emiliania huxleyi cDNA clone CAHX451 3', mRNA sequence
AGGAGCTCGAGAAGGAGGCGAAGGTCGAGGCGACCTTCAAGGCGAAGGAGTCGAGGGGCGCTCCGGTGGCCGTCCCGGCGCCGGCGGAGAAGAAGAAGGCGGCGGCGCCGGCGCCGCCTCCGGCCGCCAAGGAGGACGTCAAGGCCAAGGAGGCGGCGAAGAAGGCCGAGGCCGAGGCGAAGGCCAAGGCTGAGAAGGAGAAGGAGGTCGCGGCGAAGGCCAAGGCGGAGAAGGAGGCGGCGGAGGCCAAGGCGGCGGCGGAGGCCAAGGCGGCGGCCGAGAAGGCGGCGGCGGAGAAGGCGGCGGCGGAGAAGGCGGCGGCGGAGAAGGCGGCGGCTGATAAGGCGGCGGCGGAGAAGGTTGCGGCGGAGAAGAAGGCTGCGTCGGATGCGCTCGAGAGGAAGGCGGCCGAGGCGCGCGCCCGCGCGGCGGAGTTGGAGAAGTCGGCCCCGAAGAAGGTGTCCAAGAAGGCCAAGGCGGCGGAGCAGAGCGCCGCANAGGCGCAGGCGGAGGCGGACGCAAAGGCGGCCAAGGCCCAGGCGGCGGCGGATGCCAAGGCTGCGCGCGAGGCTGCTGCGAAGGAGCGCGCCGCCGCCAACGAGGCGGCCGCAAAGGAGCGCGCGGCTGCCAACGAGGCGGCCGCAAAGGAGCGCGCGGCTGCCAACGAGGCAGCTGCCAAGGAGCGCGCGGCTGCCAAGGAGAAGGCGGCGGAGGCGAGGGCGGCAGCGGAGAAAGAGAAAGCGGCCGCCGCCGCGCAGAAAGCGGCCG
>gi|208620829|gb|GE176793.1|GE176793 CAHS6971.fwd CAHS Emiliania huxleyi CCMP1516 day 7 post innoculation M Emiliania huxleyi cDNA clone CAHS6971 5', mRNA sequence
CCCCTCCTGCAGCTCAAACAATGCTCGCCACCTCGATGCTCTCGCTCTCGGCCAACCGCGCGGAGGTCTCGACCGGCAACCTCCGTGGCGACGCGGGGAAGTTCGATAACCTCAAGGCCTCGTGGGAGAAGGGGCTGGAGATCGGCGACTTCAAGACCAAGGTGGCGGCCAAGTACGACTACAACTCGAACAAGGACTTCCTCAAGGAGGTCTCCTTCTCGGGCGACCTGGTCGAGGGCGACTCCGCGGACGACGTCTCGGTCTCGTACGAGCTGCGGCGCGACTTTGCGAGCAAGCGGTCCGACGTGCGGCTGACGGCCTCGTCGCAGGGCACGACCCTGTCGGCCGAGTACGACACGGAGGACCAGCTGACGGAGGTTGCGGTGCAGCGCGAGGTCGACCTCGGCGACCAGAAGGTGGACGTGCAGCCGAGCTGGATGGTCAAGGCCAAGGCTGCGCGCGTCAAGCTCATGTCCGGCCTCAACAACGGCAAGGACAAGGTCTCGGCGCAGTTCGACTACGACGTCGACGGCAAGGAGGTCGGCGCGCTCGAGGTCGGCTTCACCCGCCAGCTCAAGGCGGGGCAGACGCTCGCCGCCTCGTACAAGCCCCGACAGTCGGACCTCGAGGTGTCGCTGCAGGACGACAACTTTGAGGACGGCGCGA
>gi|208615626|gb|GE171227.1|GE171227 CAHS3210.fwd CAHS Emiliania huxleyi CCMP1516 day 7 post innoculation M Emiliania huxleyi cDNA clone CAHS3210 5', mRNA sequence
CGACGACAATGTTCGTTGCGAGAGCGCTTCGCCGCGCGCCTGCGCTCCGCTCCGCGGCTCCTTCGCTGGCGTGCCGCTCGCTCGCGACGGGCCCCGCCTCGGGCGGCGCCGTCTCTGACGAGATGCTCGACAAGCTTGGCACGCTTTCGACGCAAGCCCTCGTCGACGGCCTCTGGGTCATGGGCTGGCCTCCGGCGATGGTGGAGGGTGCACGCGGGCTGAAGCCGGGCCAAAAGTGCAAGGGGCGCGCGATCACGCTGCGCATGGTGCCGCAGCGGCCCGACATCGCCGCTGACAAGCCGGCGGGCGAGATTTCGCCCGAGTACGAGGCCTTCGAGCTGTGCGGCCCAAAGGAGGTGCTCTGCATCTCGTCAGTGGGGCCGTGGGAGTCGGTGGGCGGCGACATCAAGTTCCTGCGGCTCAAGCAGCTCGGCCTCGGCGGGCTCGTCACCGACGGATCCGTCCGTGACACCGACGAGATCCTGTCTTACGGCTTCCCTTGCTTCTCGCACTCGACTACCGCCAAGCAGGGCCCGGCTGCGATGCAGCCGTGGGAGTGCAACGGCGTGATCGAGCTGGGGCAGACCAACCCGGTCGTGGTCCGCCCGGGCGACGCCATCATCGGCGACCAGGACGGCGTGGTCGTCGTGCCCGCGGCGGCGGCCGAGAAGGTGTACGAGATTGCACACTTCCGCGAGACGGTCGAGGGCATCATCAAGGAGGAGCTGGTCAAGAACCCGGGCCCGCCGGGCAAGTACTACCCCTTNCAGCCGCCCATCAAGCCCGAGTCGCCGCTCGGCAAGCTGCTCGACTCCCAGGGAGTCNAGTACTACTCGACCCGNNGCGCGCCGGCGCCTCGCCGCAGCACGCCGGCGCG
>gi|208614720|gb|GE170399.1|GE170399 CAHS2607.fwd CAHS Emiliania huxleyi CCMP1516 day 7 post innoculation M Emiliania huxleyi cDNA clone CAHS2607 5', mRNA sequence
GGTCGGATTCCGGGATTCGTCGACCACGCGTCCGCTCTTCTTCCTTCGCGGGCGAGGCTCGCTTCTCCGCTCGCGGTGCTGCGTGGTCGCCGCGTTCTCCGTCCCTGAGCCTGACGGGCGTCATCCCCGACATTGCTACAGTTCCCGAGGGAGTCCTCTCGCGCACGACGAGCGGCCGGCCGCTCGTCGATCAGCGCCCGCGGCCGCGGCGCAACCGCAAGAGCGCCGCCGTCCGGCGGATGGTGCGCGAGACGTCGCTGACGCCGGCCAATTTTGTGTATCCGCTCTTCATCCACGACGTGGCGGAGAACGCGGAGATCGCGTCGATGCCGGGCTGCGAGCGGCACTCGCTCCCATCGATGCTCGCCGAGGCGCAGGACGCGTGGCAGTACGGCGTCCGCTCCTTCATCCTCTTCCCGAAGGTTGAGGACGAGCTCAAGTCGAACCGCGGCGAGGAGTCGTACAACCCGGAGGGGATCGTGCCGCGCGCGGTGCGGATGATCAAGGAGGCGCTGCCCGAGTCGATCGTCTTCACCGACATCGCGCTCGACCCGTACTCCTCCATGGGCCACGACGGCATCGTCGAGGACGGAAAGATCCTCAACGACGACACCATCGAGCAGCTCTGCAAGCAGGCCCTCTGCCACGCGCGCGCCGGATCCGATTGCGTCGCGCCGTCCGACATGATGGACGGCCGCGTCGGCGCCATCCGCGACGCCCTCGACGCCGAGGGCTTCACCGACGTCTCCATCCTCGCGTACACGGCAAAGTACGCCTCTGCCTAC
>gi|208614552|gb|GE169815.1|GE169815 CAHS2179.fwd CAHS Emiliania huxleyi CCMP1516 day 7 post innoculation M Emiliania huxleyi cDNA clone CAHS2179 5', mRNA sequence
TGGAGTTCGACTCGGGGCTGCGTGGCATGGCGCTCAACCTGGAGAACGACAACGTCGGCGTCGTCGTGTTTGGCAACGATCGTGCCATCAAGGAGGGCGACACCGTCAAGCGCACCGGCGCGATTATCGACCTCTCGGTGGGCGATGGCCTGCTCGGCCGCGTCGTGGACGGGCTGGGCGACCCGATTGACGGCCTGGGGCCGCTGACGGGCCAGCTCAGCCGCCAGCGGATTGAGGTCAAGGCGCCGGGCATTATTGCCCGCCAGTCGGTGCACGAGCCGATGGAGTCGGGCCTCAAGGCGGTCGACTCGCTCGTGCCCGTCGGCCGCGGCCAGCGCGAGCTCATCATCGGCGATCGGCAGACGGGGAAGACCGCCGTCGCCATCGACACCATCATCAACCAAAAGACAATCAACGCCGCGGGCGACGACAAAAAGTCGCTGTACTGCATCTACGTCGCCGTCGGCCAGAAGCGCTCGACCGTCGCGCAGCTGATGAAGACACTCGCGGACCAGGGCGCCATGGAGTACACCACCATCGTGGCGGCCACCGCCTCGGACGCCGCGCCGCTCCAGTTCCTCGCGCCCTACACTGGCTGCGCCGTCGGCGAGCACTTCCGCGACAACGGCAAGCACGCGCTCATCATCTGGGACGATCTCTCCAAGCAGGCCGTCGCCTACCGCCAAATGTCGCTGCTGCTCCGCCGGCCGCCCGGCCGCGAGGCGTATCCCGGTGACGTCTTCTACCTGCACTCGCGCCTCCTCGAGCGCGCGTGCAAGATGTCGGCCGACCTGCAGGGCGGATCGATGACGGGCCTCCCGATCATCGAGA
>gi|208426995|gb|GE164726.1|GE164726 CAHP6211.fwd CAHP Emiliania huxleyi CCMP1516 day 14 post innoculation L Emiliania huxleyi cDNA clone CAHP6211 5', mRNA sequence
CACAGAGCGATGGACGACGTCTTCACGGTGAACGAGGAAGCTGTGCCGCCGCCGTCCGAGGACTTTGGCGCGCCTCCGGCTGAGGGCGGGATGGACCTTGGCGCGCCACCGGCGGACGATTTCGCCGCGCCGCCGGCCGAGGGCGGCATGGACTTTGGCGCGCCGCCGCCGGACGATTTCGCCGCGCCGCCGGCCGAGGGCGGCATGGACTTTGGCGCGCCGCCGCCGGAGGATCTCGGCGCACCGCCCGCTGAGGGCGGCATGGACATGTTTGGCGCGCCGCCCCTCGAGGCGCCGCCGGTGGACGGCTTCGGCATGGAGGGGCTCGGCGCCCCAGCCGACGGGGGCATGATGATGGGCGGAGGCATGGGCGGAGGCATGGACGGAGGGATGTTGGGCGGTGGCACGGCCTCCGAGCCCCCGCCAGACTTTTCGATGCCGACGATCGGGCCGCTGGCCGAGTACCGCATGGCGCAGGAGAACAAGCTCGCGGAGCGTGCGGCCGCCGCGTCGGCTGCGCTGGCCGAGAAGGAGGCCGAGGCGCGGGGCGCGATCGAGCAGTTCTACGCCGAGCGCACGGCCAAGAGCGAGGCCAAGGCAAAGACGAACCAGGAGGAGGCGGCGATGTTCGTCGCCGACCGCGACGCCACGATGCTGTCCGAGAGCTGGGAGTCGGTCTGCAAGATGATCGACCTCACCGCCAAGGAGAACGAGAAGGAGGACCCAAAGTCGGTCGCGCGGATGCGCAGCCTCCTCTTCCAGCTCAAGGCGACGCCCGCGGCGGCGGCGGCGGCGGGAGGCCTCTTCTAATCTAGAGCGGTGGGCCTCGAGCTCGCGGGCGCAAAGGC
>gi|208426700|gb|GE165159.1|GE165159 CAHP6470.fwd CAHP Emiliania huxleyi CCMP1516 day 14 post innoculation L Emiliania huxleyi cDNA clone CAHP6470 5', mRNA sequence
CAGAACTGGGACAAGATGGCGGCGGACGTGACCGACCTCAAGGCCGGCAAGGCCGTGGAGAAGCCCATCTACAACCACATCACCGGCGAGCTCGACCCCGACGAGCCGGTGCAGCCGACGCCCATCGTCATCTTCGAGGGTCTCCACCCGATGCACGACGAGCGCGTCAACGAGGCGCTCGACCTGACCATCTACCTCGACATCACGGACGACGTCAAGTTCGCCTGGAAGGCGCAGCGCGACATCGCCGAGCGCGGCGCCACGCCCGAGGAGGTGCAGGCGGCCATCGACGGCCGCAAGCCCGACTTCGCCGCGTACGTCGAGCCGCAGAAGGCCAAGGCCGACATCATCATCCAGGTCCTGCCTTCGGACCTGATCGAGGACCCGACGGGCAAGTTCCTGAAGGTCAAGTACATCCAGAAGAAGAGCGTCACCTGCGCCGAGACGCCCTACCTCTTCGACGAGGGCTCCGAGCTCACCTGGGTGCCAAACGGCGACAAGCTGACCACCTCGCCGCCCGGCGTGGTCATCAAGTCGTACGACGACGAGTGGTTCGGCGCGCCCGTCTCGGTGCTCGAGATGGACGGCAAGGTGGACGTGCTGGACGAGCTGGTGTACGTCGAGTCTGCCATCTCGGCGACCGGCACCAAATTCTACGGCGAGCTGACCGAGCAAATGATCAAGATGAAGGACGCGCCCGGCTCGGAGAACGGCACCGGCCTCTTCCAGTCCATCTGCGCCTTCAAGATCCGCGAGGCGTATGAGTCGCTCCGNCAGTGAGCGCCCCGGCTGAGGTCCGGATG
>gi|208425973|gb|GE166200.1|GE166200 CAHP7122.fwd CAHP Emiliania huxleyi CCMP1516 day 14 post innoculation L Emiliania huxleyi cDNA clone CAHP7122 5', mRNA sequence
CACAGACAACCNACTCTCCAACAACCATGCCCAAGAACGTTGAGGCCTCGGGCGACTTCAAGGTCGCCGACATGTCGCTCGCCGACTTCGGCCGCAAGGAGCTCGACATTGCCGAGCACGAGATGCCCGGCCTGATGGCGGCGCGCAAGGAGTTCGGCCCGGCGCAGCCCCTCGCCGGCGTGCGCGTGATGGGCTCGCTCCACATGACCATCCAGACCGCCGTGCTCGCCGAGACGCTCGAGGCGCTCGGCGCGGACGTCCGCTGGTGCTCGTGCAACATCTTCTCGACCCAGGACCACGCGGCGTCGGCGTGCGTGCGCGCGGGCACCGCCAACATCTTTGCGTGGAAGGGCGAGACGCTGGAGGAGTACTGGTGGTGCACGGACAAGGCGCTCACCTGGCCGGACGGCGAGGGCATGGACCAGATCGTCGACGACGGCGGCGACGCCACCCTCCTCCTCCACGAGGGCAAGAAGTTCGAGGAGCAGTTTGCCAAGGACAAGTCGCTGCCCGACCCGGCCTCGACCGACAACGCCGAGTTCAAGTGCGTGCTCGCGACGATCAAGAACTCGATCGCCAAGGACCCGACCCGCTTCACGCGCATGGTCCAGCGCATGGTCGGCGTCTCCGAGGAGACCACCACCGGCGTCCACCGCCTCATCGCGATGGCGGACAAGGGCGAGCTGCTCTTCCCGGCCATCAACGTCAACGACTGCGTCACCAAGTCCAAGTTCGACAACGTGTACGGCTGCCGGCACTCGCTGCCCGACGGCATCATGCGCGCGACCGACGTCATGCTCTCGGGCAAGAAGGTCGTCATCTGCG
>gi|208425699|gb|GE166732.1|GE166732 CAHP7464.fwd CAHP Emiliania huxleyi CCMP1516 day 14 post innoculation L Emiliania huxleyi cDNA clone CAHP7464 5', mRNA sequence
CACCAAGGCCTCCTGTCAGCATGCCGGATACCGGCACTGTCAAATGGTTCAACTCGCAAAAGGGCTTCGGCTTCATCACGCCCGACAGCGGCGGTGAGGATCTCTTCGTCCACCAATCGGCGATCCACGCAGAGGGCTTCCGCTCGCTCGGCGAGGGCGAGAAGATCGAGTATGTGCCGGTGGAGGAGGACGGCAAGATGAAGGCCACCAATGTCACGGGCCCGCATGGAAACTATGTCAAGGGCGACAACGGCGGCGGCGGCGGCGGTGGCCGAGGCGGCCAGGCGAAGCCGCGCGCTTGGCCCGAGGGCGTTGAGCCGTCGGATGGCAAACAGATCGGAAAGGTCAAGTGGTTCAACAGCGAGAAGGGGTTTGGCTTCATCGCGCCGCGCAGCGGGGAGGACGACCTCTTTGTGCACCAGTCGGCAATCTCCGCGCCCGGCTTCCGCTCGCTGATGGAGGAGGAGGAGGTCGAGTTCAAGGTCATCGAGGAGCGCGGCAAGAAGAAGGCGATCGACGTCTGCGGCCCACATGGCGAACACGTCCAGGGCGCGCCGCGCAACGGCGGCCGCCACTCCGGCGGCTACTAGACGCCGCGCCGGCGCCTCTTCCCCTCCGCGGCGACCGCCAGCCGCCCGGTGCCTTTGCTCGTCCCGTGATTAACCAGAACTGCCGCGCGGGCCGACGCGCTGCCGCGCTGCGTCGGCCCGTCTACGCGTCTCCGCCCGTCTTGACATTTGTTGGAACCGCCTGTCCCGCA
>gi|208424787|gb|GE161153.1|GE161153 CAHP3977.fwd CAHP Emiliania huxleyi CCMP1516 day 14 post innoculation L Emiliania huxleyi cDNA clone CAHP3977 5', mRNA sequence
CAGTACGGTCATGATCGGAGGAGCTCTCGCCGCCGCGTCCACGGGCCTCGTGACACTGCAGCCGGCCGCCGTGCCGCTGCACTCGCCCATGCATCTGGCCGTGCCCGCGACTCGTCCGGCGGTAGCCACGATGTCGCTGCTCCCGGACCACAGCAGATTCGCTCCGCAGCAGCTCGCCTCGCAGGTGCTTGCGGCGGTGCTCGCGGCGGGCGTGGCTTTGGGCCCTCCAACGGGGCTGGAGGCGGCTGAGGCGGTGGAAGACGTCAATGCCGTCGCGGCGAAGGCCGCAATCAGCCGCTACAACACCCAGAAGGCGACCGTCGCCGCCACCGCTGTCGTCGCGGCGCCCGTTGTCGAGCGGAGCAGCGCGCCGTCGGCGGCGCCTGTCGCCGCGCCCGCCGCGGGTAGCTACGCGAGCGCCGAAGACGCCCTCAAGAAGGAGCAGCGCAAGGCCGCCAGGCCGGCGGCCGCGGCCAAGAAGGCGCCGGTGCCGGTGGCGGCGCCAGCAGCGCCCGCCCCGGCGCCGGCGCCTCCCGCTGCAGCGTCCAAAGTGAGTGCGACGAGCGAGGCGGCGGACCGGGTGGCGGCGGCGGCGGCGGCGCGCAAGGCCAAGGAGGCCGCCGCGGCGCCGGGTGTGCCTGCGCCCTCCAAGGCTGCCGAGGCGACCAAGGCGAAGGTTGCGGCGGCCAAGGCGGCAAAAGCGG
>gi|208424052|gb|GE160866.1|GE160866 CAHP3791.rev CAHP Emiliania huxleyi CCMP1516 day 14 post innoculation L Emiliania huxleyi cDNA clone CAHP3791 3', mRNA sequence
CACATGTTATAGCACGGGTACATCAATCAGCACAACACTAATCGTCAGGACCCCTGCATGCGCGCGTCGCGCAGGGGGAGAGTATAGCACAGCGTTCTGCGGAGAAAGGGACCCTTTCCCCCCGGCGAGCGCGCCTGCCGCGGCCACGGAGGCTTACGCGAGCATCGCCTCCTTCTTGCACACGCCGTCAGCGACCGCCATGTTCGCGACCAGGTCGACAAGGCGGGTGGAGTAGCCCCACTCGTTGTCGTACCACGAGACGAGCTTCACGAAGGTGGGCGTGAGCATGATGCCGGCCCCGGCGTCAAAAACGGTGGAGCAGGTCTCGCCGACAAAGTCGGACGACACGACCTGGTCCTCGGTGTAGCCAACGATGCCCTTGGCGTACGTCTCGGACGCGAGCTTGACCTCGGCCTTGATCTCGTCGTACGTGGTGGGCGTCTCGAGCTCGCAGGTGAGGTCGACGACGGAAACGTCGACGGTGGGCACGCGGAAGGCCATGCCGGTGAGCTTGCCCTTCATGACGGGGTACGCCTTGGCGACCGCCTTGGCCGCGCCGGTGGACGAGGGGATGATGTTGGCCGAGGCGGCGCGGCCCGCGCGCCAGTCGGCGCCCTTCATGGAGCCGTCGACGGTCANCTGCAAGGCGGTGGCGGCGTGAACAGTGGTCATC
>gi|208423550|gb|GE161898.1|GE161898 CAHP4463.fwd CAHP Emiliania huxleyi CCMP1516 day 14 post innoculation L Emiliania huxleyi cDNA clone CAHP4463 5', mRNA sequence
TTCGGCAGATTCCAACATGGCCCTCTCGCTCGCTACCTCCTCGCTCTCGCTCGCTGGCCCGGTCCGCATGTCGGCCAACCCCGACGCCCCGATCAAGCTGGGCGTCAACGGCTTCGGCCGCATCGGCCGCCAGGTCGTGCGCATCGCCATGGACCGCGAGTCGTTCGTGCTCAAGCACATCAACTCGCCCATGTCGCCCGAGTACATGAAGTACCTGCTCGAGCACGACACGGTCCACGGCCGCTTCCCGGGCACCTGCGAGATCATTGAGGGTGGCCTCTCCATCAACGGCCTGCCCGTCACGCTCTCCGCGACGCGCGACCCCACGGAGATCCCGTGGAAGGACACCGGCGTCGAGTACGTCTGCGAGTCCACCGGCGCCTTCACGACGACGCCCGACTGCATGAAGCACATCGAGGGCGGCGCCAAGAAGGTGATCATCTCCGCGCCCGCCAAGGACGCCGAGACGCCCACCCTCGTCGTCGGTGTCAACCAGGACGACTACGACTCCAAGTCGATGGCGGTCGTCTCCTGCGCCTCGTGCACCACCAACGGCCTCGCGCCGCTGGTCAAGACGATCAACGAGAAGTTCGGCATCAAGCAGGGTCTGATGACCACTGTCCACGCCGCCACCGCCTCGCAGCTGACCGTCGACGGCTCCATGAAGGGCGCCGACTGGCGCGCGGGCCGCGCCGCCTCGGCCAACATCATCCCCTCGTCCACCGGCGCGGCCAAGGCGGTCGCCAAGGCGTACCCCGTCATGAAGGGCAAGCTCACCGGCATGGC
>gi|208423090|gb|GE163505.1|GE163505 CAHP5462.fwd CAHP Emiliania huxleyi CCMP1516 day 14 post innoculation L Emiliania huxleyi cDNA clone CAHP5462 5', mRNA sequence
TCGATGCTCGCTTCCTTCGCGGCGACGACTGGGCTCACGCTCGGCGGCCGGGCCGCCGCCCCCGTGGCGCCGCGCTCCGGCGTCCGGATGGCGTCGAAGTACACCATCGCGCCCTCCATCCTCTCGGCTGACTTTGCTCGCCTCGGAGAGGCGCGAGATTGCTCTCGCCAGCTCCGACGCTGCACCGCACCTCCACCGCAGCAGCCGGCCCTGAAATTCACACGCCTCGGGCTCTTTCTTCCACCGCGTACCTCGGCGCGACCCGCAGGAGGTTGAGAATGTGCTTGCTGCTGGCGCCGACACGGTCCACTTCGACGTGATGGACAACCACTACGTGCCCAACCTGACCATCGGCCCGATGGTGTGCAGCGCCCTGCGCAAGTACGGCATTGAGGCGCCGATTGACGTCCACCTGATGGTTTCGCCGGTCGACAAGATCATCGGCGAGTTCGCGGACGCGGGCGCCTCCTTCATCACCTTCCACCCGGAGGCGACGGAGCACGTCGACCGGTCGCTGCAGCTCGTGCGCGCCGCCGGCTGCAAGTCCGGCCTCGTCTTCAACCCGGCCACCTCGCTCGACGTCCTCAAGTACGTGATGGACAAGGTCGACATCGTGCTGCTCATGTCTGTCAACCCGGGCTTCGGCGGCCAGAAGTTCATCCCGGGCACGCTCGACAAGCTGCGCGAGGCGCGCAAGATGATCGACGAGTCGGGCTTCGACATCTCGCTCGAGATTGACGGCGGCGTCGGCCCGGCAAACATCAAGGAGGTTGCCGAGGCTGGCGCGGACAACTTCGTCGCCGGCTCCGCCATCTTCAACACCGAGGACTANCAGGCGACCATCGACACGATGCGCGCCGAGCTGGCCNAGGTGCCCGTCCCCCGC
>gi|208422120|gb|GE160955.1|GE160955 CAHP3857.fwd CAHP Emiliania huxleyi CCMP1516 day 14 post innoculation L Emiliania huxleyi cDNA clone CAHP3857 5', mRNA sequence
CCGGTCGTCAAGATCTCGGACAAGCTCAACCCGTACCCGGTCGACGTGTACGCCAAGTGCGAGTTCTTCAACCCGCTCGCGTCGGTCAAGGACCGCCTCGCCCTAGCCATCATCCAGGACGCCGAGGAGCGCGGCGCGCTCAAGCCGGGCGACACCGTCGTTGAGGCGACGTCTGGGAACACCGGCATCGCCGTCGCGATGGTGTGCGCGCAGCGCGGGTACGACTGCGTCATCTGCATGGCCGAGCCCTTCTCGGTCGAGCGGCGCCGGCTGATGCGCATGCTTGGCGCCAAGGTGATCGTCACGCCCAAGGCGGGCAAGGGGACCGGCATGGTGCGCAAGGCGGAGGAGCTCTGCGCCAAGCACGGCTGGTTCCTGTGCCACCAGTTTGAGAACGAGGCCAACTGGAAGTTCCACGAGGCGACCACCGGGCCCGAGATCCTCACCGACTTCAGCGGCAAGAAGCTCGACTACTGGGTCACGGGCTACGGCACGGGAGGCACCTTCAACGGCGCCGGACGCGCGCTCAAAAAGGAGCGGCCCGACCTCAAGATCATCCTCGCCGAGCCGGAGGACGCCGGCCTGCTCGCGAGTGGCATCCCGACCGAGCGGCTCGCCGACGGCGCCCCCGCCGGGTCGCACCCCGCCTTCAAGCCGCACCCGATCCAGGGCTGGACGCCGGACTTCATCCCCAAGGTGCTCGACGATGCGCCCGACCAGCTCAACGACGAGCTGGTGCCCATCCCCGCCGCCTCGGCCATCGCCACCGCCAAGGCGCTCGCCGCCAAGGAGGGGCTCCTCACGGGCATCTCGNGCGGCGGCACGATGTGGGCGGCGCT
>gi|208421585|gb|GE160628.1|GE160628 CAHP3636.rev CAHP Emiliania huxleyi CCMP1516 day 14 post innoculation L Emiliania huxleyi cDNA clone CAHP3636 3', mRNA sequence
GCGGCTAAAAGAGGAATATGGGACGGGCGGTGTACACGGGCGATCCCTCCGGCTCTTCGCCATGTACACCTACAACGCTCTCCTCACACCTGTGGGCCCAGCGCCCACAGCGGCCCTATGAGCCCTATGCACCGCCGCGCCAGACCGGGCCCGCGCCAGCCCGACCGCACATACACGCCCAGACCCAACCCGTCAGGGGCAGCGGATAGGGCACCAGCCATTTAGGATAGCGAGCGAGTAGTAGTGCGAGAGGGAGGGGGCGAGAGAGGAGAGGGGGAGAGGGGGAGGTCGAGAGAGAGGGGCGAGAGAGGGGGAGTGAGTAAGAGTAAGAGTCCTACCCAGCGGGTGCGACCGCCAGTGCAGGGCGGCGCGAGGCGGCCACCTCCTGCCACTCGACGCCACCCTACCAGTCGTCCCGGCGCGGGGCGCCCTGCACGACAGAGCCGCCGGGGCCGGTCACGCCCATCGCGCGCAGCTTGCCGGTGCGCGGGTCCTCGGTG
>gi|208421529|gb|GE158518.1|GE158518 CAHP2171.fwd CAHP Emiliania huxleyi CCMP1516 day 14 post innoculation L Emiliania huxleyi cDNA clone CAHP2171 5', mRNA sequence
CGCCCGTCGCGCCGCTCGCGGCGGTGCGCACGCCGGCGCCGGAGATGTTCTTCTCCGGCTCCAAGGCGGCGGCGCCCAAGAAGGCGGCCAAGAAGCCCGTCAAGAAGGCTGCCAAGGCGGCCAAGCGCGGCGGCGGCAAGGATTACGCAAAGATCTCCACCCGCCGCACCGCTGGCTCGTTCGTCGACGTGACCGGCAAGCCGTACGTCGAGGTCGACACCTTCGTCCCGCAGTTCGACGAGATCGGGGTGCTTCCGCCCATCGGCCGCTGGGACCCGCTGCAGATCCGCGAGCAGGGGCCGGAGCGGTACCGCAGGTTCGTGGAGATGGAGATCAAGCACGGGCGGCTCGCGATGGCGGCCTTCCTCGGCGTCATCACCACCTACTCGGGCATCCGCTGGCCCGGCTACCTCTCCCTCGCGGAGGGCATCAAGTTCTCCGACCTGCCCGGCGGCGCGATTGCGTCGTGGGCGGCTCTGCCCACCTCGGCGTGGCTGCAGATCGTCCTCTTCATCTCCTTCCTCGAGGTGTACGCGCTGAAGCAGGACCCCGAGAAAGACCCCGGTGACGTCGTCCCCGAGGGCGTCGCGTGGGCGCGCTACCCCGACGGCTACGACGTCTGGCTTGGCGACGGCTCGACCAAGCAGGTCGGCGAGGACGAGCTCTTCCTCGGAAAGACCTGGAAGCTCAACGCCGAGCGCAACAACGGCCGCGCTGCGATGATGGGCATCACCGGCATGCTGATCCACGAGGGCCTGACCGGCAACCCGATCTTCCCGATCGGCGAGACGCTCTAAGCGGCTGGCCACACGGCCTGCGCCGCCGCTGCGGCAGCCCCGTTCGGCGGC
>gi|208421348|gb|GE158753.1|GE158753 CAHP2337.fwd CAHP Emiliania huxleyi CCMP1516 day 14 post innoculation L Emiliania huxleyi cDNA clone CAHP2337 5', mRNA sequence
CGAACCACCGGCTCGCCGAGGGGCCTGGCGCACCTGCTGCACGCGCGCTGCAAGACGAGCACCGGGATCGTCGGGCTGCCCGTCCAGCCCGAGGCGAAGGCCATCCTCGAGGGCCTCTACACCAAAACGCTCTCTGCGCTCGAGGTGCGGGCGCTTCCGAGGATCTCCGAGATTTCAAGACACGTCGCCCCGTCCTCGCTTGTCATCTCGCCACGCCCGCGATCCGACACCAGCGCCCACTGCACACGCGCCGCCGCGCCGCCTCACGCCCCTGCCGACTCGCTCCGCTCGCGCCGCCACACACACTTGTGCGCGCAACCCCCAACGCGCTGGCACGCAGCGCACATCGGTGATGCGCCCCGCGCGCGTCCCGCTCGAGGCGTTTCCGGCGTCGGCCGAGTACGCAAAGGTGGTGGGGGGCATCGCCAAGGAGCGGCTCGCGGTGGTCAAGTCGGCCGCATCACTTCCTGAGATTGAGGCCAAGATTGGCGCCGGGCAAGTCGAGCAGCTGATTGAGCAGGCGGAGGACGAGTTGAAGCTTCTCCCGGTGATGCTGGAGGAGCGCGTGTGGGAGGCGTATCAGGGCGCCCCTGCCGACGACCTCTACCTCGACCTGAAGCGGCGCGGCATCACGCTGCAGCGCTTCGACATCCCCATGCGACCATCGCAGGACTTCCCCACGACGGAGGCCGTCGAGCTCATCGAGGCTGCCGAGCCAG
>gi|208420952|gb|GE160325.1|GE160325 CAHP3440.rev CAHP Emiliania huxleyi CCMP1516 day 14 post innoculation L Emiliania huxleyi cDNA clone CAHP3440 3', mRNA sequence
AAAAATATAACGACACGGAGCGCTGCCTGAAAATGACACTCTCGCAACACCACTGACCGCCGGTGACCGCGCACAGGCGCACTGCGGTGCGCGCGTCTCTACCGTCTCTGCGAGATGCTCGACATCCCTCGCCTCCCTCCACGGTCTACTCTCTCCCCCCCCCCCCCGAGGTCTCGCAAGCCCCTCTCTGCTGGCCCGGACACCCATGGCATTACATCGCGTCCCCACACTGGTCGTGGTGTCTGCTCCGGAGCGGTAGTCTCATGCACACCCTCGCCACCCGCCCTCAATAGCGCGAAAGCGACGAGTTCGTCACTCGCGCCATGCCGTCGCCTCAACTCCCACGTTCGAGCTCCCAACGGCTTGCTGCCCGCGGGTGCGGGAGGGCTCACTCCTTCTTCTTGATGCCGGGCAGCGACTCGAGGTACTCGACAAAGTCGGAGTACTTTCCGATTTGCTGCGCCTTGTCGGTCCCCTTGTACTCGTTGCCAAAGTGGTCGAGCCCGTCCTGCAGCCGCTTCAGCTGCAGCTTTGCGGTCTCCAGGGGCGTGTTGCGCGCACGGTCGATCTTGTTCTTCCGGCAGCCGGCGGCGACGAACAACTCGGCGATCGGCTTGTGCGCCCCGAC
>gi|208420615|gb|GE160001.1|GE160001 CAHP3204.rev CAHP Emiliania huxleyi CCMP1516 day 14 post innoculation L Emiliania huxleyi cDNA clone CAHP3204 3', mRNA sequence
CGTTCAAATATTCCTTTTTTTGGCTTTCAGGTGGCACGACGCGATTCAGGTGGCGTGGAGCCTCCTACCTGGGCCCATCTATGCGATTCCTCACGGCGAGAGAGAAGGCGAGCTCTCTCTCGCTCCGGAGCAGCAACCAAAAGCCCAGGGGACGGGCGTCGAAGAGGCCGCGCGCAAACGACGACAACTCCGACTCGCAGGGCGGACAGGGCCGCGAGCAGCGGAGGCGGGGGAGCGGCGACACGAGACAGACCTGACTCTACTCCTCGGCCGCAGGGGGCGGCGGGGGCGGGGGCGGAGGGGGGACATAGTTCAGCGCCGAGGCGGGAAAGTACTCGAACAAGTCGCCAAAGTCTTTGTCGAGCTTCACAAACCACTTTTGGACGTTGGCAATCTTCTTCGGCGTGCGCTCCGGGTCGCCCTTCTTGAGGCGGGCGGCGTTCTCCAGCTCCGTCAGGTCGTAGATGATGCTGCGGGTGCGCTGGTCGGTGGTGAGCTGGGTCTGGTCGTCGAAGACGGTCGTGACCACGTTGAGGTCGTCGCGCAGCTTGGAGAAGTCGAACTCCTTCCGGATGACGGGGATCAGGTTCATGTTGCCGTCCTTTGCAAACTGGTCCTGCAGAGAGATGGCGGACTTGCGGTACTGCTTGAGCGCGGCGATGCCGTCCCGGACCGACTTGGAGGCGAGCAGCTCGTCGTCCAACTCCGCATCCGCCGGCTTGGTCTTCTCAATCCCCTGCTTGGGCGGAAGCAATCCGGCGAACGA
>gi|208420462|gb|GE159497.1|GE159497 CAHP2854.fwd CAHP Emiliania huxleyi CCMP1516 day 14 post innoculation L Emiliania huxleyi cDNA clone CAHP2854 5', mRNA sequence
AACGAGGGCCACCCCGACAAGCTGGCTGACCAGGTGTCGGACGCCGTCCTCGACGCGTGCCTGAAGGAGGACCCGTACTCCAAGGTCGCCTGCGAGACCTGCACCAAGGACAACATGGTGATGGTCTTCGGCGAGATCACCACGGCGGCGAAGCTCGACTACGACAAGATCGTCCGCAACGAGGTCAAGAAGATCGGCTTCGACTCCTTCGTCGACGACCTCTCGTCGGTCGACTCGAAGGGACTCTCGTGCGACTCGTGCGAGGTGCTGGTCCGAATCAACAAGCAGTCGCCCGACATTGCAGGCGGCGTGCACGTCGGAAAGTCGGACCTCGACGTGGGCGCGGGCGACCAGGGCATCATGTTTGGCTACGCGTCGGACGAGACCGAGTCGTGCATGCCGCTCACGCACCTGATGGCGACCAAGCTCGGCAAGACCCTCACCGACGTCCGCAAGGACGGTTCGCTCTGGTGGCTCCGCCCCGACGGAAAGACGCAGGTGACGATCAAGTACAAGCAGCACACGGACGGCTCGGTCGAGCCGCTGATGATCCACACCGTCGTCATCTCGACGCAGCACGCGGAGCCGCTCAAGGCGAAGCGGACCGAGGAGCAGCCGGGCACCGACTTCCGCGGCAAGTACACCGGCGCCGAGCAGGTCGCGCCCTCGATGGAAGACATGAACGAGCAGATCCACGAAAAGGTGATCCTCGCGACGCTCAAGTCGATCAAGCTCAAGAACGGCAAGGACGCCACCTCGATCTACAACCGCGGCGAGTGCAACCTGCACATNCACCCGTCGGGCAAGTTCATCATCGGCGGCCCGCAGGGCGACGCCGGCCTCACCGGCCGCAAGATCATCATCGACACGTACGGCGGCTGGGGCGCGCACGGCGGC
>gi|208420374|gb|GE159734.1|GE159734 CAHP3019.fwd CAHP Emiliania huxleyi CCMP1516 day 14 post innoculation L Emiliania huxleyi cDNA clone CAHP3019 5', mRNA sequence
CTTTCGCTCGCCCCTGTCGCCCTCTCCTTCACCGCGCCCGTCGCGCCGCTCGCGGCGGTGCGCACGCCGGCGCCGGAGATGTTCTTCTCCGGCTCCAAGGCGGCGGCGCCCAAGAAGGCGGCCAAGAAGCCCGTCAAGAAGGCTGCCAAGGCGGCCAAGCGCGGCGGCGGCAAGGATTACGCAAAGATCTCCACCCGCCGCACCGCTGGCTCGTTCGTCGACGTGACCGGCAAGCCGTACGTCGAGGTCGACACCTTCGTCCCGCAGTTCGACGAGATCGGGGTGCTTCCGCCCATCGGCCGCTGGGACCCGCTGCAGATCCGCGAGCAGGGGCCGGAGCGGTACCGCAGGTTCGTGGAGATGGAGATCAAGCACGGGCGGCTCGCGATGGCGGCCTTCCTCGGCGTCATCACCACCTACTCGGGCATCCGCTGGCCCGGCTACCTCTCCCTCGCGGAGGGCATCAAGTTCTCCGACCTGCCCGGCGGCGCGATTGCGTCGTGGGCGGCTCTGCCCACCTCGGCGTGGCTGCAGATCGTCCTCTTCATCTCCTTCCTCGAGGTGTACGCGCTGAAGCAGGACCCCGAGAAAGACCCCGGTGACGTCGTCCCCGAGGGCGTCGCGTGGGCGCGCTACCCCGACGGCTACGACGTCTGGCTTGGCGACGGCTCGACCAAGCAGGTCGGCGAGGACGAGCTCTTCCTCGGAAAGACCTGGAAGCTCAACGCCGAGCGCAACAACGGCCGCGCTGCGATGATGGGCATCACCGGCATGCTGATCCACGAGGGCCTGACCGGCAACCCGATCTTCCCGATCGGCGAGACGCTCTAAGCGGCTGGCCACACGGCCTGCGCCGCCGCTGNCGCAGCCCCGTTCGGCGG
>gi|208420078|gb|GE159217.1|GE159217 CAHP2661.rev CAHP Emiliania huxleyi CCMP1516 day 14 post innoculation L Emiliania huxleyi cDNA clone CAHP2661 3', mRNA sequence
GCCTTGGCATTGGCTTCACAATAAAAGAAACAAGCCCACTTCACAGCGGCCATAGCCCATTCGGTTGATCGCCGCACCAGTCACGCTCGCCCAACTATGAGGGGGGGGGACTTCCGCTCTTCCGGGCTGGGGGTCAACAAAGCCCATTGATCAATGGGCAAAGGAAAGGGGCGGGAGCGCGCTCACGCGCCGCCGCGCAGGGGGAGCACCAGGGGCAGCGTCCACTCCTTCTGGATGTTGTAATCCCAGAGGGTGCGGCCGTCCTCGAGCTGCTTGCCCCCGAAAATGAAGCGCTGCTGGTCGGGCGGGATGCCCTCCTTGTCCTGGATCTTGGCCTTGACGTTGTCAATCGAGTCGGACGGCTCGACCTCCAGCGTGATGGTCTTGCCGGGCAGCGTCTTGACCAAAAT
>gi|208419309|gb|GE159651.1|GE159651 CAHP2959.fwd CAHP Emiliania huxleyi CCMP1516 day 14 post innoculation L Emiliania huxleyi cDNA clone CAHP2959 5', mRNA sequence
CTTCGGAGACCGGCGCGAGCGTGGGGGCGCGCGGGCGTCTCCGTATTCGCGCGGCGGCGACGAGGAGTCCAACCCGTGCAAGGTCTTTGTCGGCAACCTGTCATACGACACGACGTGGAAGGGGCTCAAGGACCACTTTGCGCGCGCTGGAAACGTAGAGTACGCCGAAGTCCTCGAGGGCCCGAACGGCCGGTCCAAGGGCATCGGCATCGTGCGCTTTGGCACCGAGGAGGAGGCGCTCGCGGCGATCGACGAGCTCACCGAGACGGACCTCGACGGGCGCGAAATCTTTGTGAGCTAAGCCCGCCCGCAGCCTGGCCGTAGCACGGATAGACAAGACGCGAGACGGGGACGGACAACCGCCGGGGCGGCACTCTGCACACCGCGCACCGGACGCTCGCCGTCGCCAACGCTGCCGCGGAGGGTCGTGGGGCTGCTCTCCGCTGCCGACGTGCGTGGCGGCGGCGGCCGACGCGCCGGACTCGCGCTCGCGCCGTCCCCGTCGCTAGGCACGCGGGGGGCGGGTGGTGGGCGAGGGTTGGGGTGGGGGGTGCGGGACGGGCGGGGCGGTGGGGCGGCTGCGGAGCTGAGGCAGGAGGTTGGTGTGCGCGTGGCCTGCGGCGTGTGGTTCGGCGAGGGGGGGGGGGCGCAGGCTGCTCGTGGCGGCGGCAAGCTTGGGTCGAGAGCGCGCTGCTTGCTCGAGCGGCTGCCCTCGTCCCCGTGCACTCGTCA
>gi|208419246|gb|GE159588.1|GE159588 CAHP2919.rev CAHP Emiliania huxleyi CCMP1516 day 14 post innoculation L Emiliania huxleyi cDNA clone CAHP2919 3', mRNA sequence
CGGGGAGGACTGAGAGGGAGACGACGCCGCGCTCTCTCTTCTTGCGCCGGCACTACACAGAATCTGCTGGAGCGTGTAGGCCGGAAAGGCACACACGAAAGCGGGGCGAGCGGCGAGGGCCGAACCAGCCGAACACTGAGAAAGGGAGTCGCCACGACTCGTTCGTAGGCTAACCACAGTCGCACCGCGGGGCTGTGCCGCGGCACTCATCTCTGCCTGCGCGTTCACTCTCTTCCGTTTGGCATACGCCGGCCGCGGCGCGGCTGTCCACGCCGCGCCCATCGGCCGCCGGTCGGCCGGTCGGGCAGTCTACTTGAGCTTCATGTTGCCGTACAGCGCGCCGACCTCGGTGCCCATCTGACCCTCGATCGCCTCCGTCGGCGGGTCGCCCGCGTTGCGGCGCTGCTTCGGGTTGAAGGAGCCGCCCTTGACCGTGTCCTGCTCCTTGGTGATCTTCGCCAGCGCCACAAACTCCTTGACGGCCGCCTGCGCTCCCGACGAGTCGCCCGCCTTGGCCGCCTTGACCGCCTTGTCGCCCAGCGCGTTCAGCTCCTTGGAGAGGGGCTTCTTCTCCTTGAGGCCGGCGTAGGCGCCCTCCGCAAAGATCTTGAAGGCATTCTTCTCCG
>gi|208418655|gb|GE157146.1|GE157146 CAHO8477.fwd CAHO Emiliania huxleyi CCMP1516 day 7 post innoculation L Emiliania huxleyi cDNA clone CAHO8477 5', mRNA sequence
CCTCGACAATGTCCACTTCGCTGATTCGCTGCGCGACGGCCGCAGCGCTCGTCGCCACGTGCGACGGCTACATGCCCAGCGCCGCGCCGTCGCGCGCCGCCGCCGTGCGCCCCGCTGCCGCCTCCGTCTTCATGGACGAGACCGTCTTTGAGCGGGCGCTCGCGGGCGAGCTCGAGGAGGAGGGCTTTGAGAACCCGTTCATGAGTGAGGTCGGGTGGGCGGACTACCTCGACAAGAATGCAAAGTCGTCGTACAACATGAACCAGCGCCCCTCGCTTGCGGATGACGGCTACTACACCGCCAGCATTGTTGACAACCCGCTCGACGTGGTGAGCGACTGGCTCGGCGCGATGAAAGGCTACGTGACCAACCCCGTCGCCACCGCCTTTCCCACCATCTCCAACGACCCGACCGGCGCCCGCTCCTACCCCAAGGGCTCCAACGAGGTGAGCGCGCGCACCATCAAGCCGAAGGAGAAGGACTTTGACCCCAAGAAGCGGATCGTGGGGATCCCGGGCTTCAACATCTTCGGCACGCCGAGCAGCAAGAGCGGAAGCTTCATCGAGAACTTCTTCGGCAACTAGACGCCTCCCCTCCCAGCAGCCCCACCCGCGTACTCCTCTGCAGCCGACGTCTCTACGCCTCCAGCCTGCCGACAGGGCGACTGCCTCTCTGGCGGACGTGCGACGGCGTTTGGACGCGCCGCCGAGGTAG
>gi|208418611|gb|GE157128.1|GE157128 CAHO8465.fwd CAHO Emiliania huxleyi CCMP1516 day 7 post innoculation L Emiliania huxleyi cDNA clone CAHO8465 5', mRNA sequence
ACATCATGCTCTCCACTGTCGCCCTCGCTCCCGCCTTCAACGCGCCCGCCATGCGCGCGCCGGCCACCCGCTCGGCGGTCACCATGTTCTCCGAGGGCGACCTCGGCGTCCTCCCGCCGCTCGGCGTCTACGACCCGCTCGGCCTGATCGAGACCCGCGACATGCGCCGCTATGAGATCATGGAGATCAAGCACGGCCGCGCCGCCATGCTCGGCTTCCTCCACGTCATCGCCCTCAAGGCGGGCATCGTGCTGCCGGGCGACCTCTCCCCGTCGCTGGGCATCAAGTTCTCGGACGTGCCGACCACCTGCTTCGGCTCGCTCGAGGCGGTCCCCACCTTCGGCTGGCTGCAGATCATGCTCTTCACCTGCATGCAGGAGACGGGCGCGTCGCCGCTCGCGGAGGCGCAGACGGACGACAAGGAGGCGGGCGACATCGCCATCGACTCGTGGGTGCGCTACGACGACCCCGAGACCAAGACCTTCAAGCTNCACGCCGAGCGCCAGAACGGCCGCG
>gi|208417815|gb|GE156397.1|GE156397 CAHO654.fwd CAHO Emiliania huxleyi CCMP1516 day 7 post innoculation L Emiliania huxleyi cDNA clone CAHO654 5', mRNA sequence
CGAGCTCGCCATGCTCAGCATATTATCCTGCGGCGCGAGCGCCTACTTCGTCGGCGCGCCGCTGCCGCAGCAGACCGCCGCGGCCCAGCTCGGCTCGCGCAGCTGCGCGATCGACATGTCGATCGTGAAGCTCGGCACGCGCGGCTCGCCGCTCGCGTTGGCGCAGGCGTACGAGACAAAGCGGCGGCTGGCCGAGGCCTTCCCGGACGAGCTGGGCGCGGACGATGCGGTGGAGATCAAGGTGATCAAGACGACCGGCGACATGGTGCTCGACAAGGCGCTGAAGGACGTGGGCGGCAAGGGGCTCTTCACAAAGGAGCTCGACGTCTCGCTGCTCAACGGCGACGTCGACTGCTGCGTGCACTCGATGAAGGACGTGCCGACGTGGCTCGTGCCCGGGACGATCCTGCCGTGCAACCTGCCGCGCGAGGACACGCGCGACGCCTGGATCTCGCCGAGCGGTAAGCTGCCGCAGGAGCTGCCCGACGGCGCGGTGATTGGGACGGCGTCGCTGCGGAGGCAGGCGCAGCTGTACGCAATCAACCCGACGTTCAAGTGCGTCAATTTCCGCGGGAACGTGCAGACGCGGCTCAAGAAGCTGGAGGAGGGCATCGTCGACGCGACCATGCTCGCCAAGGCGGGCCTCAACCGCATGAACCTCGAGGAGCACATCACTGCGGTGCTCGAGTGGGACACCTGCCTTCCGGNCGTGGCGCAGGGGGCGATCGGGATCCAGATCCGGGAGAAGGACGAGAAGATGTCGCGCTACATCGGCGCCCTCAACCACGAGCCGACCAAGGTCGCCGTCGACTGCGAGCGCGCCTTCCTCGGCGCACTCG
>gi|208417731|gb|GE157546.1|GE157546 CAHO8767.fwd CAHO Emiliania huxleyi CCMP1516 day 7 post innoculation L Emiliania huxleyi cDNA clone CAHO8767 5', mRNA sequence
ATTGAGAGTGAGGGAGACATGGACGCCGCGACAGAGTCCCTTCGGAAGAAGGGTCTCGCGTCGGCGGAGAAGAAGTCGGGCCGCGCCACCAAGGAGGGCATCATCGAGACGTACATCCACACCGGCGCAAAGCTCGGCATCATGGTCGAGGTGAACTGCGAGACCGACTTCGTCGCCAAGCGGCCGGAGTTCCAGGAGCTCGCAAAGTCGCTGGCCATGCAGATCGCCGCGTGCCCGACTGTCGAGGCCATCTCGAGCGACGACATCTCGGCGGACTGGATCGCGAAGGAGAAGAAGATCGAGGCGGCCAGCGACGACCTGCAGGGGAAGCCCGAGCAGATCATCGAGAAGATCGTCAACGGGCGGGTGGAGAAGGCAATCAAGACCAAGCTGCTTCTCGAGCAGCCGTACATCCGCGACTCGGGCATGACGGTCGACGAGTTCGTCAAGGGGTACACCGCCAAGCTGGGCGAGAACATCAAGGTGGCCCGCTTTGCGCGCTTCACGGTCGGCGGCGGCGCGGAGGAGGCTGAGGAGGCGTGAGGAGTCCTGCTGCGGACCCACCGCAGACCAAGGCGTTTCGCCCTTGGACGACGAGTGTGAAGAGTCACAACGAGAGGGAGGGAGAGAGAGAACAACGACGGTGTCGGGCCCGACGAGCGTGCCACCCGCAGTGCGTTGGGGGGGTGGGGGTAACGTCCAAGCGAGCGACCCACGAGAGTGGCCCTCTCGCGGCTCGGTGTTCGTCGGTGACGGTGTTTTTCCGGCGCGCTGTCGTCGCCTGTGCGCTGTATGTTGTACCAGCAGCATGTT
>gi|208416599|gb|GE153775.1|GE153775 CAHO4806.fwd CAHO Emiliania huxleyi CCMP1516 day 7 post innoculation L Emiliania huxleyi cDNA clone CAHO4806 5', mRNA sequence
CCCAGCGCGACCAGCTACCTCTCGATGTTGCTCAAGTTCACGCTCCTCATTTTGTCGCTGTGTCACGCCGCGCCGCTGCCATCGTGCGAGAGTGACACCTCGTCGCACTGCCTCGGCGATGGAGCGGACCTCTCTCCGGAGGGCATCGAGGCGTGCCTCCAGGCCCTTGGCGAGGCTGGGCGCTCAGCGGGCTGCAACGCCTACCTCAGCATGCTCACGGGCTGCGGCGCGGAGATTGGGAGCGGCGGGGTGTGCGCCGAGTCGCACATGAATGGCGAGACCGCCGCTTGCCTCGTCCAGCGCACGCCCGAGGAGCAGCTGAGCGAGGGCTGCCGCGCCGCTCTCCCCGAGAAGGAGGAGGCCAAGGGGCTGTACGGCATCTACTGGAAGGACGGCAAGCGCGAGCTCGACGAGGACGAGGTGGGAGAGCTGGTGGGCGACGAGCTCGACACGTACTTGCGATGGATCAAGCGCAAGAAGGGCAAGAAGACGGACCGCGGCAAGGAGCGCGACTACGCCGTCCGCACCGCCAAGAAGGCGGCGGCCAGCAAGCAGATCGTCGCTAAGGCGGAGGAGGCCGCCAGGGCGGCAAAGCAGGCGGGCGAGGGCGCAAAGGCGCAGCAGGAGGCCGCGATGAAGGCGGCCGAGGCGGCGGCGGCAGACGCAGTGGCGACCGACATGACCAAGACGCTAAAGCCCTTCACGCGCTCCAACATCAAGGGCCTTCGCGGCGCAGGCGGTCAAGCAGGTCAAGGACGAGCTGTAGAGCTAAGGGACACGCGCGCGCACACACACGGGCTTGCTGCACCTCTC
>gi|208416317|gb|GE154364.1|GE154364 CAHO5197.fwd CAHO Emiliania huxleyi CCMP1516 day 7 post innoculation L Emiliania huxleyi cDNA clone CAHO5197 5', mRNA sequence
CAGAGCCAGCAGCAGCTCCGCCGCCATGTCGTCCAAGGTCAAGGGTGATGCCGCCAAGCTCAAGGCCAAGAAGTCCGTCTCGCGCTCCTCCAAGGCGGGCCTCCAGTTCCCGGTCGGCCGGATCCACCGCCACCTCAAGCAGCGGGTGACCAACAAGGGGCGCGTCGGTGCGACCGCGGCCGTCTACTCCGCCGCCATCCTCGAGTACCTCACCGCCGAGGTGCTCGAGCTCGCCGGCAACGCGTCCAAGGACCTGCGCGTCAAGCGGATCACGCCGCGCCACCTCCAGCTGGCCATCCGCGGCGACGAGGAGCTCGACACGCTGATCAAGGCGACCATCGCCGGTGGCGGCGTCATCCCGCACATCCACAAGTCGCTCCTCAAGAAGAAGTCGGCCAAGGACTGAGCACACCAACAGCCGCAGCCCCCGCCGAACTCCCTCCCCCCGGTGGTGGGGGGTGGGGGGGGGGTCTACGTTCTGGCTCGGCAGGGCGGGGTGAGGGCGCAGCTACACGCACGGTTTCGTAGTCCCGGCTATTGAGGCGCCACGGCGCACGCACTGCTTCGAGACGGCTGCCGGGGTCGTCCATGTGAGGCTGTACCACCCCGCCCCTCATCAGTCCTCCCCCCTCCTCTCCTCACACTCTGCTCTTTGGCATGTCTGGGCATGTGCGTGTATTTGACCCTCCGATCAGCAAGCCACCGACACTGTGTTGACACTGTGTTCTCCCCTTGCATTGGGTAGCCACCACCCCTAACGTTAAGAGCTGAACAGTGTTGCTAGTGTTAACAGTAACAACAG
>gi|208416283|gb|GE154356.1|GE154356 CAHO5191.fwd CAHO Emiliania huxleyi CCMP1516 day 7 post innoculation L Emiliania huxleyi cDNA clone CAHO5191 5', mRNA sequence
CGCCGACGCTCTCAGGCAGCACCTTGTGGCAGCACTGAACGAGGTTCTCGCCGCAAAGCCCGACGATCCGTTCAAGTCGCTGCAAAAGATCCTGTTCGCTGCGTCGCTCGGAGACGGCACACCTCCCGAGGCCTCGCCGGTCGCGCAAGATGCCGACATGAAGGAATACCTTGCGAAGTTCGACCTCGAGACGCACATCGCCGACGTGATCGCGAAGAAAGGCAAGGGGTCGGGGCCGATGAGCGGCGTCAAGTTCATGATCTCCGACGCGGGCGACTTCTTCACCGAGCTCTCGAAGAAGCTCAAGGCGGCCGGCGGGCAGCCGATGACGGCGGAGGAGCTCAAGGCGATGGACGCGGCGGCGGCCAAGGCCAAGCGCGAGAAGGACGCGCGCGAGCAGGCGGAGCGCGACGCCAAGGACGCGGAGAACGCCAAGAGGGCGGCCGAGATGGAGGCGCAGGGCAAGTCGGTGGGGGGCGGCTTGCACAAGTTCGACAAGTCCGAGGTGGACGTCAACGGCGGCACGGCCACGGCCGACGACTTCATGGACGCGTTTGGCTTCTAGCGCCTCTCTCCCTGTCTGCACGTCAGGGCACGAACAGCCCCCTCCCTTCCCCCCCCCTCTCTTCTGCAATCGCTTCTGACTGACATGGTATTCTTAACTGCGGACATATACTTACTGCGCAGCTAGAAGAGTGTCGCCGGGCACGCACCTTCCTTACTGCGCACCTTGTCACACACATGTGTGACAGCCGTACTGGCTCTGTCTCGAGTGCGGCGCGTAACCGTTCGCACACTCTCGCGAGCACTCGCCTACGTTCATGAATGCAATCCACATGGCAAAG
>gi|208415654|gb|GE153207.1|GE153207 CAHO4431.fwd CAHO Emiliania huxleyi CCMP1516 day 7 post innoculation L Emiliania huxleyi cDNA clone CAHO4431 5', mRNA sequence
ACAATCATGCTCTCCACTGTCGCCCTCGCTCCCGCCTTCAACGCGCCCGCCATGCGCGCGCCGGCCACCCGCTCGGCGGTCACCATGTTCTCCGAGGGCGACCTCGGCGTCCTCCCGCCGCTCGGCGTCTACGACCCGCTCGGCCTGATCGAGACCCGCGACATGCGCCGCTATGAGATCATGGAGATCAAGCACGGCCGCGCCGCCATGCTCGGCTTCCTCCACGTCATCGCCCTCAAGGCGGGCATCGTGCTGCCGGGCGACCTCTCCCCGTCGCTGGGCATCAAGTTCTCGGACGTGCCGACCACCTGCTTCGGCTCGCTCGAGGCGGTCCCCACCTTCGGCTGGCTGCAGATCATGCTCTTCACCTGCATGCAGGAGACGGGCGCGTCGCCGCTCGCGGAGGCGCAGACGGACGACAAGGAGGCGGGCGACATCGCCATCGACTCGTGGGTGCGCTACGACGACCCCGAGACCAAGACCTTCAAGCTCAACGCCGAGCGCCAGAACGGCCGCGCCGCCATGCTCGGCATCACCGGCTGCCTCGTGCACGAGCTCCTCGGCGTCGACGCGCTCTACCCGACCGGCGGCCTGGGCGGCGCCGCGCCCCCGGCCATCTTCTAGGCTCCCTCTCTTTGCCGGCGCCCCTCACGATGCCTCGCCGGTGGGAAGATGTCCCTGACGGTCGGGGAGGTGTGAGGTGTCTGTGGAAGTACGGTCCTTGTTCTTTGTGTAAAAATGTCGAGAGG
>gi|208414552|gb|GE156347.1|GE156347 CAHO6491.fwd CAHO Emiliania huxleyi CCMP1516 day 7 post innoculation L Emiliania huxleyi cDNA clone CAHO6491 5', mRNA sequence
GCGCCTATAGCCTTCGACCTGAAGCAACGATGGCCCGCCTCCTCACCTGCGTCGCCCTGATCTGCGCACCGCTCGCGGCCGAAGCCCAGTTCGGCCGCCGCAACAAGATGCAGGGCGAGGCGTCCGGCATCGCTGACGCCACGCCGCCGCCCTCGGACGTCGACATCGCGATGGCCGGCTGGGAGCAGCTCAGCCGCAACCCCGACAAGATGCAGGAGGTGATGCAGGGCATGAAGGTGGGCGCCGCTCCGCTCCTGCGCCCGCCGCCGCGACAGGCGGCGAGAGAGGCAGGAAGCGTAAGCCGCGCCTCCCGCCGCCCGCCCGCAGGACCCCGAGGTGATGGCCAAGGCGGCAGAGATGCTCAAGGACCCGCAGTACATGAAGGCCGCCAAGGCCAAGCTCGCCGAGCTCGAGGCCAAGGCCAAGGCGCGCGGGATGCTCGACGCCCAGGGCAACCCGGTGCCCGGCATGGCGACCGCCACCGCGATGGGCCAGGTTCCGGGCGGCGCGGCGGCGATGGGCGGCGCTGCGGCGATGGGCGATGCGTCGGAGTGGGAGCTGCGGAACGCGGACCGGCACAAGGCGGGCGAGCTCAACACGGCGGAGCTGGGCATGGCCAACCTGCAGCAGGCGGCGCGCGACCCGAGCGTGATGCAGGGAGTGATGGAGATGATGAAGGACCCAAACACGCGCAAGGAGGTGGAGGCGCTGATGGCGGACCCGGCCTTCAAGGCGCANGCGCAGCAGATGATGGCAGGCGTCAAGGACAAGGTCGCCTCGATGGCACCCTCCGACATGGCGGCGATGGCGCGCTCGATGGGC
>gi|208414551|gb|GE156346.1|GE156346 CAHO6491.rev CAHO Emiliania huxleyi CCMP1516 day 7 post innoculation L Emiliania huxleyi cDNA clone CAHO6491 3', mRNA sequence
TTTTTTTTTTTTTTTTGCCGGTCCATACGAAACATAACACGTACAGTTAACACACACGCGTGTGGGGTCACGGCCTGTGGTGCTGCGGGTCACACGCAGAGCGGGACGGGGCGGGGGGGCACAACAGCTCAAGACAGGCGGGTGTCGGGTCGTCGGGTCGGCGCGTGGCTCTCGCCCTCGGCCTCCGTCCCACGGGCCAGACACAGGGCCCCACACCCGCACAGCTCTCCCCGTCTCGCCACTCGCTCCACCGTCTAGAGGCGCCCGGGTTGCGCTCAGAGCTCGTCGTGCAAAGCGCGCTTCATCGCGGCGTTCTCGCGCCGCAGCATCTCGAGCTCGGAGGCGCCTCCCATGCCGCCGCCGCCCATCCCCATGCCGCCGGCCATGCCCGCCATCTGCTGCTGCGCCTGCGCCATCTGCTCGGGCGTCACCTCGAGGCCCATCGAGCGCGCCATCGCCGCCATGTCGGAGGGTGCCATCGAGGCGACCTTGTCCTTGACGCCTGCCATCATCTGCTGCGCCTGCGCCTTGAAGGCCGGGTCCGCCATCAGCGCCTCCACCTCCTTGCGCGTGTTTGGGTCCTTCATCATCTCCATCACTCCCTGCATCACGCTCGGGTCGCGCGCCGCCTGCTGCAGGTTGGCCATGCCCAGCTCCGCCGTGTTGAGCTCGCCCGCCTTGTGCCGGTCCGCGTTCCGCAGCTCCCACTCCGACGCATCGCCCATCGCCGCAGCGCCGCCCATCGCCGCCGCGCCGCCCGGAACCTGGCCCATCGCGGTGGCGGTCGCCATGCCGGGC
>gi|208414365|gb|GE154210.1|GE154210 CAHO5099.fwd CAHO Emiliania huxleyi CCMP1516 day 7 post innoculation L Emiliania huxleyi cDNA clone CAHO5099 5', mRNA sequence
CAAAGAGCTAACTCGCGCACCCTTCGCGCATTTGACCACTGTCCCGCCGCCGGAAATGAACCTCTTCGGGAGAAAAAAGGCCGAACCGCCGCCCCCGCCGACATCGAATGCCGGTCCAACGGTGTCAGCGTCCAGCACTCTGAACGCAATCACAAAGCTGCGCGATGCGGGCGACACGCTGGACAAGCGAGAAGACTACCTCAATAACAAAATTAAGAAGGAGACCGACGAGGCCAAGAAGTTTATGGGCCAAGGCAAAAAGAGTCAGGCGCTCCAGTGCATCAAGCGGAAGAAGATGTACGAGGGGCAGGTCGAGAAGATTGGACAGGCGAGGCTGAATCTCGAGACGCAGCAACTCGCGCTCGAGCAGCTCAACCTCAACAAGGAGGTCGTCGAGGCGCAGCGCGAGGGCGCAAAGACCATGGCCTCCGTGACGGCGCAAATGGGCGGAGTGGATGCGGTCGACGACACGATGGGCGCGATTGAGGACGCGCAGGCGGATGCGAACGACATAGCGGAGGCGCTGGGGCGGCCGATGGCCGGCGCGTACGACATGGACGACTCGGACCTGCTCGCAGAGCTCGAGGAGCTCGAGTCGGAAGACCTCGAGAGCCAGGCGCTCGGCGTGGACTTGTCGGAGCTCAAAGGCTTGGACGCGCCGTCGGTGCCGTCCTCGAAGCCAATGCCGTCGGCGCCGACGGGCAAGGTCCAGACCGAGGAGGAACGCGAGCTGGCGGAGCTGGAGGCGTCCATGGCGATGTAGCGGCGCAGCGCCGGACGACGCCGACGCCAGCGC
>gi|208414110|gb|GE156126.1|GE156126 CAHO6354.fwd CAHO Emiliania huxleyi CCMP1516 day 7 post innoculation L Emiliania huxleyi cDNA clone CAHO6354 5', mRNA sequence
CAACGCGCCGCATACCACCAAACTCCACGCGGTCGACGTGTTCAAGGCCGCCGCCCCGGCCTTCACCGCCGCCGCCGTCCTCGCCGCCAGCCCGATGTCTGCGTTCGCCGGCGATGTCGGCGCCGGCGAGCAGGTTTTCTCAGGCAACTGTGCGGCGTGCCACGCGGGCGGCCAGAACGTCATCATGCCGGAGAAGACGCTGGAGAAGGAGGCGCTGGAGGAGTACCTGGACGGCGGCTTCAACGAGAAGTCCGTGATGAAGCAGGTGACCAACGGCAAGAACGCGATGCCCGCCTTCGGCGGCCGGCTCTCGGACGACGACATCGCCAACGTCGCCGCCTACGTCATCAAGACCTCCTCGGCCGGCTGGTAAAGCAGAGGAGGAGGAGGCCGTCTCCTCCCTCATCCCTGCACCCTCCCCTTTGCATGTCTATGTCTCTGCGCGGTTACGTGTCGTGGCGGCGCGCCGGCGCAGGCGCACACCATTTCACACGGCGGACTCGGGGTCGAGCGGTGCCCGGCGGGGACCCGAAAAGGGTTTGTGGCGGCACACACCACACGGCGACACGGAGAGCGCGTTCGTGGTTCGAGAGCGTGTGTCATCGTGTGTGTGCTGTGTCCATCGCGGCATCGGTGATCGGCTCACACATTAGTGCTCACTCGCCGCGGTGTCTATTCACCATCGCGCGATCCCGCCTCCTCCCCTTTGTTAAACAACAACACCTACGANAA
>gi|208413842|gb|GE156053.1|GE156053 CAHO6305.fwd CAHO Emiliania huxleyi CCMP1516 day 7 post innoculation L Emiliania huxleyi cDNA clone CAHO6305 5', mRNA sequence
TCGCCCCGGGGCTCAGATGAAGCACGTCGCTGCGTACCTTCTGGCCCAGCTCGGCGGCAACGCCAGCCCCTCCGCTGCGGACGTGACGTCTATCCTCGACAGCGTCGGTGTCGAGCCAGACTCTGAGAAGCTCGAGAAGCTGCTCGGGTCCCTTGAGGGCAAGGACCTGGTTGAGGTCCTCGCGGCGGGCAAGGCCAAGATGGCCGCCATGCCCTCGGGCGGCGGCGGCGGCGGCGGTGGCGGCGGCGGCGGCGGCGGCGATGCCGCGCCGGCGGCGGGCGAGGCGGCGGCCGCGCCGGCGGAGAAGGCGCCTGAGCCGGAGGAGGAGGAGGAGGAGATGGGCTTCGACCTGTTCGATTAAGCTCACCGCCTTGTCGCTCGCTGCCTCACGGGCGTGGAGGTGCAGGGCCGAGGCTGTCGTCGCCAGTGGCCGGGTGGAGTGGGGGCGGTGGTAGAAGCAGATGGAACGCGGCACCGAGCCGTGCAGTCGCCGACGCCGCCCCCCTCTGGCCCCGGTCCCGGTCCTCGCGCGGGAATCCTAACCGGGTGGGAGGGAGTATGAAAATGTCCTCAATTTGTCAGTGTGATTTCNNAAAAAAAAAAAAAAAAAAAAAAAAAAAAAAAAAAAAAAAAAAA
>gi|208413370|gb|GE154431.1|GE154431 CAHO524.fwd CAHO Emiliania huxleyi CCMP1516 day 7 post innoculation L Emiliania huxleyi cDNA clone CAHO524 5', mRNA sequence
CATCCTCGGAGACCTGCAAGGCCCCAAGTTCCGGTGCGGCACCGTGCAGGGAGAGGCGGTGGAGCTGGTCGTCGGCGAGACGGTCGAGATGGCGCTCATGCAGAGCGACGCCGACCTCACCGTCCCCGGCCGGATCACCCTCGCCGACACGACGGAGCAGAACGCGATGCTGCGCGGGCTTGAGGTTGGGATGGACGTGCTGCTCAACGACGGCTTCCTCGCGATGAAGGTGACGGAGCGCGTCTCGCCCGACACCGTCCGCTGCCAGATCACAATCGGAGGGCCGCTCAAGTCCCGCAAGGGTATCAACGTGCCCGACCTTCAGATCGACTGCGCCGCCCTCACCGCCAAGGACCGCGACGACGCCGCGTACTTGATCGACAAGGTGGACTACATGGCTGTCTCGTTCGTGCAAAAGGGCGGCGACATCCAGGAGCTGATCGACATCATGGACGCAAAGGGAATGCCCAAGGAGCAGCGCCCCCTCATCATCCCAAAGATCGAGAAGCCGGCGGCACTCAAGAACATTGACGAGATCCTCGCCCTCTCCGACGGGCTGATGGTGGCGCGCGGCGACCTCGGCGTTGAGCTCGGCCTGGAGCGGGTGCCCTTCGCCCAAAAGTTCCTCATCAAGAAAGCAAACGAGGCGAACAAGTTTTGCATCACCGCGACGCAGATGATGGAGTCGATGATCGACGCGCCCGTGCCAACGCGCGCCGAGGTCAGCGACGTCGCGAACGCAATCTTCGACGGCAGCGACGCGGTGATGCTCTCC
>gi|208413169|gb|GE153138.1|GE153138 CAHO4389.fwd CAHO Emiliania huxleyi CCMP1516 day 7 post innoculation L Emiliania huxleyi cDNA clone CAHO4389 5', mRNA sequence
AAATCATGCTCTCCACTGTCGCCCTCGCTCCCGCCTTCAACGCGCCCGCCATGCGCGCGCCGGCCACCCGCTCGGCGGTCACCATGTTCTCCGAGGGCGACCTCGGCGTCCTCCCGCCGCTCGGCGTCTACGACCCGCTCGGCCTGATCGAGACCCGCGACATGCGCCGCTATGAGATCATGGAGATCAAGCACGGCCGCGCCGCCATGCTCGGCTTCCTCCACGTCATCGCGCTCAAGGCGGGCATCGTGCTGCCGGGCGACCTCTCCCCGTCGCTGGGCATCAAGTTCTCGGACGTGCCGACCACCTGCTTCGGCTCGCTCGAGGCGGTCCCCACCTTCGGCTGGCTGCAGATCATGCTCTTCACCTGCATGCAGGAGACGGGCGCGTCGCCGCTCGCCGAGGCGCAGACGGACGACAAGGAGGCGGGCGACATCGCCATCGACTCGTGGGTGCGCTACGACGACCCCGAGACCAAGACCTTCAAGCTCAACGCCGAGCGCCAGAACGGCCGCGCCGCCATGCTCGGCATCACCGGCTGCCTCGTGCACGAGCTCCTCGGCGTCGATGCGCTCTACCCGACCGGCGGCCTTGGCGGCGCCGCGCCCCCGGCCATCTTCTAGGCTGCCCTCGCATAGCGCACCGCCCCTGAAAGGGCAGAGTGCGCCCCAGGCAAAGGCTGCCTCTCTTGTGTGGCCTTGCGCCGAGTGTGCGTGAGCCGTGACCGTCGTGGNCGTGTTCGATGTTGTCTATTTCCCA
>gi|208412793|gb|GE151265.1|GE151265 CAHO2676.fwd CAHO Emiliania huxleyi CCMP1516 day 7 post innoculation L Emiliania huxleyi cDNA clone CAHO2676 5', mRNA sequence
AGGACAGCCATGCAGATCTTCGTCAAGACGCTGACCGGCAAGACCATCACGCTCGAGGTCGAGCCGTCCGACTCGATTGACAACGTCAAGGCCAAGATCCAGGACAAGGAGGGCATCCCGCCCGACCAGCAGCGCCTCATCTTCGCGGGCAAGCAGCTCGAGGACGGCCGCACCCTCTCGGACTACAACATCCAGAAGGAGTCGACGCTGCACCTGGTGCTCCGCCTGCGCGGCGGCATGCAGATCTTCGTCAAGACGCTGACGGGCAAGACCATCACGCTCGAGGTCGAGCCGTCCGACTCGATCGACAACGTCAAGGCCAAGATCCAGGACAAGGAGGGCATCCCGCCCGACCAGCAGCGCCTCATCTTCGCGGGCAAGCAGCTCGAGGACGGCCGCACCCTCTCGGACTACAACATCCAGAAGGAGTCGACGCTGCACCTGGTGCTCCGCCTGCGCGGCGGCATGCAGATCTTCGTCAAGACGCTGACCGGCAAGACCATCACGCTCGAGGTCGAGCCGTCCGACTCGATTGACAACGTCAAGGCCAAGATCCAGGACAAGGAGGGCATCCCGCCCGACCAGCAGCGCCTCATCTTCGCGGGCAAGCAGCTCGAGGACGGCCGCACCCTCTCGGACTACAACATCCAGAAGGAGTCGACGCTGCACCTGGTGCTCCGCCTGCGCGGCGGCATGCAGATCTTCGTCAAGACGCTGACCGGCAAGACCATCACGCTCGAGGTCGAGCCGTCCGACTCGATTGACCACGTC
>gi|208412791|gb|GE151263.1|GE151263 CAHO2674.rev CAHO Emiliania huxleyi CCMP1516 day 7 post innoculation L Emiliania huxleyi cDNA clone CAHO2674 3', mRNA sequence
CTCAAAAGCCGTTTACGTGAAATGGAAAAGGAGATACGTGTACGGGTGAAACCACAAATGACCCTACTGGACGAGAGCCGCCGCCCTACAAACACGTGCTGCCGCGCACACTGACACCGAGTCACAAGATGAGAGTCACAGGGGGGGAAAGAAGTGGAGGGTCCCTAAGAGAGGTTCTCGTCTCGCGGCGCAAAATGCGAGCGCTGTGGGCGTTGCAGCGCGTGCGCGCGCGCGAGCGAGGGGGTGCGGGGAGGGGGAGCGCCCAAAGGCTCACCACCCCGCGTCGCCGCCGAGCACGACGTCGCCGCCGAGCACCGCCTCGTAGCCCATCTGCTCGTTGATGGAGTTGGGCACGACTGAGGCAGTCATCGGGAACTCGACGGGGGCGGTGTTGACGACGCGGACGACGTTGCCCGAGCCGGGCGTCTCGAGGATGCAGAAGAAGGGCCGGTCGAGGCCGTCCTCCGTGTACAGCTCGATCACCTGCTTGTTGTTGTTCGGACCCTGCAGCAGCTCGATCCGCGCGTTGAGCGGCCGCCCGTCCGTCTTGAGCAGGACCTGGACGCTGTCGACGGTGGGGTCGAAGGGGTAGGTGCGGAGGGCGCCGCCCTGGATGGTCATGCGCGTGTCGAGGCACTCGGCCGACGGCGCGTCGACGTTGTCCGCGACGACGTTGGCGGCGAGGGGGAACTCGACCTGGCCGATGTTGCGGATGGCAATCGTGTTTGGGCCGCGGGGCGTCTCGA
>gi|208412524|gb|GE150931.1|GE150931 CAHO2423.fwd CAHO Emiliania huxleyi CCMP1516 day 7 post innoculation L Emiliania huxleyi cDNA clone CAHO2423 5', mRNA sequence
CCCTCCTGCAGCTCAAACAATGCTCGCCACCTCGATGCTCTCGCTCTCGGCCAACCGCGCGGAGGTCTCGACCGGCAACCTCCGTGGCGACGCGGGGAAGTTCGATAACCTCAAGGCCTCGTGGGAGAAGGGGCTGGAGATCGGCGACTTCAAGACCAAGGTGGCGGCCAAGTACGACTACAACTCGAACAAGGACTTCCTCAAGGAGGTCTCCTTCTCGGGCGACCTGGTCGAGGGCGACTCCGCGGACGACGTCTCGGTCTCGTACGAGCTGCGGCGCGACTTTGCGAGCAAGCGGTCCGACGTGCGGCTGACGGCCTCGTCGCAGGGCACGACCCTGTCGGCCGAGTACGACACGGAGGACCAGCTGACGGAGGTTGCGGTGCAGCGCGAGGTCGACCTCGGCGACCAGAAGGTGGACGTGCAGCCGAGCTGGATGGTCAAGGCCAAGGCTGCGCGCGTCAAGCTCATGTCCGGCCTCAACAACGGCAAGGACAAGGTCTCGGCGCAGTTCGACTACGACGTCGACGGCAAGGAGGTCGGCGCGCTCGAGGTCGGCTTCACCCGCCAGCTCAAGGCGGGGCAGACGCTCGCCGCCTCGTACAAGCCCGACAAGTCGGACCTCGAGGTGTCGCTGCAGGACGACAACTTTGAGGACGGCGCGACCTGGACCGCGACCGCCAACGTGCCGCTCGAGTCGGCCGACGCGAACCTCCTCGACGCGGCGCGCGTCACCCTCAAGCGCTCCTGGGGCTGGTAGACCCGCTCGCCCTCCGGCCCTCCCCCTGCGCAGTAGAGGGGCGACGGCACAGCCGCGAGAGCCGCCCATCTGTTGACCCCCTCACAGTGACGACTCAAATGTGTGCGTGTGTATGTGCATGGATGGAAAGCATGAT
>gi|208412248|gb|GE150447.1|GE150447 CAHO2071.fwd CAHO Emiliania huxleyi CCMP1516 day 7 post innoculation L Emiliania huxleyi cDNA clone CAHO2071 5', mRNA sequence
TCATGCTCTCCACTGTCGCCCTCGCTCCCGCCTTCAACGCGCCCGCCATGCGCGCGCCGGCCACCCGCTCGGCGGTCACCATGTTCTCCGAGGGCGACCTCGGCGTCCTCCCGCCGCTCGGCGTCTACGACCCGCTCGGCCTGATCGAGACCCGCGACATGCGCCGCTATGAGATCATGGAGATCAAGCACGGCCGCGCCGCCATGCTCGGCTTCCTCCACGTCATCGCGCTCAAGGCGGGCATCGTGCTGCCGGGCGACCTCTCCCCGTCGCTGGGCATCAAGTTCTCGGACGTGCCGACCACCTGCTTCGGCTCGCTCGAGGCGGTCCCCACCTTCGGCTGGCTGCAGATCATGCTCTTCACCTGCATGCAGGAGACGGGCGCGTCGCCGCTCGCCGAGGCGCAGACGGACGACAAGGAGGCGGGCGACATCGCCATCGACTCGTGGGTGCGCTACGACGACCCCGAGACCAAGACCTTCAAGCTCAACGCCGAGCGCCAGAACGGCCGCGCCGCCATGCTCGGCATCACCGGCTGCCTCGTGCACGAGCTCCTCGGCGTCGATGCGCTCTACCCGACCGGCGGCCTTGGCGGCGCCGCGCCCCCGGCCATCTTCTAGGCTGCCCTCGCATAGCGCACCGCCCCTGAAAGGGCAGAGTGCGCCCCAGGCAAAGGCTGCCTCTCTTGTGTGGCCTTGCGCCGAGTGTGCGTGAGCCGTGACCGTCGTGGCGGTGTTCGATGTTGTCTATNTCCCCATATAAACGTTTGCTTGCTGGCTG
>gi|208411587|gb|GE150306.1|GE150306 CAHO1967.fwd CAHO Emiliania huxleyi CCMP1516 day 7 post innoculation L Emiliania huxleyi cDNA clone CAHO1967 5', mRNA sequence
CTTACGATGCTCTGCCTCATCGCCGCCGCCCAGAGCTACGTGCTCCAGCCGCAGCCTCTCGCCTCGCGCGGCGCCGTCGCCGCCGTCAGCAGATCTGGGCCGGTGGTTGCAGCTGTGGCCGTGGACGCCAAGACCGTGAAGACCCTCCGCGACGCGACCGGCGCCGGCATGATGGACTGCAAGAAAGCGCTGATTGAGAGTGAGGGAGACATGGACGCCGCGACAGAGTCCCTTCGGAAGAAGGGTCTCGCGTCGGCGGAGAAGAAGTCGGGCCGCGCCACCAAGGAGGGCATCATCGAGACGTACATCCACACCGGCGCAAAGCTCGGCATCATGGTCGAGGTGAACTGCGAGACCGACTTCGTCGCCAAGCGGCCGGAGTTCCAGGAGCTCGCAAAGTCGCTGGCCATGCAGATCGCCGCGTGCCCGACTGTCGAGGCCATCTCGAGCGACGACATCTCGGCGGACTGGATCGCGAAGGAGAAGAAGATCGAGGCGGCCAGCGACGACCTGCAGGGGAAGCCCGAGCAGATCATCGAGAAGATCGTCAACGGGCGGGTGGAGAAGGCAATCAAGACCAAGCTGCTTCTCGAGCAGCCGTACATCCGCGACTCGGGCATGACGGTCGACGAGTTCGTCAAGGGGTACACCGCCAAGCTGGGCGAGAACATCAAGGTGGCCCGCTTTGCGCGCTTCACGGTCGGCGGCGGCGCGGA
>gi|208411579|gb|GE150298.1|GE150298 CAHO1963.fwd CAHO Emiliania huxleyi CCMP1516 day 7 post innoculation L Emiliania huxleyi cDNA clone CAHO1963 5', mRNA sequence
CGCCTTTTGCTACGCCGCCTAAGCGGCAATATGCCCTCGATCAAGGATCTGGGGAAGCGGCTCAAGTCGGTCTCGTCCACCTCGAAGATCACCAAGGCGATGAAGATGGTCGCCGCGTCTAAGCTGCGTAAAGCCGAGTCGGAGATGATTGCCGCGCGCCCGTTTGCAGCTTCTGTGCAAAACCTCATGATGCCGCACATCGGCATCAAGGAGGGGGAGGAGCCGCCCGCTTCGGTGATGAAGCTCGCCATCTCCTCCGACAAGGGCCTCTGCGGCGGCATCAACTCCAAAATCTGCAAGGAGGTCAAGTTGGCGGTGGACGCGCTCGTCCAGCGGGGTGCCGAGTCGTCGCCGCAGCTGCTTATCGTCGGCAGCAAGGGGCGGGACGGGATGGCGCGCACGCACAGCGAGTACTACAAGACGACGTTCGACGAGGCGTACGGCGGCGCGATCACCTTCTCCCTCGCCTCCTTCCTCGCCGAGCAGATGCTCGCCTCGACCGCCGAGTCCTACACCATCTGGTACAACAAGTTCCGCTCCGTCATCAACTTCGAGCCGACCCCCCTCACCATCAAGGGGCCCGAGGTGCTCGGCGCCTCGGGCGTGTTCGACGAGTTCGAGTTCGAGGGAGAGAAGGAGACGGTGCTCGCCGACATCTACCAGTTCAACCTCGCCTGCACCATCTACGGCTGCCTCCTCGAGAACAAGACCTCGGAGGAGGCCTCGCGCATGACGGCCATGGACTCGGCCTCCACCAACGCGGCCGACATGATAGCGCGCCTCACGCTCATCTACAACCGGATGAGACAGGCAAAGGTGACCACCGAGCTCACCGAGATTGTCGCAGGCGCCGAGGCGGTCTAGGCTGAAAGAGCGGAGCCCACACCCCCTTGGCCT
>gi|208411415|gb|GE151050.1|GE151050 CAHO2526.fwd CAHO Emiliania huxleyi CCMP1516 day 7 post innoculation L Emiliania huxleyi cDNA clone CAHO2526 5', mRNA sequence
CCAGATCGAAGCTTCAGCAATGGCCCTCGCGCTTTCCGCCCTCCCCCTTTCGCTCTCGCTCGGCGCCCCGATGGCGGGCCCGGCGTCGCGCGCCGCCGTCTCCATGCAGGCCTACGGAGCCGTCGCGCCCACCGCGGGCGTCGCGGCGGGCGTCGCCGCCGGCGGCCCCATGGCCGGCCCCGGCGTCGACTCCTCCATCCTCGTCCAGGGCGGCTCGCTCCGCACCTGGTCGTACCGCTCGCCGTCGGTCGAGCAGGTGCAGGTGGTGCTCAGCACTGAGGGCCGCCCGCTGGACGCGGACATCGAGCTGTGGCAGGGGCCGGACAACACGCCGTGCAAGATGCGCGTGTACGTCGAGAACGGCCAGCTCCGCCCCTTCAGCGCCGTCGTCGAGACGCCCCGCGGCCCAAACACGATTGCCATCCGCAACATCGGCCAGGTCGAGTTCCCCCTCGCCGCCAACGTCGTCGCGGACAACGTCGACGCGCCGTCGGCCGAGTGCCTCGACACGCGCATGACCATCCAGGGCGGCGCCCTCCGCACCTACCCCTTCGACCCCACCGTCGACAGCGTCCAGGTCCTGCTCAAGACGGACGGGCGGCCGCTCAACGCGCGGATCGAGCTGCTGCAGGGTCCGAACAACAACAAGCAGGTGATCGAGCTGTACACGGAGGACGGCCTCGACCGGCCCTTCTTCTGCATCCTCGAGACGCCCGGCTCGGGCAACGTCGTCCGCGTCGTCAACACCGCCCCCGTCGAGTTCCCGATGACTGCCTCAGTCGTGCCCAACTCCATCAACGAGCAGATGGGCTACGAGGCGGTGCTCGGCGGCGACGTCGTGCTCGGCGGCGACNCGGGGTGGTGAGCCTTTGGGNGC
>gi|208411314|gb|GE151573.1|GE151573 CAHO3300.fwd CAHO Emiliania huxleyi CCMP1516 day 7 post innoculation L Emiliania huxleyi cDNA clone CAHO3300 5', mRNA sequence
GTGGCCAGCCAGTAGGCAGCACTGTCGTCGCGCGCTCCACCCCGCCGATCGCCCAGTTCGGCACCGGCAATTTCGACCGGGCGCAGGCGCGCCGCGTGGAGGCGGCGAAGGTCAGCGATCCGACTGCGAAACCCGACTTTGGAGGCCTCGCGGTTTTGACGGCGAGCGCGGTCGTCATCCCGCTTGTGTTCCTGTCTGGCATCTACTCTGGTGGACCTGGCAAGAAGACTCCCTTCACCTTCACCGACAGCATCAGCCCGGCGGCCGTCGCGGAGCGCGACGTCGTCGCAAAGAAGCGGGCCGCCTTTGAGGCGGAGCGAGCGGCGCAGCTGAAGAAGGAGGCGGAGAAGCGGGCGGCCGCGGAGAAGGCACAGGTGAAGGAGCTCGAGAAGGAGGCGAAGGTCGAGGCGACCGTCAAGGCGAAGGAGTCGAGGGGCGCTCCGGTGGCCGTCCCGGCGCCGGCGGAGAAGAAGAAGGCGGCGCCGCCTCCGGCCGCCAAGGAGGACGTCAAGGCCAAGGAGGCGGCGAAGAAGGCCGAGGCCGAGGCGAAGGCCAAGGCTGAGAAGGAGAAGGAGGTCGCGGCGAAGGCCAAGGCGGAGAAGGAGGCGGCGGAGGCCAAGGCGGCGGCGGAGGCCAAGGCGGCGGCCG
>gi|208411256|gb|GE151515.1|GE151515 CAHO3254.fwd CAHO Emiliania huxleyi CCMP1516 day 7 post innoculation L Emiliania huxleyi cDNA clone CAHO3254 5', mRNA sequence
TCGGTCGGATTCCGGGAATCGTCGACCCCGCGTCCGGATTCCAACATGGCCCTCTCGCTCGCTACCTCCTCGCTCTCGCTCGCTGGCCCGGTCCGCATGTCGGCCAACCCCGACGCCCCGATCAAGCTGGGCGTCAACGGCTTCGGCCGCATCGGCCGCCAGGTCGTGCGCATCGCCATGGACCGCGAGTCGTTCGTGCTCAAGCACATCAACTCGCCCATGTCGCCCGAGTACATGAAGTACCTGCTCGAGCACGACACGGTCCACGGCCGCTTCCCGGGCACCTGCGAGATCATTGAGGGTGGCCTCTCCATCAACGGCCTGCCCGTCACGCTCTCCGCGACGCGCGACCCCACGGAGATCCCGTGGAAGGACACCGGCGTCGAGTACGTCTGCGAGTCCACCGGCGCCTTCACGACGACGCCCGACTGCATGAAGCACATCGAGGGCGGCGCCAAGAAGGTGATCATCTCCGCGCCCGCCAAGGACGCCGAGACGCCCACCCTCGTCGTCGGTGTCAACCAGGACGACTACGACTCCAAGTCGATGGCGGTCGTCTCCTGCGCCTCGTGCACCACCAACGGCCTCGCGCCGCTGGTCAAGACGATCAACGAGAAGTTCGGCATCAAGCAGGGTCTGATGACCACTGTCCACGCCGCCACCGCCTCGCAGCTGACCGTCGACGGCTCCATGAAGGGCGCCGACTGGCGCGCGGGCCGCGCCGCCTCGGCCAACATCATCCCCTCGTCCACCGGCGCGGCCAAGGCGGTCGCCAAGGCGTACCCCGTCATGAAGGGCAAGCTCACCGGCATGGCCTTCCGCGTGCCCACCGTCGACGTTTCCGTCGTCGACCTCACCTGCGAGCTCGAGACGCCCACCACGTACGACGAGATCAAGGCCGAGGTCAAGCTCGCG
>gi|208411055|gb|GE150159.1|GE150159 CAHN9158.fwd CAHN Emiliania huxleyi CCMP1516 day 4 post innoculation L Emiliania huxleyi cDNA clone CAHN9158 5', mRNA sequence
ATTCATTTTCGCCAGGATGCTCGCGGCCGTCGCTGCGCTGTTGTCCTTCACCGCCCCGCTCGCGAGCCGGCCGGTCGCGCAGCGCGGCGCGGCAGTCAGCATGGGCGAGAAGGTGCTCTCACTCGACAACATGGGCCTCTACAGTGGCAAGGCGGCGCAGAAGGCACCCGTGCGCGTGCTCACCCGCATCGAGGACCTGCGCGTGCTCACCAGCCTTGCCGAGGCGGGCGTTCTCTCGGCCGCGGAGGAGGCGGGCGTCTTCTCCAAGCTGGAGAGCGCGGGCGCAATCAGCCAGGCCGAGAAGCTGCTGCCGCTCGCCGACAAGCTGCAGGTCCTTGCGCTCGCCGAGACCCTCATCAATGTGCCGGCCGGCCTGCTCACCGCCGCTGCCGTCGCGCTGCTCGCTGGCGAGGTCGGGCTGATTGCTGCGGTGCCAGACGACAGCGCGCCGCTGGTCGCCCTACAGCTGGTGTCGGGCGGCGTGGCCGGCTTGGGCGCTGTGGTGCTGCTGGCGTCGGGCGCCCTCTTCTCGGCGCTCCAGAGCACGGACTAGGTTTGCACTCAGGCGGGCACGCAGCTGGCACGCAGGTTGGAAAGCTCCGAGGGCTTCATCTCTCCCGCTCGGGCTCGGAGGCGGTCGTCGGACGGGTGTTGTGGGGGGTGCGCGTTCTCTGTGATGGGCAGCGCGAAACGCATGGCGGCGTGNGTGGTGCAAGGGAATGTGCGCAAGCGAGCGGACGAGCCGACGAGCGCGCGGACGGCGCGTGCCTTTTCTCGCGGCGTCCGGGGCGTGACGCGTGTGCGGCTATAGCCCTATAGAGTTGGTGAGAAACACGTGTCCCGTCGCGTTACGGCTTACGCGTGCCCGAACTATGACTTTAGCATCGGCTACTCTCGCCTCGTCTCGGGT
>gi|208411032|gb|GE149421.1|GE149421 CAHN8612.fwd CAHN Emiliania huxleyi CCMP1516 day 4 post innoculation L Emiliania huxleyi cDNA clone CAHN8612 5', mRNA sequence
ACAATCATGCTCTCCACTGTCGCCCTCGCTCCCGCCTTCAACGCGCCCGCCATGCGCGCGCCGGCCACCCGCTCGGCGGTCACCATGTTCTCCGAGGGCGACCTCGGCGTCCTCCCGCCGCTCGGCGTCTACGACCCGCTCGGCCTGATCGAGACCCGCGACATGCGCCGCTATGAGATCATGGAGATCAAGCACGGCCGCGCCGCCATGCTCGGCTTCCTCCACGTCATCGCGCTCAAGGCGGGCATCGTGCTGCCGGGCGACCTCTCCCCGTCGCTGGGCATCAAGTTCTCGGACGTGCCGACCACCTGCTTCGGCTCGCTCGAGGCGGTCCCCACCTTCGGCTGGCTGCAGATCATGCTCTTCACCTGCATGCAGGAGACGGGCGCGTCGCCGCTCGCCGAGGCGCAGACGGACGACAAGGAGGCGGGCGACATCGCCATCGACTCGTGGGTGCGCTACGACGACCCCGAGACCAAGACCTTCAAGCTCAACGCCGAGCGCCAGAACGGCCGCGCCGCCATGCTCGGCATCACCGGCTGCCTCGTGCACGAGCTCCTCGGCGTCGATGCGCTCTACCCGACCGGCGGCCTTGGCGGCGCCGCGCCCCCGGCCATCTTCTAGGCTGCCCTCGCATAGCGCACCGCCCCTGAAAGGGCAGAGTGCGCCCCAGGCAAAGGCTGCCTCTCTTGTGTGGCCTTGCGCCGAGTGTGCGTGAGCCGTGACCGTCGTGGCGGTGTTCGATGTTGTCTATTTCCCCATATAAACGTTTGCTTGCTGGCTGANNNAAA
>gi|208410348|gb|GE149764.1|GE149764 CAHN8858.fwd CAHN Emiliania huxleyi CCMP1516 day 4 post innoculation L Emiliania huxleyi cDNA clone CAHN8858 5', mRNA sequence
CGTCGCGAGCGGCAGCTCATCTCGTGCACGATGCTGGCCTTCTCCCTCTCGTCGTCCGTCGCCCTCAACCTCTTCGGCGGCAAGAAGCCAGGCCGAGGCACGCTTTACTCGGACATCACGCAGACGATTGGCAATACGCCGGTCGTCAAGATCTCGGACAAGCTCAACCCGTACCCGGTCGACGTGTACGCCAAGTGCGAGTTCTTCAACCCGCTCGCGTCGGTCAAGGACCGCCTCGCCCTAGCCATCATCCAGGACGCCGAGGAGCGCGGCGCGCTCAAGCCGGGCGACACCGTCGTTGAGGCGACGTCTGGGAACACCGGCATCGCCGTCGCGATGGTGTGCGCGCAGCGCGGGTACGACTGCGTCATCTGCATGGCCGAGCCCTTCTCGGTCGAGCGGCGCCGGCTGATGCGCATGCTTGGCGCCAAGGTGATCGTCACGCCCAAGGCGGGCAAGGGGACCGGCATGGTGCGCAAGGCGGAGGAGCTCTGCGCCAAGCACGGCTGGTTCCTGTGCCACCAGTTTGAGAACGAGGCCAACTGGAAGTTCCACGAGGCGACCACCGGGCCCGAGATCCTCACCGACTTCAGCGGCAAGAAGCTCGACTACTGGGTCACGGGCTACGGCACGGGAGGCACCTTCAACGGCGCCGGACGCGCGCTCAAAAAGGAGCGGCCCGACCTCAAGATCATCCTCGCCGAGCCGGAGGACGCCGGCCTGCTCGCGAGTGGCATCCCGACCGAGCGGCTCGCCGACGGCGCCCCCGCCGGGTCGCACCCCGCCTTCAAGGCGCACCCGATCCAGGGCTGGACGCCGGACTTCATCC
>gi|208409860|gb|GE149658.1|GE149658 CAHN8785.fwd CAHN Emiliania huxleyi CCMP1516 day 4 post innoculation L Emiliania huxleyi cDNA clone CAHN8785 5', mRNA sequence
CTCCGACTCACCGCGCCCTCCACAAGCACACAGGCCATGTCGAAGGCTGAGGTCGATGCCGCGACGCGCGACTACATTGTGAAGCCGCGCCTCGAGTACCGCACTGTGCAGGGCGTCAACGGCCCTCTCGTCATCCTCGAGAACGTGCGCAACCCCAAGTTCGCCGAGATCGTCAACCTGACGCTCGCCGACGGCACCTCGCGCGCGGGCCAAGTGCTCGAGGTCGCCGGCTCGAAGGCGGTGGTGCAGGTGTTCGAGGGCACCGCGGGCATCGACAACCAGCGGACGTCGATCGAGTTCACGGGCAACATCCTCACCACGCCCGTGTCGGAGGACATGCTCGGCCGCATCTTCAACGGCTCCGGCAAGCCCATCGACAAGGGCCCCGGCGTGCTCGCCGAGGAGTACCTCGACATCCAGGGCCAGCCCATCAACCCGCAGGTCCGCACCTACCCCGAGGAGATGATCCAGACGGGCATCTCGACCATCGACTGCATGAACTCGGTCGCGCGTGGGCAAAAGATCCCGCTCTTCTCCGCGGCCGGCCTGCCGCACAACGAGATCGCCGCGCAGATTTGCAGGCAGGCAGGCCTCGTCAAGCAGAGCACCAAGGGCACGACGTCCGACGACTCGGAGGAGTCGTTTGCCATCGTCTTTGCGGCGATGGGCGTGAACATGGAGACGGCGCGCTTCTTCAAGCAGGACTTCGAGGAGAACGGCGCGCTCGAGCGCGTCACCCTCTTCCTCAACCTCGCCAACGACCCCACCATCGAGCGCATCATCACGCCCAGGATTGCGCTGACGACGGCAGAGTACCTCGCCTACGACAAGGACAAGCACGTGCTCGCTATCATGACCGACATGTCGTCGTACG
>gi|208409804|gb|GE146105.1|GE146105 CAHN5995.fwd CAHN Emiliania huxleyi CCMP1516 day 4 post innoculation L Emiliania huxleyi cDNA clone CAHN5995 5', mRNA sequence
CCGAGAAACAATGGTCGCCAAGACTGCCACGCTCGCTCTCGCTCTCTTCGGCGGCGCCGAGGCGCTCACCATCGGCGCGGCGCCGATGCGCTCGATCTCGCGCTCGTGCAACATCGAGATGGCCAAGAAGTCGGTGGGCGACCTGTCCGAGGCTGACCTGAAGGGCAAGAAGGTGCTCGTCCGCTGCGATCTCAACGTCCCGCTCGACGGCAAGACCATCACCGACGACACCCGCATCCGCGCGTCGGTGCCGACCGTCAAGTACCTCGTCGAGAAGGGCGCAAAGGTGCTGCTCTCGTCGCACCTGGGCCGGCCCAAGTCGGGCCCGGAGGACAAGTTCTCGCTCGGCCCCGTCGCGCCGCGCCTCTCTGAGCTGCTCGGCAAGGACGTCGTCATGGCCCCCGACTGCATCGGCGACGGCGTCAAGGAGTGCGTCGACAAGATGGGCGACGGCGACGTCCTCCTGCTCGAGAACACACGCTTCTACAAGGAGGAGGAGAAGAATGTGCCCGAGTTCGCCGAGAAGCTCGCCGCCAACGCCGACCTGTTTGTCAACGACGCGTTTGGCACGGCGCACCGCGCGCACGGCTCGACGGAGGGCGTGACGAAGTACCTCTCGCCCTCGGTGGCCGGCTTCCTGCTGCAGAAGGAGCTCGACTACCTGGACGGCGCCGTCTCGGAGCCAAAGCGGCCCTTCGCCGCCATCGTCGGTGGCTCANAGGTGTCGTCAAAGATTGGCGTCATCGAGTCGCTGATGGAGAAGGTTGACAAGATCGTCATCGGCGGCGGCATGGTCTTCACCTTCCNTCAGGCGCGCGGCCTCGAGACGGGCTCCTCACTGGTCGAGGAGGACCAGCTCGAGCTCGCGACCAAGCTC
>gi|208409665|gb|GE146031.1|GE146031 CAHN5949.fwd CAHN Emiliania huxleyi CCMP1516 day 4 post innoculation L Emiliania huxleyi cDNA clone CAHN5949 5', mRNA sequence
CGCGATCGGCGTCGCCAAGCCGCTCTCGCTCTTCGTCGAGACGTACGGCACCGAGCAGGGCGAAGCTCGACTACGACAAGATCGTCCGCAACGAGGTCAAGAAGATCGGCTTCGACTCCTTCGTCGACGACCTCTCGTCGGTCGACTCGAAGGGACTCTCGTGCGACTCGTGCGAGGTGCTGGTCCGAATCAACAAGCAGTCGCCCGACATTGCAGGCGGCGTGCACGTCGGAAAGTCGGACCTCGACGTGGGCGCGGGCGACCAGGGCATCATGTTTGGCTACGCGTCAAGCTGTACTTCGACTGCCGCCCGGGCGCGCTCGCCCGCGACCTCGCGCTGCGCCAGCCCAAGTACAACGTCACCGCCGCGTACTGCCACTTTGGCCGCGAGCCGTACGCCGAGGGCGACCTCAAGTTCTTCTCGTGGGAGGACGCCAAGGACCTGTCCAAGTACGCGGGCATGAAGGCTGCCGACATCGCGACGGAGGTCGAGGGCAAGAAGGCCGAGATCCTGACCAAGTGGGTCGACTAGAGAGACCCGGCGCGGCCGCAGTGCGCTACGCGTCGCCTCCCCCTGCCCCTGGTTCGCCTCACCCGCGCCCAGCTAGTAGGTGTCTCGAGTAGGTGTCTGCTAGTTCGGTATTTTGAATCTTGTTGTTC
>gi|208409136|gb|GE148349.1|GE148349 CAHN7829.fwd CAHN Emiliania huxleyi CCMP1516 day 4 post innoculation L Emiliania huxleyi cDNA clone CAHN7829 5', mRNA sequence
CGCCGACGCACAAGCAGCAGAGGCTGCCGCAGATGCAGGCTCTCCGCACCGGCCTCCAGCGCGCCGCGCCGCAGCTGCAGCAGACCCTCTCGAGGGGCTTGCGCGTGTCTGCGCCTGCCGCCGCCAAGAAGGGGCAGGCGTTGGTGTCGGAGCTGTCGTCCATCATCGAGTCCAAGCTGCTGGACTATGGCGGCGAGGTGCAGCTGGAGGAGATAGGCAAGGTGCTCGCGATCGGCGACGGCATCGCGCGTGTGTACGGCCTGCAGTCGGTGCAGGCGGGGGAGATGGTGGAGTTCGACTCGGGGCTGCGTGGCATGGCGCTCAACCTGGAGAACGACAACGTCGGCGTCGTCGTGTTTGGCAACGATCGTGCCATCAAGGAGGGCGACACCGTCAAGCGCACCGGCGCGATTATCGACCTCTCGGTGGGCGATGGCCTGCTCGGCCGCGTCGTGGACGGGCTGGGCGACCCGATTGACGGCCTGGGGCCGCTGACGGGCCAGCTCAGCCGCCAGCGGATTGAGGTCAAGGCGCCGGGCATTATTGCCCGCCAGTCGGTGCACGAGCCGATGGAGTCGGGCCTCAAGGCGGTCGACTCGCTCGTGCCCGTCGGCCGCGGCCAGCGCGAGCTCATCATCGGCGATCGGCAGACGGGGAAGACCGCCGTCGCCATCGACACCATCATCAACCAAAAGACAATCAACGCCGCGGGCGACGACAAAAAGTCGCTGTACTGCATCTACGTCGCCGTCGGCCAGAAGCGCTCGACCGTCGCGCAGCTGATGAAGACACTCGCGGACCANGGCGCCATGGAGTACACCACCATCGTGGCGGCCACCGCCTCGGAAGCCGCGTCGCTCCAGTTCCTCGCGCCCTACACTGGCTG
>gi|208408373|gb|GE146767.1|GE146767 CAHN6425.rev CAHN Emiliania huxleyi CCMP1516 day 4 post innoculation L Emiliania huxleyi cDNA clone CAHN6425 3', mRNA sequence
GACTTAGAGATGGCATGTAACGTACGACGTCCAGGTGAGTTGCATATATATGGATATGCGCACTCATCACACTCTCTCTGATACAAACGAAAGGGTGTTGTGTGCATCAACTCATCAGAGTATACCGTCCAATAAATATCAGAGATCCACATGCGTGCGGGGGCACACCGCACGCGCGCTTGGACGAGTGCGGCGAGCGCAAAGAGGCGGCCCCATGAGAGGCGTGGAGCAGCTAGGCGGCGGCTAGGGTGCGCGAGGCGTGCTCCGAAAGCCGCTCGCGTGAGGCCGCGCTCCCGCCCCTTCGGCTCAAGGCTTCAGTCGAGCCCGACCTTATTCTTATTCGGCGTGCCGGTGTAGCCCAGAGCGGAGCCGGGGAAGTCGTAGTCCTTGACGGTGCCAAAGGAGCGCGCCATGCCGGACACGATTTTCTCGATCTCGCCCTGATTCGCAGCCGGGTTCTGGGAGAGCGCCTGCAGTCGGCCGAGCATGAGCAGCGCCTCGACTTGCTCCTTGGAGGTCTTGGTGCCCTCGCGCGACAAACGCTCAGCCTCAATGGTGAGCTCCGCCACCAGGCTCTGCACCGTGTCCACCGAGCACTCCTCCTCGAGGCAGGCGGCAGCCAGCGAAGATACGCCAGTCATCAACGGGTGCGCCACCCGCACCGCGTGCGCCGGCGCAAACGCCGGGATGCGCAGGCCAGTGGCCACCGCGGCGAGCATTGCAAAGATAAGCTTCATGGACATC
>gi|208408302|gb|GE146436.1|GE146436 CAHN6210.rev CAHN Emiliania huxleyi CCMP1516 day 4 post innoculation L Emiliania huxleyi cDNA clone CAHN6210 3', mRNA sequence
GCCGGGTCTCTCTAGTCGACCCACTTGGTCAGGATCTCGGCCTTCTTGCCCTCGACCTCCGTCGCGATGTCGGCAGCCTTCATGCCCGCGTACTTGGACAGGTCCTTGGCGTCCTCCCACGAGAAGAACTTGAGGTCGCCCTCGGCGTACGGCTCGCGGCCAAAGTGGCAGTACGCGGCGGTGACGTTGTACTTGGGCTGGCGCAGCGCGAGGTCGCGGGCGAGCGCGCCCGGGCGGCAGTCGAAGTACAGCTTGACGAGATCCGTGATGGCGGCGGCGGTCAGCTCGCCCTGCTCGGTGCCGTACGTCTCGACGAAGAGCGAGAGCGGCTTGGCGACGCCGATCGCGTACGACAGCTGCACGCACGCGCGCTTGGCGAGCCCCGACTTGACCACCGACTTGGCCATCCAGCGGCACGCGTACGCCGCGGACCGGTCCACCTTGGTGGGGTCCTTGCCCGAGAAAGCGCCGCCGCCGTGCGCGCCCCAGCCGCCGTACGTGTCGATGATGATCTTGCGGCCGGTGAGGCCGGCGTCGCCCTGCGGGCCGCCGATGATGAACTTGCCCGACGGGTTGATGTGCAGGTTGCACTCGCCGCGGTTGTAGATCGAGGTGGCGTCCTTGCCGTTCTTGAGCTTGATCGACTTGAGCGTCGCGAGGATCACCTTTTCGTGGATCTGCTCGTTCATGTCTTCCATCGAGGGCGCGACCTGCTCGGCGCCGGTGTACTTGCCGCGGAAGTCGGTGCCCCGCTGCTTCTCGNTCCGCTTCGCCTTTGAGCGCTCCGCGTGCTGCGTCGAGATGA
>gi|208408275|gb|GE147865.1|GE147865 CAHN7496.rev CAHN Emiliania huxleyi CCMP1516 day 4 post innoculation L Emiliania huxleyi cDNA clone CAHN7496 3', mRNA sequence
GGGCACACATATCCGCGCCATCCCAAAAGTCGAGGAGCGACCCGCTGGAGCCGGCCCTGCTGCACGCGGGCTTGCCACAGCCATCACATCGGGTCGGGGAAAAAACGGGCTCTAGTTGGGCACGACGGTGCCAAAAAACTGGCCCTTGAGCAGCAGCTCCTTGGGCACCTTGGAGCCAAGGTCGGTGTCGGAGGGCTGCTTCTGCACAAAAACGCCGCCAAACTCGCCCAGCTCCGCGTTGACCGAGGTGACCTTGAGCTCAATCGAGCCGCGGCCGACGTCAAAATTCTTGTTGTTCTCCTTGAAAAGCGACTCGTCCCCCCCGGCCTGCAGCGCGGGCAGCGCGACGGCCTGGTCGTAACCAGTGGGGGTGCCCCGGCCCTTCGGGTCAAGAAAAAGGCCGGTGCGGTAGGAGGGCACTTTAAACCCCCCCGACATTTTGAGGCCCGGGCTGATGGAGGAGGTGGCACCGTCCGACTGCGCGACGAGGTTTTTCACGGTGAAAAGGAAGGGCACGCCCTCCCCCCCGGGCAACTGGACGGTGGTCGGGGCGTAATCAATGCCGTCCTTCTCGAGG
>gi|208407877|gb|GE144945.1|GE144945 CAHN5198.fwd CAHN Emiliania huxleyi CCMP1516 day 4 post innoculation L Emiliania huxleyi cDNA clone CAHN5198 5', mRNA sequence
CCTCGTGCGCTGACGCCAACCTGAAGGACTGGGACCCTGAGGTCTACCGCTTCCTGCTCGAGGAGAAGAAGCGGCAGGTCAATGGCATCGAGCTCATCGCGTCCGAGAACTTCACCTCCAAGGCGGTGATGGAGTGCCTCGGCTCGTGCATGACCAACAAGTACTCTGAGGGCATGCCTGGCGCGCGCTACTATGGCGGCAACCAGATCATTGACCAGGTGGAGAACCTGTGCCGCTCGCGCGCGCTCGCCGCGTTCAACTGCGATCCGGCCAAGTGGGGCGTCAACGTGCAGCCCTACTCCGGCTCGCCCGCCAACTTCGCCGTCTACACTGCGCTGCTCACGCCGCACGACCGCGTCATGGGGCTCGACTTGCCGTCGGGCGGCCATCTCACGCACGGCTACTACACCGCCAAGAAGAAGATCTCGGCCACGTCCATCTACTTCGAGTCCCTCCCCTACCACGTCGACAGCCAGACCGGCCTCATCGATTACGACCACCTCGAGAAGACGGCGATGGTCTTCCGGCCCAAGATGATCATCGCGGGCGCCTCCGCCTACCCGCGCGATTGGGACTACGCACGCATGCGCGACATTTGCGACAAGACGGGCGCCTTCCTCCTTGTCGACATGGCGCACATCTCCGGCCTTGTGGCCACGGGCGAGCAGAAGTCGCCCTTTGACTATGCGGACGTGGTCACCACCACGACGCACAAGTCGCTGCGCGGCCCGCGCGCGGGCATGATCTTCTTCCGCCGCGGCCCCAAGTCGGACGCGGAGAATGCGCCGCACTACGAGTACGAGGACGCCATCAACTTTTGCGTCTTCCCGGCGCTGCANGGGCGGCCGCACAACCACCAGATCGCGGCGCTGGCGA
>gi|208407819|gb|GE144913.1|GE144913 CAHN5179.fwd CAHN Emiliania huxleyi CCMP1516 day 4 post innoculation L Emiliania huxleyi cDNA clone CAHN5179 5', mRNA sequence
GTCGGATTCCGGGATTCGTCGACCCCGCGTCCGGGCGCTTATCGAGTACCCCACCAAGCTGCACGAGGCCGCCGCAAAGGCGGAGACCTCCACCGTGGCGTCGCTCATCAATGGCGACTCGATCAAGGAGGTTGACTCCCTCAACCAGACGCCGCTGATCATGTGCGTGCGGGGACGCGCGGAGAATGAGGCCGCCGCGGAGAACATTGCAGCCTGCGCCAAGGCGCTGATCGGCGCCGGCGCCGACGTCAACACCCCCGACAAGTACGGCGACACGCCGCTGATACTCGCGGTGATGGACGGGGCCGGCGTGCCGAAGACTGCGACCGTCAAGGTGCTCATCGACGCGGGCGCAGACGTGATGCAGGTGTGCGAAAACTTCAAGATGACGCCGCTGCACTGGGCGGCGGTCGGGGCGCACAAGCCGATCGCCGAGCTGCTCGTCGCCGCCGGCTGCCGGAAGAACAAGATCGACCGTGCGCGCAACACGCCCCTCGAGACCGCAAAGCTGCAGCTGAAGCGGCTGCAGGACGGGCTCGACCACTTTGGCAACGAGTACAAGGGGACCGACAAGGCGCAGCAAATCGGAAAGTACTCCGACTTTGTCGAGTACCTCGAGTCGCTGCCCGGCATCAAGAAGAAGGAGTGAGCCCTCCCGCACCCGCGCGCAGCAAGCCGCTGCGAGCTCGAACGTGGGAGTTGAGGCGACGGCATGGCGCGAGTGACGAACTCGTCGCTTTCGCGCTATTGAGGGCGGGTGGCGAGGGTGTGCATGAGACTACCGCTCCCGAGCAGACACCACGACCAGTGTGGGGACGCGATGTAATGCCATGGGTGTCCGGGCCAGCAGAGAGGGGCTTGCGAGACCT
>gi|208407235|gb|GE147488.1|GE147488 CAHN7254.fwd CAHN Emiliania huxleyi CCMP1516 day 4 post innoculation L Emiliania huxleyi cDNA clone CAHN7254 5', mRNA sequence
AATCTCGCCTCGACAATGTCCACTTCGCTGATTCGCTGCGCGACGGCCGCAGCGCTCGTCGCCACGTGCGACGGCTACATGCCCAGCGCCGCGCCGTCGCGCGCCGCCGCCGTGCGCCCCGCTGCCGCCTCCGTCTTCATGGACGAGACCGTCTTTGAGCGGGCGCTCGCGGGCGAGCTCGAGGAGGAGGGCTTTGAGAACCCGTTCATGAGTGAGGTCGGGTGGGCGGACTACCTCGACAAGAATGCAAAGTCGTCGTACAACATGAACCAGCGCCCCTCGCTTGCGGATGACGGCTACTACACCGCCAGCATTGTTGACAACCCGCTCGACGTGGTGAGCGACTGGCTCGGCGCGATGAAAGGCTACGTGACCAACCCCGTCGCCACCGCCTTTCCCACCATCTCCAACGACCCGACCGGCGCCCGCTCCTACCCCAAGGGCTCCAACGAGGTGAGCGCGCGCACCATCAAGCCGAAGGAGAAGGACTTTGACCCCAAGAAGCGGATCGTGGGGATCCCGGGCTTCAACATCTTCGGCACGCCGAGCAGCAAGAGCGGAAGCTTCATCGAGAACTTCTTCGGCAACTAGACGCCTCCCCTCCCAGCAGCCCCACCCGCGTACTCCTCTGCAGCCGACGTCTCTACGCCTCCAGCCTGCCGACAGGGCGACTGCCTCTCTGGCGGACGTGCGACGGCGTTTGGACGCGCCGCCGAGGTAGGAC
>gi|208407130|gb|GE147045.1|GE147045 CAHN6953.rev CAHN Emiliania huxleyi CCMP1516 day 4 post innoculation L Emiliania huxleyi cDNA clone CAHN6953 3', mRNA sequence
GGGGTTGCGACAGGGGTATCATGCTTTCCATCCATGCACATACACACGCACACATCTGAGTCGTCACTGTTGAGGGGTCAACAAATGGGCGGCTCTCGCGGCTGTGCCGTCCCCCCTCTACTGCGGCAGGGGAGGGCCCGAAGGCGAACGGGTCTACCAGCCCCAGGAGCGCTTGAGGGTGACCCGCGCCCCGTCCAGGAAGTTCCCGTCGGCCGACTCCAGCGGCACGTTGGCGGTCGCGGTCCAAGTCGCGCCCTCCTCAAAGTTGTCGTCCTGCAGCGACACCTCGAGGTCCCACTTGTCGGGCTTGTACAAAGCGGCGAGCGTCTGCCCCCCCTTGAGCTGGCGGGTGAAGCCCACCTCGAGCGCGCCGACCTCCTTGCCGTCGACGTCGTAATCGAACTGCGCCGAGACCTTGTCCTTGCCGTTGTTGAAGCCGGACATGAGCTTGACCCGCGCAGCCTTGGCCTTGACCATCCAGCTCGGCTGCACGTCCACCTTCTGGTCGCCGAGGTCGACCTCGCGCTGCACCGCAACCTCCGTCAGCTGGTCCTCCGTGTCGTACTCGGCCGACAGGGTCGTGCCCTGCGACGAGGCCGTCAGCCGCACGTCGGACCGCTTGCTCGCAA
>gi|208407026|gb|GE148800.1|GE148800 CAHN8178.rev CAHN Emiliania huxleyi CCMP1516 day 4 post innoculation L Emiliania huxleyi cDNA clone CAHN8178 3', mRNA sequence
CGCACACTGTGGTCAGATGTACAGAGTACAACACAACGATTCATCACCGGCCGCCTGCGCGCAAATTAAGACCAACCCCCGACCCCTCCGACGCGAGCCCCTCCCGGCCGTCCTCTCAAAAAAGAGCGTCAGAGAGCAACCAGCTCGCAACTCAAGAGCCCCCCCCCGCCTGCTCCGTGGAGGGGGCATAGGGGAGGGGTGGGGGGACGGGAGCGCTGGCTCGCGGCCTCAGACGACGCCGGCGAAAGTGCGCAGGGCGGCGACGTCGAGCTTGATGGGAGGGCCCATGGTGGACGAGAGAGTCGCCGTCGACCAGAGCTTGCCCTTGCAGCCCGACGGCCGGTTCTTCTCAATGGTCTTCGTGAGGGCGGCCAGGTTCTCGGAGAGGCTGCCCGCCTCGAAGTCGCACTTGCCAAACGGAACGTGCACGATGCCCTGCTTGTCAGTCCGGAACTCGATCTTTCCCGCCTTGAACTCGCCGACCGCCTCGCCGGGCGCGGCGGTGACGGTCCCAGCCTTGGGAGACGGCATCAGGCCCTTTGGGCCGAGGACCTTGCCCAACTTGGCAAGCTTCGGCATCGCAGGCGGCGTCGCGAGGAGCACTTCGAAGTTGAGGTTCCCCGCCGCGATCTCCTCGATCAGATCGGCCATACCGACGAGGTCGGCGCCCGCGGCTTTCGCCTCGTCCGCCGCCGCTCCCTCCGCAAGCACAGCCACGCGCACGGACTTGCCAGTGCCGTGCGGA
>gi|208406753|gb|GE148487.1|GE148487 CAHN7945.fwd CAHN Emiliania huxleyi CCMP1516 day 4 post innoculation L Emiliania huxleyi cDNA clone CAHN7945 5', mRNA sequence
ATCTCACGACTAAGCTCCAGGGAACCATGTCGAAGGAGTTCAAGCTGGAGAAGGATATGCCGCTCGAGGAGATGATCAAGGGCCTCGAGCCCATGATGCCCGTCGGCGCGCGCGGCTTCACGCTCATCGAGTCGGACGGCAAGGACGAGGCCGGCGAGCCAAAGTTCAAGATGACGGACCTGTCGGCTATCCAGGACAAGATCCACAAGGAGGACCCTAACTGGGACTTCGACAAGAACTGCTACAAGCCGCCCTCCGATTGAGCGCCGCACGCGTTGTGACGGAGTCGAACTCAAGGCGAGAGCGTCTCGGTGCTCTCGCCGGCGCGCATGTTGCTTGTGTCATTCTTGTGCTCCGGTCGCCTGAGGCAGCCGGTATTTAGAGTGTTTTTCAGGAAAAAAAAAAAAAAAAAAAAAAAAAAAAAAAAAAAAAAAAAAAAAAAAAAAAAAAGAGAAAAAAAAAAAAAAAAAAAAAAAAGATAAAAAAAAAAAAAAAAAACGAAAAAAAAAAAAAAAAAAAAAAAAAAAGGGGGGGGGGC
>gi|208406380|gb|GE147758.1|GE147758 CAHN7432.rev CAHN Emiliania huxleyi CCMP1516 day 4 post innoculation L Emiliania huxleyi cDNA clone CAHN7432 3', mRNA sequence
GACTGCGAGAGAATCGAGTGTATCGAGAGGAATCCGAACTGTCGAACCGCGACCTGGCCACGCGGACCACGAAGTGGCCCAAAAGCGCAAGGGGAAGAGGGGAGGAGGAAAGCGCCGCTCTAGGCGTCGTCGAGCGCCGCGACGCCGGGCAGCACCTTGCCCTCGAGAAGCTCGAGCGAGGCGCCGCCGCCGGTGGACACGAAGGTCACCTTGTCCACGCACTCCCACGTCGCGGCGGCGGTGGCGGTGTCGCCGCCGCCGATCACGGTGGTCACGCCCGCCTTGGTCGCCTCGACCATCGCGTCCATCGCCGCCTTGGTGCCGCCCTGGAAGTGCGAGATCTCAAAGACGCCGAGCGGTCCGTTCCAGATGACCGTCGACGCGCCCTTGATCGTCTCCGCGTTCAGCTTGTTCGACTCCGGGCCGCAGTCGAAGCCCTCCCAGCCGTCCGGGATGCCCTCTGCCTTTGAGACCGGCCCCTTGACCTCGCTCTCCTCCGAGAACTTGTTGCCGCAGATGAAGTCGACCGGCAGAATGATCTCCACGTTGTTTGCCTTGGCCTTCTCGAGGATGCGAGGCACGACCTCGGGCGCCGACTTGTCGTAGATCGAGCCGCCGATCTTCATGTCCTCCATAATCTTGAGGAAGGAGTAGGCCATCCCGCCGCCGACGATCAGCTTGTCGACCTTCTCCAGCAGCGCCTCCAGCACGATGATCTTGTCCTTGACCTTCGCGC
>gi|208406130|gb|GE145311.1|GE145311 CAHN5455.fwd CAHN Emiliania huxleyi CCMP1516 day 4 post innoculation L Emiliania huxleyi cDNA clone CAHN5455 5', mRNA sequence
AGAACAATCATGCTCTCCACTGTCGCCCTCGCTCCCGCCTTCAACGCGCCCGCCATGCGCGCGCCGGCCACCCGCTCGGCGGTCACCATGTTCTCCGAGGGCGACCTCGGCGTCCTCCCGCCGCTCGGCGTCTACGACCCGCTCGGCCTGATCGAGACCCGCGACATGCGCCGCTATGAGATCATGGAGATCAAGCACGGCCGCGCCGCCATGCTCGGCTTCCTCCACGTCATCGCCCTCAAGGCGGGCATCGTGCTGCCGGGCGACCTCTCCCCGTCGCTGGGCATCAAGTTCTCGGACGTGCCGACCACCTGCTTCGGCTCGCTCGAGGCGGTCCCCACCTTCGGCTGGCTGCAGATCATGCTCTTCACCTGCATGCAGGAGACGGGCGCGTCGCCGCTCGCGGAGGCGCAGACGGACGACAAGGAGGCGGGCGACATCGCCATCGACTCGTGGGTGCGCTACGACGACCCCGAGACCAAGACCTTCAAGCTCAACGCCGAGCGCCAGAACGGCCGCGCCGCCATGCTCGGCATCACCGGCTGCCTCGTGCACGAGCTCCTCGGCGTCGACGCGCTCTACCCGACCGGCGGCCTGGGCGGCGCCGCGCCCCCGGCCATCTTCTAGGCTCCCTCTCTTTGCCGGCGCCCCTCACGATGCCTCGCCGGTGGGAAGATGTCCCTGACGGTCGGGGAGGTGTGAGGTGTCTGTGGAAGTACGGTCCTTGTTCTTGTGTTAAAAATGTCGAGAGGC
>gi|208406001|gb|GE146898.1|GE146898 CAHN6508.fwd CAHN Emiliania huxleyi CCMP1516 day 4 post innoculation L Emiliania huxleyi cDNA clone CAHN6508 5', mRNA sequence
ATCGAAGCTCCATCTCCCCACAGCTGCCATGCTCTCGCTGCTCGCGCTGCCGAACGCGTACACGCTGGGCGGGGTGCGGGCCAGGTCGCCGGCCCGCATGGGCGCGAGCCCCGTCATGGGCTGGGACATGAAGACCATCACCCCTGACGGCACGCTGGAGCAGCGGGTCGAGGGCAAGACCCGCAAAACCTGGACCTTCAACGACCTGTCCAAGGATCGGGTGCAAGTGGCGGTGAAGAGCGAGGGGCGCCCGGTGAAGGCGGACATCCAGCTCTGGATCGGCCCCGACTGGACCCCCTTCACGCTCAAGGCGTACAGCGAGGACGGCAAGGAGCGCCCGATCCAGGCGCTGATTGGCACCCGCAACAAGGCCGCGATGATCGAGGTGCGCAACGTGGGCGAGTACGAGTTCCCCTTCAGCGCCGCCGCCAACTACGCCGATGCCTCCATGGCCTCCAAGGCCGACCCGCCGGCCGCCCACGGCGAGCGCGTCGATGGCGGCGCGCTGCGCTCCTTCCCCCTCGACGCTGGCTCGGAGAAGCTGGAGGTTGTGCTGAACACGGACGGGAAGCAGCTGAACGCGCGCGTCGAGCTGCTCAACGCGCCCAACAACCCCAAGCAGACCTTCGAGGTCTTCACCAACAATGGCGAGCTCAACTCGCTCTCTGTCTGCTTTGACACGCCCGACCCCGGCAACACCGTGCGCATCGTCAACCTGGCGC
>gi|208405580|gb|GE148128.1|GE148128 CAHN7667.fwd CAHN Emiliania huxleyi CCMP1516 day 4 post innoculation L Emiliania huxleyi cDNA clone CAHN7667 5', mRNA sequence
AATTGCGCACCCCTCCTGCAGCTCAAACAATGCTCGCCACCTCGATGCTCTCGCTCTCGGCCAACCGCGCGGAGGTCTCGACCGGCAACCTCCGTGGCGACGCGGGGAAGTTCGATAACCTCAAGGCCTCGTGGGAGAAGGGGCTGGAGATCGGCGACTTCAAGACCAAGGTGGCGGCCAAGTACGACTACAACTCGAACAAGGACTTCCTCAAGGAGGTCTCCTTCTCGGGCGACCTGGTCGAGGGCGACTCCGCGGACGACGTCTCGGTCTCGTACGAGCTGCGGCGCGACTTTGCGAGCAAGCGGTCCGACGTGCGGCTGACGGCCTCGTCGCAGGGCACGACCCTGTCGGCCGAGTACGACACGGAGGACCAGCTGACGGAGGTTGCGGTGCAGCGCGAGGTCGACCTCGGCGACCAGAAGGTGGACGTGCAGCCGAGCTGGATGGTCAAGGCCAAGGCTGCGCGCGTCAAGCTCATGTCCGGCCTCAACAACGGCAAGGACAAGGTCTCGGCGCAGTTCGACTACGACGTCGACGGCAAGGAGGTCGGCGCGCTCGAGGTCGGCTTCACCCGCCAGCTCAAGGCGGGGCAGACGCTCGCCGCCTCGTACAAGCCCGACAAGTCGGACCTCGAGGTGTCGCTGCAGGACGACAACTTTGAGGACGGCGCGACCTGGACCGCGACCGCCAACGTGCCGCTCGAGTCGGCCGACGCGAACCTCCTCGACGCGGCGCGCGTCACCCTCAAGCGCTCCTGGGGCTGGTAGACCCGCTCGC
>gi|208404833|gb|GE144001.1|GE144001 CAHN4566.rev CAHN Emiliania huxleyi CCMP1516 day 4 post innoculation L Emiliania huxleyi cDNA clone CAHN4566 3', mRNA sequence
CGCGGGGATCTGTTTTTATCTGGGGACGCTACTCGCCAAAGGGGACCACACCTCTCTCTGGGTGCACACATATCCGCGCCATCCCAAAAGTCGAGGAGCGACCCGCTGGAGCCGGCCCTGCTGCACGCGGGCTTGCCACAGCCATCACATCGGGTCGGGGAAAAGACGGGCTCTAGTTGGGCACGACGGTGCCAAAGAACTGGCCCTTGAGCAGCAGCTCCTTGGGCACCTTGGAGCCGAGGTCGGTGTCGGAGGGCTGCTTCTGCACAAAGACGCCGCCAAACTCGCCCAGCTCCGCGTTGACCGAGGTGACCTTGAGCTCAATCGAGCCGCGGCCGACGTCAAACTTCTTGTTGTTCTCCTTGAAGAGCGACTCGTCGCCGCCGGCCTGCAGCGCGGGCAGCGCGACGGCCTGGTCGTAGCCAGTGGTGGTGCCGCGGCCCTTCGGGTCGAGGAAAAGGCCGGTGCGGTAGGAGGGCACGTTGAAGCCGCCCGACATTTTGAGGCCCGGGCTGATGGAGGAGGTGGCACCGTCCGACTGCGCGACGAGGTTCTTCACGGTGAAGAGGAAGGGCACGCGCTCGCCGCCGGGCAGCTGGACGGTGGTCGGGGCGTAGTCAATGCCGTCCTTCTCGAGGAAGGTGAGCTTGCCGTCCTTCTGGACGAGGTCGCCCTCCATGCCGGTGAGGACGTAGGTCTGGCGCGTCGTCACCTTGGTGTCGACCGCCTCGGTCACCACGCCCGACTTCGTCAGCTTCTCCTCCAGAACCTGGAAGGAGGTCGGCTCGAGGCAGAACTCGTCGATCTTGTAG
>gi|208404791|gb|GE143985.1|GE143985 CAHN4557.rev CAHN Emiliania huxleyi CCMP1516 day 4 post innoculation L Emiliania huxleyi cDNA clone CAHN4557 3', mRNA sequence
GCGAAAATCACAATTCTATCAAAGGCACACCAAAACAGCGTGTGCGGTGTGCCCCTTCACACAGCATGGGGCGGGGGACGTAGCCGCGCCGCCGCAAGTTTCACGGGCGGCGCGGGCGCACTGTGCACAGCAGCGTGGAGGGTGGTGCAGCGCCTCTAGGCCTCCTGGAGCGCCGCGACGCCGGGCAGCACCTTGCCCTCGAGCAGCTCGAGCGAGGCGCCGCCGCCAGTCGAGATGTGAGACATCTTCTCCGCGAGGCCCGCCTTCTCGACCGCCGCGACCGAGTCGCCGCCGCCGATGATGGTGGTGCAGCCGGTGCCGGTGAGCTCCGCGAGGGTGTCGGCGATGTCGAAGGTGCCCTTGGCGAAGGCCTCGAACTCAAACACGCCCATCGGCCCGTTCCAGATGACCGTCTTGCAGTCGGACAGCTCCTTTTGGATCTCGGCGGTCGCGACGGGGCCGTTGTCGAGGCCCATCCAGCCCTCTGGGATGGAGTCGACCGACACGGTCTGCGTGGCGGCGTCGGCGGCGAACTTGTCGGCGACGATGACGTCCGACGGGAGGATGAAGGTGATGCCCTTCTCCTCCGCAATCTTCTCGAGCTTGGTCGCGAGCTCGAGCTGGTCCTCCTCGACCAGTGAGGAGCCCGTCTCGAGGCCGCGCGCCTTGAGGAAGGTGAAGACCATGCCGCCGCCGATGACGATCTTGTCAACCTTCTCCATCAGCGACTCGATGACGCCAATCTTTGACGACACCTTTGAGCCACCGACGATGGCGGCGAAGGGCCGCTTTGGCTCCGAGACGGCGCCGTCCAGGTAGTCGAGCTCCTTCTGCAGCAGGAAGCC
>gi|208404640|gb|GE143496.1|GE143496 CAHN4222.fwd CAHN Emiliania huxleyi CCMP1516 day 4 post innoculation L Emiliania huxleyi cDNA clone CAHN4222 5', mRNA sequence
TCATTCCAACAGGCATCCCATGTCCCAGATGCACACCGCTCGCCCGTGGCCCCGCCGCCCAGCCCCGCCACCGCGCGCCACGCCCGCGCCCGCCGCGCGCCCACACCCTCGCCCACACCCTCGCGCGGCCGCCCGCACACCGGCCGCGACTCACACCCGCTCCGCGCCGCGCCGCCCTCACGCCAAGTTCCGCCCGCGCCGCAGAACAATCATGCTCTCCACTGTCGCCCTCGCTCCCGCCTTCAACGCGCCCGCCATGCGCGCGCCGGCCACCCGCTCGGCGGTCACCATGTTCTCCGAGGGCGACCTCGGCGTCCTCCCGCCGCTCGGCGTCTACGACCCGCTCGGCCTGATCGAGACCCGCGACATGCGCCGCTATGAGATCATGGAGATCAAGCACGGCCGCGCCGCCATGCTCGGCTTCCTCCACGTCATCGCCCTCAAGGCGGGCATCGTGCTGCCGGGCGACCTCTCCCCGTCGCTGGGCATCAAGTTCTCGGACGTGCCGACCACCTGCTTCGGCTCGCTCGAGGCGGTCCCCACCTTCGGCTGGCTGCAGATCATGCTCTTCACCTGCATGCAGGAGACGGGCGCGTCGCCGCTCGCGGAGGCGCAGACGGACGACAAGGAGGCGGGCGACATCGCCATCGACTCGTGGGTGCGCTACGACGACCCCGAGACCAAGACCTTCAAGCTCAACGCCGAGCGCCAGAACGGCCGCGCCGCCATGCTCGGCATCACCGGCTGCCTCGTGCACGAGCTCCTCGGCGTCGACGCGCTCTACCCGACCGGCGGCCTGGGCGGCGCCGCGCCCCCGGCCATCTTCTANGCTCCCTCTCTTTGCCGCGCCCCTCACGATGC
>gi|208404205|gb|GE140344.1|GE140344 CAHN1922.fwd CAHN Emiliania huxleyi CCMP1516 day 4 post innoculation L Emiliania huxleyi cDNA clone CAHN1922 5', mRNA sequence
TTGCCCTCGCCCATGCTCTCGCTGACGACTTCCCTCACTGCGCTCTCGTCCGGCCGCCCGGTCGTGACGACGCCCCGCGCCGCGTGCACGATGCGCGCCGACTCCAGCCGCCGCGACGCCCTCGTCACCGGCTCCGCCATGCTCGCCGCTGCGACGACTGCCGTCTCTAGCGCGTCGGCCAAGTCGGGCGAGTTTGGCAAGATTGGCATCTTTGGGATGTCGGATATCTCGAGCCCATACCAGCCCGGCGGCCCCCAGTCGGGCCCCGACGCAACCTTCGGCTTCAAAAAGTCGGACGGCGAGTTCCTGGCAAAGGGCTACCAAAAGGACGTCTCTCGCGAGAAGAAGTCCTTCTTGGAGTCGTCGTCGCGCATCTCGTCGCTGCAGCCCAAGATTGACTCGAAGACGTGGTGGTTCCTCCGCGACGAGCTCCGCATCCAGGCCTACACTATGCGCTCGTCGATGCTTGCGATGAACGGCGTGCTCGAGGGCGAGAAGAAGGAGGCGGCGACGAAGGCGTACAAGAAGTACTGGTCCGAGATCGAGGCCTTCGACCTCGCGTGCAAGAAGAAGGAGCCCGCCCTGGCAAACAAGGAGTTTGCGGACGTTCTCGCCGCGCTCAAGACGTACACGGACATCGCCGCGTGAAGAGATTAGACCAGAGCCTGCCGACGATATCGGGATCGCCTGACACGGGCCTCCCCGGCACCCGATGCGCCCTCTCCTGTGTATGAAGCACTTGNGTCGGCGGCGCGGGACTGTGTGTGATGCTGCGCCGTTTTACATTTACAACAGACCAA
>gi|208404150|gb|GE142180.1|GE142180 CAHN3269.fwd CAHN Emiliania huxleyi CCMP1516 day 4 post innoculation L Emiliania huxleyi cDNA clone CAHN3269 5', mRNA sequence
TCCGCACCCACAAGCTTCCCGTGGCTCGCACATCATGCTCTCGCTCGCGCTCACGCTGCCTGCCTTCCTGCCCGGCCAGGGCATGGGCATGCGCCGCGGCGTCGCCTCCGGCGTCACGATGGCCGCCAAGCAGACGCCGCACGGCGGCACGCTCGTCGACCTCTTCAGCTCGGACGCCGCCGCGGCGGCCGCCTCTGCCGACATCAAGGTGGAGCTGACGGACCGGCAGTCGTGCGACGTGGAGCTGCTGTGCAACGGCGGCTTCTCGCCGCTCACGGGCTTCATGAACGAGGCGGAGTACAACTCCGTCGTCGAGGACATGAAGCTGCCGTCGGGCCTCATCTTTGGCCTCCCCGTCGTGATGGACACCGGCGACGCGAACGTCAAGGTGGGAAGCAAGCTGCTGCTCACCTACCAGGGCACGGACATGGCGGTGATGACCGTCGAGTCGCTCTTCACGCCCGACAAGCCCAAGGAGTGCCTCAACTGCTACGGCACCGCCTCGATTGAGCACCCCGGCGTGCGGATGGTCGCGATGGAGCGCGGCAGCACCTACGTCGGCGGCCCGCTGCAGGGCCTGGGCGTGCCCACGCGCGACTTCCCGTGCGCCACCCCCAAGGAGGTGCGGGAGACGCTGCCCGACGGCGCCGACGTCGTCGCCTTCCAGTGCCGCAACCCGGTCCACCGCGCGCACTACGAGCTCTTCACGCGCGCGCTCGACGCGCCGAACGTGGGCGAGGACGCGGTCGTGCTGGTGCACCCGACGTGNCGCCCGA
>gi|208403764|gb|GE140429.1|GE140429 CAHN1982.rev CAHN Emiliania huxleyi CCMP1516 day 4 post innoculation L Emiliania huxleyi cDNA clone CAHN1982 3', mRNA sequence
CGTACAGCTAAGACTTTACAAGGTCAAGGAGAGAGAGACAAGGATGGGACTAATACATTCACAAGGCCCACGATGGTATTGCCAGAGCGGCCAGAACTCGCCTACTCTCTCCTCGGGAGTCCCCTGGTGCAAAGGGCTCGAGCAAAGGGCTCCCACGACGAGCGGACGAGGGCCTCACCCCAGGTCAGCGCCGCCGGCCCGCTCCAAAGTTGGCGGCGGTCTGCTCGGCGTACGTGGAGGCGTTGGTGCGGCACTCCTTCGGATCGGGCCCCACCTCGCAGCGGCAGCCGGAGAGGGAGGCGAGGCCGATGAGGGAGGTGTGCGAGATTGCAAACTCCTGGTCATAGGTCGTGCCGAGGATGGTGGCACGCGAGATGATGTCGAGCACCACCGGCGAGTTGAGCACCTTGTCGAAGGAGTGGGCGGTGAGCGAGACGAGGCCGTTCTCCCTCGCGTACCGCTTGATAAAGTCGCGGATGTCTGAGTAGTAGTAGATCATCTTCGTGCTGCGCGGAGGGATGGTGACCGTCTCGTGCAGGTAGCCGGTCGCGATATAGTCGCCCGTGTCCTCCTCTTGCACGCGGGCGGCAGAGCCGTTGATGTTGAGAGTGAGGTTGAATCCGGCGCTGTTGTACATCTCGATCGGGATCGTGACCTTGAGCGGCCTGTGGAAGGTCTCGTCGAGGCTGATCGAGCCGCTCCCGTCCGTGTCGGTCCACCAGCAGGGCGGCAGCCACGACCCCGCGGTCATGC
>gi|208403390|gb|GE142681.1|GE142681 CAHN3684.fwd CAHN Emiliania huxleyi CCMP1516 day 4 post innoculation L Emiliania huxleyi cDNA clone CAHN3684 5', mRNA sequence
CGCCTCGGCCTTTTGCCATGCTCGCCTTCACCCAGATCACCGCGTCGTCGTGGGCCCCGGGCCTCGCGGCCGCCCCCCGCGTGGCGCCGTCCCGCTCCGCCGTCTCGATGGACGCCTCCAACCCGGTCGTCATCGGCCTGGCTGCCGACTCGGGCTGCGGCAAGTCCACGTTCATGCGCCGCGTGACTGGCATCTTTGGCGGGGAGTGCAAGCTCAACGACATTGGCCGCGAGACCAACACGCTGGTCTCTGACATGACCACCGTCATCTGCCTGGACGACTACCACAAGTGGGACCGCACCGGCCGCAAGTCCAACCCGGAGTGGCCCGACGGCATCACTGCGCTGCACGAGGCGTGCCAGAACTGGGACAAGATGGCGGCGGACGTGACCGACCTCAAGGCCGGCAAGGCCGTGGAGAAGCCCATCTACAACCACATCACCGGCGAGCTCGACCCCGACGAGCCGGTGCAGCCGACGCCCATCGTCATCTTCGAGGGTCTCCACCCGATGCACGACGAGCGCGTCAACGAGGCGCTCGACCTGACCATCTACCTCGACATCACGGACGACGTCAAGTTCGCCTGGAAGGCGCAGCGCGACATCGCCGAGCGCGGCGCCACGCCCGAGGAGGTGCAGGCGGCCATCGACGGCCGCAAGCCCGACTTCGCCGCGTACGTCGAGCCGCAGAAGGCCAAGGCCGACATCATCATCCAGGTCCTGCCTTCGGACCTGATCGAGGACCCGACGGGCAAGTTCCTGAAGGTCAAGTACATCCAGAAGAAGAGCGTCACCTGCGCCGAGACGCCCTACCTCTTCGACGAGGGCTCCGAGCTCACCTGGGTGCCAAACGGCGACAAGCTGACCACC
>gi|208403303|gb|GE140982.1|GE140982 CAHN2394.fwd CAHN Emiliania huxleyi CCMP1516 day 4 post innoculation L Emiliania huxleyi cDNA clone CAHN2394 5', mRNA sequence
ACTTCGACAGCCTGCACGATGCTCTCCCGCGTCTCCAAGGGCCTGGCGCGGCCCGGCTCGCGCCTGTTGAGCGGCGCGGCAGGCAGCGAGAAGCTGGCGATGGTCGGCAGCGGCAACTTCGGCTCCGCGCTCGTGCGCATCCTCGGCCAGAACGCACTGCGCCACGACATCTTTGACAATGAGGTCAAGCTGTACGTGTACGAGGAGATGATTGATGGCAAGCCGCTCACCGAGATTATTAACGAGACCAACGAGAACGTCAAGTACCTCAAGGGGGCCAAGTTCACGCCGAACGTGAAGGCGGTGCCCGACCTGGCCGAGGCGGTCAAGGGCGCGACGATGGTCTGCTTCTGCCTGCCGCACCAGTTCCTCAAGCCGCTCATGCCCACCATCAAGGAGTCGGTGGCGCCGGGCGCAAAGGTGCTGTCCGCGATCAAGGGCATCGACTTTGACGACAATGGCGTGGTACTCATCTCTGATCTGCTGCGCCAGGGCCTCAACGCGGACTGCTCGGTGCTGATGGGCGCGAACGTGGCCAACGACATGGCGTCGGACCAGTTCTGCGAGACGACCATCGGCTACAAGGACGCANAGAACGGCGAGCTCTTCAAGCTCGCGTTCGACGCCCCCGCCCTCAAGGTTGGGACAGTCCCTGACACGGTTGGCGTGGAGCTGTGCGGCGCGCTCAAGAACATCGTCGCCATCGGCGCCGGCTACTCGGACGGCCTCGGCTACGGC
>gi|208403215|gb|GE140712.1|GE140712 CAHN2187.fwd CAHN Emiliania huxleyi CCMP1516 day 4 post innoculation L Emiliania huxleyi cDNA clone CAHN2187 5', mRNA sequence
ACGACGGCGGCGACCCCGACCACGAGGATGAGGACGACGACGACGAGGAGTCGGACGGAGACGAGTATGTGGACGAGTCCACCGGCCGGAAGGCAAAGAAGGCCAAGACTTCCAAGAAGAAGAAGGACGCCGAGGAGGATGACGACGACGATGACGACGACGATGACGACGACGACGAGGACGAGGACGATGCGGTCCCGGGCGATGACGGGGAGGAGGATGAGGAGGGCGACGAGGACGGCGCGGACGAGGACGACGAGCTGCCGGCGGCGGAGATGAAGAAGATGAAGAAGCGCAATGTCACGCTGACGCTCGAGCGCATCGACGGCAGCCTGGGGATCGCGGTCGCGGGCAACCAGGTGACCGCGGTGCACAAGAACGGGGCGGGCGAGGCGGCGGGGCTCGAGATTGGCGACTTGATCACGGAGGTCAACGGCAAGGACACCCACCTCGACACCTTCGGCAGCCTCCTCCCCAAGGACAAGACCAAGCCGATCAAGCTGCGCGTCGTGCGCCTGTTTGAGATTGACCCCGAGGCGGAGGCGGAGGCAAAGGCTGAGCGCGCCGCCAAGAAGGCGGAGCGGGAGGCGGCGCGTGCGGCGGCCGCGGAGGAGGAGGGCGAGGCGGCGGAGGTGGAGGCGGAGGACGACGACGCGCCGCCGCAGGCGGAGACGACCGTGGAGGAGGTGGCGGCAGGGAGCTGAAGGGCTCACGCGCAACGGCTTGCATGCTATTTGGGACCTCTCCGCTCGCCGCACTGTCTCGCGCGCAGCATGCTGCAGATAGGCGGGAAAATCGGAACGCTCAGCGTGCTGCGCGCACGGGCCATGCGATGCAGTATTCCACG
>gi|208403128|gb|GE143940.1|GE143940 CAHN4522.rev CAHN Emiliania huxleyi CCMP1516 day 4 post innoculation L Emiliania huxleyi cDNA clone CAHN4522 3', mRNA sequence
AGATGTAGAAGACGTTTCAACTAACAGCGAAACGCGCGGACACAATCATACACTGCTGCGCTCGCACGTGACACATACCCTTGATAATCGCGCTCCCGCCCCTCCACGCCTTCGCTCCCGGGGCCGAAAATCCTCGGCCTCTCCTCTGCCCCTCCGGGGCCATCCGCAACGCCATCCGGGGCGCCCCCGAACGGGGCTGCCGCAGCGGCGGCGCAGGCCGTGTGGCCAGCCCCTTAAAGCGTCTCGCCCATCGGGAAAATCGGGTTGCCGGTCAGGCCCTCGTGGATCAGCATGCCGGTGATGCCCATCATCGCAGCGCGGCCGTTGTTGCGCTCGGCGTTGAGCTTCCAGGTCTTTCCGAGGAAGAGCTCGTCCTCGCCGACCTGCTTGGTCGAGCCGTCCCCAAGCCAGACGTCGTAACCGTCGGGGTAGCGCGCCCACGCGACGCCCTCGGGGACGACGTCACCGGGGTCCTTCTCGGGGTCCTGCTTCAGCGCGTACACCTCGAGGAAGGAGATGAAGAGGACGATCTGCAGCCACCCCGAGGTGGGCAGAGCCGCCCACGACGCAATCGCGCCGCCGGGCAGGTCGGAGAACTTGATGCC
>gi|208401948|gb|GE143112.1|GE143112 CAHN3969.fwd CAHN Emiliania huxleyi CCMP1516 day 4 post innoculation L Emiliania huxleyi cDNA clone CAHN3969 5', mRNA sequence
CGGGGCGCGTCGCGCCGATGCAGCGGTCCGCCGACGTCAGCATGGCCGCGAAGGACTCGGTCACCGCCGGTCAGGTCGCTGGCATGGCTGCTGCGGTGCTTGCGGTCGGGGTGCAGTCGGCGTCGGCCGGCCCCTTCACGCGCACAGACATTGCGTCGCTGACGTACCAGCAGATCAAGGGCACGGGGCTGGCCAACACCTGCCCGGTGGTCGAGCAGGTCGACGGCATGAAGACCGAGATTAAGGTCGGCGGCAACTACAAGATCGACGAGTTCTGCCTCGAGCCGACCTCCTTCCAGGTTCTGGAGGAGAAGCTGACGAAGTCGGGCGTGGTGACCGAGGCGGTCGACACCAAGGTGACGACGCGCCAGACCTACGTCCTCACCGGCATGGAGGGCGACCTCGTCCAGAAGGACGGCAAGCTCACCTTCCTCGAGAAGGACGGCATTGACTACGCCCCGACCACCGTCCAGCTGCCCGGCGGCGAGCGCGTGCCCTTCCTCTTCACCGTGAAGAACCTCGTCGCGCAGTCGGACGGTGCCACCTCCTCCATCAGCCCGGGCCTCAAAATGTCGGGCGGCTTCAACGTGCCCTCCTACCGCACCGGCCTCTTCCTCGACCCGAAGGGCCGCGGCACCACCACTGGCTACGACCAGGCCGTCGCGCTGCCCGCGCTGCANGCCGGCGGCGACGAGTCGCTCTTCAAGGAGAACAACAAGAAGTTCGACGTCGGCCGCGGCTCGATTGAGCTCAAGGTCACCTCGGTCAA
>gi|208401585|gb|GE140552.1|GE140552 CAHN2072.fwd CAHN Emiliania huxleyi CCMP1516 day 4 post innoculation L Emiliania huxleyi cDNA clone CAHN2072 5', mRNA sequence
CGACGCGAAGGCACCGACCCAAACCACCCGCAGCAGCATGCCCGCCGATCTCGCGAGGGCGTCCACCACCGACCTGCTGGCCGAGCTGAAGCGCAGGATGGAGTCGCCTCCGAAGAAGAACATCATCCTCGTGGGGCCGCCCGGCAGCGGCAAGGGGACGCAGGCGCCGCTGATAAAGGACAAGTACAAGCTGTGCCACCTCGCGACCGGCGATTTGCTACGCGCCGCTGTCGCTGCTGGGACGGAGATGGGGAAGGCGGCCAAGGAGGTTATGGAGAAGGGCGGCCTCGTCTCGGATGAGATTGTGATTGGCATCATCAAAGACAACATCTCGACGCCCGACTGCGGCAACGGCTTCATCCTGGACGGCTTCCCGCGCACGGTGGTGCAAGCGGAGAAGCTGGATGGGATGCTGACCTCGGAGGGCGTCGGCCACATCGACCACGTCATCGAGTTCAAGGTGCCCGATGCGACGCTCGTCGAGCGCATCTGCGGCCGGCTCATCCACCCGGCGTCTGGCCGCAGCTACCACGAAAAGTTCCACCCGCCCAAGGTTGCGGGCAAGGACGACGAGACGGGAGAGCCGCTGGTCAAGCGCAAGGACGACAACGAGGAGACGCTGACGAAGCGGCTCGACGCCTTCCACAAGCAGACGAAGCCCGTCGTCGACTACTACGCANAGCAGGGCCTGTACTCGCCGGTCGACGCCGACCGCAAGGCCGACTCCGTCTCTGCCACCATCGCCGCTATCCTCGCAAAGTGAGCTCCTCCACTAGTCGTAGCCCTCAAGCGAGCGCGCAGCGCCCTCTTCCTCTCTACCTCCCTTACTCTCTCCG
>gi|208401460|gb|GE143248.1|GE143248 CAHN4057.fwd CAHN Emiliania huxleyi CCMP1516 day 4 post innoculation L Emiliania huxleyi cDNA clone CAHN4057 5', mRNA sequence
AAAATCTGGGTCTTCGGCCTGCTAGCGACGGCGTCGGCGCTCTCGCTGCCTCCGCCGCAGGAGGCGCGCGCGCCGCGCATCGCGCGACGGGAGGCGGTGTTCGGCGCCTCCCTCGCAGCTGCCTCGCTATTGCCGCGTGCCGCTGTCGCCGACACAACCCAATCCGGGCTCACCTACAATGTGATCAAGTCCGGCAAAGGCGGCCAGCCGGCGACAGGCGACCTGATCGCGATCCGCTTCAAGGGCACGATCAAGAGCTCTGGCCAGGTCTTCGACGACATCATGGAGTCGGCGGAGGCGTACTACTTTCGCGTCGGCAGCGGCTCTGTGCTGCCCGGGGTCGAGGAGGCGGTCAAGCTGATGCACACGGGGGACGTGTGGGACTTGACGATCCCGGGCAAGCTCGCGTTCGGGGACAAGGGCCGCTCCGCCTCGCCCGGCAAGCCGCGCATCCCCTCCAACGCCGAGATTGGCTTCCTGCTCGAGCTTGTCGCCGTGCCGGGCAAGGACGACGAGCTGCTTGAGGTGACGGGCGGCGGCGAGGCGGGCGCATGAGGCGGAACGCGCTGCGCCAGCGCGCTGCGCCAGCAGAGAGCCGGCCAGGGCTCCATTGAAGCTCGCTGTTTACGTCTACGCTCGCCACCGCCTCGCTGGCCGGCGAGGTGACATGCCCGCTGAGCCCATCGGTCGTGCCACCCCCTGAGCGCGGTGAGCTTCCTGCTGCNAGGGTGGGCGTGTCGCGTGGAGGC
>gi|208401444|gb|GE143232.1|GE143232 CAHN4049.fwd CAHN Emiliania huxleyi CCMP1516 day 4 post innoculation L Emiliania huxleyi cDNA clone CAHN4049 5', mRNA sequence
CCGGCAGTCGTCTTCTTCGATATGACCATCGGTGGCGCGCCGGCCGGCCGCATCGAGATGACGCTCCGCGACGACGTCGTCCCAAAGACGGCGGAGAACTTCCGCGCGCTGTGCACGGGCGAGAAGGGCTTTGGCTACAAGGGCTCTGCCTTCCACCGCGTCATCACCAACTTCATGTGCCAGGGCGGCGACTTCACGGCGGGCAACGGCACCGGCGGCAAGTCCATCTACGGCGCCAAGTTTGCCGACGAGAACTTCCAGCTCAAGCACACCGGCCCGGGCATCCTCTCGATGGCCAACGCCGGCCCGGGCACCAACGGCTCCCAGTTCTTCCTCTGCACCGTCAAGACGGACTGGCTCGACGGCAAGCACGTCGTCTTTGGCTCCGTCACCAAGGGCATGGAGGTGGTCAAGGCGATCGAGGCGGTCGGCTCGCAGTCGGGCAAGACGGCCAAGCCGGTGGTGATCGCCGACTGCGGCCAGATCTCGTAGGCGACACTCCTTGCCTAGACGCCGGGCGCTCCCCGGCTCACATCTCTGTTCTCTCGGGGGGATGATCTCGCTCTTTCATCACACTCCTTTTCTCCATCTCGCTCGCCCTAGGGGCCGGCCATGACTGGAAAACAGCTTACATGTAGGGTTTACTAGGTTTTGTCGTCGCGGGGTATTACGTTCAAAGATATGCCATCACGGTGCATAAAANANAAAAAAAAANNAAAAAAAAAA
>gi|208401324|gb|GE142800.1|GE142800 CAHN3756.rev CAHN Emiliania huxleyi CCMP1516 day 4 post innoculation L Emiliania huxleyi cDNA clone CAHN3756 3', mRNA sequence
GGCAACCGCCGCAGCGACGCTCGCGGAGGGCGGCGCGGGCACGCCGGGCATGGCCGGCACGGTTGGCGCGGTGGCGTTGGCAAAGACCGCGGGGACTGGCGCGGGCGCGGGGGCAGAGTCCATCCCCTCGGCGGCGTCGGTGAGCTGCGCCAGGTAGCCCGTCGCCATCTGGCCGCCGTTGGACGAGGCGGCAACCTCCTCTGCGGTCGCCGGCATCGGCGAGAAGGTGTGGTCTGCGCTGCTGGCCGAGAGATTGCTCGTCAGCGCGGGCATGTCGGAGCGCCCATTCTTGATGGGCTGCATTATCCCCGTCTGCTCCTTTTGCTGCCGCAGGAAGAGCTTCTGCGCGTGCGTGCGCACCTGCGTCGGCGTGCGCGTGCCGACGTGCTGCGCGATGGATTTGACGTCCTTCCAGCCAAACCGCTGGACGGCCTCCATGAAGAGGCGATGCTCCTCGGGCGTCCAGTAGCGCGGCTGCTTCTGCGAGTCGTCCTCGGAGCGCTGCCGCTCGCGCTCGACTGCGGCGACTTTGGTCCGCAGGCGGTCAATCTCGGCCCACGCGCGCTGGAGCTCGTCCTCGAGCTGGACGATCCTGCGCTGCTGCTGCACGAGGAGGGAGCCGCGCAGCGACAGCTCCAGCTCCAGCTCCGCCTGCGCGCTCAGAGAGATGGACGACTGCTCCGCGCCGAGCTGCGGCTGCGTGCCGACTGCTGCGGCGCCGCCAACAGGGCAGATGCCTCCGGCGCCGGGCGCGGGCTGCGGCGCGCCGAGCGCCTGAGCTCCGGGAGCAGCCATATCGCCGACCTGGCTCCACGTCGCTTGCGCCATGGCTTGCATGGTGTCGCCCGGCAC
>gi|116109262|gb|EG357939.1|EG357939 UI-EH-HG2-aas-n-05-0-UI.s1 UI-EH-HG2 Emiliania huxleyi cDNA clone UI-EH-HG2-aas-n-05-0-UI 3', mRNA sequence
TTTTTTTTTTTTTTTTGTCGNTGATTATATAAGGTTCGACCCNGGAAGGCGGATGGTTCCCCGCGCACACCGGCGCGGCAACGAGAACACGAGGCAATCCGGGGAGCCTGGCCACAGACACACATACACACACTCAGAGTTAGGTGTGATGAATGGCTTAGCGGCCGGAGGAGTAGTAGTCCTTGCCGGAGCCAACGTTGCCCACCTTCTTCTTGATGTAGTCGGACTGGTAGTAGGTGCCCGCCTTCTGCATCTTCTCGCGCTGCGACCGCAGGTTCTTGACGTTCTTGGCCTTCTTGGCGTTCATGTCGTCGCGCTCCGCCTTGAGGTAGGCCGGGTTGACGTTGCCGCTGGGGAGGAAGATGGGCACGCCATATTTGGACTTGCCCTCCGCCTTCTGGAACCTCTGGATGAAGTTGCCGAAGCCATACGACTGCTCCTGCAGCTTGTCGCCGCCACCGGGGTAGTTGGAGCCCGGCGACAGCGGCTTGGCCTTGCCGGTGATCCTGGCCGTCGGGTTCATCACCGCCGTGTTGCCTCCGAACTCGGACAGGAAGGCGCGGCCGCCCGCTGGCGCCTTCTTTGCAGGCGCAGCACGGGGCGTCGAGGCGCCGCCGCGGTCGGGTGCCGTCTTGGCGGCGAGGTCCTTGAGGAAGTTCATCTGCGGAGCGTCGAGGCCGCGGGCGAGGCCCGAGGGAACGCCAGCCGGAGCGACGAAGGAGGACGTGGAGGAGGCGAGAAGCGCGAGCAT
>gi|115600661|gb|EG032888.1|EG032888 UI-EH-IJ0-abn-g-08-0-UI.s1 UI-EH-IJ0 Emiliania huxleyi cDNA clone UI-EH-IJ0-abn-g-08-0-UI 3', mRNA sequence
TTTTTTTTTTTTTTTTTTCCAAGATACTAAGACGAACAGAAGAAAAAAACCACCCTCACACACTCCATAACCACCACGGACACGCGCGCACTCTACAACGAACCCGGGGCGCGGGGCGCGCCCCGACGACTCCCCGTGCGAGTCCCGGAGCCTGCGCAGGCGCAACGCGGCAGACTGCGCTGAGCTGCCGGTGCCCGCGGAGTCAGGGCGCCAGGCCTCTGCCGCACGGGGGACACACACCGCGCGCCCGCGGATGACAAGTTGAGAGGCACCGGCCGGCAGCGCGCGCGCCAAAGCCAGAACCGGCCGCTGCTCTGCCTGCGTGGGCGCGGCACAGGCCGCCGCCCCCGCCGCCGAGGCCGCACGGGCAGTGTGCGCGGGCCCGCGTCCTACTTGGCGGTCGGGTGCGTCATAATGTACTTGATCGCGTCCTCGCACGTCAGGATCTTTTCAGCGTCGGCGTCTTGAATCTCAATGACAAACTCGTCCTCGAACGCCATCACCACCT
>gi|115599928|gb|EG032293.1|EG032293 UI-EH-IJ0-abl-k-17-0-UI.s1 UI-EH-IJ0 Emiliania huxleyi cDNA clone UI-EH-IJ0-abl-k-17-0-UI 3', mRNA sequence
TTTTTTTTTTTTTTTTTTAGACTCGCTTACACCTTACTCAGAATCATCACACAGACCGACACAGGGGTATGGAGAGGTCGTTCAACACCGAGGTACAATATCAACGAGACCATTAGGCGTTTGCGGGCCGAGCCTATAATTGTGGTCCGCCGTCCGCGCGAGGGCGCTTTCTTCTTGCGCCCGACACCGCGCGCGCCAGCGAGGACCGGGGTCTCGGGCTCTGTCCCGCGCGCGCGGGGCAGGGCGGGGCGCGGCGAGCAGCTGCTGCTCAGGCGGCGACCTTGCCGCCGCTCTTCGCGAACTCGGCCATCGCGCCGACGGAGCGGTCCTCGGACTCGTACTTGATGGCCTTGCCGGACGCGTCGATGTAGTTGATGGTCGGGAAGGACTGCGTGTTTAGGTTGGCCTTGACGAACTCGCGCTCCTCGTCGCCGCGGAACTTGTACACCGGCAGGCCCGACGCGTCGGCGAGCTTGTCGTACTCCTCCTCCATCGCCTGGCAGAACTGGCACCACGGGGCGTACACGACCACCACAGCCTCCTTGCCCGACGCGGTGAGCGACTCGACGTCGGAGGGCGCGGCGAGGGTCTGCACCGCCTTGGACGTGTCNCACAGGTCGCGGTCAAACGTCTTCTCAGCGCCCGCCACGTGGATGCCGCACTCCGTCTTCTTGGAGCCGTCCTTGTTGAGCAGGTTGACGAATCGTCCGCGCCGCTCGCAGCCGTAGTCGAGCCAGATGGCCTTGTCGCCCGTCCAGACGCCGTCGACCCACTTGAC
>gi|115599094|gb|EG031459.1|EG031459 UI-EH-IJ0-abi-m-18-0-UI.s1 UI-EH-IJ0 Emiliania huxleyi cDNA clone UI-EH-IJ0-abi-m-18-0-UI 3', mRNA sequence
TTTTTTTTTTTTTTTTTTACGTCCGCCCCCGCTNGAGGGGGCCTGTATTCGTTTTACGGTACAATCAATGACACAGCTATTTTTAGGAGTTTTTCGTGCGTGTGTGATCCCGAGGAGCCGTTGAGGCGGGGCCGCCGTTCGATGCCCGTCCTCAGCGGCGAAAGGGAGCAGGTGCGCTCCTCTCTCGCCACTGGGCCGCCCTTTCATCGACAACTTCCCGCCTCCGACCCCCCGCGATAAATGGGGCACGCAGCGGCATGTCGCTGCGCGGCCCCCCCCAAAGACTGGCGAGGCGGGAGGCTCAGATATCGATGCCGTTGGCCTTGTTTTCTGCGATCACCTTTGTGAATTTGCGGTCAATCTCGCCATCCGCCTCGCCCTGGCTCCGGATGAAGCCGCACAGCGCCATCGGCGTGTACTCGCCCGTGTAGACGCCGTCGGCCGACACGTGCCCAATGTTGAGCTGCACGGACGCCTTGTCCTTGGCGCTGATGAGCCTGTTGGTGGCGGTGCACTTGCGCGGGATGTACAGGTCGATGTTGACGCCATCGGAGTTGTGCATGCCGGCACTCATGGTGA
>gi|58189135|gb|CX778782.1|CX778782 UI-EH-HG2-abf-e-03-0-UI.s1 UI-EH-HG2 Emiliania huxleyi cDNA clone UI-EH-HG2-abf-e-03-0-UI 3', mRNA sequence
TTTTTTTTTTTTTTTTTTACACGGTTGCGTCTGATACTAAGACGAACAGAAGAAAAAAACAGCGACACCCACCCTCACACACTCCATAACCACCACGGACACGCGCGCACTCTACAACAAACCCGGGGCGCGGGGCGCGCCCCGACGACTCCCCGTGCGAGTCCCGGAGCCTGCGCAGGCGCAACGCGGCAGACTGCGCTGAGCTGCCGGTGCCCGCGGAGTCAGGGCGCCAGGCCTCTGCCGCACGGGGGACACACACCGCGCGCCCGCGGATGACAAGTTGAGAGGCACCGGCCGGCAGCGCGCGCGCCAGAGCCAGGACCGGCCGCTGCTCTGCCTGCGTGGGCGCGGCACGTGCCGCCGCCCCCGCCGCCGAGGCCGCACGGGCAGGGTGCGCGGGCCCGCGTCCTACTTGGCGGTCGGGTGCGTCATAATGTACTTGATCGCGTCCTCGCACGTCAGGATCTTTTCAGCGTCGGCGTCTTGAATCTCAATGACAAACTCGTCCTCGAACGCCATCACCACCTCGACCGTGTCCAGGCTGTCAAGCCCCAAGTCGTTGAGGAAGTGCGCCTTGACAGTGACCTGATCGGGGTGCCCTCGTGCC
>gi|58188493|gb|CX778140.1|CX778140 UI-EH-HG2-aba-e-20-0-UI.s1 UI-EH-HG2 Emiliania huxleyi cDNA clone UI-EH-HG2-aba-e-20-0-UI 3', mRNA sequence
TTTTTTTTTTTTTTTTTTGAGTCTTTGCTTGTCATGCCTTTTGCCTTCTCTCTGGCGCTCGTCCTCGGGACCACCGGAATCTCACAAGTCGCCAACCCCAAAAGTGTCCTGCAGCCGCTGCGGCTCCAGGGCCACGAAGTCGAGGACGTGCTGTCGCAACGACGCGCTCGCCGCCGGCACCTCGTCGCCGGCGCCCGCCTTGGCTAGCTTATCGATCCCCTTGAGATCTGCGAGCACGAGCTTGTTGATGTCCTGGCCCTTTTGCTTGGCCTCGCCCTCCAGCTCCTTGGCGGCCGCCTCGAGCAGCTCCTTGCGGATGGTCGCCTCCCAGCCGCGCGAAAGTTCCGACAGCTTGCTGAAATCGCCCGATTCCGCCAGCTTGTTGAACTCGCTTGTCTGGCTGGCTCGCGTCCGCAGCGCCTCGAACTGGCCGTACAGCCGCTGGTCCTTGGCCTCGCGAGCCTTCAGCTTGTTGTACTCATCCATGGTCATGTAGCCCTTGCTCTTCTCCGCAAAAGCCGGCGCAGAGGCGCCTACCAGCGCGGCTGCCGCCGCGAGCGCAGCACCTCGGACCGCCTCGCGTCGTGACTGCGTGCTCGCGCGCACGTGCGCCAGCGCGGGTCGAGAGACGCGGACGCCCGCGGCCGGGCAGGCTGCG
>gi|58188245|gb|CX777892.1|CX777892 UI-EH-HG2-aaz-g-18-0-UI.s1 UI-EH-HG2 Emiliania huxleyi cDNA clone UI-EH-HG2-aaz-g-18-0-UI 3', mRNA sequence
TTTTTTTTTTTTTTTTTTCGCACAGACATTCTAGCTATCGCGTATCGCGTAATGGGACCACAAAACCAGCAGGGCGCACACGACGCGCCCGGAAGGCGTCTCGCAAAACATGCCTTTCCCTCGCCGTCCACCGTCCGTGCACATATCCACGGGCCCCGTACAGCAGGGCACGCTGGCTCAGCAGGCAGCGCAGGATAGCAGCGCGGCGGGGCGGGCGGCACAGCGGTGGTGGCGGCACAGCGGCGGCGGCGACGCATCGGGGGCCTCGTTTAGCGGTACAGTCCGTTGTTGATGTTGTCGATGATGTACTCGGGCTTGGGCTCGAGGAAGATGAAGCGGGTCTCGTACTTCTTCACCGCCGCCGACTCGGCCGCGGTGAACTTGCACTTGGAGTACATCTCGCCCGCATTCTTGTACGGCGCGTTGGAGACCAGTTTTCCAGCCGCGTTGGGGTACATACCCGGCAGCTTGATGTANACGCGGATGTTGGCGTTGTTCACGTCGATCGTGGACGAGCCACCAAGGAAGCCAACGCCGGCGTAGTCAACCTCAGCGTTCGCGGCAGCAGCCGAAAGCAGCGCGGCGGAGCCAAGCACCTTGCTGAAGATCTCGCGGCGCGCGATGGGCTCCGACATCGTCGGCGCAGCAGCACGGGTCAGCGGCGCGGGGCGCAACGCGGTCGGCGCGAGCGCCAGCGTTGTGGTCAGGAATGAAAGCGACATTTCACCCTCGTGCCGAATTC
>gi|58188234|gb|CX777881.1|CX777881 UI-EH-HG2-aaz-e-18-0-UI.s1 UI-EH-HG2 Emiliania huxleyi cDNA clone UI-EH-HG2-aaz-e-18-0-UI 3', mRNA sequence
TTTTTTTTTTTTTTTTTTCGTAGATGTAGAAGACGTTTCAACTAACAGCGAAACGCGCGGACACAATCATACACTGCTGCGCTCGCACGTGACACATACCCTTGATAATCGCGCTCCCGCCCCTCCACGCCTTCGCTCCCGGCGCCGAACATCTCGCCCGCATTCTTGTACGGCGCGTTGGAGACCAGTTTTCCAGCCGCGTTGAGCTTCCAGGTCTTTCCGAGGAAGAGCTCGTCCTCGCCGACCTGCTTGGTCGAGCCGTCGCCAAGCCAGACGTCGTAGCCGTCGGGGTAGCGCGCCCACGCGACGCCCTCGGGGACGACGTCACCGGGGTCCTTCTCGGGGTCCTGCTTCAGCGCGTACACCTCGAGGAAGGAGATGAAGAGGACGATCTGCAGCCACGCCGAGGTGGGCAGAGCCGCCCACGACGCAATCGCGCCGCCGGGCAGGTCGGAGAACTTGATGCCCTCCGCGAGGGAGAGGTAGCCGGGCCAGCGGATGTTGGCGTTGTTCACGTCGATCGTGGACGAGCCACCAAGGAAGCCAACGCCGGCGTAGTCAACCTCAGCGTTCGCGGCAGCAGCCGACAGCAGCGCGGCGGAGCCAAGCACCTTGCTGAAGATCTCGCGGCGCGCGATGGGCTCCGACATCGTCGGCGCAGCAGCACGGGTCAGCGGCGCGGGGCGCAACGCGGTCGGCGCGAGCGCCAGCGTTGTGGCCTCGTGCCGAATTC
>gi|58188014|gb|CX777661.1|CX777661 UI-EH-HG2-aay-f-05-0-UI.s1 UI-EH-HG2 Emiliania huxleyi cDNA clone UI-EH-HG2-aay-f-05-0-UI 3', mRNA sequence
TTTTTTTTTTTTTTTTTTAACATCGACAAGGCTAGCTCAAAAAAAGTGATGGAATTTACAATCTCCCCGCATGCAAACACGCCCACACACGAGTGTCCTCCCTCCCCACCGCATGCCACCCCGTCTCGTGGTCCTGCCTCCACTCGCGCTCAGACCCCTGAGTACGCCCTAGGGGCGGCGCCTTGCAGGCGCCAAAGTGCTCCGCCTGCATACCCTCCGCTGGGCGGCCCGGACCTGGCCCCGCGCCCCACGCGCCCTACCTGTACATCTCCTCCTCGAGCCGCAGCAAAATGGCCTCGAGCTCTGCCCCCGCCTCGGCGGCGGCGGCCTCCGCCTCCTGCTGCGCCTTGGCCATCGCCGCGTACTTGGTGTAGGCCTGGTCCAGCGCGCCCAGCGTCGCGGCCTCCTCTATTGCCCGCTCGCGCGCACCCGCCTTGCGTCGCGTTAGCTCCTCGGCGTCAATATCGTCGGCGCAAAAGAGAGCGAGGTCCGGCTGGACGATCTCGGCGGTGCGCTGCTCCACCGCCATCGAGTGCGCCGACCGCGCCGTCTCCACCCGCTCCTCGAGGCTGCCCTTCACGGGCGGCCAGCCTCCGAGCGTGACAGCGCCCTTGCCCTCGCCCGGCCTGGCCTTCTTCTTGAAGGCCTCTTCGTTGTGAGCGGTGTGCGGCATGCCCATGAACGGACTCAGCCCGAGCGGCTGCGCCGGGTCGAAGGCCGTGCA
>gi|58187023|gb|CX776670.1|CX776670 UI-EH-HG2-aau-p-06-0-UI.s1 UI-EH-HG2 Emiliania huxleyi cDNA clone UI-EH-HG2-aau-p-06-0-UI 3', mRNA sequence
TTTTTTTTTTTTTTTTTTAGTCACAACGGCCTGTGACACACAAACGAACCCACCCGCGCGGCGCAGAGGACCCCGCACACGCCGAGCGACGCGAGTAGGGTGCTCTCTATTAGGTGACACCCCGCTCGCGTGCAAGTCTTTGAGACCTGGGCACGCCCGTGTTCCCAGCGTTCTCTCTGCCCTCGCTGCTGCGCACACCCGAGTCAAGGCCGGCGTGTCGCGTCCACGGTGTGCAGCCGCTCGCACCGTCCCACGGCGGTTGCAGGGCCAAAACCTGACGCCCCCCCTCCGCTGCGGCAAGCGCCTTCCGCTCAATGCGGGGCAGCTCAGTTGCCGCCCAGCGCCGGCAGCTCGGGCGGCTTGAGGCTGCTGAGCGCCTCGGCGAACGCCTCAAACGGGTTCGGCGCGCCTGCCGGCAGCGACTCTGCAGCCGCGAGCGCGGTTGTCACGTGCGACTTCGGGTCAAACTGGTTGTTGTGCACGCTCACCACGGTGCCCGACTGGTCGACCACGTACGTCTCACGCCCACCGAGGAGCCCGAAGAGGTCCTTCTCGATCGCAAGCTCTTCACGCATTTCGTCGCCGTCGTCAACGATCACCCGAATCGGGCCGTCGTAGCCCTTGGCGCCAGCGCCGTTGCGAACGCCGACGACGGAGACGCCCCGCGCATCAAAGTCGGCGAGGCTGCCCTCGAACTCGCTCAGCTCCTTGGAGCACGAGGGCGCATCGTCCGCACCATAGAAGAAGAGCGCGCCCTTCTTTCCCGAAAGCCCCGCCTTGCTGAGGACGGATTTCGGCAGCTTCTCGCCCACAGAGATCATCTCAACAGCGGAGCAGCGTGCGCCGCCGACCGC
>gi|58186736|gb|CX776383.1|CX776383 UI-EH-HG2-aaw-p-08-0-UI.s1 UI-EH-HG2 Emiliania huxleyi cDNA clone UI-EH-HG2-aaw-p-08-0-UI 3', mRNA sequence
TTTTTTTTTTTTTTTTCTCATCCAGGCACGATCGACGCTGGGGCTCCAATGATCTCCGCCATCTGCAGCCTGCTTCTGCCAGCCTCGCAGAGTTTCGTGGCCGTGCCGAGGCCCGACGTGCTCTCGGCGCACAGCCCGCGCGCCGTGGCGGCGCCGCGCATGCTCTTTGGCGGCGGCGGCGCGAGCAAAGAGGGTGGTGGCGGCGGCGGCGGCATGGGCAACATGATGGAGACCATCAAGAAGGCGCAGGAGGTGGGAGTGAAGGTCAAGGCGCTGCAGGAGGAGCTGGTCAACACGGAGATCGAGGCGACCGCCGCCGACGGCGGCGTGACGGTTGTCATCTCCGGTGCCCAGGTGCCCATGGATGTCAAGGTGAGCGGGGACTTGTGCAGCAAGGGCGCGGAGGCCGTGTCGGACGCCATCTCGCTGGCGATGCGCGAGGCGCACAAAAACTCGATGGAGTACTCCAAGCAGAAGCTGGGCGCGCTCTACGCCGAGATTGGGCTGCCGATGCCGCCGGAGGGAGGGCCAGGCATGTGAGCAAAGTTGCGGAGCGTCGGGCCCGGCGTGGGCGAGGCGGCGTGGAACCGGCGCGTGAGATCGTGAGACGGCGTTCGAGAGTATAGAGAGAGCCGTACGACTGACATAAAAAAAAAAAAAAAA
>gi|58186722|gb|CX776369.1|CX776369 UI-EH-HG2-aaw-l-04-0-UI.s1 UI-EH-HG2 Emiliania huxleyi cDNA clone UI-EH-HG2-aaw-l-04-0-UI 3', mRNA sequence
TTTTTTTTTTTTTTTTTGGGAAGAAGGTAAAAATGTCTGTCGTACAAGCTCTCTGGCGCTAGCTAGCCCCCGTCGGCACACACGGAATGGGGGGGGGGGGGCGGCTAACGTGCGCCAGCGGGTCGGGGGCTGGGGTTCCGGCGGCAAGGCCGCCAGTCGCCGAGCCCCGGTGGCAGTGCGGTCGGGCACCGGAGGGCCTCCGGTGCAATCTTCGCACACCACGCAGCAGGCGGGGTGCCTCTCTACAAGCGGCGGCCACGGCGGCCCGACGCGCGACGCGTCGAGTCGGAGGGGATCGGCGTCACGTCCTCGATGCGGCCAATCTTGATGCCAGCGCGCGCGAGGGCACGGAGGGCAGACTGGGCGCCCGGGCCGGGCGTCTTGGTGCGGTTGCCGCCGGTCGCCCGCATCTTGATGTGCAGGCCGCCGATGCCGAGCTCCTTGCACTTCGCGGCGACGTCCTGCGCGGCAAGCATATCAGCGTACGGCGACGCCTCGTCGCGGTCCGCCTTGACCTTCATGCCGCCGGTGACCTTGGAGATGGTCTCGCGGCCCGAGGGGTCAGTCACGTGCACGAACGTGTCGTTGAACGACGCGTAGATGTGGCACACCGCCATGACAATCTCGCCCTCCTTTGCCTGGAGGCCGAACTTGATCGCCGTGTTCTCCGCGGGCGCG
>gi|58186701|gb|CX776348.1|CX776348 UI-EH-HG2-aaw-f-14-0-UI.s1 UI-EH-HG2 Emiliania huxleyi cDNA clone UI-EH-HG2-aaw-f-14-0-UI 3', mRNA sequence
TTTTTTTTTTTTTTTTTTACAGAGACTACAGCCACGGCTCTGGTGGGCTCTCAGACCCCGTACAGCCCCGCTGCGCATTGCGCAACGGCGTACACAGCTATACAGAGACACCGGCGGACGGACTCACGGACATGGCAGCGACATGCTCCCCAAACCCACGGCTTTCAGAACCACCCCCACTCTCACCACTCGACATAACCGTCCAGTGCAGCAGTCGGGTCCGGGCCCCGCGCCGTTGCGAGACCACGACTCGTCCTCAGCCCGACCCGTGTACCGCCGGCTTATTGGCGCAGCCCCAGGGGGGCAAGCCCCTCGCGCACCCGACCTCAGACACCGAGAGGGAGGGCGAGGCGGGGGAGGCGCTGCGGGCACCGCAAGGCGAACGAGTCGTCTAGTACCCGTCATCATCATAGTACGGCTCCCGCGGAGCGCCCTCGACAAAGTCGCCTCCCGGGCCCGTCACCTCGATCGCCTTAAGCTTGTTCGTCTTTGCGTCGCGCGAGACCTTAAACTCGAGCGCCTCGCCCTCCGCGAGCGAGCGGAAGCCCTTGGCCTTGATGTCGGTCTGGTGCAAAACAGGTCCTGTTCTTGGTTCTCAACGTCGATGAAGCCAAAGCCCTTTTGCACGTCAAACCACTTGCACTTGC
>gi|58186293|gb|CX775940.1|CX775940 UI-EH-HG2-aat-a-11-0-UI.s1 UI-EH-HG2 Emiliania huxleyi cDNA clone UI-EH-HG2-aat-a-11-0-UI 3', mRNA sequence
TTTTTTTTTTTTTTTTTTAGGGATACCAAACAACAGAAGAATGAGAGACCACGCAGGCGCGACCGGGGCCACCCAGAGCTCACAAAATCGCCCCGCACCGGGAATCTCGACGTGCGCCGCGAGCGTCGGGAGAGGGATAGCTCCCGTCGCGGGCGGGCACGGTAGCGGCGGGGGCGCAGCGCGCGAGAGGCGTCTACTTGCGCGTGTTGGCGGGGTAGATCATCTTGCTCGCAAGGCCAAACAGGTACGCAGGGCCGGCGTTCGAGCCGGAGCCGATCCACCGCTCGGCCTCGCGCAGCGTCACCTCGGACAGGTTGATCACCTCGGCGTAGGTTCCGGGCTCGTTGGTGACCCACGGGAGGATGCCGCCCTTGCCCTTGGTGCCCGAAGCCTTGCGAGCGACCGGCTTCTTCGCCGCCGCCTTCTTCACAGGCCGCCGCGCACCCATCTCCACAGGCGAGGCGCGAGCTGCCACCTTGGAGGCGGGCAGCGCGGTGGGCAGGTACGCCTGCGCAAGCAGAGCGCAGATGCAGAGGAGCAGCCTCGTGCC
>gi|58186001|gb|CX775648.1|CX775648 UI-EH-HG2-aav-c-16-0-UI.s1 UI-EH-HG2 Emiliania huxleyi cDNA clone UI-EH-HG2-aav-c-16-0-UI 3', mRNA sequence
TTTTTTTTTTTTTTTTGTAGTCGACTAGAGATTTGCTTGTATAGAGCCGTACATGGCCAGACCTGCAGGCCTTGGCGCCCCGCGCGAGCGGATCTCAGATCAGCACCGACGCGCGTGACCGCGCGTGTGGGAGGGCGGCCGCGCGCGTCGGTCATCGCATACAGTGGCCAGCACACGCGTCGCCGCGCGGGGCTAGGAGGAGCTCAGTCTTCGCTAATCTCGATGGTGTTGACCGTGACGGGATCGATGGGCTTGTCCCCCGGCCCCGTCGGCACCTTCTCGATGGCGAGGAGCACGTCCATGCCGTCCACCACCTTGCCGAAGACCGGGTGCTTTGAGGGCGTCGACGGGTCAAAGTAATCGAGGAACGCCTATGGAACAGGGTGTCGCGCAACGGCTTCGGAACGGAACGGGGTGGGCGCGCTGACTGCAGATGTGCTCGGGTGGCGTGATTGTGGTGCAGCTGCTGGGCCGGCGGGTGCGTCGCGAGAAGAGTCGCTCGGTGTGCGTTTGGCACGTAGCGGCGCCACGTTGTGCTTCGTGTTGATGAAGATCTGCGACCCGCCCGAATTGGGCATGCCGGTGTTCGCCATCGAGAGGGTGCCCACTTCGTTCGAGATGGGCTCGATCAGCTCGTCGGGGATGTTACCCCCAGTGCGCGTGATGGTCGTGCCGTCGGGCGTCGTGTACGTGCTGCCCGGCTCCG
>gi|58185881|gb|CX775528.1|CX775528 UI-EH-HG2-aar-h-10-0-UI.s1 UI-EH-HG2 Emiliania huxleyi cDNA clone UI-EH-HG2-aar-h-10-0-UI 3', mRNA sequence
TTTTTTTTTTTTTTTATTCTGATTTCTCGCTCTTTTCGCTTTCGAGAGGGGGAGCGGTGCACACTTCTGGAGTGAGTGGGGACTCTGCAGTCTGCTCGCGCAGCTCGTCTCGACAGGGTCTCTCTCGGTGCGACTCGCTTGTCTCCGCAGTAATCAACGACAGGGAGAGTGCCAGCGGGGCCCCTCCGTCGGAGACCGCCCCTCGCGCACGCGCGCAGCGCGTCATGGAGTCATGTGTGTACAGCTGCAAGTGTCAGGTCGCAAGTCGGTCCGATCCGGACGCGGTCGCCACGCACCGCGCGGCGTGTTCAGCGCAAGTGCCGCGTGCCGCCTCAGAAGCCGGGCGACATGACGCGCACGTGGTGCTCGGCGGCGGAGATGGTGCGCCCCATCGCCTCGACCGTCTCGCAAGGGAACTTGCCGACGGCGCACTCCCCGGAGAGCATCACCGCGTCGCTGCCGTCGAAGATTGCGTTCGCGACGTCGCTGACCTCGGCGCGCGTTGGCACGGGCGCGTCGATCATCGACTCCATCATCTGCGTCGCGGTGATGCAAAACTTGTTCGCCTCGTTTGCCTTCTTGATGAGGAACTTTTGGGCGAAAGGGACTCGCTCCAGGCCGAGCTCAACGCCGAGGTCGCCGCGCGCCACCATCAGCCCGTCGGAGAGAGCGAGGATCTCGTCAATGTTCTTGAGTGCCGCCGGCTTCTCGATCTTTGGGATGATGAGGGGGCGCTGCTCCTTGGGCATTCCCTTTGCGTCCATGATGTCGATCAGCTCCTGGATGTCGCCGCCCTTTTGCACG
>gi|58185546|gb|CX775193.1|CX775193 UI-EH-HG2-aaq-e-14-0-UI.s1 UI-EH-HG2 Emiliania huxleyi cDNA clone UI-EH-HG2-aaq-e-14-0-UI 3', mRNA sequence
TTTTTTTTTTTTTTTTTTGGCNGCAGCCCGTGAGTGAGCGTGACTCGTTACTCGTGTGTATTGAGTATTCTCCCGTGAGACAGCAGCGACCTTCGCCACATACTGTGCCTGGCCCTAGAACCTAAGAAAATAGCCGCACACACGCCTCGCGCCCGCTTGTGGGTTGCTGGCGCTGTTGCAGGGGCCCCGAGGTGAAAGCATCGCTCACACCAAGCAGGGGCCGGGGGGGAGCGCAGGATACTTCAAGCGCGCGAGAAGCGGAACAGACTCCGCGTTGCCTCGCCGCCGTCATCGCTCCTGAAGCTCTCCCCCGCAGCGCGCCGCCGCCGCCGCAATAATACAGCGGCGGCGCGCCTTTGATTGCCCGTGCCGCCAGCCCCCCGCGACGGAGCGAGAGGCGCGTGTCGGCCGGCCGCCACGCGGCCCGCTTACAGGAGGGCGTCGATGTCGGCCGCGATCTTCTCCGTCTTGTAGTAGCGGGAGTAGCGCTTGACGCACTTGCCGTCGCCGTCGACCAGGAACTTCTCAAAGTTCCAGGCAATGTCGGAGCGCGCCACCGGCGTCCACAGCACGACGGTTGATCCGCCGAACTTGCCGCGCGGCAGGACGAGCGCGTCGTTGTCGTCGACGCCGTTGCCCTTGGTGTCGCCCGCCTCGTCGCAGGGGATCATATGCGACGCCTTGAGCCACTTGAAGAGCGGAGCGCATCGGTGCCGTTGACGTCCGTCTTCTCGAAGAGGGTGACGGTGGGGGC
>gi|58184969|gb|CX774616.1|CX774616 UI-EH-HG2-aao-a-04-0-UI.s1 UI-EH-HG2 Emiliania huxleyi cDNA clone UI-EH-HG2-aao-a-04-0-UI 3', mRNA sequence
TTTTTTTTTTTTTTTTTTAGTTGGCCCAAATATACTCGTGGTATCGTAACTCACGCACACGCAAGCAGAGGCAGCAAAGCAGTCAGCGCCGGACTCACGTGACTGTCAAGAGCACGCGTCGCCAGGCGGTGACCCGGTGAGGGGCTAAAGGTGAAAATAGAGGTCGGTGGCGCTCTACTTGAGCACCGCCTTGGCGCCGAGCTCCTCGAGCTTCTTGACGGCCTCCTCGCACTCCGCCTTGGGCGCGCCCTCCTTGATCGGGCACGGCGCGCTCTCGACCTTCTCCTTCGCCTCCTTCAGGCCGAGGCCCGTCAGCTCGCGCACAACCTTGAGCACCGCGATCTTCTTGTCCGCCGGGAACGAGTCAAGCACCAGGTCAAACTCCGTCTTCTCCTCAGCAGCCGCAGCGCCCGCCTCGCCGCCCGCCGCGCCGCCCGCCGGCATCGCCATCATCATGCCGCCACCGGCGGCGGCCGAGGCGTCGACGTCGAAGGTCTCCTCGATCGCCTTCACGAGCTCCGCCGCCTCCAGCAGGGTCATCGACTTGAGCTTGTCCATCACCTCATCGACGGCAGACA
>gi|58184644|gb|CX774291.1|CX774291 UI-EH-HG2-aan-e-21-0-UI.s1 UI-EH-HG2 Emiliania huxleyi cDNA clone UI-EH-HG2-aan-e-21-0-UI 3', mRNA sequence
TTTTTTTTTTTTTTTTTTGAGACTGACTGACTCATGAATCTACGTTATGACGCCCACACAAGACGCGTGCTCGCACGGGCTCACTTCTTCTTCTTACCCTTCGTGTCGGCCTTGCCCGCGTCCGCGCCGGCGCCCGGGTTCTCGAACATGTACGTCAGGCCGCAGTGGCCGCAGTACTGCCGGTCAAAGTGCGATGCCATGAAGATGCCAGGCCCGCACGAGGGGCACTGCTTGCGGAGGCGCGTGATCTTGCCGGCGCCGTCGACCTTGTAGTACTTGAGGACATGGAGCTTGACCTTCTTGTGCTTGTGCTTGATCTTCTTCGGCTTGGTGTACACCTTCTTCTTCCGCTTCTTGCCGCCGCCGCGCAGCCGCAGCACCAGGTGCAGCGTCGACTCCTTCTGGATGTTGTAGTCGGAGAGGGTGCGGCCGTCCTCGAGCTGCTTGCCCGCGAAGATGAGGCGCTGCTGGTCGGGCGGGATGCCCTCCTTGTCCTGGATCTTGGCCTTGACGTTGTCGATCGAGTCGGAGGGCTCCACCTCGAGGGTGATGGTCTTGCCCGTGAGCGTCTTGACGAAAATCTGCATGGCTGCTGCGACGTGGAGAGCGAGGGTCCGTCCTAGGCAGATGCCTCAAGAGCCTCTGTGCGCGTCGGGAGCCGCCTCGTGCC
>gi|58183657|gb|CX773304.1|CX773304 UI-EH-HG0-aai-b-09-0-UI.s1 UI-EH-HG0 Emiliania huxleyi cDNA clone UI-EH-HG0-aai-b-09-0-UI 3', mRNA sequence
TTTTTTTTTTTTTTTTCTCTCTAGTTTCATTCTGTCGTGTTACCACGCGCGAACCCCATCCGCCATCCCACACATGCCTTGCACTCTACAGGGGCGCGCGGGTCACGCGTCGTCGAGCGCCGCGACGCCGGGCAGCACCTTGCCCTCGAGCAGCTCGAGCGAGGCTCCGCCGCCGGTCGACACGTGCGTCACCTTGTCCTCGGTGCCGTACTTTTTGGCGCAGGTCGCCGTGTCCCCGCCTCCGATGACCGTCACCGCACCGGCCGCGGTGGCCTTCACCACCGCCTCCATCATCGCCTTGGTGCCCGCCTCGAAGCTGTCCATCTCGAAGACCCCCATCGGGCCGTTCCACAGGATGGTCTTCGAGGAGGAGACGACGCTCGCGTTGATCTCGCTCGAGCGAGGGCCGCAGTCGAGCCCCATCATGCCGTCCGGGACCCCTCCCTCGAGCGTCGCCGCGCCGATCTCGCCGCCCTCGCCAAACTCGCTCGCGGTGACAAAGTCGACCGGCAGTGTGATCTCGACGCCCTTCTCCTTGGCCAGCTCCATGATCTCGGTGACGAGGGCCGCGCCGCGCTCGTCGTAGAGCGAGGCGCCGATCGGCATGCTGTGCAGCACCTTGAGGAAGGTGTACGCCATCCCGCCGCCGATGATCATCCGGTCCACCTTGTCCAGCAGACTCTTGATGAGCAGGATCTTGTCGCTCACTTTCGCACCGCCCAGGATGGCCAGCCTCGGC
>gi|58183563|gb|CX773210.1|CX773210 UI-EH-HG0-aak-l-22-0-UI.s1 UI-EH-HG0 Emiliania huxleyi cDNA clone UI-EH-HG0-aak-l-22-0-UI 3', mRNA sequence
TTTTTTTTTTTTTTTTTTAATAGAGGTGCTTTTTGATAATACAACAGTCACACACGAGATACGATCTCAAGTGCGTGTGCTCACAGACAAGCTCTCGCAGTGGCACTGCAGATGCATCTGCGCTGCGCCCCGCGGCCGGGTTCACGTAGTAGTATATTTCGCCCGCGCCAGCGCCGCCGCTCAGTCCACCTCCTCAATGTTCGGGCCGCCGCCGCCGCCGCCGCCGCCGGGCATGCCGCCGGGCATGCCGCCAGGCATGCCGCCGGGCATGCCGCCCATGTCGCCGCCCGCGCCCTGCGAGTACATCGCCTGCATGATGGGCGAGCAAATGCCCTCGACCTCCTTCTGCTTGTGCGAGAACTCCTCCTTCTCGGCGAGCTGGTTGCCCTCGAGCCACTTGAGCGCCTCCTCGACGGCGTCGAGGCCCTTCTTCTTGTCCTCCTCCGAAATCTTGTCCTTGACCTTGTCGTCCTCGAGCGTGTTCTTCATCGAGTAACAGTAATTCTCGAGCCCGTTCTTCGCCTCCACCTTCTCCTTGAACTCCTCGTCCTCCTTTGCGTACTTCTCCGCGTCGGGCGTCATCTTCTCGACGTCCTCCTTGGAGAGGCGCGACTTGTCGTTGGTGATGGTGATCTTGTTCTCCTTGCCGGTCGACTTCTCGAGCGCCGACACGTTGAGCATGCCGTTCGCGTCCATGTCGAACGTCACGTCGA
>gi|58183334|gb|CX772981.1|CX772981 UI-EH-HG0-aaf-g-10-0-UI.s1 UI-EH-HG0 Emiliania huxleyi cDNA clone UI-EH-HG0-aaf-g-10-0-UI 3', mRNA sequence
TTTTTTTTTTTTTTTTTTGCTTTATCGTGTTTTTGGTTTTGGCAAGACCCGAACACGCGGCGGCGACGCCACAATGACGTGTGACCCGGGAAGCAAGTAGAGGAGAGGAGAAGTCGGAGCGGCGAGCGCACCCTCTCTCCAGGCAGCGCCGCGGGACCCCACACACACACGCCCCCGCCAGCCCTTGCCCAAAAGCCCCCTCCTTGGCTCCGCGGCCCAAATGTCGAGAGCAGCGCAGCCTCCTCACCCGGTGTCCAGCCCTCCCCCGCAGGCGCCGCTCTAGCGCAGCCTCCTCGCCTCGCGCTCCACTCGAGCAGCATGAGGATGTCGCCCTCGCGGATCGGCCCCTTGACGTTGCGGACAATCGAGCGCGAGGGGTCGTCGAGGAACTCGACGCGGACCTGCGAGACCTGGCCAGTCTGGCCGGTGCGACCAAGCACCTTGGTCACCTTGGCGAGCTTCACCCCTCGTGCC
>gi|58182927|gb|CX772574.1|CX772574 UI-EH-HG0-aah-k-21-0-UI.s1 UI-EH-HG0 Emiliania huxleyi cDNA clone UI-EH-HG0-aah-k-21-0-UI 3', mRNA sequence
TTTTTTTTTTTTTTTTTTGCGTGTATCTGTTTTTATCTGGTGACGCTACTCGCCAAGCGGACCACACCTCTCTCTGTGTGCACACATATCCGCGCCATCCCAAAAGTCGAGGAGCGACCCGCTGGAGCCGGCCCTGCTGCACGCGGGCTTGCCACAGCCATCACATCGGGTCGGGGAAAAGACGGGCTCTAGTTGGGCACGACGGTGCCAAAGAACTGGCCCTTGAGCAGCAGCTCCTTGGGCACCTTGGAGCCGAGGTCGGTGTCGGAGGGCTGCTTCTGCACAAAGACGCCGCCAAACTCGCCCAGCTCCGCGTTGACCGAGGTGACCTTGAGCTCAATCGAGCCGCGGCCGACGTCGAACTTCTTGTTGTTCTCCTTGAAGAGCGACTCGTCGCCGCCGGCCTGCAGCGCGGGCAGCGCGACGGCCTGGTCGTAGCCAGTGGTGGTGCCGCGGCCCTTCGGGTCGAGGAAGAGGCCGGTGCGGTAGGAGGGCACGTTGAAGCCGCCCGACATTTTGAGGCCCGGGCTGATGGAGGAGGTGGCACCGTCCGACTGCGCGACGAGGTTCTTCACGGTGAAGAGGAAGGGCACGCGCTCGCCGCCGGGCAGCTGGACGGTGGTCGGGGCGTAGTCAATGCCGTCCTTCTCGAGGAAGGTGAGCTTGCCGTCCTTCTGGACGAGGTCGCCCTCCATGCCGGTGAGGACGTAGGTCTGGCGCGTCGTCACCTTGGTGTCGACCGCTCGGTCACA
>gi|58182848|gb|CX772495.1|CX772495 UI-EH-HG0-aag-l-06-0-UI.s1 UI-EH-HG0 Emiliania huxleyi cDNA clone UI-EH-HG0-aag-l-06-0-UI 3', mRNA sequence
TTTTTTTTTTTTTTTTTTGGCGACACTAGTGAGAAAAATTAGACACGCACGTAAAAGACAGACGGGACCCACAACAGCATGTGTCACATATTTGGTGTGTCTTGGGCCCGATCGGATATATGGTGTGGGCTAGGCCAAGGGGGTGTGGGCTCCGCTCTTTCAGCCTAGACCGCCTCGGCGCCTGCGACAATCTCGGTGAGCTCGGTGGTCACTTTGCCTGTCTCATCCGGTTGTAGATGAGCGTGAGGCGCGATATCATGTCGGCCGCGTTGGTGGAGGCCGAGTCCATGGCCGTCATGCGCGAGGCCTCCTCCGAGGTCTTGTTCTCGAGGAGGCAGCCGTAGATGGTGCAGGCGAGGTTGAACTGGTAGATGTCGGCGAGCACCGTCTCCTTCTCTCCCTCGAACTCGAACTCGTCGAACACGCCCGAGGCGCCGAGCACCTCGGGCCCCTTGATGGTGAGGGGGGTCGGCTCAAAGTTGATGACGGAGCGGAACTTGTTGTACCAGATGGTGTAGGACTCGGCGGTCGAGGCGAGCATCTGCTCGGCGATGAAGGAGGCGAGGGAGAAGGTGATCGCGCCGCCGTACGCCTCGTCGAACGTCGTCTTGTAGTACTCGCTGTGCGTGCGCGCCATCCCGTCCCGCCCTTGCTGCCGACGA
>gi|58182831|gb|CX772478.1|CX772478 UI-EH-HG0-aag-h-14-0-UI.s1 UI-EH-HG0 Emiliania huxleyi cDNA clone UI-EH-HG0-aag-h-14-0-UI 3', mRNA sequence
TTTTTTTTTTTTTTTTTTGCGCTTTCTTAACAATCATGCTAGATCATATAGCCCACACACAACGACACGCTCAGCACAGAACTCAGATATGCGCGCGCACGGTAGAGGCGCACACGTGGGGCTGGGGCGGCGGCGAGGGCGGCGGAATCGTTCAACCCGCCCTTTGGCTCACCCGCCTACTTGGCGAGGGCGACCATCGCCGGGACCGTCAGGCCCTTGGCCTCGAAAACCTCGTCGCCCGGCGCGGAGAGGCCGAAGGAGTCGACGCCGAGCACCTTGTCGGCGTATTTGTACCACGCAGCGGTGTAGCCCGCCTCGGCGGCGGTGGTCTTCGCCTTCATCGCCTTGGGCAGCACCGACTCGATGTACTCGGCGCTCTGCCGCTCGAACGCCTCGACGCACGGCATGGAGACGACGCGCCAGCCCTTGCCGAGCTCCTTGGCCGCGTTGATCGCCAGCTCCAGCTCGGAGCCGACACCGATCAGGATGCCCTCCAGCTCGCCCTCCTCCTTCTTGGCGACGTAGCCGCCCTTGAGCGTGCCGGCGCGCTTCTCCTCCGCCGAGCACGTGTCGATCACGGCGAGGTTCTGGCCTCGTGCC
>gi|58182813|gb|CX772460.1|CX772460 UI-EH-HG0-aag-d-16-0-UI.s1 UI-EH-HG0 Emiliania huxleyi cDNA clone UI-EH-HG0-aag-d-16-0-UI 3', mRNA sequence
TTTTTTTTTTTTTTTTTTGGTCTGTTGTAAATGTAAAACGGCGCAGCATCACACACAGTCCCGCGCCGCCGACCCAAGTGCTTCATACACAGGAGAGGGCGCATCGGGTGCCGGGGAGGCCCGTGTCAGGCGATCCCGATATCGTCGGCAGGCTCTGGTCTAATCTCTTCACGCGGCGATGTCCGTGTACGTCTTGAGCGCGGCGAGAACGTCCGCAAACTCCTTGTTTGCCAGGGCGGGCTCCTTCTTCTTGCACGCGAGGTCGAAGGCCTCGATCTCGGACCAGTACTTCTTGTACGCCTTCGTCGCCGCCTCCTTCTTCTCGCCCTCGAGCACGCCGTTCATCGCAAGCATCGACGAGCGCATAGTGTAGGCCTGGATGCGGAGCTCGTCGCGGAGGAACCACCACGTCTTCGAGTCAATCTTGGGCTGCAGCGACGAGATGCGCGACGACGACTCCAAGAAGGACTTCTTCTCGCGAGAGACGTCCTTTTTGGTAGCCCTTTGCCAGGAACTCGCCGTCCGACTTTTTGTAGCCGAAGGTTGCGTCGNGGGCCCGACTGGGGGCCGCCGGGCTGGTATGGGCTCGAGATATCCGACATCCCANAGATGCCAATCTTGCCANACTCGCCCGACTTGGCCGACGCGCTAGAGACGGCAGTCGT
>gi|58182779|gb|CX772426.1|CX772426 UI-EH-HG0-aag-l-11-0-UI.s1 UI-EH-HG0 Emiliania huxleyi cDNA clone UI-EH-HG0-aag-l-11-0-UI 3', mRNA sequence
TTTTTTTTTTTTTTTTTTAAAATCACAAAATTCTATCAAAGGCACACCAAAACAGCGTGTGCGGTGTGCCCCTTCACACAGCATGGGGCGGGGGACGTAGCCGCGCCGCCGCAAGTTTCACGGGCGGCGCGGGCGCACTGTGCACAGCAGCGTGGAGGGTGGTGCAGCGCCTCTAGGCCTCCTGGAGCGCCGCGACGCCGGGCAGCACCTTGCCCTCGAGCAGCTCGAGCGAGGCGCCGCCGCCGGTCGAGATGTGCGACATCTTCTCCGCGAGGCCCGCCTTCTCGACCGCCGCGACCGAGTCGCCGCCGCCGATGATGGTGGTGCAGCCGGTGCCGGTGAGCTCCGCGAGGGTGTCGGCGATGTCGAAGGTGCCCTTGGCGAAGGCCTCGAACTCAAACACGCCCATCGGCCCGTTCCAGATGACCGTCTTGCAGTCGGACAGCTCCTTTTGGATCTCGGCGGTCGCGACGGGGCCGTTGTCGAGGCCCATCCAGCCCTCTGGGATGGAGTCGACCGACACGGTCTGCGTGGCGGCGTCGGCGGCGAACTTGTCGGCGACGATAACGTCCGACGGGAGGATGAAGGTGATGCCCTTCTCCTTGGCAATCTTCTCGAGCTTGGTCGCGAGCTCGAGCTGGTCCTCCTCGACCAGTGAGGAGCCCGTCTCGAGGCCGCGCGCCTTGAGGAAGGTGAAGACATGCCGCCGCGATGACGATCTTGTCAACTTCTCCATCAGCGACTCGATGACGCCATCTTTGACGACACTTTGAGCCACGACGATGGCGGCGAAGGGCGCTTTGGCTCCGAACTGCGCGTC
>gi|58182624|gb|CX772271.1|CX772271 UI-EH-HG0-aag-g-19-0-UI.s1 UI-EH-HG0 Emiliania huxleyi cDNA clone UI-EH-HG0-aag-g-19-0-UI 3', mRNA sequence
TTTTTTTTTTTTTTTTGTACTGTAGAGGCTAAAATTGAGAGCAAAGAGCATAACCACGTCCCCCGCGCCACACGATCTCCGCTCTCTGGCCTCCGAGCATCGCGTGCGTGTCTCCGCACGAGAGAGACAAGACCGTGTGGGGAGTAAACAGACAAGGACGGCGAGTTGTTGCGCACGAGCGCCAGGTCGTGCCCACGCAGGGCGTGCGTCCAGAGCGAACAGGTGGTGGGTACGGCAGGGCCTCCGCACGTCACGGCGAGGGCACTGTTTACCGGTTGGACTTGGCGACGCGCTCAATCTCGTCCTTCTTCTTGATGGCGTAGGAGTTGGACGAGCCCTTTGCGGCGTTCATGATCTCATCGGCGAGGCACTCGGCAATCGTCTTGATGTTGCGAAACGAAGCCTCGCGCGCGCCCGTCGTCATCAGGTAGATGGCCGTGTTGACACGGCGCAGCGGCGACACGTCGCACGCCTGGCGCCGCACAGCGCCGCCGCCGCCGACGCGGGTCGAGTCCTCGCGTGGGCCGCAGTTGATGACTGCGTCGACGTAAACCTGGACTGGGTTGGAGTCCGTCAGCAGGTGGACGATCTCAAAGGCGTGCTTGACGATGCGCACAGCCATCAGCTTCTTGCCGTTGTTGCGGCCGTGCCGCATCATCGAGCAACCATGCGCTCGACAATAGGGCACTGCGCCTTGCGANAGCGCTCTTCTGCCACGGNCCTGCGAGTGGGGCAGGACTGCGCATACTCGGT
>gi|58182613|gb|CX772260.1|CX772260 UI-EH-HG0-aag-e-13-0-UI.s1 UI-EH-HG0 Emiliania huxleyi cDNA clone UI-EH-HG0-aag-e-13-0-UI 3', mRNA sequence
TTTTTTTTTTTTTTTTTTAGTATGAGTATCCCGTCCTTCGCGTAAAGCCGGTACCACCGCGTATCTCTCGGCTCTCTAAACTCTATCGACCGCGCTCCGCGGGGGGGCGCCGGTCCGTGCTCCGCGAGCCGGGGTCCGGTGGTCATCGGCGTGTTTATCCCTGTAGCAAGTAGCATGCATGCTCGTCGCGCGCGGGCGGGCAGCTCGTCGGAGCCGCCCAGAGGAGAGGAGGGGCGACGTCGCTCAGGCGGCGAGGACGGGCTCCTTGCCGGGCACGAGCTGGAAGGAGGGCGTCGAGGTTGCGATCTCGAGCTCCTCCTCGTTCATGTCCGCCTCGATGTCGGCGAAGAGCGGCGTGGAGAGGTAGCGCTCGCCCGTGTCGGGCAGCATGGCGAGGATGACCGACCCCTCGGGCGCCGTCTTGGCCGTCTCCAGCGCCGCCCACATCGTGCCGCCGCCCGAGATGCCCGTGAGGAGCCCCTCCTTGGCGGCGAGCGCCTTGGCGGTGGCGATGGCCGAGGCGGCGGGGATGGGCACCAGCTCGTCGTTGAGCTGGTCGGGCGCATCGTCGAGCACCTTGGGGATGAAGTCCGGCGTCCAGCCCTGGATCGGGTGCGGCTTGAAGGCGGGGTGCGACCCGGCGGGGGCGCCGTCGGCGAGCCGCTCGGTCGGGATGCACTCGCGAGCAAGCGGCGTCTCCGGCTCGGCGAGGATGA
>gi|58182046|gb|CX771693.1|CX771693 UI-EH-HG1-aab-k-13-0-UI.s1 UI-EH-HG1 Emiliania huxleyi cDNA clone UI-EH-HG1-aab-k-13-0-UI 3', mRNA sequence
TTTTTTTTTTTTTTTTTTCGGCTGATCGATATTTAGGACGTACGGTAGTTCCTCTTACTACTATCACAGCGTGCGGCCACTGATTGGCGGGGAGCACTTTCGGCGTTTAGATGATGCCAATCTTGTTGGCGACGTCGAGGGCGTCGTAATCCGTCGTCAAGCGCACGTACGCCTTCTTCAGGCCGTCGGGCCTGATGAGCGTGTTGACCTTCGCGGTCTTGATCTCGTACATGCGGCGGACAGCCTCGGTGATCTTGCTCTTGCTCGCGCGGGTGTCCACGATGAAGACGAGGGTGTTGTTGTCCTCGATCTTCTTCATCGCCGACTCGGTCGTCAGCGGGTATTTCAGGATCTGGTACTGGTCCAGCTTGTTGACCCGCGGCACCGAGCGGCGAGAGTACTTGGGCTCACGCTGCAGCACCAGCGTCTTTGGCCGGTGGAACTTGGTGGACTTGCGGATCTTCTTGGACCTCTTGGACTTGGTGCCCGTGGCGAGCGCCTTTGCGGCCTTCTTGGCCTTCGCCTCGCCCTCGTGCC
>gi|58181884|gb|CX771531.1|CX771531 UI-EH-HG0-aaa-n-14-0-UI.s1 UI-EH-HG0 Emiliania huxleyi cDNA clone UI-EH-HG0-aaa-n-14-0-UI 3', mRNA sequence
TTTTTTTTTTTTTTTTTTGAAAAGGAAATACGTGTACGGGTGAAACCACAAATGACCCTACTGGACGAGAGCCGCCGCCCTACAAACACGTGCTGCCGCGCACACTGACACCGAGTCACAAGATGAGAGTCACAGGGGGGGAAAGAAGTGGAGGGTCCCTAAGAGAGGTTCTCGTCTCGCGGCGCAGAATGCGAGCGCTGTGGGCGTTGCAGCGCGTGCGCGCGCGCGAGCGAGGGGGTGCGGGGAGGGGGAGCGCCCAAAGGCTCACCACCCCGCGTCGCCGCCGAGCACGACGTCGCCGCCGAGCACCGCCTCGTAGCCCATCTGCTCGTTGATGGAGTTTGGCACGACAGAGGCAGTCATCGGGAACTCGACGGGGGCGGTGTTGACGACGCGGACGACGTTGCCCGAGCCGGGCGTCTCGAGGATGCAGAAGAAGGGCCGGTCGAGGCCGTCCTCCGTGTACAGCTCGATCACCTGCTTGTTGTTGTTCGGGCCCTGCAGCAGCTCGATCCGCGCGTTGAGCGGCCGCCCGTCCGTCTTGAGCAGGACCTGGACGCTGTCGACGGTGGGGTCGAAGGGGTAGGTGCGGAGGGCGCCGCCCTGGATGGTCATGCGCGTGTCGAGGCACTCGGCCGACGGCGCGTCGACGTTGTCCGCGACGACGTTGGCGGCGAGGGGGAACTCGACCTGGCCGATGTTGCGGATGGCACTCGTGTTTGGGCCGCGGNGCGTCTCGACGACGGCGCTGAAGGGGCGGAGCTGGGCGTTCTCGACGTACACGCGCATCTTGCACG
>gi|51533529|gb|CV070365.1|CV070365 WPAEhux1516F2_M18_430065_G9_070.ab1 Preamplified custom cDNA library in pCMVsport6.1 (ResGen, Invitrogen Inc.) Emiliania huxleyi cDNA, mRNA sequence
CGCTGGCAAGGTCGAGGAGGAGAAGCTGTACAGCCCGGAGGAGGCGGTGGCGCTGATGAAGGAGCTGGCGACGGCCAAGTTCACCGAGACGGCCGAGCTCCACGGCAACCTCAACCTCGACCCCAAATACAATGACCAGCAGATCCGGACAACGGTCGCGCTTCCGCACGGCACTGGCAAGTCCGTGCGCGTGGCTGTGCTTGCGGAGGGAGCGGCGGCGGACGAGGCGAAAGCCGCGGGCGCCGACCTCGTCGGTATGGCCGATCTGATCGAGGAGATCGCGGCGGGGAACCTCAACTTCGAAGTGCTCCTCGCGACGCCGCCTGCGATGCCGAAGCTTGCCAAGTTGGGCAAGGTCCTCGGCCCAAAGGGCCTGATGCCGTCTCCCAAGGCTGGGACCGTCACCGCCGCGCCCGGCGAGGCGGTCGGCGAGTTCAAGGCGGGAAAGATCGAGTTCCGGACTGACAAGCAGGGCATCGTGCACGTTCCGTTTGGCAGTGCGACTTCGAGGCGGCAGCCTCTCCGAGAACCTGCCGCCCTCACGAAGACCATTGAAAAGAACCGGGCGTCGGGCTGCAGGGCAAGCTCTGGTCGACGGCGACTCTCTCGTCCACCATGGGCCCTCCCATCAAGCTCGACGTCGCCGCCCTGCGCACTTTCGGCCGGCGTCGTCTGAGGCCCGCGAGCAGGGTTTCCNGTCCCCCACCCCCTCCCTATGCCCCTTCACGGAGCAAGGCGGGGGGGGGGCTCTTGAGTTGCGAGCTGGTTGCTCTCTGACGCTCTTTTTTGAAAGACGGCCGGAAGGGCTCCCGTCCGAGGGGCTCGGGGGTGTGCTTATTTGGCCCCAGCGGCGGGGAAGAACGTTGTGTGGACCCGGAAATCGAACACGGGGGCCACCCATTGGGATCGAAAG
>gi|51532098|gb|CV068934.1|CV068934 f2_new_chopped.fasta.Contig598 Preamplified custom cDNA library in pCMVsport6.1 (ResGen, Invitrogen Inc.) Emiliania huxleyi cDNA, mRNA sequence
CTTTTTTTTTTTTTTTTTTATGTTGTATGATGTATTTAAAACGCGGATCGCGGAGGTAGAGGAGAGAGAGCGCGCGTCGACGTCAAGACACAGGAGAAACCTCACATCCCGCCGGCGCGCGCGACATCTGGGCGCGCGCGCTGCGCGGGGCGGCCAATATACGCTACAGTGTTGTATGAGAGCCAGGAGAGGAGCAGGCTCGAGGGCAAGAGTGCAAGGTACCGCGCGGCGCCGTACCGGAGCCTCGCGCGGCCCTCCGCCCGAGCACGAGCCCGCTGAGTGACACGGGGTGTGTGGTGCAAGCTGCTGCGGCGGACATCAGTAGAGCGCGAACTCCTTGCCGGGGACGGGCACCTTGGCCAGCTCGGCGCGCATCGTGTCGATGGTCGCCTTGTAGTCCTCGGTGTTGAAGATGGCGGAGCCGGCGACGAAGTTGTCCGCGCCAGCCTCGGCAACCTCCTTGATGTTTGCCGGGCCGACGCCGCCGTCAATCTCGAGCGAGATGTCGAAGCCCGACTCGTCGATCATCTTGCGCGCCTCGCGCAGCTTGTCGAGCGTGCCCGGGATGAACTTCTGGCCGCCGAAGCCCGGGTTGACAGACATGAGCAGCACGATGTCGACCTTGTCCATCACGTACTTGAGGACGTCGAGCGAGGTGGCCGGGTTGAAGACGAGGCCGGACTTGCAGCCGGCGGCGCGCACGAGCTGCAGCGACCGGTCGACGTGCTCCGTCGCCTCCGGGTGGAAGGTGATGAAGGAGGCGCCCGCGTCCGCGAACTCGCCGATGATCTTGTCGACCGGCGAAACCATCAGGTGGACGTCAATCGGCGCCTCAATGCCGTACTTGCGCAGGGCGCTGCACACCATCGGGCCGATGGTCAGGTTGGGCACGTAGTGGTTGTCCATCACGTCGAAGTGGACCGTGTCGGCGCCAGCAGCAAGCACATTCTCAACCTCCTCTCCGAGGCGAGCAAAGTCAGCCGAGAGGATGGAGGGCGCGATGGTGTACTTCGACGCCATCCGGACGCCGGAGCGCGGCGCCACGGGGGCGGCGGCCCGGCCGCCGAGCGTGAGCCCAGTCGTCGCCGCGAAGGAAGCGAGCATCGACA
>gi|37697458|gb|CF753665.1|CF753665 EST-77-2-10-C01.r.1 Preamplified custom cDNA library in pMAB58 (ResGen, Invitrogen Inc.) Emiliania huxleyi cDNA, mRNA sequence
GCTGACGAGCACACTCCTCTCCTTAAATCCCGATGTTACGTCTATCCCTCTTGCTCCTGGTCGGGCCACTGGACGCGCTCCGCGTCGCTGTGACCGGCGCTGGCGGCCAGACGGGGCAGCACGCCTTCCGGAAGCTGCTCGCGCTGCCCGAGTTTGAGCCGGTCGGGATTGTGCGGAGCGAGGAGAGCAACGCGGCGCTGGTCAAGTCGGGTGTGCCTGCCGATGCGGTGACCGTGGCCGACCTGACCCGCGGGGCCGCCATCTGGCGCTGGGCTCGCCAGTTGCGTATATGTTTATATTGGGGCGCTGGGCCGTTTCGGCGTGGTGCGGGGACATGGGGTACTGCCCCGGCCGTGCGGCGCCTTACTGGCGCGAGGGTGGTGCGCCGGGCGCGGCGCGGCCGCGGGCGGTGGCCGCGTTGGTCCCCCGGGGTCTGACTGCGCGGGGACGAGGCGGGGCGGCCCGGAGGCCGCGGGGGCGGATTGGGCTCGGTCACGGTGCGGCGGCACCTATGGTTCGGTCCCGCAGTGGGGCGGGTGCGCCCCGCCTGGGT
>gi|37697421|gb|CF753628.1|CF753628 EST-Contig467 Preamplified custom cDNA library in pMAB58 (ResGen, Invitrogen Inc.) Emiliania huxleyi cDNA, mRNA sequence
CGGGGGAGTGGCGATACCACTACAATGGGTGAGGTGTGATAACTATCTATTCGATGAGGAAGATACCCCACCAAACCCAAAAAAGGGGGGGGGGGGATGCACAAGTTTGTGCAAAAAAGCAGGGGTGTGGACTCGCACTGACCGCGAAGGGCAGCCATGCANATCTTCGTGAAGACGCTGACCGGGGAGACCATCACGCTCGAGGGGGAGCCGTGCGACTCGATCGACAACGTCAAGGGCGAAGATCCAGGACAAGGGAGGGGGTCCCGCCCGACCAGCAGCGCCTCATCTTCGCGGGCAAGCAGCTCGAGGGACGGCCGGACCCTCTCGGACTACAACATCCAGAAGGAGTCGACGCTGCACCTGGGGCGCCGGCTGCGCGGCGGGGTGCAGATCTTCGTCAAGACGCTGACCGGGAAGACCATCACGCTCGAGGTGGACCCGTGCGACTCGATCGACAACGTCAAGGCGCAAGATCCAGGACAAGGAGGGCGTCCCGGCCGACCAGCAGCGCCTCATCTTCGCGGGCAAGCAGCTCGAGGACGGGCGGACCCTCTCGGACTACAACATCCAGAAGGAGGCGACGCTGCACCTGGGGCTCCGCCTGCGCGGCGGCGTGCAGATCTTCGTCAAGACGCTGGCCGGGGAGACCATCACGCTCGAGGGGGAGCCGGGCGACTGGATCGACAACGTCAAGGCCAAGATCCAGGAACAGGAGGGCATCCCGCCCGAGCAGCAGCCCCTCATCTTCGCGGGCAAGCAGCTCGAGGGACGGGCACACCCTCTCGGACTACAACATCCAGAAGGAGTCGACGCTGCACCTGGTGCTCCGCCTGCGCGGCGGCGTGCANATCTTCGTCAAGACGCTGACCGGCAAGACCATACTCGCTCGAGGGGGAGCCGGCCGACTCGATCGACAACGTCAAGGCGAAGATCCAGGACAAGGACGGGAACCCGGCACACTACCAGCGCCTNATCTTCGCGGGCAAGCAGCTCGAGGACGGGCGCACCCTCTCGGACTACAACATCCATAAGGAGTGGACGCTGTACCTGGTGCTCCTCCTGCGCGGCGGGATGCAGATCTTCGTCAAGACGCTGACCGGCAAGACCATCACGCTCGAGGTCGAGCCGTCCGACTCGATCGACAACGTCAAGGCCAAGATCCAGGACAAGGGAGGGCATCCCGCCCGACCAGCAGCGCCTCATCTTCGCGGGCAAGCAGCTCGAGGGACGGCCGCACCCTCTCGGACTACAACATCCAGAAGGAGTCGACGCTGCACCTGGTGCTCCGCCTGCGCGGCGGCGTGCAGATCTTCGTCAAGACGCTGACGGGCAAGACCATCACGCTCGAGGGGGAGCCGTGCCGACTCGATCGACAACGTCAAGGCCAAGATCCAGGACAAGGGAGGGCATCCCGCCCGACCAGCAGCGCCTCATCTTCGCGGGCAAGCAGCTCGAGGACGGGCGCACCCTCTCGGGACTACAACATCCAGAAGGAGTCGACGCTGCACCTGGTGCTCCGCCTGCGCGGCGGCATGCAAATCTTCGTCAAGACGCTGACCGGCAAGACCATCACGCTCGAGGTCGAGCCGTCCGACTCGATTGACAACGTCAAGGCCAAGATCCATGACAAGGAGGGGCATCCCCGCCCGACCAGCAGTGCCTCATCTTCCCCGGCAAGCATCTCGAGGACGGGCGGACGCTGTGGGACTACAACGTGGAGAAGGAGTCTACGCTGCACCGTGGGCTACGCCTAGGCGGGGGGGTGCGGATGGTGGGGGGGACAGCTGACGCGAACACGCTACCGCTTCACGGTGGAGGCGAGGGAGTCAGTTGACAGCGCGCGAGTGCGGATTGGGGATAGGAGGGGGTTCTCCGCCGCGGTGAGCGGTGT
>gi|37697300|gb|CF753507.1|CF753507 EST-Contig346 Preamplified custom cDNA library in pMAB58 (ResGen, Invitrogen Inc.) Emiliania huxleyi cDNA, mRNA sequence
GATCATGATCTCCACTGTCGCCCTCGCTGTCCTCGACTCGGCCCAGGCCTTCTCCGCGCCCGCCATGCGCGCGCCGGCCCGCTCGTCCGCCGTCACCATGTTCTCCGAGGGCGACATCGGCGTCCTCCCGCCGCTCGGCGTGTACGACCCGCTCGGCCTCATCGAGACGCGCGACATGCGCCGCTACGAGATCATGGAGGTCAAGCACGGCCGCGCCGCCATGCTCGGCTTCCTCCACGTCATTGCGCTCAAGGCGGGCATCGTGCTGCCGGGCGACCTCTCCCCGTCGCTGGGCATCAAGTTCTCGGACGTGCCGACCACCTGCTTCGGCTCGCTCGAGGCGGTCCCCACCTTCGGCTGGCTGCAGATAATGCTATACTGCCTTTAACAGGAGACGGGCTACGGACTACGCCTGGTCAAGGGCCTAAAATGCGGTTACGACCCTCATTGGCGACTAGCACGGCCCACTGCGAGTGGGTGTATGACGCGTCGCGTACTGCCCAGGGACCCGCTCGTCCGAGTCATATGAGTGCAACGCCCCCCAGGGGGGACGGCGAGACTGAGCGCGCGCGTGCGGG
>gi|261457504|gb|FP228327.1|FP228327 FP228327 haploid cell library (AAZ0AAA) Emiliania huxleyi cDNA clone AAZ0AAA25YL20 (AAZ0AAA25YL20FM1) 5', mRNA sequence
GCACAGCTCGCAGCTCTCCACCGCACACACATGAGTCTCTCGATCCTCACCTCGGCCCTCGGCCTCAACATCGGCGCGAACATCGCTGTTGCGAACTCGCGTGCCGCTGTTTCGATGGCTGAGATCGGTGACACCAAGGTCGCCTTCTCGAACGTGGCGCGGGAGTGGCGGTGCAAGTACTCGCCGGGCGAGAGCGGCGGGCCTGGCGACTCAAAGTCGCTCGCCGCGTGCCAGGAGCTGCTTACCGAGTTCATGCCCCGCATCAAAGCGCTCCCCAAGGCCTCGGTGACGCGGCAGGTCTGCGGCGGCTGCCTCGACTTCAAGGTGTCGATCGTCCAGCCGCTCGACGAGCACGGAGAGTGGGCTGGCGCCGACTACAACCCGCTCGAGGAGGAGTTCCTTGCGAAGCTCAAGGACATCGACGGCGTCTCGCAGGTCGAGACTCAGGAGATCACCTTTGAGGCGCTCTAGGCTTTTTCGCGCTGGCATGTGAGGCCGCGACTCGCGTGTTGCGTGGCCGTGTGTTGAGAGGCGCCGGGCACGCCACGTGGTCGCTACGGGCCGTCGTGTTTTGATCTCTCGGTGAGTGGGCGCCCGCCCGCCGTATCTGAGCACT
>gi|261457160|gb|FP228028.1|FP228028 FP228028 haploid cell library (AAZ0AAA) Emiliania huxleyi cDNA clone AAZ0AAA26YC03 (AAZ0AAA26YC03FM1) 5', mRNA sequence
GCAAAAGACGCTCGAGCTCCAGATGAACCGCGCGCGCCAGGCCAAGATCACCCAGGAGCTGATGGAGATCATCGCGGGCGCGGACTCGGTTTAGAGGGCTGTGGGAGCAAAAGGGGGGATGGGGGGCGTGGCGAGGTCGCTTGCCAGTCGTAGCTCTGGGAGCGACTGACGATTCTCACATTGAACTCGAGCGAACTGTCGACGCTGCGCACGCTGCAGGAGTCGGTCGCGTCGGAGCTCGCGTCGCGCATGACCGCGATGCAGTCGGCTACGGACAACGCCAAGGAGCTGCAAAAGACGCTCGAGCTCCAGATGAACCGCGCGCGCCAGGCCAAGATCACCCAGGAGCTGATGGAGATCATCGCGGGCGCGGACTCGGTTTAGAGGGCTGTGGGAGCAAAATGGGGGTTGGGGGAGAGAGTCGTCGCGGCGGAGGGGCGGCAGGACACTTTCGCGCGAAAAATACGTTCGTCC
>gi|261456687|gb|FP226949.1|FP226949 FP226949 haploid cell library (AAZ0AAA) Emiliania huxleyi cDNA clone AAZ0AAA27YI16 (AAZ0AAA27YI16FM1) 5', mRNA sequence
AGGGGTACAAGCTCGTGCTGACCATGCCCGAGTCGATGTCGATGGAGCGGCGGGTAATGCTCAAGGCGCTCGGCGCGGAGCTCGTCCTCACGCCGGCCGCCAAGGGGATGGGAGGCGCCGTCAAGAAGGCGGAGATGATTGTGGCCTCGCTCGGCGACAAGGGCAAGCTGCTGCAGCAGTTTGAAAACTCCGACAACCCAAAGATCCACCGCGAGACGACGGGGCCCGAGATCTGGGCCGACACGGACGGCGAGATCGACATCTTCGTGGGCGGCGTCGGCACCGGCGGCACCATCACGGGCTGCGCGCAGTACATCAAGCCGCTCAAGCCCGAGTGCCAGTTTGTCGCGCTCGAGCCCGTCTCTTCGCCCGTGTTGTCGGGCGGCAAGCACCAGGGCCCGCACAAGATCCAGGGCATCGGCGCCGGCTTCGTGCCGGGCAACGCCGACCTCTCGATGATCGACGAGGTGATGCAGGTCTCCGACGACGACGCGATCGCCACGGCGCGCGAGCTGGCGGCGCGCGAGGGGCTCATGTGCGGCATCTCGTCTGGCGCGTCCGTGTGGGCAGCAAAGCAGCTCGCGGCGCGGCCCGAGAACAAGGGCAAGAACATCGTCTGCATCATCCCCTCCTTTGGGGAGCGCTACCTGTCGACCGTCCTCTACGCCAACCTCTGGGAGGAGGCGTCGGCGCAGACCGCCGAGCCGCTCGAGTGAGCCACCGCGCGGACGGACCG
>gi|261455016|gb|FP204107.1|FP204107 FP204107 haploid cell library (AAZ0AAA) Emiliania huxleyi cDNA clone AAZ0AAA5YA24 (AAZ0AAA5YA24FM1) 5', mRNA sequence
GCGGCGGCGGAGCAGGAGTTCTTCGCGCCGACCGCGCCCGGCGTCGCCGAGACGCCCCTCGCGCGGGGCAACGCGCCCCTCGGCATCGACTCCTCCATCCTCGTCCAGGGCGGCTCGCTCCGCACCTGGTCGTACCGCTCGCCGTCAGTCGAGCAGGTCCAAGTGGTCCTCAGCACTGAGGGCCGGCCGCTCGACGCGGACATCGAGCTGTGGCAGGGGCCGGACAACACGCCGTGCAAGATGTGCGTGTACGTCGAGAACGGCCAGCTCCGCCCCTTCAGCGCCGTCGTCGAGACGCCCCGCGGCCCAAACACGGTCGCCATCCGCAACATCGGCCAGATCGAGTTCCCCCTCGCCGCAAACGTGGTGGCGGAGAACGTGGACGCGCCGTCGGCCGAGTGCCTCGACACGCGCATGACCATCCAGGGCGGCGCCCTCCGCACCTACCCCTTCGACCCCTCGGTGGAGAGCGTCCAGGTCCTGCTCAAGACGGACGGCAGGCCGCTCAACGCGCGGATCGAGCTGCTGCAGGGCCCTAACAACAACAAGCAGGTGATCGAGCTGTACACGGAGGACGGCCTCGACCGGCCCTTCTTCTGCATCCTCGAGACGCCCGGCTCGGGCAACGTCGTCCGCGTCGTCAACACCGCCCCCGTCGAGTTCCCGATGACTGCCGGGGTCGTGCCTAACTCCATCAACCAGCAGATGTCGTCCGACGCCGTCCTCGGCGGCGACGTCGTGCTCGGCGGCGACGCGGGGTGGTGACCGGCGCGTG
>gi|261454350|gb|FP225945.1|FP225945 FP225945 haploid cell library (AAZ0AAA) Emiliania huxleyi cDNA clone AAZ0AAA28YN11 (AAZ0AAA28YN11FM1) 5', mRNA sequence
CGGGCCGCCGCCCCCGTGGCGCCGCGCTCCGGCGTCCGGATGGCGTCGAAGTACACCATCGCGCCCTCCATCCTCTCGGCTGACTTTGCTCGCCTCGGAGAGGAGGTTGAGAATGTGCTTGCTGCTGGCGCCGACACGGTCCACTTCGACGTGATGGACAACCACTACGTGCCCAACCTGACCATCGGCCCGATGGTGTGCAGCGCCCTGCGCAAGTACGGCATTGAGGCGCCGATTGACGTCCACCTGATGGTTTCGCCGGTCGACAAGATCATCGGCGAGTTCGCGGACGCGGGCGCCTCCTTCATCACCTTCCACCCGGAGGCGACGGAGCACGTCGACCGGTCGCTGCAGCTCGTGCGCGCCGCCGGCTGCAAGTCCGGCCTCGTCTTCAACCCGGCCACCTCGCTCGACGTCCTCAAGTACGTGATGGACAAGTTCGACATCGTGCTGCTCATGTCTGTCAACCCGGGCTTCGGCGGCCAGAAGTTCATCCCGGGCACGCTCGACAAGCTGCGCGAGGCGCGCAAGATGATCGACGAGTCGGGCTTCGACATCTCGCTCGAGATTGACGGCGGCGTCGGCCCGGCAAACATCAAGGAGGTTGCCGAGGCTGGCGCGGACAACTTCGTCGCCGGCTCCGCCATCTTCAACACCGAGGACTACAAGGCGACCATCGACACGATGCGCGCCGAGCTGGCCAAGGTGCCCGTCCCCTGCAAGGAGTTCGCGCTCTACTGATGTCCGCGCC
>gi|261452079|gb|FP224905.1|FP224905 FP224905 haploid cell library (AAZ0AAA) Emiliania huxleyi cDNA clone AAZ0AAA2YC22 (AAZ0AAA2YC22FM1) 5', mRNA sequence
GAACAAGGCGCCCTTCACCGGCAAGATCGTCTCGACCAAGCGCATTGTCGGCCCGGAGGCCACCGGCGAGACTTGCGACATCGTCATCGGCCACGAGGGCAAGATGCCGTACTGGGAGGGCCAGTCGTACGGCGTCATCCCGCCGGGCACCAACCCGAAGAACGGCAAGCCAAACTCGGTCCGCCTCTACTCGATCGCCTCGTCGCGCTACGGCGACGACATGACGGGCACGACGACGACCCTCTGCGTGCGCCGCGCCACCTACTGGTGCCCCGAGCTCAAGGCGGACGACCCCGCCAAGAAGGGCGTGTGCTCCAACTATTTGTGCGACTCCAAGCCAGGCGACGACGTCAAGCTGACCGGCCCGTCGGGCAAGGTGATGCTCATCCCGGAGAAGGACCCGAACGTCGACCTCATCATGGTCGCCACCGGCACCGGCATCGCGCCGTACCGCTCCTTCATCCGCCGCCTCTTCGTCGAGAAGACGCCCTTCGGCGAGGCGTACACCAAGGGGACCGGCCAGGCCTGGCTCTTCCTCGGCGTCGCCAACAGCGACGCGCTGCTGTACGACGACGAGTGGCAGGAGGTCCTCAAGAAGTACCCCGACAACTTCCGGCTGGACTACGCCCTCTCGCGCGAGCAGAAGAACAAGGACGGCGGCAAGATGTACATCCAGGACAAGGTCGCGGAGTACTCGGACGAGATCTTCTCCAAGATGGACAACGGCGCGCACATGTACTTTTGCGGCCTCAAGGGCATGATGCCCGGCATCACCGAGATGCTCGAGGGCGTGTGC
>gi|261451935|gb|FP202188.1|FP202188 FP202188 haploid cell library (AAZ0AAA) Emiliania huxleyi cDNA clone AAZ0AAA7YK16 (AAZ0AAA7YK16FM1) 5', mRNA sequence
AAAGGCTCGTGAGGATAAGAGCGAGCTCAAATGGCTGACGAGGAGACGACGGAGGTTGAGGTCGCCGAGACGGCCCCGGTCGCCGAGGCGCCGGCGGTGATGGACGTCGAGACGGCGCTCAAGCTGGTGCTGAAGAACGCGCTGGTGCACGACGGCGTCGCCCGCGGCCTGCACGAGTGCGCCAAGACGCTCGACAAGGGCCAGGCGCAGCTGTGCGTCCTCTCGGCCGACTGCTCTGAGCCGGAGTACACCAAGCTCGTCGAGGCGCTGTGCGCGGAGCACGGGGTCAACCTGATGAAGGTGTCGGACAAGAAGCAGCTCGGCGAGTGGGTCGGCCTCGCCAAGCTCGACCAGGAGGGTGCCGCCCGCAAGGTCGTCGGCTGCTCGTGCGTCGTCGTGCGCGAGTGGGGCGAGGAGTCAGAGGCCCTCTCCATCCTGCAGGACTACTTCAAGTCGAAGTAGCTGGCCCACATCCGCACTCACGGGGACCCTCCGGCGGCAGCGCTGTGAGGACGCGCGTGCACTCGCTCGTGCCCCCAGCTTGGCAGCGCGCGGTCCTGGTGGTGGTGGTCGTTATTTGTCGCCTCGCCAGAGGCAGAGCGCCCCCGCACACCCCGCACGCCAGCAGCCGCCGTAAATGGTGCTCTTTAATACGATCGATACGGGCATGCCTAACAT
>gi|261447951|gb|FP179018.1|FP179018 FP179018 diploid cell library (AAZ0ABA) Emiliania huxleyi cDNA clone AAZ0ABA37YB01 (AAZ0ABA37YB01FM1) 5', mRNA sequence
AGGAGATGATCAATTTCTGCAAGATGTTTTACCCCACCGCCGGCATCGACGATGACACCTTCCTCGAGTCGTGCGGCGTCGCCGACCTGATCACCACCTGCTTCGGCGGCCGCAACCGCAAGTGCGCGGAGGCGTACGCCAAGGCCAACAAGGCCAAGACGCTGGAGGAGATCGAGGCGGAGATCCTGCAGGGGCAGAAGCTCCAGGGCACGCTCACGGCCAAGGAGGTGAACCACATCCTCAAGATGAAGAACCTCGAGCACGAGTTCCCCTTCTTCACCACCGTCTACAAGATTAGCTACGAGGACGCCCCCTTCTCCGCCCTCACCGAGACGCCGTACTAGACGCGCGCCACGGTTTCTCTCTGATCGCCGCGCGCACCCCGGGGCGCCCCTATTCGCAACTCCTACCGCTCTGTGCCTCTCTCTCGTTCCATAAACACGTTCGTTCGCTCCTCTGTATTGTG
>gi|261447712|gb|FP178694.1|FP178694 FP178694 diploid cell library (AAZ0ABA) Emiliania huxleyi cDNA clone AAZ0ABA37YG22 (AAZ0ABA37YG22FM1) 5', mRNA sequence
AGTGCATATATAATACAATGTGTAAGAAATATATTTATATCTATTTGACGTTCCATGCAGATTCCAAAATTCTTTAAATTTGTCTTTATTAGTGTAAGTCTTTGTGGATCATTACTGCTTCCTCAAATGGCTAACGCTTATCCCGTGTTTGCGCAGCAAGCTTACGATAACCCGCGTGAAGCAACCGGAAGAATCGTGTGTGCAAACTGCCATTTAGCCCAAAAACCAACAGAGGTTGAAGTGCCACAAGCGGTCCTTCCAGACACAGTATTCGAAGCTGTTGTGAACATTCCTTATGATACGAAAGTACAACAAGTAACGGCTAGTGGTGCACCGGGGCCTTTAAATGTAGGAGCGGTGGTTATTTTACCAGAAGGTTTTAAACTAGCGCCTAAAGGTCGTATGTCCGACGAACTTAAAGCAAAAACTAAAGGCGTGTTTGTTCAACCTTACAGTAAAACTCGTCCTAATATCCTAGTGGTAGGTCCGATTTTAGGTGAAAAGAATCGTGAAGTTACTTTCCCAATTCTAGCACCAGATCCTGCCCAAGATAAAAGTGTTCACTACCTAAACTATCCAATTTACGTAGGAGCAAACCGCGGTCGTGGTCAAGTTTACCCTAGTGGAGAAAAGAGTAATAATAACACTTTCACATCAACAGCTGCAGGAAAAGTTACAGCAATTGAAGCTGGTGATAAAGGGACAACACGAGTTACAATTCAAACCGCTGCTGGTGAAGCTAAGGAGCAAACTGTTCCTGCTGGATTAAAAGTAAGTGTAAAAACTGGCGATGTTATCCAAGCTGATCAAGCTCTATCATACAAT
>gi|261447398|gb|FP210996.1|FP210996 FP210996 haploid cell library (AAZ0AAA) Emiliania huxleyi cDNA clone AAZ0AAA46YC23 (AAZ0AAA46YC23FM1) 5', mRNA sequence
CTCCAGCCTCAGGCCTCGCGGCACTCGCTCGCCTCTACAGCCTCACTCGCGCCAGCAGGATGTCCATCGTCGAGGAGGTCGAGGATCCCGAGATCGAGGACTCTGATGAGGAGGACTCGGACGAGGACATGCCTGAGCTCGAGGCCGCCGAGGGCGGCGACGGCGATGCTGCCTCGCGCGCGAAGCAGTCGCGCAGCGAGAAGAAGTCGCGCAAGGCCATGCAGAAGCTCGGCATGAAGCCTGTGCCCGGCATCATGCGCGTCACCGTCAAGAAGAGCAAAAACATCCTCTTCGTCATCGCAAAACCGGACGTCTTCAAGTCGCCGGCCTCGGACACCTACATCATCTTCGGCGAGGCTAAGATCGAGGACCTCTCCGCGCAAGCGCAGCAGGTGGCCGCGGAGCAGTTCAAGGAGCCGGTGATGACGAACAAGCCGGAGATGGCGAAGGTGACGAAGCCCGTCATCGAGGAGATTGGCGGCGAGGACGGCGAGGTGGACGAGACGGGGGTGGAGCCGAAGGACGTCGAGCTCGTGATGAGCCAGGCCGGCGTCTCGCGCGCCAAGGCCGTCAAGGCGCTCAAGATCAACGAGGGCGACATTGTCAACGCGATCATGGAGCTCACGATGTGAGGAGCCCTCCGCGGCGGGCAAGCAGCCTCTGCTCGACTTTGCGCTGGCACACGCGCACGCGCTACAACCTCCGCCCTCGGCGCGGCGGCGGTGGTGGCGACGACCCGAAGGGTCGTGGAAGCTGGAGCGGCCATGCTTCGCTG
>gi|261447001|gb|FP210572.1|FP210572 FP210572 haploid cell library (AAZ0AAA) Emiliania huxleyi cDNA clone AAZ0AAA46YL07 (AAZ0AAA46YL07FM1) 5', mRNA sequence
CGGACCTTCCCCGACCTCTCTGCGCGAGCAACAGTGCACATATGCTGGCCGCTACCCTGCTTCTCTCCGCTCCCGCACTGACGCCGTCGGTCCCGGGCGCCGGCCGTCGGGCGGTGCTCGCCGGCGCGAGCTCCATTCTCGCGAGCAAACTAGCGACCTCGGCTGCCGTCGCCTACGACGAGATACCTGTGGCCACGGCTGACTTTGCCGAGGCCGAGAAGAAGCGCAAGGCGCGCGAGGATCTGATCAAGAAGGAGACGGCGCTGTTGCAGCCATACGTCAAGGCGATCGAGAAGGCGCAGTCGGCGGAGGAGTTTGAGAAGGCGGCGGATTCGTTCGCGCTGTACATCATCGGGCAGGGCAAAATCACCGACGGCGTCAAGGTGAAGGAGCTCGCATCGCGCATCAGGGCTGCCTACGAGACGCTGCCGCAGTTCGGATACAGGTGTCCGAAGGGCGAGGAGAAGCGCGACGGCGGGCTGTGCTACACGCCAGGGCCGGGTGCGGAGCTCGCCTTCCAGGGGCTGATGAAGCAGATGCGCAAGTACTCGATGATCCAGCTGGGCGACTTCCGCAAGGTTGAGTACGCCGCCTTCTGAGCTGTCTGTGGGAGCATGCTGTGCCGACCGGGGCGAGGCGAGGCAGAGAGCGGCGTGGCCACGGGGCGGAGGTAGAGGCCTGCCCCTAGGCCTGCCCCGTCGTCTCCC
>gi|261446722|gb|FP192044.1|FP192044 FP192044 diploid cell library (AAZ0ABA) Emiliania huxleyi cDNA clone AAZ0ABA20YN04 (AAZ0ABA20YN04FM1) 5', mRNA sequence
CAGTGCATACCTTGAGTGCGGCGATGATCGCCGCCACTGTCACAAATATGATCGCCGCCGCCGCCGTCGGCTTCCTCGCGCCCACCCGCGTCTACCGCGGAAGCGTCAGCATGGATGTCGTCTACCGCGGACGCGTCAGCATGGATGTCGTCAAGACGAACGCGGTCAAGGTGAGCGGCAACTTCGAGATCACCGACAGCATCAGCTCGTTCGCCGACAAGAAGCTGGCGAAGCCGCTCGAGACGTTCGGCGCGCTGCTGACCGACGACCTGATGCTGCACCTGAAGGTCGAGTCGAGGGCTCTCCACGATACGGAGCACAAGGGTAAGGAGGCGCACATCGCGGAGGCGACGGTGTACTGTGTTGACAAGCACGTGATCAACGCAAAGGCAGAGGGAGAGGACATGTACGCGTCGATCGACGAGCTGGCGGACACGCTGACGCGGTCGCTGCGGAAGTACAAGGAGAAGCGGATTGATCTCAAGGAGGGGCGCAAGCGCGCGAGCAAGGGCGAGCTCGCGGAGGGCGGAGACTCGGATGAGGAGCTGGAGGATGAGAGCGAGGTGCCCGCGGAGTGAGGGAAGGGGTGCGGCTCCGATAGCCGCTGAGGCGACGCATGACGCCATGAGGGGCCATGACTCGCGTCTGTTTATACCGT
>gi|261445885|gb|FP165026.1|FP165026 FP165026 diploid cell library (AAZ0ABA) Emiliania huxleyi cDNA clone AAZ0ABA53YC24 (AAZ0ABA53YC24FM1) 5', mRNA sequence
GAGAAGGCCAAGGCAAACAACGTGGAGATCATTCTGCCGGTCGACTTCATCTGCGGCAACGAGTTCTCGGAGGAGAGCGAGGTCAAGGGGCCGGTCTCAAAGGCAGAGGGCATCCCGGACGGCTGGGAGGGCTTCGACTGCGGCCCGGAGTCCAACAAGCTGAACGCGGAGACGATCAAGGGCGCGTCGACGGTCATCTGGAACGGACCGCTCGGCGTCTTTGAGATCTCGCACTTCCAGGGCGGCACCAAGGCGGCGATGGACGCGATGGTCGAGGCGACCAAGGCGGGCGTGACCACCGTGATCGGCGGCGGCGACACCGCCACCGCCGCCGCGACGTGGGATTGCGTGGACAAGGTGACCTTCGTGTCCACCGGCGGCGGCGCCTCGCTCGAGCTTCTCGAGGGCAAGGTGCTGCCCGGCGTCGCGGCGCTCGACGACGCCTAGAGCGGCGCTTTCCTCCTCGCCTCTTCCCCTTGCGCTTTTGGGCCACCTCGTGGTCCGCGTGGCCAGGTCGCGGTTCGACAGTTCGGATTCCTCTCGATACACTCGATTCTCTCGCAGTCAAATACACACACAACCGGTGTACGTGATGCGCAAATGGCCCGTCCTATTTATTTCTCTCTC
>gi|261445550|gb|FP180236.1|FP180236 FP180236 diploid cell library (AAZ0ABA) Emiliania huxleyi cDNA clone AAZ0ABA35YH23 (AAZ0ABA35YH23FM1) 5', mRNA sequence
AAGGTGCCGAAGGAGGCGCTCATCGCCAAGCTCGGGATGGAGCGGCTCAAGCTGGCGACGTTTGAGCAGCTGATCGACGTCGCGATGGCGGAGTCCGGGCCGCAGGTGCCGCTGCAGACGTGCGGCGATGCGCGGCTGGTTGGCGAGGTGGAGGACCTGGCCAAGAAGTACGAGCCCGGCAAGCCCGTCTCCTTTTCGATCGAGGTGGACGTGATCCCACAGGTTCCGCTCGAGGAGAGCATGTACGAGGCGCTGCAGGTCTCCGTCGAGAAGGAGCCCTTCAACCAGGACGCCTACGACAAGGCCCTGCTGACGCTGCGCGAGCAGAACTGCGACCTCGAGGAGGCGGAGGGCAGCTACCAGGCGCAGGAGGGCAACCAGCTGCTCATCGACATGGCCGGCTTCTCCGCAAAGCCGGACGGAGGCAAGGGCGAGCCGCTGCCAGCGGTGGCGGGCGGTGAGGGGGTTAGACGCGCAGCCGCGAGACCGAGAGCGGATGATCTCTTGTGCGTGTCGCGCGCGCGCCGTCTCACACCTAGTCTCACACGCGCCGCCGGCCGACGGCTCGCCTCACAACTCTCGTGTAATGTTTAACGATGCATGCTCAACG
>gi|261444019|gb|FP221490.1|FP221490 FP221490 haploid cell library (AAZ0AAA) Emiliania huxleyi cDNA clone AAZ0AAA33YJ01 (AAZ0AAA33YJ01FM1) 5', mRNA sequence
GGGATCGTGCCGCGCGCGGTGCGGATGATCAAGGAGGCGCTGCCCGAGTCGATCGTCTTCACCGACATCGCGCTCGACCCGTACTCCTCCATGGGCCACGACGGCATCGTCGAGGACGGAAAGATCCTCAACGACGACACCATCGAGCAGCTCTGCAAGCAGGCCCTCTGCCACGCGCGCGCCGGATCCGATTGCGTCGCGCCGTCCGACATGATGGACGGCCGCGTCGGCGCCATCCGCGACGCCCTCGACGCCGAGGGCTTCACCGACGTCTCCATCCTCGCGTACACGGCAAAGTACGCCTCTGCCTACTACGGCCCCTTCCGCGACGCGCTCGACTCGCACCCCGGCTTCGGCGACAAGAAGACGTACCAGCAGGACCCTGCCAACGGGCGGGAGGCGTACATCGAGGCCGAGCTCGACGAGGCCGAGGGGGCGGACATCCTCCTCGTCAAGCCAGGCCTGCCCTACCTCGACGTGGTCCACCGGCTCCGCCAGTCGACCAGCCTGCCCGTCGCAGCCTACCACGTCTCGGGCGAGTACTCGATGCTCAAGGCGGCGGCCGAGCGCGGCTGGCTCGACGAGCGCAAGGTCGCGCTCGAGACGCTGCTCTGCTTCCGCCGCGCGGGTGCCGACATCATCCTCACGTACTACGCGAAGCAGGCGAGCAAGTGGCTTATGGAGGAGCCGGACCTCTAAGAGAGAGGTCGGGCTGCAGGATACTCGCGAGGGTATGGGGGTCGCTCGCTCTCGCCAACATGGTTTGCCACACGCTGACACGCACGCACCGTCGGGTATGGGTCGACGGGTATATTTGG
>gi|261443985|gb|FP221420.1|FP221420 FP221420 haploid cell library (AAZ0AAA) Emiliania huxleyi cDNA clone AAZ0AAA33YK12 (AAZ0AAA33YK12FM1) 5', mRNA sequence
GATTCGTTCGCGCTGTACATCATCGGGCAGGGCAAAATCACCGACGGCGTCAAGGTGAAGGAGCTCGCATCGCGCATCAGGGCTGCCTACGAGACGCTGCCGCAGTTCGGATACAGGTGTCCGAAGGGCGAGGAGAAGCGCGACGGCGGGCTGTGCTACACGCCAGGGCCGGGTGCGGAGCTCGCCTTCCAGGGGCTGATGAAGCAGATGCGCAAGTACTCGATGATCCAGCTGGGCGACTTCCGCAAGGTTGAGTACGCCGCCTTCTGAGCTGTCTGTGGGAGCATGCTGTGCCGACCGGGGCGAGGCGAGGCAGAGAGCGGCGTGGCCACGGGGCGGAGGTAGAGGCCTGCCCCTAGGCCTGCCCCGTCGTCTCCCATCTGCCGCCGGCTTTAGCTTAGATCGCGCGGGAGTAGAGGAGGTTTAAGGAGAGGTGCCGTCACGGCGGCCTCCCGTCTCCCAACCGCGGGGTCCGGGGACTGAGTGTGACGCGAGAGTCGAGCCCACGCCGGTCGGGCGTACACATGCGTCTCATGTGCGTGAGGAGGCAGCCTCTGAGCGCGCGTTAGAGGTCGCGACGATACTCCATACTCGTCGCGTGAGCCGTAAATAAATAAACATAGTCATAGAAGTC
>gi|261443622|gb|FP232384.1|FP232384 FP232384 haploid cell library (AAZ0AAA) Emiliania huxleyi cDNA clone AAZ0AAA20YB10 (AAZ0AAA20YB10FM1) 5', mRNA sequence
AGCACGCTGTCTGTGATGTCCATGAAGCTTATCTTTGCAATGCTCGCCGCGGTGGCCACTGGCCTGCGCATCCCGGCGTTTGCGCCGGCGCACGCGGTGCGGGTGGCGCACCCGTTGATGACTGGCGTATCTTCGCTGGCTGCCGCCTGCCTCGAGGAGGAGTGCTCGGTGGACACGGTGCAGAGCCTGGTGGCGGAGCTCACCATTGAGGCTGAGCGTTTGTCGCGCGAGGGCACCAAGACCTCCAAGGAGCAAGTCGAGGCGCTGCTCATGCTCGGCCGACTGCAGGCGCTCTCCCAGAACCCGGCTGCGAATCAGGGCGAGATCGAGAAAATCGTGTCCGGCATGGCGCGCTCCTTTGGCACCGTCAAGGACTACGACTTCCCCGGCTCCGCTCTGGGCTACACCGGCACGCCGAATAAGAATAAGGTCGGGCTCGACTGAAGCCTTGAGCCGAAGGGGCGGGAGCGCGGCCTCACGCGAGCGGCTTTCGGAGCACGCCTCGCGCACCCTAGCCGCCGCCTAGCTGCTCCACGCCTCTCATGGGGCCGCCTCTCTGCGCTCGCCGCACTCGTCCAAGCGCGCGTGCGGTGTGCCCCCGCACGCATGTGGATCTCTGATATTTATTGGACGGTATACTCTGATGAGTTGATGCACACAAACACCCTTTCGTTTGTATCAGAGAGAGTGTGATGAGTGCGCATATATATGCAACTCACCTC
>gi|261441602|gb|FP173781.1|FP173781 FP173781 diploid cell library (AAZ0ABA) Emiliania huxleyi cDNA clone AAZ0ABA42YO19 (AAZ0ABA42YO19FM1) 5', mRNA sequence
GGACGACGCTTTTGAGCACAATCATGCAGATCTTCGTCAAGACCCTCACCGGCAAGACCATCACGCTCGAGGTCGAGCCGTCCGACTCGATTGACAACGTCAAGGCCAAGATCCAGGACAAGGAGGGCATCCCGCCCGACCAGCAGCGGCTGATCTTCGCGGGCAAGCAGCTCGAGGACGGCCGCACCCTCTCCGACTACAACATCCAGAAGGAGTCCACCCTCCACCTCGTCCTCCGCCTGCGCGGCGGCCACTGCCAGGTCCCGTGCGGCATCTTTGACGACCCGAAGCTCGTCGCCGAGCTCAAGGAGGCCTGTGCCACCATCAAAAAGGCGCAGACTCAGGTGACGGAGCTCTTCGCCCAGCCGATGTCTGCCCAGACCTTCAACCAGGCCACGCGCTGGGTCAACACCAAGGAGGAGCACTGCGCCAAGATCATCACTCTGATGGCCGAGTACTGCCTTTGCCAGCGTGTCAAGCCCGTCGGTGCGCCCGGCTCGCCATTCACGTGCGAGACCGACTACGTGGACGCACTCAAGGCGCACCACGTCGTCATGGCAGCCGCGATGAAGGCGAAGCAGTCGTCCGACCCGACCACCGCCGACAGCCTCGAGCATGCGATCGGAGACGTGTCCAAGATGTACCTGCCTGCCTGAGTCAGCACGCGGTCGGAGGGTCGGGGCAAGCAAGCGCCGCTAGCGG
>gi|261440496|gb|FP161413.1|FP161413 FP161413 diploid cell library (AAZ0ABA) Emiliania huxleyi cDNA clone AAZ0ABA8YN22 (AAZ0ABA8YN22FM1) 5', mRNA sequence
GACGTCGGCGAAGACCACCAACATGGGAGAGGACGACGTCACCAAGGAGGAGCACGCGAGTTCGGACCTGGCCGACCTGGAGGCCTGCAAGAAGCAGTCGGAGCGTGAGCTCCAGGAGTCGATCGAGATGCTGAAGATTGTGCGCGACCCGGGCATCGACTGGGGAGACAAGAAGCGGACCATGGACCAGGTCATCGAGCGGCGCGCCTCGGCGGGGCGGCAGCTGGAGGCGCTGGAGAAGCAGGGCGCACAGCTCGCGTCGGCCGTGCTCGCCAAGCAGAGGCAGCTCGTCCGCATCGGCCGCGAGACGATGGAGCTCTCCCTCTGCCGCGCGGAGGTGGACGAGATGATCGACCTCACGCGCAAGTCGATCAACCAGATGAACTCGGCGATGCAGCAGGTGCACTTCGGCGGGGCCATGTGAGGGGACCAATAATGATACGCTCTCCCCCGCCGGGGCGTCACCTCAACGCATGGCCAAAT
>gi|261440043|gb|FP189206.1|FP189206 FP189206 diploid cell library (AAZ0ABA) Emiliania huxleyi cDNA clone AAZ0ABA24YJ04 (AAZ0ABA24YJ04FM1) 5', mRNA sequence
TTTTTTTTTTTTTTTTTTTTTTTTGCTGTGTAGAATACGCATCAAAAGGCAAAAGGGAGACGCAACACACGGGCCCCTCGCCACTTCCAAGCAGCAGCAGCTCACGCGCGGTGCTGACACGCTCTGTGTATCGCGTGAATACGAGGGAGGCGACTGCAGTGACTACGGCTGAATGCGGCTGACTACAGCTGAATACGTGTCCTCTCGAGCGCTAGTTGGAGTACAAGAACAGTATTCCGCTTCTAGGGTCCAGAACCTCGGCCGGCACGCCCGAAAGGTCGTCCAGCACCGACGCAGCGGGCGGCTCTATGTGTATCGCCCTATTCGGCCGCCACGGGCTCCGCCTCCTCCTCGTCCTCCTCCTTGTAGTCTCCCACCTTGAACGTGGCGTCCACCTCCTTGATCAAGGCCGCTGCCTCGAGCAGAGTGAGCCCCTTGACCGTCTCCAGAACCTGTTCACAGCTGCAGGTGTGAAGAGGCGCCGTTCACAGCAGAATGAGCCCCTTGACCGTCTCCAGAACCTACGTGCCGAATACACCAACATCAGGGCGGGAAGGCGGGATTGCGCAGAGTCTTCAGAGCACCGCGTGAATACCAGGGAGGCGACT
>gi|261439689|gb|FP177341.1|FP177341 FP177341 diploid cell library (AAZ0ABA) Emiliania huxleyi cDNA clone AAZ0ABA39YD07 (AAZ0ABA39YD07FM1) 5', mRNA sequence
GGGAGGCTCAAAGGAGCAGCAGAGGGAGGGCGGCGACGTGGCAAAGCTCACCGACTACGTGGAGCAGAGGGAGATCGACTCGGCGCGTGCGACGCAGGCCGTCGCGTCCATCCTGGAGGGCAGCCAGACCGCGGCCGAGCGCGAGGCGGAGATAGCGCGCGAGCGTGAGCTCGCCGCTGTGCAGGTGGATGCGGCGGACGTGGCGCTCATCGTGCAGGAGCTTGAGCTGGAGTCGTCGATGGCGGAGCGGAAGCTGCGCGAGCACAATGGCGACGTGGTGGAGTGCCTGCACGCCCTGGTATCAGAATGAGGCTGCCGCCTCGGCGGGGCAGGCTGCCGCCTCGGCGGGGATTATTGGTCGATATCATGAGCATATGGGAAACACAAAGTCCAAGGCGCGCGCAGAAGTCGAACGCGTGTGTGCCTGATTCTATACGTAAAACAAATATCGCAGTAGTG
>gi|261439503|gb|FP164218.1|FP164218 FP164218 diploid cell library (AAZ0ABA) Emiliania huxleyi cDNA clone AAZ0ABA5YD23 (AAZ0ABA5YD23FM1) 5', mRNA sequence
GCGACGCTGTGTGCGAGCTTTTCGGGAGGGGCGCCCAGCTGCTTCGATTCCTCGAGCTGCTTCGATTGCCGCGGCCTGCGTCCTCTCCAGCAGGCATGTACGCGGCGTTAATTCACGCCGTCGCTCTGCTGCCTCAGTCGAGGCCCGCTGTGAAGCAATTTGCCGCGCCGGTGGGGCGCAGGGAGCTCGTGTCTGGTGCTGCGGCTGCTGCGGCGCTCCTGCTCGAGAAGCCTGCTTCGGCGGCGGCGCCGCAGTTTTTTGAGACGGAGGGCGGCGTCAAGTACTTTGATCTCGAGGTTGGCAAGTGCGGCACCTTCAACGTCGCTTGCGTGCCGCAGGCCGGAGATCTGATCAAGCTGAAGTACAAGGCATACCTTCCATCCGGCCAGATGTTTGACAGCAGTGAGGGGCCTGGGCGCAAGCCAATCGCGGCAAAGTTCAAGAAGCAGCCGATCCTCAACCCCGGTGTGGAGGAGGCGCTGGCGACGATGAAGGAGGGGGGCAAGCGCGTGATCCAGGTGCCGCCGGCGATGGCGTACGGAGACAAGGGCATCAAGATCGAGACTAAGGATGGCGGCTCAGAGTACCTGGTGCCGCCCAACGCGAAGCTGCAGTACGAGCTCGAGCTCCTGTCGGTAGCCGCGCCACCGCCCTGAGGGCAGCGCCCCTCGGCGTAGCACGGCACCTCCCGCTCTCCTCTACGTCCATGTCCTGCACGCCGCGCCATCTCTCTCGCTCTCTCCCTTTTTTGACTCTGGCGCTCGCGGTCGCCATC
>gi|261439382|gb|FP163973.1|FP163973 FP163973 diploid cell library (AAZ0ABA) Emiliania huxleyi cDNA clone AAZ0ABA5YJ11 (AAZ0ABA5YJ11FM1) 5', mRNA sequence
TGAGCTCTCTGGGCGTCTCCTGCTGGGCGTCTCCCTGCAAGAGTCCGTCGCTGCATTTTCCACACATGATGCGCCGAATCATCCTTCTCCTCGTCGCCGCCGCGCCGGCGCTCGTGCAGTCCTTCCTGATTCGCGCCGCTCCGCCGCCGCTCCTTGCCGTGAGCCGCGCCCGCTCCAGCGGGATCAGCGCCAACGCTGCGCTCGCTGAAGCCATCAAGGACACGGTGGCGTCGAACGATGTTGTGGTGTACAGCAAGTCGTGGTGCCCCTACTGTCAGCGCTGCAAGGCGGCGCTCGCCGACATGAACGTCACGCCGACCGTCGTGGAGCTGGATGAGCTCGACGACGGCGCCGAGATCCAGGCGGAGCTGCTTTCGCTCACGGGGCAGCGGACGGTGCCGAACGTGTTTGTGAAGGGAGCTCACCTCGGAGGGAACGACGACACGCAGCGCGCAATCAGCAGCGGAAAGCTCGCCCAGCTGCTGTCCGAATGAGCGGAGTGCGCCCCAGACCGCGCACACGTGCGGAGTCTCGACACCCCGTACGCGCCCCGTAGTGGTGGTGTGAGAGTTCCGCGTGCCTGGCCGCGCCTCTAAAAGCCTCGACAAAAGCCGCGGAAAAAGTAGGGTTTCGCGCAGCGCATTATGTTATTGAGATATCCGCGACACCGAGCTACC
>gi|261437451|gb|FP197703.1|FP197703 FP197703 diploid cell library (AAZ0ABA) Emiliania huxleyi cDNA clone AAZ0ABA14YH06 (AAZ0ABA14YH06FM1) 5', mRNA sequence
CAACAAGCGATACACCACGTCAGACGTGCCGCCGCCGCCATGTCTCCTGTGAGAAGCCTGCTACTCGCCTGCCTCGTTGGTCTTGCCGCTGGCAAGAAGAACGAGGACCCGCGCGACTGCGAGGTCTGCAGGGCAGTCATTGGCCAGATTGACGAGCTGGTCACGCCGGCGGAGCGCAAGACGGTGGAGGGCATTGAGGCTGTCATGCAGAAGTACTGCGATTCCGCCAAGGGCAAGGAGAAGACCATGTGCTACTACATGGGGATTGGCGACAAGGAGCTGGGGACCGCCGGCGGCGTGAAGCGCGAGGTGAGCGGCAGCCTGAGTCGAGGGATCAATGCCAAGCGGCTGTGCACGCGCATGAAGAAGCAGGACGCGCAGATGTGCGAGCTGCGGTACGAGAAGAAGGTGGACGTGAAGAACACAGACCTCTCCAAGCTGCGGGTCAAGGAGCTGCGCAAGATCTGCGACGACGAGGGCATCCCCACCAAGGGCTTCAACGAGAAGGGCGAGTTCATCAAGGCCATCAAGGACAAGTTCGGCATCAAGGACGAGATGTAGACGGAGTGTGCGATTGGAGCTATGGGGATGCGTGGCGGGGAGGGCTCCGGATCGTCGGGATTGCCGGGGGCGGCCCTGCTCCGGGCTTCCGAGACGCCTTATGTGTCCCTCCT
>gi|261437303|gb|FP185696.1|FP185696 FP185696 diploid cell library (AAZ0ABA) Emiliania huxleyi cDNA clone AAZ0ABA29YC03 (AAZ0ABA29YC03FM1) 5', mRNA sequence
GATCCCTCGACCCAGCTCAGCCATGCCGCCCGCCAAGAAGACGCCCGCCAAGAAGTCCGCCAAGAAGCCGTCCGGCGGCGGCGAGAAGAAGCGCAAGAAGAAGCGCGTCGAGTCGTACTCGTCCTACATCTACAAGGTGCTCAAGCAGGTGCACCCGGACACCGGCATCTCCTCCAAGGCCATGTCCATCATGAACTCGTTCATTAACGACGCGTTCGAGCGCATCGCCGTCGAGGCGGGCAAGCTCGTGCGCTACAACAAGAAGGGCACCCTCTCGTCGCGCGAGATCCAGACCGCCGTGCGCCTCATCCTCCCGGGCGAGCTTGCCAAGCACGCCGTCTCGGAGGGCACCAAGGCCGTCACCAAGTACACGTCCAACGCCTAAATCGGCACCCCACTCACTCCCGGTGTTTCTAAACACCACCCTCCTGATCTTCTTTGCGGTTTGCATTATTTTTTCATTGTTTTTTT
>gi|261436867|gb|FP176857.1|FP176857 FP176857 diploid cell library (AAZ0ABA) Emiliania huxleyi cDNA clone AAZ0ABA39YN15 (AAZ0ABA39YN15FM1) 5', mRNA sequence
AAGGAGAAGGTCGCCATCATCGGCTCGGGGAACTGGGGCTCGGCAATCGCCAAGGTTGTCGGGCGGAACCTGCTCGAGCTGGGCGACTTTGAGGATGAGGTGCGGATGTGGGTGTACCAGGAGCAGGTGGACGGCAAGAACCTTACCGACATCATCAACGAGAAGCACGAGAACGTCAAGTACCTCAAGGGCAAGACGTTCACCAACAACGTCGTCGCCGACCCCGACATCATGAGCGCGGTCAAGGGCGCGACGCTGCTCATCTTTGTGACGCCGCACCAGTTCCTCAAGTTCGACGCGCTGCAGACGGCGGAGCTGGGCCCGGACTGCAAGGCCATCTCGCTGATCAAGGGCATCGAGTTCGAGGAGGGCGGCCCGCGCCTCATCTCCGGCATCATCAAGGACTCGATGGGAGGCATGGACACCTCGGTGCTGATGGGCGCTAACGTCGCCAACGAGGTCGCCGCCGACGAGTTTTGCGAGTCGACCTCGACATCGCGCCTGCCTGTGTGAGCTGTGTAGCCTGGGTGTTTTCTTATCACTTGATCTTACTCACTTACTCACTAAAT
>gi|261436563|gb|FP163033.1|FP163033 FP163033 diploid cell library (AAZ0ABA) Emiliania huxleyi cDNA clone AAZ0ABA6YN10 (AAZ0ABA6YN10FM1) 5', mRNA sequence
AAGTGTGACGTCATCCTGGTTGGCTGTGGCGTGCCAAAGCGCGGCATGGGGTGGTACCACGCGAAGCAGATGCTCGATGGCGACGTGCCCTCCGCCACGCTCACCACCGTCGTCGAGCCGTGGTTCCTCGGCCAGGGCAAGGACTCGCCGCCCGGCCAGACGTTTGGCGTGTGGGCAGAGGAGATGAGCAAGGCGCACGGGACCAAGTTCTGCGCGTCGCTGGACGAGGTGAGCATCAACGGCCCGACGATGGCGCTCATCTCCGGCCGCACCGCCGACAACCCGTCGACGCGCTCAAGGTTGCAGAGTACCTGACGCCGCTCCTGCAGGACGCGCTCAAGTAGAGGAGCAGGGGGGGCACGCCGGGCGGGGCGAGAGGGCGCCGGGGGCGAGGTGGAGGGAGCGGCAGGGGAGCGGCGCAGCCTCTCGCTCTGCACACCCGTGTAGAGAGGGAGGATAGGATATATTGGGGCAACACCCATGTGTCGATGCCCTCGTCGCCGTCCGCGGCTCAGCGCTCAGGGGCTTGCGCGAATTCACACATCAGCTCGCGCTTCCCCGGCCGCAGCCCGGATCCTGCTCCCACACCGCTGCCGGGGGCTCTCGTGGGCCTATTCGTAGGATGGTATCGTTTGTTCGTTTGGAGCAGTACAGTGCC
>gi|261436250|gb|FP173441.1|FP173441 FP173441 diploid cell library (AAZ0ABA) Emiliania huxleyi cDNA clone AAZ0ABA43YF17 (AAZ0ABA43YF17FM1) 5', mRNA sequence
AAAAGGCGGTGAAGGTGCTGCTGACCGGCGACGTCAAGGGGCTGGGCAAGGCGGGTGAGCTGGTGGACGTCAAGCCTGCGTACGCAGAGAACTTTCTCGTGTCCAAGGGCCTGGGAAACATCGCGTCGAAGGAGGTGATTGCGCGCGTGGCAGAGGAGGCGGCGGCGGCTGCAGCGGCAGCGGCCGAGGCGAAGAAGGCCGCCGTCGAGTGCAAGGCCTCGCTCGCGCAGACCTTCGGCAAGAACGGACTCTTCATCGAGTGCCAGGTCGGGCCGAACGGCAAGCTGCACGGCTCAGTGACGGCTCAGGACGTGGCCAGCCTCATTGATCAGCGCGCAAACGTGAAGCTTGACAAGCAGAACATCGCGCTGCCATCAATCTCGGAGCTTGGCACCTACTCCGCAGATCTGAAGCTGCACCCGGAGGTTTCCATGAAGGTCGATCTCGTGGTGAAGAAGAACCCGATCACCATCTCATAGACGTGGCATTGCGCGCGCTGCCACGTGCCAGTAGCTAAAAGAGAGAATAAATCAGAGCCGACGCGCTGACAGCCTTGCAGTCAACGTGTGCTCCACGATTATCTTCTAGTAAACCAAAACTGCTCGGCG
>gi|261433376|gb|FP219082.1|FP219082 FP219082 haploid cell library (AAZ0AAA) Emiliania huxleyi cDNA clone AAZ0AAA36YK17 (AAZ0AAA36YK17FM1) 5', mRNA sequence
AAGGAGTCGGTGGCGCCGGGCGCAAAGGTGCTGTCCGCGATCAAGGGCATCGACTTTGACGACAATGGCGTGGTACTCATCTCTGATCTACTGCGCCAGGGCCTCAACGCGGACTGCTCGGTGCTGATGGGCGCGAACGTGGCCAACGACATGGCGTCGGACCAGTTCTGCGAGACGACCATCGGCTACAAGGACGCAAAGAACGGCGAGCTCTTCAAGCTCGCGTTCGACGCCCCCGCCCTCAAGGTTGGGACAGTCCCTGACACGGTTGGCGTGGAGCTGTGCGGCGCGCTCAAGAACATCGTCGCCATCGGCGCCGGCTACTCGGACGGCCTCGGCTACGGCGGCAACACCAAGGCGGCGCTCATCCGCATCGGCCTCAAGGAGATGATCAAGTTCTGCAAGATGTTTTACCCCACCGCCGGCATCGACGATGACACCTTCCTCGAGTCGTGCGGCGTCGCCGACCTGATCACCACCTGCTTCGGCGGCCGCAACCGCAAGTGCGCGGAGGCGTACGCCAAGGCCAACAAGGCCAAGACGCTGGAGGAGATCGAGGCGGAGATCCTGCAGGGGCAGAAGCTCCAGGGCACGCTCACGGCCAAGGAGGTGAACCACATCCTCAAGATG
>gi|261432075|gb|FP205973.1|FP205973 FP205973 haploid cell library (AAZ0AAA) Emiliania huxleyi cDNA clone AAZ0AAA52YK18 (AAZ0AAA52YK18FM1) 5', mRNA sequence
TGACTCCTGGATCGATTCTGTCTGTGTCGCGCCAGAGGCCCTCGAAGCAGCATGCTCGCCCGGATCGCCTCGCAGCAGTCGCGCCTCCTGCGGCCTCTCGCTGTCCGGCACATGTCCGGTGAGGCGAGGCCCATGACGCGCTTCGTTCAGTACCCGTTCGACAAGACCAAGATGGCGGAGGTGCGTGCGTGGGTCAACGACAGCGACATGCCGGCGTCCGTCCGCGCCGAGACCGGCGTCAAGGACGTCGAGTTCTCCTTCTGCCCTGGCGAGGGGTGGCTGGCGGCCCGGTACATCTTCAACGACCTCGACGACATGGTCGCCTTCCTCGGCACCGACGCGCTCGAGAAGGCCAAGAAGGCCGTGTCGACGGCGCCGCACTACGACAGCAGCCGCGAGGTGCACGAGTTCAAGGGCTTCTACCTCAAGGAGGTCTAAGCGGCTGGGAGCCACCGGCGCGGCGCCCGCAGCGCACCGGCAGACCGGCAGCGTCCGCGACACCGGCACAGCTGGAGGTTCCTAGGGAGGAGCTGGCGGCACCGGGAGGCGCCGGGTCTCTGCTGTAACGTCGGTGTTGTTTTCTCACGTCG
>gi|261430814|gb|FP208285.1|FP208285 FP208285 haploid cell library (AAZ0AAA) Emiliania huxleyi cDNA clone AAZ0AAA49YJ17 (AAZ0AAA49YJ17FM1) 5', mRNA sequence
CAACAACAACAACAGCACAACATGTCTGGACGCGGCAAGGGCGGCAAGGGCCTCGGCAAGGGCGGCGCTAAGCGCCACCGCAAGGTGCTTCGCGACAACATCCAGGGCATCACCAAGCCCGCCATCCGCCGCCTCGCTCGCCGCGGCGGTGTCAAGCGCATCTCGGGCCTCATCTACGAGGAGACTCGCGGCGTCCTCAAGGTGTTCCTCGAGAACGTGATCCGCGACGCGGTCACCTACACCGAGCACGCGCGCCGCAAGACCGTCACCGCCATGGACGTTGTCTACGCGCTCAAGCGCCAGGGCCGCACGCTGTACGGCTTTGGCGGCTAAGCTCCCAAGACGAAGACCCCTCCAAACCCCCGGTGTTTCTTAACACCACCCTGGTCTGTCCTCGCACCGCCCATGGGTGGTGCCGTTCCCATCCTTAGGGGGTGCTGAGTCCGGGAGTGAGAGAGAAATAGTGGGAAGGGGGTGGCGGGAGGAGGGAGGG
>gi|261429940|gb|FP230278.1|FP230278 FP230278 haploid cell library (AAZ0AAA) Emiliania huxleyi cDNA clone AAZ0AAA23YC20 (AAZ0AAA23YC20FM1) 5', mRNA sequence
GCCGCGTGCACGATGCGCGCCGACTCCAGCCGCCGCGACGCCCTCGTCACCGGCTCCGCCATGCTCGCCGCTGCGACGACTGCCGTCTCTAGCGCGTCGGCCAAGTCGGGCGAGTTTGGCAAGATTGGCATCTTTGGGATGTCGGATATCTCGAGCCCATACCAGCCCGGCGGCCCCAAGTCGGGCCCCGACGCAACCTTCGGCTACAAAAAGTCGGACGGCGAGTTCCTGGCAAAGGGCTACCAAAAGGACGTCTCTCGCGAGAAGAAGTCCTTCTTGGAGTCGTCGTCGCGCATCTCGTCGCTGCAGCCCAAGATTGACTCGAAGACGTGGTGGTTCCTCCGCGACGAGCTCCGCATCCAGGCCTACACTATGCGCTCGTCGATGCTTGCGATGAACGGCGTGCTCGAGGGCGAGAAGAAGGAGGCGGCGACGAATGCGTACAAGAAGTACTGGTCCGAGATCGAGGCCTTCGACCTCGCGTGCAAGAAGAAGGAGCCCGCCCTGGCAAACAAGGAGTTTGCGGACGTTCTCGCCGCGCTCAAGAC
>gi|261429738|gb|FP205685.1|FP205685 FP205685 haploid cell library (AAZ0AAA) Emiliania huxleyi cDNA clone AAZ0AAA53YA14 (AAZ0AAA53YA14FM1) 5', mRNA sequence
CGAAGGAGGTGCGGGAGACGCTGCCCGACGGCGCCGACGTCGTCGCCTTCCAGTGCCGCAACCCGGTCCACCGCGCGCACTACGAGCTCTTCACGCGCGCGCTCGACGCGCCAAACGTGGGCGAGGACGCGGTCGTGCTGGTGCACCCGACGTGCGGCCCGACGCAGGAGGAGGACATCCCGGGCTCCGTCCGCCACAAGACCTACGTCGTCCTCCAGGACGAGACGAAGGACACGCCGAGCGGCAAGCGGACGCGCTGGGCGTTTTTGCCGTACTCGATGCACATGGCGGGCCCGCGTGAGGCGATCCACCACATGATGATCCGCAAGAACTTCGGGTGCACGCACTTCATCATCGGCCGCGACATGGCCGGCTCAAAGTCGTCCGTCACCGGCGACGACTTCTACGGCGCCTTCGAGGCCCAGGACCTCGCGAAGGCGCGCGCCGACGAGCTCGGAGTGCAGGCCGTCCCCTCCCTCAACCTCGTCTGCGACCCCGACGGGAACTACATCACCGCCGACGAGGCAAAGGAGAAGGGCATCGAGGTGATGAAGCTGTCCGGCACCAAGTTCCGCAAGATGCTGCGCGCGGGCGAGGAGATCCCGGAGTGGTTCGCCTTCAAGTCCGTCGTCGATGTGCTGCGCGCCGAGTGGAAGTGAGCTCGTGCCCTATTCTTCCTCCGGCCGCAGCCCGTCCCCGCGACGAAGACACCAGACCTCGGGCTGT
>gi|261428978|gb|FP229934.1|FP229934 FP229934 haploid cell library (AAZ0AAA) Emiliania huxleyi cDNA clone AAZ0AAA23YK03 (AAZ0AAA23YK03FM1) 5', mRNA sequence
ACACAGCACGCGACCTCCCTACTCACACAGATATATGGCGCTTCTCCTCTCCTCGCTGACGAGCGGCCTGACGATCGGAGCCGCGCCGCGCCCGCACGTTGCGCGCGCCGGCATGCCGACCGCTGCGCTTGTCGCTGATGACGACAAGGTCCTCACCGGCGCCTGCAAATGGTTCAACTCGGAGAAGGGCTTCGGGTTTGTCTCGGTGGAGGGCGAGGACCAGGATCTCTTTGTGCACCAGACCGAGATTTACGCGGACGGCTTCCGCTCGCTCGCCGAGGGTGAGCCGCTCGAGTTCAAGTGCACCGAGGACCCGCGCACCGGCAAGCTGCGCGCGATGGGCGTGACCGGCCCCTCTCTCGACCTCCCCCTCTCCTCCTCTCCTCTCTCGCCCCCTCCCTCTCGCACTACTACTCGCTCGCTATCCTAAATGGCTGGTGCCCCTATCCCCTGCCCCCTGACGGGTTGGGTC
>gi|261427876|gb|FP168489.1|FP168489 FP168489 diploid cell library (AAZ0ABA) Emiliania huxleyi cDNA clone AAZ0ABA49YL02 (AAZ0ABA49YL02FM1) 5', mRNA sequence
ATGAAGGGCGTCGGCGACTTCTCCAAGAACAACTACGCTGGCCGCAACTTCTACTACGGCATCCGCGAGCACGGCATGGGCGCCATCCTCAACGGCATGGCCTTCTACGGCCTGCACACCGTCTCGGGCTCCACCTTCCTCTCGCGCCAGAACCTCGCCGTGATCGACACGTGCTCGGCGGAGGAGAAGCGCGCCGGCACGCTCAAGGGCGGCTACGTCGCCAAGAAGGAGGAGGGCGAGCTGGAGGGCATCCTGATCGGTGTCGGCTCCGAGCTGGAGCTGGCAATCAACGCGGCCAAGGAGCTCGGCAAGGGCTGGCGCGTCGTCTCCATGCCGTGCGTCGAGGCGTTCGAGCGGCAGAGCGCCGAGTACATCGAGTCGGTGCTGCCCAAGGCGATGAAGGCGAAGACCACCGCCGCCGAGGCGGGCTACACCGCTGCGTGGTACAAATACGCCGACAAGGTGCTCGGCGTCGACTCCTTCGGCCTCTCCGCGCCGGGCGACGAGGTTTTCGAGGCCAAGGGCCTGACGGTCCCGGCGATGGTCGCCCTCGCCAAGTAGGCGGGTGAGCCAAAGGGTGAACGATTCCGCCGCCCTCGCCGCCGCCCCAGCCCCACGTTGTGCGGCTGTGCGCCTCTACCGTGCGCGCGCATATCTGAGTTCTGTGCTGAGCGTGTCGTTGTGTGTGGGCTATATGATCTGGCATGAT
>gi|261426707|gb|FP170060.1|FP170060 FP170060 diploid cell library (AAZ0ABA) Emiliania huxleyi cDNA clone AAZ0ABA47YK14 (AAZ0ABA47YK14FM1) 5', mRNA sequence
TCGTGTACTCGCCTATACTCGCCAGGGCCCACAGGCCGACGAGCACACTCCTCCCGATGTTACGTCTATCCCTCTTGCTCCTGGTCGGGCCACTGGACGCGCTCCGCGTCGCTGTGACCGGCGCTGGCGGCCAGACGGGGCAGCACGCCTTCCGGAAGCTGCTCGCGCTGCCCGAGTTTGAGCCGGTCGGGATTGTGCGGAGCGAGGAGAGCAAGGCGGCGCTGGTCAAGTCGGGTGTGCCTGCCGATGCGGTGACCGTGGCCGACGTCACCGACGAGGCCGCCATCGCCGCTGCGCTCGCCGGCTGCGACGCTCTCATCATTGGCACCAGCGCCAAGCCGGCGCCGAGCGGAGAGACGGACGAGTCGACGGGCCGCCCCATCTTTGGCTTCCCGAACGGCCAGCCGGAGGCCGTCGATTGGCTCGGCCAGAAGTCGCAGATCGACGGCGCCAAGGCTGCCGGCGCGATCCACGTCGTCCTCTGCTCCTCGATGGGCGGCACCGACCCGGGCAACATGCTGAACGCGCTCGGGCGCGAGAGCTTGCCGGACGGCTCGACGAAGGGTGGCGACATCCTGCTGTGG
>gi|261426671|gb|FP197139.1|FP197139 FP197139 diploid cell library (AAZ0ABA) Emiliania huxleyi cDNA clone AAZ0ABA15YC23 (AAZ0ABA15YC23FM1) 5', mRNA sequence
CAAGCTCATGAAAAACACGGAGGAGGTGCCGATGCACAAGGTGATCCTCCTCGGCGACGAGGATTACGAGGAGGAGCCGGTGTGCGAGGCGCTGGTGCGCGTCATCCCCGACCTCAAGGGGGAGGCGAAGGAGAAGTACCTCGAGGCGCAGAAGACGGGCAAGTCGCTGCTGATAGTGGTGCCGTTCGAGACGGGCGAGTTTTACCAGGAGCAGCTCGCGAGGGAAGACCCCATGATTTTTGCTGAGCTCGAACAGGAATAGGAGGGGGTAGCCCGCCTCGAGTTCTAAGTTGTGTGAACGCGGTGCACGCGGCTCCAGACTGCAGAGACCTTCCGGTCGATAATTCTCTCTGTATGGGCACCTCACCAAGTACCTCGCCTGTTCGCCTAAGCCGACTGCTTCCGCATCGAATAGTCCGTTACATGTACGTGTCACTATCGGGTACGAGCGAACAGCGAACACTAGGGGTCACTACCTCTACGACTACGACCAGCTAGCTTAAAGAACAAAAGAACTTATTAATT
>gi|261426023|gb|FP184692.1|FP184692 FP184692 diploid cell library (AAZ0ABA) Emiliania huxleyi cDNA clone AAZ0ABA2YH17 (AAZ0ABA2YH17FM1) 5', mRNA sequence
GCAAAAGGCATGAGGAGGCGGACAACTCGCAGCCCTGCGTCACGCCCGGCTGTGTCGCGAACGGAGGCGAGGCCACGCGCAATTTCTGCAGAGGCACCGGCGTGGACCCCCTCTCGGAGCTGGTTGCCGGCGTGCGCCAAGCGACGGGAGATACCGCAGGGGCGAGCGTGGTCGGGGCGGAGGACCGCGGCGGCG
>gi|261424790|gb|FP197534.1|FP197534 FP197534 diploid cell library (AAZ0ABA) Emiliania huxleyi cDNA clone AAZ0ABA14YK14 (AAZ0ABA14YK14FM1) 5', mRNA sequence
AAAAAAATTCTTCTCTGCTCTCTGCCGTGCTCTCTGCGCCGCTCATCGCGCCGCTCAAAGCACCTCCCCCGCTGTTCATGGCGACCAGCGCGGCCTCATCGGCGCCGCCCGGCAAGGCTGCCGAGGCCGAGGACGACGAGTTCAAGCCCGAGGCGGCTCTCGACGACGAGTCGACGCTGCAGCAGGAGGAGGCGCTGCCCCAGGCCGACACGGCCAAGGAGATCTCCGCGCTGGAGGAGGAGGCCAACCTCCCCATCGAGGAGGTGATTCGGCGCATGAAGGAGCGAGCGGGGGCGGCGGGCGACGGCAGCGACGAGGAGGAGGAGGCGGAGGACTCCGGGGAGGAGGACGAGGACGACGAGGACGAGGACGACGAGGAGGGCGACGAGGAGGGCGACGCGGAGGGAGACGACGACGACGAGGAGGAGGAAGAGGAGGCGCCGAAAAAGAAGGCCAAGGTTGCCAGCTGAGGGGATAGGCCCACCACGATGGAGCGCATCCCCGCTGACCGCTCTCTCTATCGAGCGCCCTGGCCCCGTCTCCGCGCGCTGCGGACTGCAGTGCGAGAATGGCGACACCTCGGCGGAAGAAGGTCATGGCGCCTGGGCCCTCGGGCCGGCCAGCCCCCAGATTCCCCCAAGGCTGCAGACGTGTACATTGTGGTCTGGGC
>gi|261423099|gb|FP169550.1|FP169550 FP169550 diploid cell library (AAZ0ABA) Emiliania huxleyi cDNA clone AAZ0ABA48YF06 (AAZ0ABA48YF06FM1) 5', mRNA sequence
CTGGGGTTCTAGGGGCCGGGCACGATGACGCCCCGCGATCTCGTCGTGCTGCTCGCCTCCTTCTGCCTGTCGTGCGACGCGTTCCGCCTGCCCGCCGCGGGTCTGCGGCTGCCAGCTGGCGCCGCTGCGAGCAGCGCGTCGTCCAGCAGCTGCTGCCGCATGATGTTTGGGGGCGCAGGGGGCAAGCCGGACGGCGAGGGCGGGATGGGAGGTTTCATGGAGCAGATGAAGGCCGCCAAGGACATGTTCAACCCTGAAAACATGAAGAAGTACGCGGCGCTTGGCCAAAAGATCCAAGCGCTTCAGGAGGAGCTGGGTCAGACCGAGGTGGAGGTTGCCACGAACGAGGGTGCGATCCTCGTCAAAATCACGGCGATGCAGGTGCCCCTGGACGTCAAGGTGAGCGATGAAATGGTGGCCAAGGGCGCCGAGGCGGTTTCGGCGGAGGTGGCGGCCGCGATGAAGCAGGCGCACGAAAAGTCGGGCGCCTACATGCAACAGCGCATGGCCGAGCTCTACAAGGAGCTGGGGATCGCCGAGCCGCCCAAGCAGTAGAGAGGCGGGGGCTGCTTGAGAGCGCGTGAATCCGGTGCCGATTTGTGTCGTTCATGCCGGGGAGCGCCACACTCACCAGCCCCCCGGGCCCCCTGGGAGCCGGAGAGGGGAGAGCCACCGTGTGCTACCCTGCT
>gi|261422784|gb|FP181180.1|FP181180 FP181180 diploid cell library (AAZ0ABA) Emiliania huxleyi cDNA clone AAZ0ABA34YE04 (AAZ0ABA34YE04FM1) 5', mRNA sequence
CGAGTCTTGGCGAGCTCAGTCGACGACAGCACAGGCATGCTGGTTCTCTTCGCGTCTGCAGTGCAGGGCTGGATGGTGAGGGGGCCGGTGGCCGCGCCCCTGGTGCAGCAGCAGCAGCAGCAGCAGCAGCTTGACGCGGCGCGAGCCGCGGCGCCGGCGATGAAGGTGTCGCGCCGGGCATCGGAGAACGCTGGCAAGGTCGAGGAGGAGAAGCTGTACAGCCCGGAGGAGGCGGTGGCGCTGATGAAGGAGCTGGCGACGGCCAAGTTCACCGAGACGGCCGAGCTCCACGGCAACCTCAACCTCGACCCCAAATACAATGACCAGCAGATCCGGACAACGGTCGCGCTTCCGCACGGCACTGGCAAGTCCGTGCGCGTGGCTGTGCTTGCGGAGGGAGCGGCGGCGGACGAGGCGAAAGCCGCGGGCGCCGACCTCGTCGGTATGGCCGATCTGATCGAGGAGATCGCGGCGGGGAACCTCAACTTCGAAGTGCTCCTCGCGACGCCGCCTGCGATGCCGAAGCTTGCCAAGTTGGGCAAGGTCCTCGGCCCAAAGGGCCTGATGCCGTCTCCCAAGGCTGGGACCGTCACCGCCGCGCCCGGCGAGGCGGTCGGCGAGTTCAAGGCGGGAAAGATCGAGTTCCGGACTGACAAGCAGGGCATCGTGCACGTTCCGTTTGGCAAGTGCGACTTCGAGGCGGGCAGCCTCTCCGAGAACCTCGCCGCCCTC
>gi|261421895|gb|FP180759.1|FP180759 FP180759 diploid cell library (AAZ0ABA) Emiliania huxleyi cDNA clone AAZ0ABA34YN02 (AAZ0ABA34YN02FM1) 5', mRNA sequence
TTTCGCAATTTCTGCCCCTGCTCGCAGTCACAATGCTGTCCCTCTCCGCGGCTCCCCTGTCCTTCTCCGGCGCGCCGGTGCTGCGGCCGACCCGCATGGGGCCCAGCCCGACCATGGCGGTCGAGGACCTGGTTGGCGGCATCAACGACCCGATCTTCGGTGGCACACCCGAGGGCAAGGTGTGGGACCCGCTTGGCCTTGGCGCGGATGAGGCGTCGCTGTACCGCCGCCGCTGCGTCGAGATCAAGCACGGCCGCGTGTGCATGGTCGCCTTCCTTGGCATGACTGTTGGGCCCAACGAGCTCTTCCAGCCTACGCACCAGCTGCTGTCCCCGTCGCTCGGCCTCCACTTCGACGACATCCCGGGCGGCATCGCCGCGATTGACTCGGTTCCGGCTGCGGGCTGGCTCCAAATCATTGCGCTCGTCGGCGTGCACGAGCTCACGATTGCCAAGCAAGACTACACCAAGGAGCCCGGCGAGATCCCAACCTTCCTCGGCTTCAAGTCGGAGGACCCGGAGGTGTTTCGCAACAAGCAGCTGAAGGAGCTCAAGAACGGCCGCCTCGCGATGATCGCCGTGCTCGGCGAGCTCATGGCGCAGAAGGTGTCCGGCATGGGCACCTACGAGCAGCTCGGCCTTATCGTCAAGGACGGCGCCGCCCTCGCGGGCGTTGAGCTGCCTTTCTAGAGCTGTACGTGTTCTCTCTCTCGCTGCTGCGCCCAATCTAGCATGGTCTCTGATCGAGTGGTCTGCCCCCGCCTGCCCCCCGCGCGGCGCAGCGCGCGCCGAGCTTCGTGTAACCCC
>gi|261421778|gb|FP183530.1|FP183530 FP183530 diploid cell library (AAZ0ABA) Emiliania huxleyi cDNA clone AAZ0ABA31YC02 (AAZ0ABA31YC02FM1) 5', mRNA sequence
CAAGCATCTCCGACCCCATAAATCTCGGCCCAGAAATGCTCTCCCTCGTCTCGCAGTCGCTCTCGCTCAACGCGCCGCTCCGCCCGACGCCGGTGCAGCGCGCGGTGTCGCCGCAGATGGCGGATATCACGGCCTTCGGCGGCATCTGGGGCATCGAGGCCAAGGAGGCCGTCTTCAACGCGTGGGACCCGGAGAAGCCCAAGGACTACGACAACTTCAACCCGTTCGAGCGCAACTTCGACGGCGCCATGTCGGACGAGAACGGCTGCTTCCCGGGCGAGTCGCGCGGCTACAAGGTGCCGAACCGCCCCGACGCCAGCTGGGCCATCATGCAGGAGGAGGCCAAGAAGATGGACGAGATTAAGAAGGACCCGAAGTACGGCCTCTCCGGCAAGCCGGGCTGCTACTCGCTCAAGTGGCAGGAGAACCTGGGCGCCCCGCCCTAGAGGCCCGCGCAGAGGGCCCGTAATAGCCGCTGCATGCTCCAGAACTGAGCTCTTCTCCCAGCGTGTGGGTGCTATTCGTTTAAAAGAGCTTGGAC
>gi|261420959|gb|FP170510.1|FP170510 FP170510 diploid cell library (AAZ0ABA) Emiliania huxleyi cDNA clone AAZ0ABA47YB14 (AAZ0ABA47YB14FM1) 5', mRNA sequence
GATGCAGATCTTCGTCAAGACCCTGACGGGCAAGACGATCACTCTCGAGGTGGAGCCGTCTGACTCGATTGACAACGTCAAGGCCAAGATCCAGGACAAGGAGGGCATCCCGCCCGACCAGCAGCGCCTGATCTTCGCGGGCAAGCAGCTCGAGGATGGCCGCACCCTCTCTGACTACAACATTCAGAAGGAGTCGACCCTCCACCTCGTGCTCCGCCTGCGCGGCGGCATGGGCCACAAGTCCAACCCCTGGAAAAAGGCCCATTCCAAGATGCGCTGGAAGTGGAAGAAGAAGCGCACGCGCCGCCTGCAGCGCAAGCGCAGGAAGATGCGGCAGCGCTCCAAGTAAGTTTGGGCGCATTAGCGGGGCGGGCCGGCATGATCTTTCGTCGGCGCGGGCGGACACCAGCTGCGCCGGCGACGAGGATGCCGCGATGCAAGGCGGCCGCAACGCGCGTCGAGGGCGGAGAGAGCGGCCTGGTCCCGCGCTGTGAGGACTGGAGGTAGATGCCACCTTGAGTTTGTTTTGTGGTCTTT
>gi|242201770|gb|GR423259.1|GR423259 Eh_cont_22F09 Control Emiliania huxleyi (time zero) Emiliania huxleyi cDNA clone Eh_cont_22F09, mRNA sequence
TTGGAGAACAATCATGCTCTCCACTGTCGCCCTCGCTCCCGCCTTCAACGCGCCCGCCATGCGCGCGCCGGCCACCCGCTCGGCGGTCACCATGTTCTCCGAGGGCGACCTCGGCGTCCTCCCGCCGCTCGGCGTCTACGACCCGCTCGGCCTGATCGAGACCCGCGACATGCGCCGCTATGAGATCATGGAGATCAAGCACGGCCGCGCCGCCATGCTCGGCTTCCTCCACGTCATCGCCCTCAAGGCGGGCATCGTGCTGCCGGGCGACCTCTCCCCGTCGCTGGGCATCAAGTTCTCGGACGTGCCGACCACCTGCTTCGGCTCGCTCGAGGCGGTCCCCACCTTCGGCTGGCTGCAGATCATGCTCTTCACCTGCATGCAGGAGACGGGCGCGTCGCCGCTCGCGGAGGCGCAGACGGACGACAAGGAGGCGGGCGACATCGCCATCGACTCGTGGGTGCGCTACGACGACCCCGAGACCAAGACCTTCAAGCTCAACGCCGAGCGCCAGAACGGCCGCGCCGCCATGCTCGGCATCACCGGCTGCCTCGTGCACGAGCTCCTCGGCGTCAACGCGCTCTACCCGACCGGCGGACTGGGCGGCGCCGCGCCCCCGGCCATCTTCTAGGCTCCCTCTCTTTGC
