# Supplementary material for: Responses of the Emiliania huxleyi Proteome to Ocean Acidification
Source: PLoS One. 2013 Apr 12;8(4):e61868. doi: 10.1371/journal.pone.0061868 (PMC3625171; doi:10.1371/journal.pone.0061868)
Supplement: Data S1 — Output files from BUDAPEST analysis. (ZIP) [file pone.0061868.s001.zip › BUDAPEST data/EHUX130k.summary.txt]

183 Hits read from ehux110516.itraq.130k.csv => 183 ESTs matched from ../2010-12-17_ESTs/remade_130k.fas
________________________________________

Bad Peptides, removed as failing to match "good" RFs (125 Proteins):

|--- gi|115599094: GGPVAREER, IQAPXSGGGRK, SDMPLRAPFIAGGR
|--- gi|115599928: ARGTEPETPVLAGAR, GASSAR
|--- gi|115600661: GAPRAPGSL, QSQNRPLLCLRGR
|--- gi|208401324: AAAACRLLR, LPPRPTAAR, WSSSSSWTILR
|--- gi|208401444: AATSRR, SPTAARSR
|--- gi|208401460: ASTRHAHPXSR, GGGER, LAGRGGAALVPER, SSTTSWSRR
|--- gi|208401948: AAAPPLATTRPSR, QHGREGLGHR, RARPTSSPAWR
|--- gi|208403128: GAPER
|--- gi|208403303: EPGRARPLETR, SSPFXASL, VAGADGDDVLER
|--- gi|208403390: SSSGCT, SSTSRR, TWTCR
|--- gi|208404150: GGVQLR, VLAHVR
|--- gi|208404640: AVAGLGGGATGER, GGADGR, TCRPPASARSR
|--- gi|208404791: APSAAGS
|--- gi|208404833: AAAPPLATTRPSR, AGAVGGHVEAAR, RARPTSSPAWR, VQQGR
|--- gi|208406130: AGARATVESMIV, APSLCR, GGADGR, TCRPPASARSR
|--- gi|208406380: AAVEALPAVRDALCL, AGGAAGEGR, AVRSR, GTTSGADLS, MRGTTSGADLS
|--- gi|208407026: REPLPAVLSK
|--- gi|208407877: ACLARATMAATR, TPSTFASSRR
|--- gi|208408275: QNSCCSP, VQQGR
|--- gi|208408302: FAFER
|--- gi|208408373: DLEMACNVR, YMPSLS
|--- gi|208409136: AAAAADPLEGLAR, ARGTGATR, ASSAASGLRSR, RSSASGR, SLPNTTTPTLSFSR
|--- gi|208409665: GPTFR
|--- gi|208409804: APXGR, QSLTTPXSHR
|--- gi|208409860: ASTTSGR, GRPAAQRDR, SRASSTALCR
|--- gi|208410348: ASIVHEMSCRSR
|--- gi|208411032: FXSASK, TCRPPASARSR
|--- gi|208411256: AMLESGR, VASPSTACPSRSPR
|--- gi|208411415: GGEPLX
|--- gi|208411579: GGTGWR, KSGAHTPLA, SGAHTPLA, TSASRR
|--- gi|208411587: SAPPPTVK
|--- gi|208412248: ATVESM, TCRPPASARSR
|--- gi|208412791: PYWTRAAALQTR, VTGGER
|--- gi|208412793: SAWLS
|--- gi|208413169: TCRPPASARSR, TXPRR
|--- gi|208413370: SLAVRAAQSI
|--- gi|208413842: AGILTGWEGV, ASQSLARHR, KQMER, SGGAGVAAELGQKVR
|--- gi|208414110: VLLFNK
|--- gi|208414365: GARVSSL
|--- gi|208414551: GGGAQQLK
|--- gi|208414552: RSAPAPAAATGGER, SAPAPAAATGGER
|--- gi|208415654: APSLCR, GGADGR, PLDIFTQR, TCRPPASARSR
|--- gi|208416317: GATAHALLR, HGGGAAAGS
|--- gi|208417731: CSLSPSLSL, RCSLSPSLSL, TPSPTNTEPR
|--- gi|208417815: GGLLR
|--- gi|208418611: APERP, GGADGR, TCRPPASARSR
|--- gi|208420078: ALALASQ, VSALPPLSFAH
|--- gi|208420374: AERGCXSGGAGR
|--- gi|208420462: GPTFR, HLVSQLVGVALV
|--- gi|208421348: AGGGRVEASPGDAGGAR, AILEGLYTK, GAGASEDLRDFK, IAGVAR
|--- gi|208421529: TAASGATG
|--- gi|208422120: EEPLLGGER
|--- gi|208423090: IVSMVAX, YTIAPSILSADFAR
|--- gi|208423550: AMLESAE, HAGELALHDGVR, VASPSTACPSRSPR
|--- gi|208424052: QDPCMRASR, VGVSMMPAPASK
|--- gi|208425699: ARMETMSR, GAGAASSSRR, GSASAR, RPVYASPPVLTFVGTACPA
|--- gi|208425973: QMTTFLPESMTSVAR, TSCPR
|--- gi|208426700: SSSGCT, SSTSRR
|--- gi|208614552: ASSAASGLRSR, RSSASGR, SLPNTTTPTLSFSR
|--- gi|208614720: AARGADDQGGAAR, ASPAK
|--- gi|208615626: AACRAATR, GLASK
|--- gi|208627603: AAISSSASALACLR
|--- gi|208641038: PRPRR, RASALR, TSASRR
|--- gi|208647101: GAAER, IMRGGER, TSLRAAQSW
|--- gi|208649719: AAAHRR
|--- gi|208651028: ACSDPSLAR, HARAAR
|--- gi|208651291: AIHEEISSRR, GGRSAFGGVETR, VVVTAAAVYHLR
|--- gi|208654488: ARGTEPETPVLAGAR, ASLXTNIS, GASSAR
|--- gi|242201770: GAAQSAGRVER, GGADGR, TCRPPASARSR
|--- gi|261420959: APPAR
|--- gi|261421778: ESISGPRFMGSEML
|--- gi|261421895: GAAER, RPCTRGR, SSGLPPPAPR
|--- gi|261422784: AASPRTSPP
|--- gi|261423099: HHAAAAAGR
|--- gi|261426671: APAPR
|--- gi|261426707: AGRDCAER, AVRQALAPER
|--- gi|261427876: AMPLR, ARTSP
|--- gi|261428978: HAGAR, RGGEGEVER
|--- gi|261429738: GLVSSSRGR
|--- gi|261430814: MGTAPPMGGARTDQGGVK, MRPEMR
|--- gi|261433376: VAGADGDDVLER
|--- gi|261436250: RAVLVY
|--- gi|261436563: RVLALAEEPR, VAEYLTPLLQDALK, VLALAEEPR
|--- gi|261437303: VVNER
|--- gi|261437451: AAVREEGGR, ASETPYVSL
|--- gi|261439382: FAPLR, GFAQRIMLLR
|--- gi|261439503: AASIAAACVLSSR
|--- gi|261441602: CTCLPESAR, TAAPSPTTTSRR
|--- gi|261443622: VRIYMQLT
|--- gi|261444019: AARGADDQGGAAR, AATGRLVDWR, VLARDVVGCDGQAGR
|--- gi|261445550: GEPSAGGACETR, HAQEIIRSR, SRGCASNPLTAR
|--- gi|261445885: AAVEALPAVRDALCL, AVRSR, VLGGER
|--- gi|261446722: GHDSRLFIP
|--- gi|261447398: LQPQASR, SRTLMR
|--- gi|261447712: ACLFNLTVK
|--- gi|261447951: QYRGANER
|--- gi|261451935: GQPDEGVGQEAARR, MLGMPVSIVLK, QPFELALILTSL
|--- gi|261454350: GADISR
|--- gi|261455016: GGGER, GVSATPGAVGAK, RPAAQTRSPSATSAR
|--- gi|261456687: APPAR, ASAPASCR, AWSARACTP
|--- gi|261457160: MGVGGESRR
|--- gi|261457504: AGAHSPR, CSDTAGGRPLTER
|--- gi|37697300: TCRPPASARSR
|--- gi|37697458: AGRDCAER, GTNAATARGR
|--- gi|51533529: RPVLFNGLR
|--- gi|58181884: PYWTRAAALQTR, VTGGER, XASRR
|--- gi|58182046: MMPILLATSR
|--- gi|58182613: EEPLLGGER, SSSPCCPTR
|--- gi|58182624: SAXAR
|--- gi|58182831: GSGLV
|--- gi|58182848: GGSAQS, GGTGWR, KSGAHTPLA, SGAHTPLA, VTTELTEIVAGAEAV
|--- gi|58182927: AAAPPLATTRPSR, KQIHAK, RARPTSSPAWR, VQQGR
|--- gi|58183334: SLLTR
|--- gi|58183563: AFARPSCRR, GGRGVQGEGGGEER, GPSSCPPPK
|--- gi|58183657: STLSSRLLMSR
|--- gi|58184644: SSHADFR, TAAPSPTTTSRR
|--- gi|58184969: RALDLLLR, RVLLTVT, VLLTVT
|--- gi|58185546: FQAMSER, TSTAPMR
|--- gi|58185881: AASEAGR
|--- gi|58186001: EGADGAGGQAHRSR
|--- gi|58186701: AVAVVSVK
|--- gi|58187023: GAEDPAHAER, GASPSSAFATALAPR, GGVRFWPCNR, RSAAHAAPLLR
|--- gi|58188234: AMGSDIVGAAARVSGAGR
|--- gi|58188245: AMGSDIVGAAARVSGAGR, NESDISPSCRI
|--- gi|58189135: CALTVT, KCALTVT

________________________________________

Bad Hits, removed as no peptides match "good" RFs (2 Proteins):

|--- gi|261436563: RVLALAEEPR, VAEYLTPLLQDALK, VLALAEEPR
|--- gi|58182848: GGSAQS, GGTGWR, KSGAHTPLA, SGAHTPLA, VTTELTEIVAGAEAV

________________________________________

183 EST Hits converted into 260 RF Hits


________________________________________

Peptide Redundancy List (199 Groups):

>gi|58184969_RF-3 [UNIQUE]
|--- gi|58184969_RF-3: AECEEAVK, ELTGLGLK, IAVLK, KIAVLK, KLEELGAK, LEELGAK, SAVDEVMDK, SAVDEVMDKLK, SMTLLEAAELVK

>gi|208404833_RF-2 [UNIQUE]
|--- gi|208404833_RF-2: ELLLK, FDVGR, GQFFGTVVPN, GSIELK, IDEFCLEPTSFQVLEEK, KFDVGR, MSGGFNVPSYR, QTYVLTGMEGDLVQK
|--- gi|58182927_RF-1: ELLLK, FDVGR, GQFFGTVVPN, GSIELK, KFDVGR, MSGGFNVPSYR, QTYVLTGMEGDLVQK
|--- gi|208401948_RF3: FDVGR, GSIELK, IDEFCLEPTSFQVLEEK, KFDVGR, MSGGFNVPSYR, QTYVLTGMEGDLVQK
|--- gi|208408275_RF-2: ELLLK, GQFFGTVVPN, GSIELK

>gi|208649263_RF3
|--- gi|208649263_RF3: AGDSSGAQAAVK, EFVALAK, EKVFIQQGSR, ELNALGDK, IFAEGAYAGLK, KPLSK, LQSADAATILSEK, VFIQQGSR

>gi|261430814_RF1 [UNIQUE]
|--- gi|261430814_RF1: DAVTYTEHAR, DNIQGITKPAIR, ISGLIYEETR, RISGLIYEETR, TLYGFGG, TVTAMDVVYALK, TVTAMDVVYALKR, VFLENVIR

>gi|261437303_RF2 [UNIQUE]
|--- gi|261437303_RF2: EIQTAVR, IAVEAGK, IAVEAGKLVR, KGTLSSR, KTPAK, LILPGELAK, RVESYSSYIYK, VESYSSYIYK

>gi|208408302_RF-3
|--- gi|208408302_RF-3: AADIATEVEGK, FFSWEDAK, FIIGGPQGDAGLTGR, KAEILTK, SAAYACR, VILATLK, YAGMK
|--- gi|208409665_RF2: AADIATEVEGK, FFSWEDAK, KAEILTK, YAGMK

>gi|208409804_RF2
|--- gi|208409804_RF2: CDLNVPLDGK, ELDYLDGAVSEPK, IGVIESLMEK, LSELLGK, NVPEFAEK, SVGDLSEADLK, YLVEK

>gi|208425973_RF3 [UNIQUE]
|--- gi|208425973_RF3: AGTANIFAWK, CVLATIK, ELDIAEHEMPGLMAAR, HSLPDGIMR, KEFGPAQPLAGVR, NVEASGDFK, VADMSLADFGRK

>gi|261429940_RF1
|--- gi|261429940_RF1: EFADVLAALK, IQAYTMR, KSFLESSSR, SDGEFLAK, SFLESSSR, SGPDATFGYK, YWSEIEAFDLACK
|--- gi|208404205_RF1: EFADVLAALK, IQAYTMR, KSFLESSSR, SDGEFLAK, SFLESSSR, YWSEIEAFDLACK
|--- gi|58182813_RF-3: EFADVLAALK, IQAYTMR, KSFLESSSR, SFLESSSR, YWSEIEAFDLACK

>gi|208403390_RF3
|--- gi|208403390_RF3: GATPEEVQAAIDGR, MAADVTDLK, RVTGIFGGECK, STFMR, VAPSR, VTGIFGGECK

>gi|208406001_RF2 [UNIQUE]
|--- gi|208406001_RF2: AAMIEVR, LEVVLNTDGK, SFPLDAGSEK, TITPDGTLEQRVEGK, VDGGALR, VELLNAPNNPK

>gi|208419246_RF-3
|--- gi|208419246_RF-3: AGDSSGAQAAVK, EFVALAK, ELNALGDK, ESAASSPSQSSP, IFAEGAYAGLK, KPLSK

>gi|208626887_RF3
|--- gi|208626887_RF3: AAAAAQK, AAANEAAAK, AAELEK, AASDALER, AQAAADAK, GAPVAVPAPAEK

>gi|261420959_RF2
|--- gi|261420959_RF2: ESTLHLVLR, LIFAGK, MQIFVK, TITLEVEPSDSIDNVK, TLSDYNIQK, TLTGK
|--- gi|208412793_RF1: ESTLHLVLR, LIFAGK, TITLEVEPSDSIDNVK, TLSDYNIQK, TLTGK
|--- gi|58184644_RF-3: ESTLHLVLR, LIFAGK, TITLEVEPSDSIDNVK, TLSDYNIQK, TLTGK
|--- gi|37697421_RF2: LIFAGK, TLSDYNIQK
|--- gi|208420078_RF-1: TITLEVEPSDSIDNVK

>gi|261423099_RF1 [UNIQUE]
|--- gi|261423099_RF1: ELGIAEPPKQ, GAEAVSAEVAAAMK, ITAMQVPLDVK, MAELYK, VSDEMVAK, YAALGQK

>gi|261441602_RF3
|--- gi|261441602_RF3: AHHVVMAAAMK, ESTLHLVLR, LIFAGK, TITLEVEPSDSIDNVK, TLSDYNIQK, TLTGK

>gi|261452079_RF2 [UNIQUE]
|--- gi|261452079_RF2: ATYWCPELK, EQKNK, IVSTKR, LDYALSR, TPFGEAYTK, VAEYSDEIFSK

>gi|37697421_RF3
|--- gi|37697421_RF3: ESTLHLVLR, GGGDAQVCAK, LIFAGK, TITLEVEPSDSIDNVK, TLSDYNIQK, TLTGK

>gi|208405580_RF3 [UNIQUE]
|--- gi|208405580_RF3: EVDLGDQK, EVGALEVGFTR, GLEIGDFK, VDVQPSWMVK, VTLKR
|--- gi|208412524_RF2: EVDLGDQK, EVGALEVGFTR, GLEIGDFK, VDVQPSWMVK, VTLKR
|--- gi|208407130_RF-3: EVDLGDQK, EVGALEVGFTR, VDVQPSWMVK, VTLKR
|--- gi|208620829_RF3: EVDLGDQK, EVGALEVGFTR, GLEIGDFK, VDVQPSWMVK

>gi|208417731_RF1 [UNIQUE]
|--- gi|208417731_RF1: DSGMTVDEFVK, FTVGGGAEEAEEA, IESEGDMDAATESLR, LLLEQPYIR, RPEFQELAK
|--- gi|208411587_RF1: DSGMTVDEFVK, LLLEQPYIR, RPEFQELAK

>gi|208424052_RF-2
|--- gi|208424052_RF-2: AASANIIPSSTGAAK, AYPVMK, LASETYAK, LTGMAFR, TTVHAATALQXTVDGSMK

>gi|208627603_RF-3 [UNIQUE]
|--- gi|208627603_RF-3: AEADEEIAAYK, AHIGIQK, ETMDATAK, LLQAEQDAAEIVAK, QAQFEVFSK

>gi|261421778_RF3 [UNIQUE]
|--- gi|261421778_RF3: DYDNFNPFER, KMDEIK, MDEIK, WQENLGAPP, YGLSGKPGCYSLK

>gi|51532098_RF-3
|--- gi|51532098_RF-3: EFALY, FIPGTLDKLR, SLQLVR, VPVPGKEFALY, YTIAPSILSADFAR
|--- gi|261454350_RF1: EFALY, FIPGTLDKLR, SLQLVR, YTIAPSILSADFAR

>gi|208401585_RF2 [UNIQUE]
|--- gi|208401585_RF2: ASTTDLLAELK, ASTTDLLAELKR, LIHPASGR, NIILVGPPGSGK

>gi|208404640_RF2
|--- gi|208404640_RF2: AGIVLPGDLSPSLGIK, RYEIMEIK, TFKLNAER, YEIMEIK
|--- gi|208406130_RF1: AGIVLPGDLSPSLGIK, RYEIMEIK, TFKLNAER, YEIMEIK
|--- gi|208411032_RF1: AGIVLPGDLSPSLGIK, RYEIMEIK, TFKLNAER, YEIMEIK
|--- gi|208412248_RF3: AGIVLPGDLSPSLGIK, RYEIMEIK, TFKLNAER, YEIMEIK
|--- gi|208413169_RF3: AGIVLPGDLSPSLGIK, RYEIMEIK, TFKLNAER, YEIMEIK
|--- gi|208415654_RF1: AGIVLPGDLSPSLGIK, RYEIMEIK, TFKLNAER, YEIMEIK
|--- gi|242201770_RF2: AGIVLPGDLSPSLGIK, RYEIMEIK, TFKLNAER, YEIMEIK
|--- gi|208418611_RF3: AGIVLPGDLSPSLGIK, RYEIMEIK, YEIMEIK

>gi|208409136_RF3
|--- gi|208409136_RF3: AVDSLVPVGR, ELIIGDR, VLAIGDGIAR, VVDGLGDPIDGLGPLTGQLSR

>gi|208411256_RF1
|--- gi|208411256_RF1: AASANIIPSSTGAAK, AYPVMK, IAMDRESFVLK, LTGMAFR
|--- gi|208423550_RF2: AASANIIPSSTGAAK, AYPVMK, IAMDRESFVLK

>gi|208411415_RF2
|--- gi|208411415_RF2: GPNTIAIR, MTIQGGALR, TWSYR, TYPFDPTVDSVQVLLK
|--- gi|208412791_RF-3: GPNTIAIR, MTIQGGALR, TYPFDPTVDSVQVLLK
|--- gi|58181884_RF-3: MTIQGGALR, TYPFDPTVDSVQVLLK

>gi|208416283_RF2 [UNIQUE]
|--- gi|208416283_RF2: AAEMEAQGK, FMISDAGDFFTELSK, GSGPMSGVK, SVAGHAPSLLR

>gi|208420615_RF-1 [UNIQUE]
|--- gi|208420615_RF-1: DGIAALK, EFDFSK, SAISLQDQFAK, SIIYDLTELENAAR

>gi|208422120_RF1
|--- gi|208422120_RF1: ALAAK, EGLLTGISXGGTMWAA, IILAEPEDAGLLASGIPTER, LALAIIQDAEER
|--- gi|208410348_RF1: IILAEPEDAGLLASGIPTER, LALAIIQDAEER

>gi|208426995_RF1 [UNIQUE]
|--- gi|208426995_RF1: AAAASAALAEK, ATPAAAAAAGGLF, GAIEQFYAER, SLLFQLK

>gi|208614552_RF3
|--- gi|208614552_RF3: AVDSLVPVGR, EAYPGDVFYLHSR, ELIIGDR, VVDGLGDPIDGLGPLTGQLSR

>gi|208655316_RF1 [UNIQUE]
|--- gi|208655316_RF1: DLDVAITDFTTK, INELAR, KIMMTIASR, VGEIFGSHEPEQR

>gi|261433376_RF1
|--- gi|261433376_RF1: KESVAPGAK, LAFDAPALK, LQGTLTAK, TLEEIEAEILQGQK
|--- gi|261447951_RF3: LQGTLTAK, TLEEIEAEILQGQK

>gi|261436250_RF3 [UNIQUE]
|--- gi|261436250_RF3: GLGNIASK, KNPITIS, VAEEAAAAAAAAAEAK, VLLTGDVK

>gi|261451935_RF1 [UNIQUE]
|--- gi|261451935_RF1: EWGEESEALSILQDYFK, GLHECAK, NALVHDGVAR, QLGEWVGLAK

>gi|37697421_RF1
|--- gi|37697421_RF1: GTGTPSRTTTSR, TITLEVEPSDSIDNVK, TLSDYNIQK, TLTGK

>gi|58186293_RF-1 [UNIQUE]
|--- gi|58186293_RF-1: GGILPWVTNEPGTYAEVINLSEVTLR, KPVAR, MIYPANTR, MIYPANTRK

>gi|58188245_RF-3
|--- gi|58188245_RF-3: FTAAESAAVK, LPGMYPNAAGK, LVSNAPYK, NAGEMYSK

>gi|115599094_RF-3 [UNIQUE]
|--- gi|115599094_RF-3: KCTATNR, LISAK, VIAENKANGIDI

>gi|115599928_RF-1 [UNIQUE]
|--- gi|115599928_RF-1: GDEER, SVGAMAEFAK, WVDGVWTGDK
|--- gi|208654488_RF1: GDEER, SVGAMAEFAK

>gi|116109262_RF-1 [UNIQUE]
|--- gi|116109262_RF-1: AAPAK, AFLSEFGGNTAVMNPTAR, VGNVGSGKDYYSSGR

>gi|208404791_RF-1
|--- gi|208404791_RF-1: ELDYLDGAVSEPK, IGVIESLMEK, VLPGVAALQEA

>gi|208406753_RF3 [UNIQUE]
|--- gi|208406753_RF3: DMPLEEMIK, GLEPMMPVGAR, MTDLSAIQDK

>gi|208407026_RF-2 [UNIQUE]
|--- gi|208407026_RF-2: GLMPSPK, TFAGVV, VAVLAEGAAADEAK
|--- gi|261422784_RF1: GLMPSPK, VAVLAEGAAADEAK
|--- gi|51533529_RF2: GLMPSPK, VAVLAEGAAADEAK

>gi|208407235_RF-3 [UNIQUE]
|--- gi|208407235_RF-3: APVGSLEMVGK, AVATGLVT, PTSAARPNAVARPPER
|--- gi|208418655_RF-3: APVGSLEMVGK, AVATGLVT

>gi|208407819_RF2
|--- gi|208407819_RF2: ARNTPLETAK, VLIDAGADVMQVCENFK, YSDFVEYLESLPGIK

>gi|208408373_RF-2 [UNIQUE]
|--- gi|208408373_RF-2: IVSGMAR, MSMKLIFAMLAAVATGLR, TSKEQVEALLMLGR
|--- gi|261443622_RF1: IVSGMAR, TSKEQVEALLMLGR

>gi|208409860_RF1 [UNIQUE]
|--- gi|208409860_RF1: AGQVLEVAGSK, DYIVKPR, FAEIVNLTLADGTSR

>gi|208416317_RF2 [UNIQUE]
|--- gi|208416317_RF2: AGLQFPVGR, ATIAGGGVIPHIHK, GDEELDTLIK

>gi|208416599_RF1 [UNIQUE]
|--- gi|208416599_RF1: ELDEDEVGELVGDELDTYLR, GLYGIYWK, PSATSYLSMLLK

>gi|208416599_RF3 [UNIQUE]
|--- gi|208416599_RF3: AGGRGR, GAAER, HDQDAK

>gi|208420374_RF1
|--- gi|208420374_RF1: AAAPK, QVGEDELFLGK, RFVEMEIK
|--- gi|208421529_RF3: AAAPK, QVGEDELFLGK, RFVEMEIK
|--- gi|208403128_RF-1: QVGEDELFLGK

>gi|208420462_RF1
|--- gi|208420462_RF1: FIIGGPQGDAGLTGR, IGFDSFVDDLSSVDSK, VILATLK
|--- gi|208409665_RF3: IGFDSFVDDLSSVDSK

>gi|208420952_RF-1
|--- gi|208420952_RF-1: ARNTPLETAK, GACETSGGGGRE, YSDFVEYLESLPGIK

>gi|208423090_RF2
|--- gi|208423090_RF2: FIPGTLDKLR, NSHASGSFFHR, SLQLVR

>gi|208424787_RF2 [UNIQUE]
|--- gi|208424787_RF2: ATVAATAVVAAPVVER, KAARPAAAAK, VAAAKAAK

>gi|208426700_RF1
|--- gi|208426700_RF1: FYGELTEQMIK, GATPEEVQAAIDGR, MAADVTDLK

>gi|208614720_RF3
|--- gi|208614720_RF3: ILNDDTIEQLCK, KSAAVR, SFILFPK

>gi|208615626_RF3 [UNIQUE]
|--- gi|208615626_RF3: AITLR, QLGLGGLVTDGSVR, VYEIAHFR

>gi|208630256_RF-3 [UNIQUE]
|--- gi|208630256_RF-3: GGGACGR, GTCVPER, LSTRGTCVPER
|--- gi|208639276_RF-3: GGGACGR

>gi|208649719_RF1 [UNIQUE]
|--- gi|208649719_RF1: LVPLLDR, SIGGVLLPESTQSK, VLVQR

>gi|208651291_RF1 [UNIQUE]
|--- gi|208651291_RF1: ELFMMR, GLTEEELLQEISNAK, KELFMMR

>gi|208653511_RF2 [UNIQUE]
|--- gi|208653511_RF2: GAAFPLSDTDAGAR, KQGLASDVPK, VDKPCSK

>gi|208653511_RF3 [UNIQUE]
|--- gi|208653511_RF3: APLRPPPLPSTAR, SGRTNGLSLLSLLR, TNGLSLLSLLR

>gi|261426707_RF3 [UNIQUE]
|--- gi|261426707_RF3: AALVK, GGDILLW, VAVTGAGGQTGQHAFR
|--- gi|37697458_RF3: VAVTGAGGQTGQHAFR

>gi|261429738_RF3
|--- gi|261429738_RF3: ETLPDGADVVAFQCR, GIEVMK, SVVDVLR

>gi|261439503_RF3 [UNIQUE]
|--- gi|261439503_RF3: FLELLR, LQYELELLSVAAPPP, YFDLEVGK

>gi|261440496_RF2 [UNIQUE]
|--- gi|261440496_RF2: ELQESIEMLK, QGAQLASAVLAK, TMDQVIER

>gi|261443985_RF1
|--- gi|261443985_RF1: DDTPYSSREP, KVEYAAF, KYSMIQLGDFR

>gi|261447001_RF3
|--- gi|261447001_RF3: ETALLQPYVK, KVEYAAF, KYSMIQLGDFR

>gi|261447712_RF1 [UNIQUE]
|--- gi|261447712_RF1: EVTFPILAPDPAQDK, GVFVQPYSK, VTIQTAAGEAK

>gi|261455016_RF1
|--- gi|261455016_RF1: MTIQGGALR, TWSYR, TYPFDPSVESVQVLLK

>gi|261457160_RF1 [UNIQUE]
|--- gi|261457160_RF1: ITQELMEIIAGADSV, TLELQMNR, TLQESVASELASR

>gi|37697300_RF2
|--- gi|37697300_RF2: AGIVLPGDLSPSLGIK, RYEIMEVK, YEIMEVK

>gi|58182813_RF-2
|--- gi|58182813_RF-2: ASXAR, RPSRASXAR, SDGEFLAK
|--- gi|58182813_RF3: ASXAR

>gi|58183657_RF-2 [UNIQUE]
|--- gi|58183657_RF-2: AMMEAVVK, LAILGGAK, VLPGVAALDDA
|--- gi|208406380_RF-3: VLPGVAALDDA
|--- gi|261445885_RF1: VLPGVAALDDA

>gi|58186736_RF1 [UNIQUE]
|--- gi|58186736_RF1: AVAAPRMLFGGGGASK, GAEAVSDAISLAMR, MLFGGGGASK

>gi|58187023_RF-1 [UNIQUE]
|--- gi|58187023_RF-1: ELSEFEGSLADFDAR, GVSVVGVR, GYDGPIR

>gi|58188493_RF-2 [UNIQUE]
|--- gi|58188493_RF-2: ELLEAAAK, LQDTFGVGDL, LVLADLK

>gi|115600661_RF-3 [UNIQUE]
|--- gi|115600661_RF-3: ILTCEDAIK, YIMTHPTAK
|--- gi|58189135_RF-2: ILTCEDAIK, YIMTHPTAK

>gi|208401444_RF1 [UNIQUE]
|--- gi|208401444_RF1: FADENFQLK, IEMTLR

>gi|208401460_RF1 [UNIQUE]
|--- gi|208401460_RF1: SSGQVFDDIMESAEAYYFR, VGSGSVLPGVEEAVK

>gi|208403215_RF3 [UNIQUE]
|--- gi|208403215_RF3: LFEIDPEAEAEAK, NVTLTLER

>gi|208403303_RF1
|--- gi|208403303_RF1: AVPDLAEAVK, LAFDAPALK

>gi|208404150_RF2
|--- gi|208404150_RF2: ETLPDGADVVAFQCR, MVAMER

>gi|208405580_RF-2 [UNIQUE]
|--- gi|208405580_RF-2: LVGLVRGGER, VVLGRQGR
|--- gi|208412524_RF-2: LVGLVRGGER, VVLGRQGR
|--- gi|208407130_RF1: VVLGRQGR
|--- gi|208620829_RF-2: VVLGRQGR

>gi|208405580_RF2
|--- gi|208405580_RF2: GVAAGR, IAHPSCSSNNAR
|--- gi|208412524_RF1: GVAAGR

>gi|208407130_RF-2
|--- gi|208407130_RF-2: GGLHPPAQGGADARR, GVAAGR

>gi|208411055_RF2 [UNIQUE]
|--- gi|208411055_RF2: VLSLDNMGLYSGK, VLTRIEDLR

>gi|208411314_RF3
|--- gi|208411314_RF3: AAAEAKAAA, GAPVAVPAPAEK

>gi|208411579_RF1 [UNIQUE]
|--- gi|208411579_RF1: LSGNMPSIK, VTTELTEIVAGAEAV

>gi|208413842_RF2 [UNIQUE]
|--- gi|208413842_RF2: DLVEVLAAGK, LLGSLEGK

>gi|208414551_RF-2 [UNIQUE]
|--- gi|208414551_RF-2: ALHDEL, EVEALMADPAFK
|--- gi|208414552_RF1: EVEALMADPAFK

>gi|208416283_RF-2 [UNIQUE]
|--- gi|208416283_RF-2: LPAGRLELLR, VFLHVGILR

>gi|208416283_RF3 [UNIQUE]
|--- gi|208416283_RF3: QPYWLCLECGA, SSTSRR

>gi|208416599_RF2 [UNIQUE]
|--- gi|208416599_RF2: AFAAQAVK, RTASAMER

>gi|208419309_RF2 [UNIQUE]
|--- gi|208419309_RF2: FGTEEEALAAIDELTETDLDGR, GIGIVR

>gi|208421348_RF2 [UNIQUE]
|--- gi|208421348_RF2: GITLQR, IGAGQVEQLIEQAEDELK

>gi|208620829_RF2
|--- gi|208620829_RF2: GVAAGR, RLVQAPTVGPR

>gi|208629228_RF2 [UNIQUE]
|--- gi|208629228_RF2: MVEELESS, VDVVPSHTAQ

>gi|208639276_RF1 [UNIQUE]
|--- gi|208639276_RF1: DLGLV, LHLGRDLGLV

>gi|208649263_RF-2 [UNIQUE]
|--- gi|208649263_RF-2: APSAK, EVSAAMTTGAGAR
|--- gi|208419246_RF2: APSAK

>gi|208650325_RF3 [UNIQUE]
|--- gi|208650325_RF3: MAFLDLDGLVQK, VQPNLSKPVR

>gi|208651028_RF2 [UNIQUE]
|--- gi|208651028_RF2: KGDNAEMGIIELV, KTADHMITLAK

>gi|208651886_RF3 [UNIQUE]
|--- gi|208651886_RF3: LLTDLIETL, LVKVPVSALAER

>gi|208653511_RF1 [UNIQUE]
|--- gi|208653511_RF1: ALGAQTG, ARALGAQTG

>gi|261421895_RF3 [UNIQUE]
|--- gi|261421895_RF3: DGAALAGVELPF, QDYTK

>gi|261424790_RF3 [UNIQUE]
|--- gi|261424790_RF3: EISALEEEANLPIEEVIR, GDRPTTMER

>gi|261426671_RF2 [UNIQUE]
|--- gi|261426671_RF2: EDPMIFAELEQE, VILLGDEDYEEEPVCEALVR

>gi|261432075_RF1 [UNIQUE]
|--- gi|261432075_RF1: FVQYPFDK, YIFNDLDDMVAFLGTDALEK

>gi|261436867_RF1 [UNIQUE]
|--- gi|261436867_RF1: GIEFEEGGPRLISGIIK, NLLELGDFEDEVR

>gi|261439382_RF3 [UNIQUE]
|--- gi|261439382_RF3: LAQLLSE, TVPNVFVK

>gi|261439689_RF2 [UNIQUE]
|--- gi|261439689_RF2: ELAAVQVDAADVALIVQELELESSMAER, LTDYVEQR

>gi|261440043_RF-1 [UNIQUE]
|--- gi|261440043_RF-1: EVDATFK, GLTLLEAAALIK

>gi|261444019_RF1
|--- gi|261444019_RF1: ILNDDTIEQLCK, WLMEEPDL

>gi|261446722_RF3 [UNIQUE]
|--- gi|261446722_RF3: AEGEDMYASIDELADTLTR, VSMDVVK

>gi|261447398_RF3 [UNIQUE]
|--- gi|261447398_RF3: DVELVMSQAGVSR, SPASDTYIIFGEAK

>gi|261457504_RF1 [UNIQUE]
|--- gi|261457504_RF1: LKDIDGVSQVETQEITFEAL, VAFSNVAR

>gi|58182046_RF-3 [UNIQUE]
|--- gi|58182046_RF-3: LTTDYDALDVANK, TLVLQREPK

>gi|58182613_RF-3
|--- gi|58182613_RF-3: ALAAK, TAPEGSVILAMLPDTGER

>gi|58182779_RF-1
|--- gi|58182779_RF-1: DGVIESLMEK, VLPGVAALQEA

>gi|58183563_RF-3 [UNIQUE]
|--- gi|58183563_RF-3: GLDAVEEALK, KGLDAVEEALK

>gi|58186001_RF-3 [UNIQUE]
|--- gi|58186001_RF-3: DAPAGPAAAPQSR, VVDGMDVLLAIEK

>gi|58186293_RF-2 [UNIQUE]
|--- gi|58186293_RF-2: ARGCSSASALCLR, STCPR

>gi|58186701_RF-2 [UNIQUE]
|--- gi|58186701_RF-2: AIEVTGPGGDFVEGAPR, SLAEGEALEFK

>gi|58188014_RF-1 [UNIQUE]
|--- gi|58188014_RF-1: AQQEAEAAAAEAGAELEAILLR, IPSLFLS

>gi|58188014_RF-2 [UNIQUE]
|--- gi|58188014_RF-2: GLSASGGR, GLSASGGRTTR

>gi|58188234_RF-3
|--- gi|58188234_RF-3: LVSNAPYK, QVGEDELFLGK

>gi|208401324_RF-1 [UNIQUE]
|--- gi|208401324_RF-1: GSLLVQQQR

>gi|208403215_RF-2 [UNIQUE]
|--- gi|208403215_RF-2: RPRRPPHPPPR

>gi|208403764_RF-1 [UNIQUE]
|--- gi|208403764_RF-1: TPPSSASPPSPAAAAR

>gi|208404205_RF-1 [UNIQUE]
|--- gi|208404205_RF-1: IVHAAR

>gi|208404205_RF-3 [UNIQUE]
|--- gi|208404205_RF-3: LQEGLLLAR
|--- gi|261429940_RF-3: LQEGLLLAR
|--- gi|58182813_RF1: LQEGLLLAR

>gi|208404205_RF2 [UNIQUE]
|--- gi|208404205_RF2: AHTSPAAPSRAPTQPSASK

>gi|208405580_RF-3 [UNIQUE]
|--- gi|208405580_RF-3: ETSLRK
|--- gi|208412524_RF-3: ETSLRK
|--- gi|208620829_RF-3: ETSLRK

>gi|208406753_RF2 [UNIQUE]
|--- gi|208406753_RF2: VVTESNSRR

>gi|208407235_RF-1 [UNIQUE]
|--- gi|208407235_RF-1: VLPRR

>gi|208407235_RF1 [UNIQUE]
|--- gi|208407235_RF1: SGSFIENFFGN
|--- gi|208418655_RF3: SGSFIENFFGN

>gi|208407235_RF3 [UNIQUE]
|--- gi|208407235_RF3: LLHRQHC
|--- gi|208418655_RF2: LLHRQHC

>gi|208407877_RF3 [UNIQUE]
|--- gi|208407877_RF3: YYGGNQIIDQVENLCR

>gi|208411314_RF-3 [UNIQUE]
|--- gi|208411314_RF-3: SATAAGLMLSVK

>gi|208412524_RF-1 [UNIQUE]
|--- gi|208412524_RF-1: RPSTAQGEGR

>gi|208413370_RF2 [UNIQUE]
|--- gi|208413370_RF2: GGDIQELIDIMDAK
|--- gi|58185881_RF-2: GGDIQELIDIMDAK

>gi|208414110_RF2 [UNIQUE]
|--- gi|208414110_RF2: LSDDDIANVAAYVIK

>gi|208414365_RF2 [UNIQUE]
|--- gi|208414365_RF2: VQTEEERELAELEASMAM

>gi|208416283_RF-1 [UNIQUE]
|--- gi|208416283_RF-1: APPAR

>gi|208416599_RF-1 [UNIQUE]
|--- gi|208416599_RF-1: QNEERELEQHR

>gi|208417815_RF2 [UNIQUE]
|--- gi|208417815_RF2: LAEAFPDELGADDAVEIK

>gi|208418655_RF-2 [UNIQUE]
|--- gi|208418655_RF-2: YLGGASK

>gi|208419246_RF1 [UNIQUE]
|--- gi|208419246_RF1: LVAQR
|--- gi|208649263_RF-1: LVAQR

>gi|208420078_RF1 [UNIQUE]
|--- gi|208420078_RF1: GSVHSFWML

>gi|208420952_RF-3 [UNIQUE]
|--- gi|208420952_RF-3: GLRDLGGGGER

>gi|208421585_RF-2 [UNIQUE]
|--- gi|208421585_RF-2: AMGVTGPGGSVVQGAPR

>gi|208421585_RF3 [UNIQUE]
|--- gi|208421585_RF3: RGGEGEVER

>gi|208425699_RF3 [UNIQUE]
|--- gi|208425699_RF3: SLMEEEEVEFK

>gi|208426995_RF-3 [UNIQUE]
|--- gi|208426995_RF-3: LCARELEAHR

>gi|208626887_RF2 [UNIQUE]
|--- gi|208626887_RF2: EGGGGEGGGGEGGGGEGGG

>gi|208629228_RF-3 [UNIQUE]
|--- gi|208629228_RF-3: AELLLGQR

>gi|208629228_RF1 [UNIQUE]
|--- gi|208629228_RF1: HQGGGAAAAHR

>gi|208629228_RF3 [UNIQUE]
|--- gi|208629228_RF3: VGSTSSRR

>gi|208630256_RF-1 [UNIQUE]
|--- gi|208630256_RF-1: VAAEVEAATAWLSEAEAK
|--- gi|208639276_RF-1: VAAEVEAATAWLSEAEAK
|--- gi|208641038_RF-2: VAAEVEAATAWLSEAEAK

>gi|208647101_RF2 [UNIQUE]
|--- gi|208647101_RF2: VAELEAQLSELDEQLK

>gi|208649263_RF-3 [UNIQUE]
|--- gi|208649263_RF-3: GACRPER

>gi|208649890_RF1 [UNIQUE]
|--- gi|208649890_RF1: VQQLIDAIEANM

>gi|208650325_RF1 [UNIQUE]
|--- gi|208650325_RF1: WSGLPTGLASSPPAP

>gi|208651140_RF-1 [UNIQUE]
|--- gi|208651140_RF-1: HGRVD

>gi|208651140_RF2 [UNIQUE]
|--- gi|208651140_RF2: FFTDPSFDFQK
|--- gi|208653819_RF2: FFTDPSFDFQK

>gi|208651886_RF-1 [UNIQUE]
|--- gi|208651886_RF-1: RASALR

>gi|208651886_RF-2 [UNIQUE]
|--- gi|208651886_RF-2: LLHGRLLR

>gi|208653511_RF-2 [UNIQUE]
|--- gi|208653511_RF-2: FFFFFFLS

>gi|208653819_RF-1 [UNIQUE]
|--- gi|208653819_RF-1: APPPPR

>gi|208654512_RF-2 [UNIQUE]
|--- gi|208654512_RF-2: VGEVTR

>gi|208654512_RF1 [UNIQUE]
|--- gi|208654512_RF1: FADALEAEYVQR

>gi|208654512_RF3 [UNIQUE]
|--- gi|208654512_RF3: MGGVGR

>gi|208655316_RF-2 [UNIQUE]
|--- gi|208655316_RF-2: AAASRSITESGA

>gi|261426023_RF-1 [UNIQUE]
|--- gi|261426023_RF-1: YLPSLGAR

>gi|261426023_RF3 [UNIQUE]
|--- gi|261426023_RF3: GTGVDPLSELVAGVR

>gi|261427876_RF1 [UNIQUE]
|--- gi|261427876_RF1: GLTVPAMVALAK
|--- gi|58182831_RF-2: GLTVPAMVALAK

>gi|261428978_RF2 [UNIQUE]
|--- gi|261428978_RF2: SLAEGEPLEFK

>gi|261429940_RF-2 [UNIQUE]
|--- gi|261429940_RF-2: GPTWGR

>gi|261432075_RF-2 [UNIQUE]
|--- gi|261432075_RF-2: IDPGV

>gi|261437451_RF1 [UNIQUE]
|--- gi|261437451_RF1: AVIGQIDELVTPAER

>gi|261445550_RF1 [UNIQUE]
|--- gi|261445550_RF1: LVGEVEDLAK

>gi|261447001_RF-3 [UNIQUE]
|--- gi|261447001_RF-3: RAPPDGR

>gi|261447001_RF2 [UNIQUE]
|--- gi|261447001_RF2: ACPVVS

>gi|261456687_RF3 [UNIQUE]
|--- gi|261456687_RF3: ALGAELVLTPAAK

>gi|37697421_RF-3 [UNIQUE]
|--- gi|37697421_RF-3: YSVHSLWML

>gi|58182624_RF-3 [UNIQUE]
|--- gi|58182624_RF-3: TIAECLADEIMNAAK

>gi|58183334_RF-2 [UNIQUE]
|--- gi|58183334_RF-2: VEFLDDPSR

>gi|58185546_RF-3 [UNIQUE]
|--- gi|58185546_RF-3: IAADIDALL

>gi|58186293_RF-3 [UNIQUE]
|--- gi|58186293_RF-3: QHAQVDASRALRPR

>gi|58186293_RF1 [UNIQUE]
|--- gi|58186293_RF1: GRSSCSQGQTGTQGR

>gi|58186293_RF3 [UNIQUE]
|--- gi|58186293_RF3: AGTVAAGAQRAR

>gi|58186722_RF-2 [UNIQUE]
|--- gi|58186722_RF-2: TKTPGPGAQSALR

>gi|58188493_RF-3 [UNIQUE]
|--- gi|58188493_RF-3: APATRCR

>gi|58188493_RF2 [UNIQUE]
|--- gi|58188493_RF2: AFSLLYSSMVM

________________________________________

PepClusters:

01: gi|208419246_RF-3, gi|208649263_RF3
|--- gi|208419246_RF-3: AGDSSGAQAAVK, EFVALAK, ELNALGDK, ESAASSPSQSSP, IFAEGAYAGLK, KPLSK
|--- gi|208649263_RF3: AGDSSGAQAAVK, EFVALAK, EKVFIQQGSR, ELNALGDK, IFAEGAYAGLK, KPLSK, LQSADAATILSEK, VFIQQGSR

02: gi|208408302_RF-3, gi|208420462_RF1
|--- gi|208408302_RF-3: AADIATEVEGK, FFSWEDAK, FIIGGPQGDAGLTGR, KAEILTK, SAAYACR, VILATLK, YAGMK
|--- gi|208420462_RF1: FIIGGPQGDAGLTGR, IGFDSFVDDLSSVDSK, VILATLK

03: gi|208404791_RF-1, gi|208409804_RF2, gi|58182779_RF-1
|--- gi|208404791_RF-1: ELDYLDGAVSEPK, IGVIESLMEK, VLPGVAALQEA
|--- gi|208409804_RF2: CDLNVPLDGK, ELDYLDGAVSEPK, IGVIESLMEK, LSELLGK, NVPEFAEK, SVGDLSEADLK, YLVEK
|--- gi|58182779_RF-1: DGVIESLMEK, VLPGVAALQEA

04: gi|261429940_RF1, gi|58182813_RF-2
|--- gi|261429940_RF1: EFADVLAALK, IQAYTMR, KSFLESSSR, SDGEFLAK, SFLESSSR, SGPDATFGYK, YWSEIEAFDLACK
|--- gi|58182813_RF-2: ASXAR, RPSRASXAR, SDGEFLAK

05: gi|208403390_RF3, gi|208426700_RF1
|--- gi|208403390_RF3: GATPEEVQAAIDGR, MAADVTDLK, RVTGIFGGECK, STFMR, VAPSR, VTGIFGGECK
|--- gi|208426700_RF1: FYGELTEQMIK, GATPEEVQAAIDGR, MAADVTDLK

06: gi|208411314_RF3, gi|208626887_RF3
|--- gi|208411314_RF3: AAAEAKAAA, GAPVAVPAPAEK
|--- gi|208626887_RF3: AAAAAQK, AAANEAAAK, AAELEK, AASDALER, AQAAADAK, GAPVAVPAPAEK

07: gi|261420959_RF2, gi|261441602_RF3, gi|37697421_RF1, gi|37697421_RF3
|--- gi|261420959_RF2: ESTLHLVLR, LIFAGK, MQIFVK, TITLEVEPSDSIDNVK, TLSDYNIQK, TLTGK
|--- gi|261441602_RF3: AHHVVMAAAMK, ESTLHLVLR, LIFAGK, TITLEVEPSDSIDNVK, TLSDYNIQK, TLTGK
|--- gi|37697421_RF1: GTGTPSRTTTSR, TITLEVEPSDSIDNVK, TLSDYNIQK, TLTGK
|--- gi|37697421_RF3: ESTLHLVLR, GGGDAQVCAK, LIFAGK, TITLEVEPSDSIDNVK, TLSDYNIQK, TLTGK

08: gi|208411256_RF1, gi|208424052_RF-2
|--- gi|208411256_RF1: AASANIIPSSTGAAK, AYPVMK, IAMDRESFVLK, LTGMAFR
|--- gi|208424052_RF-2: AASANIIPSSTGAAK, AYPVMK, LASETYAK, LTGMAFR, TTVHAATALQXTVDGSMK

09: gi|208423090_RF2, gi|51532098_RF-3
|--- gi|208423090_RF2: FIPGTLDKLR, NSHASGSFFHR, SLQLVR
|--- gi|51532098_RF-3: EFALY, FIPGTLDKLR, SLQLVR, VPVPGKEFALY, YTIAPSILSADFAR

10: gi|208404640_RF2, gi|37697300_RF2
|--- gi|208404640_RF2: AGIVLPGDLSPSLGIK, RYEIMEIK, TFKLNAER, YEIMEIK
|--- gi|37697300_RF2: AGIVLPGDLSPSLGIK, RYEIMEVK, YEIMEVK

11: gi|208409136_RF3, gi|208614552_RF3
|--- gi|208409136_RF3: AVDSLVPVGR, ELIIGDR, VLAIGDGIAR, VVDGLGDPIDGLGPLTGQLSR
|--- gi|208614552_RF3: AVDSLVPVGR, EAYPGDVFYLHSR, ELIIGDR, VVDGLGDPIDGLGPLTGQLSR

12: gi|208411415_RF2, gi|261455016_RF1
|--- gi|208411415_RF2: GPNTIAIR, MTIQGGALR, TWSYR, TYPFDPTVDSVQVLLK
|--- gi|261455016_RF1: MTIQGGALR, TWSYR, TYPFDPSVESVQVLLK

13: gi|208422120_RF1, gi|58182613_RF-3
|--- gi|208422120_RF1: ALAAK, EGLLTGISXGGTMWAA, IILAEPEDAGLLASGIPTER, LALAIIQDAEER
|--- gi|58182613_RF-3: ALAAK, TAPEGSVILAMLPDTGER

14: gi|208403303_RF1, gi|261433376_RF1
|--- gi|208403303_RF1: AVPDLAEAVK, LAFDAPALK
|--- gi|261433376_RF1: KESVAPGAK, LAFDAPALK, LQGTLTAK, TLEEIEAEILQGQK

15: gi|208420374_RF1, gi|58188234_RF-3, gi|58188245_RF-3
|--- gi|208420374_RF1: AAAPK, QVGEDELFLGK, RFVEMEIK
|--- gi|58188234_RF-3: LVSNAPYK, QVGEDELFLGK
|--- gi|58188245_RF-3: FTAAESAAVK, LPGMYPNAAGK, LVSNAPYK, NAGEMYSK

16: gi|208407819_RF2, gi|208420952_RF-1
|--- gi|208407819_RF2: ARNTPLETAK, VLIDAGADVMQVCENFK, YSDFVEYLESLPGIK
|--- gi|208420952_RF-1: ARNTPLETAK, GACETSGGGGRE, YSDFVEYLESLPGIK

17: gi|208614720_RF3, gi|261444019_RF1
|--- gi|208614720_RF3: ILNDDTIEQLCK, KSAAVR, SFILFPK
|--- gi|261444019_RF1: ILNDDTIEQLCK, WLMEEPDL

18: gi|208404150_RF2, gi|261429738_RF3
|--- gi|208404150_RF2: ETLPDGADVVAFQCR, MVAMER
|--- gi|261429738_RF3: ETLPDGADVVAFQCR, GIEVMK, SVVDVLR

19: gi|261443985_RF1, gi|261447001_RF3
|--- gi|261443985_RF1: DDTPYSSREP, KVEYAAF, KYSMIQLGDFR
|--- gi|261447001_RF3: ETALLQPYVK, KVEYAAF, KYSMIQLGDFR

20: gi|208405580_RF2, gi|208407130_RF-2, gi|208620829_RF2
|--- gi|208405580_RF2: GVAAGR, IAHPSCSSNNAR
|--- gi|208407130_RF-2: GGLHPPAQGGADARR, GVAAGR
|--- gi|208620829_RF2: GVAAGR, RLVQAPTVGPR

________________________________________

SeqClusters:

001: gi|58184969_RF-3
|--- gi|58184969_RF-3: RF-3 01 [9.00e-40] Q2IA86_ISOGA__Q2IA86 SubName: Full=Chloroplast 50S ribosomal protein L12;

002: gi|208401948_RF3, gi|208404833_RF-2, gi|208408275_RF-2, gi|58182927_RF-1
|--- gi|208401948_RF3: RF3 01 [1.00e-107] Q8L878_ISOGA__Q8L878 SubName: Full=Oxygen evolving enhancer 1;
|--- gi|208404833_RF-2: RF-2 01 [1.00e-105] Q8L878_ISOGA__Q8L878 SubName: Full=Oxygen evolving enhancer 1;
|--- gi|208408275_RF-2: RF-2 01 [1.00e-72] Q8L878_ISOGA__Q8L878 SubName: Full=Oxygen evolving enhancer 1;
|--- gi|58182927_RF-1: RF-1 01 [3.00e-91] Q8L878_ISOGA__Q8L878 SubName: Full=Oxygen evolving enhancer 1;

003: gi|208419246_RF-3, gi|208649263_RF3
|--- gi|208419246_RF-3: None
|--- gi|208649263_RF3: None

004: gi|261430814_RF1
|--- gi|261430814_RF1: RF1 01 [8.00e-40] C1MUM2_MICPS__C1MUM2 RecName: Full=Histone H4;

005: gi|261437303_RF2
|--- gi|261437303_RF2: RF2 01 [6.00e-35] Q013K3_OSTTA__Q013K3 RecName: Full=Histone H2B;

006: gi|208408302_RF-3, gi|208409665_RF2, gi|208409665_RF3, gi|208420462_RF1
|--- gi|208408302_RF-3: RF-3 01 [1.00e-102] TPSJGI21815_THAPS__TPSJGI21815 estExt_fgenesh1_pg.C_chr_30499
|--- gi|208409665_RF2: RF2 01 [1.00e-26] B9ZZX8_SKECO__B9ZZX8 RecName: Full=S-adenosylmethionine synthase;          EC=2.5.1.6; Flags: Fragment;
|--- gi|208409665_RF3: RF3 01 [1.00e-23] B9ZZX7_DETCO__B9ZZX7 RecName: Full=S-adenosylmethionine synthase;          EC=2.5.1.6;
|--- gi|208420462_RF1: RF1 01 [1.00e-134] TPSJGI21815_THAPS__TPSJGI21815 estExt_fgenesh1_pg.C_chr_30499

007: gi|208404791_RF-1, gi|208406380_RF-3, gi|208409804_RF2, gi|261445885_RF1, gi|58182779_RF-1, gi|58183657_RF-2
|--- gi|208404791_RF-1: RF-1 01 [1.00e-106] Q5ENR8_ISOGA__Q5ENR8 RecName: Full=Phosphoglycerate kinase;          EC=2.7.2.3;
|--- gi|208406380_RF-3: RF-3 01 [5.00e-55] TPSJGI25116_THAPS__TPSJGI25116 estExt_fgenesh1_pg.C_chr_16a0048
|--- gi|208409804_RF2: RF2 01 [1.00e-126] Q5ENR8_ISOGA__Q5ENR8 RecName: Full=Phosphoglycerate kinase;          EC=2.7.2.3;
|--- gi|261445885_RF1: RF1 01 [2.00e-39] TPSJGI25116_THAPS__TPSJGI25116 estExt_fgenesh1_pg.C_chr_16a0048
|--- gi|58182779_RF-1: RF-1 01 [1.00e-81] Q5ENR8_ISOGA__Q5ENR8 RecName: Full=Phosphoglycerate kinase;          EC=2.7.2.3;
|--- gi|58183657_RF-2: RF-2 01 [3.00e-67] Q5ENR6_PAVLU__Q5ENR6 RecName: Full=Phosphoglycerate kinase;          EC=2.7.2.3;

008: gi|208425973_RF3
|--- gi|208425973_RF3: RF3 01 [1.00e-106] B9Q7N9_TOXGO__B9Q7N9 RecName: Full=Adenosylhomocysteinase;          EC=3.3.1.1;

009: gi|208404205_RF1, gi|208404205_RF2, gi|261429940_RF1, gi|58182813_RF-2, gi|58182813_RF-3
|--- gi|208404205_RF1: None
|--- gi|208404205_RF2: None
|--- gi|261429940_RF1: None
|--- gi|58182813_RF-2: None
|--- gi|58182813_RF-3: None

010: gi|208403390_RF3, gi|208426700_RF1
|--- gi|208403390_RF3: RF3 01 [1.00e-118] Q5ENS1_ISOGA__Q5ENS1 SubName: Full=Chloroplast phosphoribulokinase; Flags: Fragment;
|--- gi|208426700_RF1: RF1 01 [1.00e-113] Q5ENS1_ISOGA__Q5ENS1 SubName: Full=Chloroplast phosphoribulokinase; Flags: Fragment;

011: gi|208406001_RF2, gi|208411415_RF2, gi|208412791_RF-3, gi|261455016_RF1, gi|58181884_RF-3
|--- gi|208406001_RF2: RF2 01 [6.00e-48] TPSJGI24512_THAPS__TPSJGI24512 estExt_fgenesh1_pg.C_chr_120214
|--- gi|208411415_RF2: RF2 01 [1.00e-80] TPSJGI23918_THAPS__TPSJGI23918 estExt_fgenesh1_pg.C_chr_90050
|--- gi|208412791_RF-3: RF-3 01 [6.00e-49] TPSJGI23918_THAPS__TPSJGI23918 estExt_fgenesh1_pg.C_chr_90050
|--- gi|261455016_RF1: RF1 01 [6.00e-83] B7GDC2_PHATR__B7GDC2 SubName: Full=Predicted protein;
|--- gi|58181884_RF-3: RF-3 01 [3.00e-54] TPSJGI23918_THAPS__TPSJGI23918 estExt_fgenesh1_pg.C_chr_90050

012: gi|208411314_RF3, gi|208626887_RF3
|--- gi|208411314_RF3: None
|--- gi|208626887_RF3: None

013: gi|208412793_RF1, gi|208420078_RF-1, gi|261420959_RF2, gi|261441602_RF3, gi|37697421_RF1, gi|37697421_RF2, gi|37697421_RF3, gi|58184644_RF-3
|--- gi|208412793_RF1: RF1 01 [1.00e-135] D0NTZ3_PHYIN__D0NTZ3 SubName: Full=Ubiquitin family protein, putative;
|--- gi|208420078_RF-1: RF-1 01 [4.00e-29] D0NC98_PHYIN__D0NC98 SubName: Full=Ubiquitin-ribosomal fusion protein, putative;
|--- gi|261420959_RF2: RF2 01 [3.00e-36] D0NXH1_PHYIN__D0NXH1 SubName: Full=Ubiquitin, putative;
|--- gi|261441602_RF3: RF3 01 [9.00e-75] C1N647_MICPS__C1N647 SubName: Full=Predicted protein;
|--- gi|37697421_RF1: RF1 01 [2.00e-37] D0NXH1_PHYIN__D0NXH1 SubName: Full=Ubiquitin, putative;
|--- gi|37697421_RF2: RF2 01 [1.00e-32] Q00Y36_OSTTA__Q00Y36 SubName: Full=Polyubiquitin (ISS);
|--- gi|37697421_RF3: RF3 01 [5.00e-40] Q5CRJ4_CRYPV__Q5CRJ4 SubName: Full=Polyubiquitin with 3 Ub domains; Flags: Fragment;
|--- gi|58184644_RF-3: RF-3 01 [7.00e-32] Q5CRJ4_CRYPV__Q5CRJ4 SubName: Full=Polyubiquitin with 3 Ub domains; Flags: Fragment;

014: gi|261423099_RF1, gi|58186736_RF1
|--- gi|261423099_RF1: RF1 01 [7.00e-06] D8LKH7_ECTSI__D8LKH7 SubName: Full=Putative uncharacterized protein;
|--- gi|58186736_RF1: RF1 01 [3.00e-13] D8LKH7_ECTSI__D8LKH7 SubName: Full=Putative uncharacterized protein;

015: gi|261452079_RF2
|--- gi|261452079_RF2: RF2 01 [1.00e-130] Q5ENS8_ISOGA__Q5ENS8 RecName: Full=Ferredoxin--NADP reductase;          EC=1.18.1.2; Flags: Fragment;

016: gi|208405580_RF3, gi|208407130_RF-3, gi|208412524_RF2, gi|208620829_RF3
|--- gi|208405580_RF3: None
|--- gi|208407130_RF-3: None
|--- gi|208412524_RF2: None
|--- gi|208620829_RF3: None

017: gi|208411587_RF1, gi|208417731_RF1
|--- gi|208411587_RF1: RF1 01 [5.00e-62] EFTS_RHDSA__A6MVX0 RecName: Full=Elongation factor Ts, chloroplastic;          Short=EF-Ts;
|--- gi|208417731_RF1: RF1 01 [1.00e-50] EFTS_RHDSA__A6MVX0 RecName: Full=Elongation factor Ts, chloroplastic;          Short=EF-Ts;

018: gi|208411256_RF1, gi|208423550_RF2, gi|208424052_RF-2
|--- gi|208411256_RF1: RF1 01 [1.00e-139] Q2IA55_KARMI__Q2IA55 SubName: Full=Chloroplast glyceraldehyde-3-phosphate dehydrogenase; Flags: Fragment;
|--- gi|208423550_RF2: RF2 01 [1.00e-121] Q2IA54_KARMI__Q2IA54 SubName: Full=Chloroplast glyceraldehyde-3-phosphate dehydrogenase;
|--- gi|208424052_RF-2: RF-2 01 [1.00e-83] Q2IA55_KARMI__Q2IA55 SubName: Full=Chloroplast glyceraldehyde-3-phosphate dehydrogenase; Flags: Fragment;

019: gi|208627603_RF-3
|--- gi|208627603_RF-3: RF-3 01 [3.00e-11] A4RUH8_OSTLU__A4RUH8 SubName: Full=F-ATPase family transporter: protons (Vacuolar);

020: gi|261421778_RF3
|--- gi|261421778_RF3: RF3 01 [2.00e-15] TPSBD1863_THAPS__TPSBD1863 estExt_fgenesh1_pg.C_bd_20x50032

021: gi|208423090_RF2, gi|261454350_RF1, gi|51532098_RF-3
|--- gi|208423090_RF2: RF2 01 [8.00e-86] D8LBH8_ECTSI__D8LBH8 SubName: Full=Ribulose-phosphate 3-epimerase;          EC=5.1.3.1;
|--- gi|261454350_RF1: RF1 01 [4.00e-93] D8LBH8_ECTSI__D8LBH8 SubName: Full=Ribulose-phosphate 3-epimerase;          EC=5.1.3.1;
|--- gi|51532098_RF-3: RF-3 01 [2.00e-93] D8LBH8_ECTSI__D8LBH8 SubName: Full=Ribulose-phosphate 3-epimerase;          EC=5.1.3.1;

022: gi|208401585_RF2
|--- gi|208401585_RF2: RF2 01 [3.00e-81] D0P2Z9_PHYIN__D0P2Z9 SubName: Full=Adenylate kinase, putative;

023: gi|208403128_RF-1, gi|208404640_RF2, gi|208406130_RF1, gi|208411032_RF1, gi|208412248_RF3, gi|208413169_RF3, gi|208415654_RF1, gi|208418611_RF3, gi|208420374_RF1, gi|208421529_RF3, gi|242201770_RF2, gi|261421895_RF3, gi|37697300_RF2, gi|58188234_RF-3, gi|58188245_RF-3
|--- gi|208403128_RF-1: RF-1 01 [6.00e-28] Q2IA78_ISOGA__Q2IA78 SubName: Full=Chloroplast light harvesting protein isoform 1;
|--- gi|208404640_RF2: RF2 01 [7.00e-87] Q2IA76_ISOGA__Q2IA76 SubName: Full=Chloroplast light harvesting protein isoform 3;
|--- gi|208406130_RF1: RF1 01 [5.00e-87] Q2IA76_ISOGA__Q2IA76 SubName: Full=Chloroplast light harvesting protein isoform 3;
|--- gi|208411032_RF1: RF1 01 [3.00e-85] Q2IA76_ISOGA__Q2IA76 SubName: Full=Chloroplast light harvesting protein isoform 3;
|--- gi|208412248_RF3: RF3 01 [3.00e-85] Q2IA76_ISOGA__Q2IA76 SubName: Full=Chloroplast light harvesting protein isoform 3;
|--- gi|208413169_RF3: RF3 01 [3.00e-85] Q2IA76_ISOGA__Q2IA76 SubName: Full=Chloroplast light harvesting protein isoform 3;
|--- gi|208415654_RF1: RF1 01 [5.00e-87] Q2IA76_ISOGA__Q2IA76 SubName: Full=Chloroplast light harvesting protein isoform 3;
|--- gi|208418611_RF3: RF3 01 [2.00e-75] Q2IA76_ISOGA__Q2IA76 SubName: Full=Chloroplast light harvesting protein isoform 3;
|--- gi|208420374_RF1: RF1 01 [2.00e-51] Q2IA78_ISOGA__Q2IA78 SubName: Full=Chloroplast light harvesting protein isoform 1;
|--- gi|208421529_RF3: RF3 01 [2.00e-51] Q2IA78_ISOGA__Q2IA78 SubName: Full=Chloroplast light harvesting protein isoform 1;
|--- gi|242201770_RF2: RF2 01 [2.00e-86] Q2IA76_ISOGA__Q2IA76 SubName: Full=Chloroplast light harvesting protein isoform 3;
|--- gi|261421895_RF3: RF3 01 [5.00e-30] D7FPU8_ECTSI__D7FPU8 SubName: Full=Light harvesting complex protein;
|--- gi|37697300_RF2: RF2 01 [4.00e-45] Q2IA76_ISOGA__Q2IA76 SubName: Full=Chloroplast light harvesting protein isoform 3;
|--- gi|58188234_RF-3: RF-3 01 [2.00e-20] Q2IA78_ISOGA__Q2IA78 SubName: Full=Chloroplast light harvesting protein isoform 1;
|--- gi|58188245_RF-3: RF-3 01 [1.00e-50] Q5ENP2_ISOGA__Q5ENP2 SubName: Full=Chloroplast photosystem II 12 kDa extrinsic protein; Flags: Fragment;

024: gi|208409136_RF3, gi|208409860_RF1, gi|208614552_RF3
|--- gi|208409136_RF3: RF3 01 [2.00e-71] Q0P3H4_OSTTA__Q0P3H4 RecName: Full=ATP synthase subunit alpha;
|--- gi|208409860_RF1: RF1 01 [1.00e-118] VATB1_ACEAT__Q38681 RecName: Full=V-type proton ATPase subunit B 1;          Short=V-ATPase subunit B 1; AltName: Full=Vacuolar proton pump subunit B 1;
|--- gi|208614552_RF3: RF3 01 [8.00e-98] Q0P3H4_OSTTA__Q0P3H4 RecName: Full=ATP synthase subunit alpha;

025: gi|208416283_RF2
|--- gi|208416283_RF2: None

026: gi|208420615_RF-1
|--- gi|208420615_RF-1: RF-1 01 [6.00e-15] TPSJGI2343_THAPS__TPSJGI2343 fgenesh1_pg.C_chr_2000298

027: gi|208410348_RF1, gi|208422120_RF1, gi|261456687_RF3, gi|58182613_RF-3
|--- gi|208410348_RF1: RF1 01 [1.00e-129] Q2IA80_ISOGA__Q2IA80 SubName: Full=Chloroplast O-acetyl-serine lyase; Flags: Fragment;
|--- gi|208422120_RF1: RF1 01 [1.00e-128] Q2IA80_ISOGA__Q2IA80 SubName: Full=Chloroplast O-acetyl-serine lyase; Flags: Fragment;
|--- gi|261456687_RF3: RF3 01 [3.00e-91] Q2IA79_ISOGA__Q2IA79 SubName: Full=Chloroplast O-acetyl-serine lyase; Flags: Fragment;
|--- gi|58182613_RF-3: RF-3 01 [8.00e-58] Q2IA80_ISOGA__Q2IA80 SubName: Full=Chloroplast O-acetyl-serine lyase; Flags: Fragment;

028: gi|208426995_RF1
|--- gi|208426995_RF1: None

029: gi|208655316_RF1
|--- gi|208655316_RF1: None

030: gi|208403303_RF1, gi|261433376_RF1, gi|261436867_RF1, gi|261447951_RF3
|--- gi|208403303_RF1: RF1 01 [2.00e-63] D0N0G8_PHYIN__D0N0G8 SubName: Full=Glycerol-3-phosphate dehydrogenase;
|--- gi|261433376_RF1: RF1 01 [2.00e-60] D0N0G8_PHYIN__D0N0G8 SubName: Full=Glycerol-3-phosphate dehydrogenase;
|--- gi|261436867_RF1: RF1 01 [5.00e-43] D0N0G8_PHYIN__D0N0G8 SubName: Full=Glycerol-3-phosphate dehydrogenase;
|--- gi|261447951_RF3: RF3 01 [1.00e-26] D0N0G8_PHYIN__D0N0G8 SubName: Full=Glycerol-3-phosphate dehydrogenase;

031: gi|261436250_RF3
|--- gi|261436250_RF3: RF3 01 [6.00e-24] Q2IA87_ISOGA__Q2IA87 SubName: Full=Chloroplast 50S ribosomal protein L9;

032: gi|261451935_RF1
|--- gi|261451935_RF1: RF1 01 [2.00e-41] A8J9T0_CHLRE__A8J9T0 RecName: Full=40S ribosomal protein S12;

033: gi|58186293_RF-1
|--- gi|58186293_RF-1: None

034: gi|115599094_RF-3
|--- gi|115599094_RF-3: RF-3 01 [3.00e-22] A4S8E0_OSTLU__A4S8E0 SubName: Full=Ribosomal protein S21, component of cytosolic 80S ribosome and 40S small subunit;

035: gi|115599928_RF-1, gi|208654488_RF1
|--- gi|115599928_RF-1: RF-1 01 [3.00e-53] TPSJGI24887_THAPS__TPSJGI24887 estExt_fgenesh1_pg.C_chr_140244
|--- gi|208654488_RF1: RF1 01 [6.00e-53] TPSJGI24887_THAPS__TPSJGI24887 estExt_fgenesh1_pg.C_chr_140244

036: gi|116109262_RF-1
|--- gi|116109262_RF-1: None

037: gi|208406753_RF3
|--- gi|208406753_RF3: None

038: gi|208407026_RF-2, gi|261422784_RF1, gi|51533529_RF2
|--- gi|208407026_RF-2: RF-2 01 [7.00e-42] C1MTL8_MICPS__C1MTL8 RecName: Full=Ribosomal protein;
|--- gi|261422784_RF1: RF1 01 [5.00e-52] RK1_ODOSI__P49544 RecName: Full=50S ribosomal protein L1, chloroplastic;
|--- gi|51533529_RF2: RF2 01 [1.00e-47] Q2IA22_PAVLU__Q2IA22 RecName: Full=Ribosomal protein; Flags: Fragment;

039: gi|208407235_RF-3, gi|208418655_RF-3
|--- gi|208407235_RF-3: None
|--- gi|208418655_RF-3: None

040: gi|208407819_RF2, gi|208420952_RF-1
|--- gi|208407819_RF2: RF2 01 [6.00e-08] C1MPY8_MICPS__C1MPY8 SubName: Full=Predicted protein;
|--- gi|208420952_RF-1: None

041: gi|208408373_RF-2, gi|261443622_RF1
|--- gi|208408373_RF-2: RF-2 01 [2.00e-05] D8LLR3_ECTSI__D8LLR3 SubName: Full=Putative uncharacterized protein;
|--- gi|261443622_RF1: RF1 01 [2.00e-05] D8LLR3_ECTSI__D8LLR3 SubName: Full=Putative uncharacterized protein;

042: gi|208416317_RF2
|--- gi|208416317_RF2: RF2 01 [2.00e-39] Q01FA5_OSTTA__Q01FA5 RecName: Full=Histone H2A;

043: gi|208416599_RF1
|--- gi|208416599_RF1: None

044: gi|208416599_RF3
|--- gi|208416599_RF3: None

045: gi|208424787_RF2
|--- gi|208424787_RF2: None

046: gi|208614720_RF3, gi|261444019_RF1
|--- gi|208614720_RF3: RF3 01 [4.00e-85] Q9AR87_ODOSI__Q9AR87 RecName: Full=Delta-aminolevulinic acid dehydratase;          EC=4.2.1.24;
|--- gi|261444019_RF1: RF1 01 [1.00e-106] Q9AR87_ODOSI__Q9AR87 RecName: Full=Delta-aminolevulinic acid dehydratase;          EC=4.2.1.24;

047: gi|208615626_RF3
|--- gi|208615626_RF3: RF3 01 [4.00e-91] B7FUT7_PHATR__B7FUT7 SubName: Full=Predicted protein;

048: gi|208630256_RF-3, gi|208639276_RF-3
|--- gi|208630256_RF-3: None
|--- gi|208639276_RF-3: None

049: gi|208649719_RF1
|--- gi|208649719_RF1: RF1 01 [3.00e-23] A8IDN1_CHLRE__A8IDN1 SubName: Full=Chaperonin 10;

050: gi|208651291_RF1
|--- gi|208651291_RF1: RF1 01 [3.00e-06] Q9TLU0_CYACA__Q9TLU0 SubName: Full=Putative uncharacterized protein rpl29;

051: gi|208653511_RF2
|--- gi|208653511_RF2: None

052: gi|208653511_RF3
|--- gi|208653511_RF3: None

053: gi|261426707_RF3, gi|37697458_RF3
|--- gi|261426707_RF3: RF3 01 [1.00e-37] TPSJGI32845_THAPS__TPSJGI32845 e_gw1.3.574.1
|--- gi|37697458_RF3: RF3 01 [7.00e-07] TPSJGI32845_THAPS__TPSJGI32845 e_gw1.3.574.1

054: gi|208404150_RF2, gi|261429738_RF3
|--- gi|208404150_RF2: RF2 01 [7.00e-79] Q2IA92_ISOGA__Q2IA92 SubName: Full=Chloroplast ATP sulfurylase; Flags: Fragment;
|--- gi|261429738_RF3: RF3 01 [4.00e-91] TPSJGI1326_THAPS__TPSJGI1326 fgenesh1_pg.C_chr_1000460

055: gi|208401460_RF1, gi|261439503_RF3
|--- gi|208401460_RF1: RF1 01 [2.00e-29] D7FP62_ECTSI__D7FP62 SubName: Full=Putative FKBP-type peptidyl-prolyl cis-trans isomerase 2;
|--- gi|261439503_RF3: RF3 01 [7.00e-16] D7FQE6_ECTSI__D7FQE6 SubName: Full=FK506-binding protein 1;

056: gi|261440496_RF2
|--- gi|261440496_RF2: None

057: gi|261443985_RF1, gi|261447001_RF3
|--- gi|261443985_RF1: None
|--- gi|261447001_RF3: None

058: gi|261447712_RF1
|--- gi|261447712_RF1: RF1 01 [1.00e-143] CYF_EMIHU__Q4G3D7 RecName: Full=Apocytochrome f; Flags: Precursor;

059: gi|208411579_RF1, gi|261457160_RF1
|--- gi|208411579_RF1: RF1 01 [1.00e-45] B9Q4V7_TOXGO__B9Q4V7 RecName: Full=ATP synthase gamma chain;
|--- gi|261457160_RF1: RF1 01 [4.00e-17] Q2IA11_PAVLU__Q2IA11 RecName: Full=ATP synthase gamma chain;

060: gi|58187023_RF-1
|--- gi|58187023_RF-1: RF-1 01 [6.00e-13] D8LJF6_ECTSI__D8LJF6 SubName: Full=Putative uncharacterized protein;

061: gi|58188493_RF-2
|--- gi|58188493_RF-2: None

062: gi|115600661_RF-3, gi|58189135_RF-2
|--- gi|115600661_RF-3: RF-3 01 [1.00e-12] Q5ENV5_ISOGA__Q5ENV5 RecName: Full=Acyl carrier protein; Flags: Fragment;
|--- gi|58189135_RF-2: RF-2 01 [2.00e-24] Q5ENV5_ISOGA__Q5ENV5 RecName: Full=Acyl carrier protein; Flags: Fragment;

063: gi|208401444_RF1
|--- gi|208401444_RF1: RF1 01 [1.00e-71] C1N203_MICPS__C1N203 RecName: Full=Peptidyl-prolyl cis-trans isomerase;          EC=5.2.1.8;

064: gi|208403215_RF3
|--- gi|208403215_RF3: None

065: gi|208405580_RF-2, gi|208407130_RF1, gi|208412524_RF-2, gi|208620829_RF-2
|--- gi|208405580_RF-2: None
|--- gi|208407130_RF1: None
|--- gi|208412524_RF-2: None
|--- gi|208620829_RF-2: None

066: gi|208405580_RF2, gi|208407130_RF-2, gi|208412524_RF1, gi|208620829_RF2
|--- gi|208405580_RF2: None
|--- gi|208407130_RF-2: None
|--- gi|208412524_RF1: None
|--- gi|208620829_RF2: None

067: gi|208411055_RF2
|--- gi|208411055_RF2: None

068: gi|208413842_RF2
|--- gi|208413842_RF2: RF2 01 [3.00e-06] TPSJGI20069_THAPS__TPSJGI20069 gw1.2.803.1

069: gi|208414551_RF-2, gi|208414552_RF1
|--- gi|208414551_RF-2: RF-2 01 [8.00e-10] Q2IA30_KARMI__Q2IA30 SubName: Full=Chloroplast light harvesting protein isoform 10;
|--- gi|208414552_RF1: RF1 01 [4.00e-09] Q2IA30_KARMI__Q2IA30 SubName: Full=Chloroplast light harvesting protein isoform 10;

070: gi|208416283_RF-2
|--- gi|208416283_RF-2: None

071: gi|208416283_RF3
|--- gi|208416283_RF3: None

072: gi|208416599_RF2
|--- gi|208416599_RF2: None

073: gi|208419309_RF2
|--- gi|208419309_RF2: RF2 01 [9.00e-17] B7GER2_PHATR__B7GER2 SubName: Full=Predicted protein;

074: gi|208421348_RF2
|--- gi|208421348_RF2: RF2 01 [4.00e-09] C1N7U2_MICPS__C1N7U2 SubName: Full=Predicted protein;

075: gi|208629228_RF2
|--- gi|208629228_RF2: None

076: gi|208639276_RF1
|--- gi|208639276_RF1: None

077: gi|208419246_RF2, gi|208649263_RF-2
|--- gi|208419246_RF2: None
|--- gi|208649263_RF-2: None

078: gi|208650325_RF3
|--- gi|208650325_RF3: None

079: gi|208651028_RF2
|--- gi|208651028_RF2: RF2 01 [8.00e-60] Q2IA85_ISOGA__Q2IA85 SubName: Full=Chloroplast 50S ribosomal protein L17; Flags: Fragment;

080: gi|208651886_RF3
|--- gi|208651886_RF3: None

081: gi|208653511_RF1
|--- gi|208653511_RF1: None

082: gi|261424790_RF3
|--- gi|261424790_RF3: None

083: gi|261426671_RF2
|--- gi|261426671_RF2: RF2 01 [3.00e-10] D8LIM3_ECTSI__D8LIM3 SubName: Full=Putative uncharacterized protein;

084: gi|261432075_RF1
|--- gi|261432075_RF1: None

085: gi|261439382_RF3
|--- gi|261439382_RF3: RF3 01 [8.00e-28] TPSJGI26991_THAPS__TPSJGI26991 estExt_Genewise1.C_chr_20178

086: gi|261439689_RF2
|--- gi|261439689_RF2: None

087: gi|261440043_RF-1
|--- gi|261440043_RF-1: None

088: gi|261446722_RF3
|--- gi|261446722_RF3: RF3 01 [1.00e-08] D8LG85_ECTSI__D8LG85 SubName: Full=Ribosomal protein rpS22, plastidal;

089: gi|261447398_RF3
|--- gi|261447398_RF3: RF3 01 [5.00e-46] D8UIE7_VOLCA__D8UIE7 SubName: Full=Putative uncharacterized protein;

090: gi|261457504_RF1
|--- gi|261457504_RF1: RF1 01 [2.00e-37] TPSJGI10741_THAPS__TPSJGI10741 fgenesh1_pg.C_chr_17000204

091: gi|58182046_RF-3
|--- gi|58182046_RF-3: RF-3 01 [4.00e-44] C1MRV4_MICPS__C1MRV4 SubName: Full=Predicted protein;

092: gi|208641038_RF-2, gi|58183563_RF-3
|--- gi|208641038_RF-2: RF-2 01 [1.00e-30] D8LNI3_ECTSI__D8LNI3 SubName: Full=Heat shock protein 70;
|--- gi|58183563_RF-3: RF-3 01 [4.00e-47] Q6SL82_PHYNI__Q6SL82 SubName: Full=Heat shock protein 70;

093: gi|58186001_RF-3
|--- gi|58186001_RF-3: RF-3 01 [4.00e-14] C1N7K9_MICPS__C1N7K9 RecName: Full=Peptidyl-prolyl cis-trans isomerase;          EC=5.2.1.8;

094: gi|58186293_RF-2
|--- gi|58186293_RF-2: None

095: gi|208421585_RF-2, gi|208425699_RF3, gi|261428978_RF2, gi|58186701_RF-2
|--- gi|208421585_RF-2: None
|--- gi|208425699_RF3: RF3 01 [3.00e-22] C1N2P4_MICPS__C1N2P4 SubName: Full=Cold-shock DNA binding protein;
|--- gi|261428978_RF2: RF2 01 [6.00e-15] B9QIG3_TOXGO__B9QIG3 SubName: Full=Glycine-rich protein, putative;
|--- gi|58186701_RF-2: RF-2 01 [4.00e-11] B7G7Y1_PHATR__B7G7Y1 SubName: Full=Predicted protein;

096: gi|58188014_RF-1
|--- gi|58188014_RF-1: None

097: gi|58188014_RF-2
|--- gi|58188014_RF-2: None

098: gi|208401324_RF-1
|--- gi|208401324_RF-1: RF-1 01 [2.00e-10] Q23QT9_TETTH__Q23QT9 SubName: Full=Myb-like DNA-binding domain, SHAQKYF class family protein;

099: gi|208403215_RF-2
|--- gi|208403215_RF-2: None

100: gi|208403764_RF-1
|--- gi|208403764_RF-1: None

101: gi|208404205_RF-1, gi|58182813_RF1, gi|58182813_RF3
|--- gi|208404205_RF-1: None
|--- gi|58182813_RF1: None
|--- gi|58182813_RF3: None

102: gi|208404205_RF-3, gi|261429940_RF-3, gi|58182813_RF1, gi|58182813_RF3
|--- gi|208404205_RF-3: None
|--- gi|261429940_RF-3: None
|--- gi|58182813_RF1: None
|--- gi|58182813_RF3: None

103: gi|208405580_RF-3, gi|208412524_RF-3, gi|208620829_RF-3
|--- gi|208405580_RF-3: None
|--- gi|208412524_RF-3: None
|--- gi|208620829_RF-3: None

104: gi|208406753_RF2
|--- gi|208406753_RF2: None

105: gi|208407235_RF-1
|--- gi|208407235_RF-1: None

106: gi|208407235_RF1, gi|208418655_RF3
|--- gi|208407235_RF1: None
|--- gi|208418655_RF3: None

107: gi|208407235_RF3, gi|208418655_RF2
|--- gi|208407235_RF3: None
|--- gi|208418655_RF2: None

108: gi|208407877_RF3
|--- gi|208407877_RF3: RF3 01 [1.00e-123] C1N3S0_MICPS__C1N3S0 RecName: Full=Serine hydroxymethyltransferase;          EC=2.1.2.1;

109: gi|208411314_RF-3
|--- gi|208411314_RF-3: None

110: gi|208412524_RF-1
|--- gi|208412524_RF-1: None

111: gi|208413370_RF2, gi|58185881_RF-2
|--- gi|208413370_RF2: RF2 01 [1.00e-46] D8LP24_ECTSI__D8LP24 RecName: Full=Pyruvate kinase;          EC=2.7.1.40;
|--- gi|58185881_RF-2: RF-2 01 [1.00e-35] A8J345_CHLRE__A8J345 RecName: Full=Pyruvate kinase;          EC=2.7.1.40;

112: gi|208414110_RF2
|--- gi|208414110_RF2: RF2 01 [4.00e-35] TPSJGI35934_THAPS__TPSJGI35934 e_gw1.8.312.1

113: gi|208414365_RF2
|--- gi|208414365_RF2: RF2 01 [2.00e-24] D8LAT7_ECTSI__D8LAT7 SubName: Full=Putative uncharacterized protein;

114: gi|208416283_RF-1
|--- gi|208416283_RF-1: None

115: gi|208416599_RF-1
|--- gi|208416599_RF-1: None

116: gi|208417815_RF2
|--- gi|208417815_RF2: RF2 01 [9.00e-89] B7FWY2_PHATR__B7FWY2 SubName: Full=Hydroxymethylbilane synthase;

117: gi|208418655_RF-2
|--- gi|208418655_RF-2: None

118: gi|208419246_RF1, gi|208649263_RF-1
|--- gi|208419246_RF1: None
|--- gi|208649263_RF-1: None

119: gi|208420078_RF1, gi|37697421_RF-3
|--- gi|208420078_RF1: RF1 01 [3.00e-20] TPSJGI260868_THAPS__TPSJGI260868 thaps1_ua_kg.chr_1000128
|--- gi|37697421_RF-3: RF-3 01 [4.00e-20] TPSJGI260868_THAPS__TPSJGI260868 thaps1_ua_kg.chr_1000128

120: gi|208420952_RF-3
|--- gi|208420952_RF-3: None

121: gi|208421585_RF3
|--- gi|208421585_RF3: None

122: gi|208426995_RF-3
|--- gi|208426995_RF-3: None

123: gi|208626887_RF2
|--- gi|208626887_RF2: None

124: gi|208629228_RF-3
|--- gi|208629228_RF-3: None

125: gi|208629228_RF1
|--- gi|208629228_RF1: None

126: gi|208629228_RF3
|--- gi|208629228_RF3: None

127: gi|208630256_RF-1, gi|208639276_RF-1, gi|208641038_RF-2
|--- gi|208630256_RF-1: None
|--- gi|208639276_RF-1: None
|--- gi|208641038_RF-2: RF-2 01 [1.00e-30] D8LNI3_ECTSI__D8LNI3 SubName: Full=Heat shock protein 70;

128: gi|208647101_RF2
|--- gi|208647101_RF2: RF2 01 [3.00e-37] TPSJGI33653_THAPS__TPSJGI33653 e_gw1.4.528.1

129: gi|208649263_RF-3
|--- gi|208649263_RF-3: None

130: gi|208649890_RF1
|--- gi|208649890_RF1: RF1 01 [4.00e-29] B8BVB7_THAPS__B8BVB7 SubName: Full=Thioredoxin f;

131: gi|208650325_RF1
|--- gi|208650325_RF1: None

132: gi|208651140_RF-1, gi|208653819_RF-1
|--- gi|208651140_RF-1: None
|--- gi|208653819_RF-1: None

133: gi|208651140_RF2, gi|208653819_RF2
|--- gi|208651140_RF2: None
|--- gi|208653819_RF2: None

134: gi|208651886_RF-1
|--- gi|208651886_RF-1: None

135: gi|208651886_RF-2
|--- gi|208651886_RF-2: None

136: gi|208653511_RF-2
|--- gi|208653511_RF-2: None

137: gi|208654512_RF-2
|--- gi|208654512_RF-2: None

138: gi|208654512_RF1
|--- gi|208654512_RF1: None

139: gi|208654512_RF3
|--- gi|208654512_RF3: None

140: gi|208655316_RF-2
|--- gi|208655316_RF-2: None

141: gi|261426023_RF-1
|--- gi|261426023_RF-1: None

142: gi|261426023_RF3
|--- gi|261426023_RF3: None

143: gi|261427876_RF1, gi|58182831_RF-2
|--- gi|261427876_RF1: RF1 01 [6.00e-39] A6YAZ8_ISOGA__A6YAZ8 SubName: Full=Putative plastid transketolase;
|--- gi|58182831_RF-2: RF-2 01 [1.00e-37] A6YAZ8_ISOGA__A6YAZ8 SubName: Full=Putative plastid transketolase;

144: gi|261429940_RF-2, gi|58182813_RF1, gi|58182813_RF3
|--- gi|261429940_RF-2: None
|--- gi|58182813_RF1: None
|--- gi|58182813_RF3: None

145: gi|261432075_RF-2
|--- gi|261432075_RF-2: None

146: gi|261437451_RF1
|--- gi|261437451_RF1: RF1 01 [8.00e-17] TPSJGI21600_THAPS__TPSJGI21600 estExt_fgenesh1_pg.C_chr_30036

147: gi|261445550_RF1
|--- gi|261445550_RF1: RF1 01 [2.00e-14] D7FZQ0_ECTSI__D7FZQ0 SubName: Full=Trigger factor (TF);

148: gi|261447001_RF-3
|--- gi|261447001_RF-3: None

149: gi|261447001_RF2
|--- gi|261447001_RF2: None

150: gi|58182624_RF-3
|--- gi|58182624_RF-3: RF-3 01 [4.00e-57] A3E3T7_PFIPI__A3E3T7 SubName: Full=40S ribosomal protein S5;

151: gi|58183334_RF-2
|--- gi|58183334_RF-2: RF-2 01 [3.00e-20] D7FRM9_ECTSI__D7FRM9 SubName: Full=40S ribosomal protein S28;

152: gi|58185546_RF-3
|--- gi|58185546_RF-3: RF-3 01 [1.00e-05] Q012V7_OSTTA__Q012V7 SubName: Full=Glutathione peroxidase (ISS);

153: gi|58186293_RF-3
|--- gi|58186293_RF-3: None

154: gi|58186293_RF1
|--- gi|58186293_RF1: None

155: gi|58186293_RF3
|--- gi|58186293_RF3: None

156: gi|58186722_RF-2
|--- gi|58186722_RF-2: RF-2 01 [1.00e-53] D8UEQ3_VOLCA__D8UEQ3 SubName: Full=Component of cytosolic 80S ribosome and 40S small subunit;

157: gi|58188493_RF-3
|--- gi|58188493_RF-3: None

158: gi|58188493_RF2
|--- gi|58188493_RF2: None

________________________________________

Translations:
|--- gi|58184969_RF-3: CX774616.1_RF-3 Similar (e=9.00e-40) to Q2IA86_ISOGA__Q2IA86 SubName: Full=Chloroplast 50S ribosomal protein L12;
|--- gi|208404833_RF-2: GE144001.1_RF-2 Similar (e=1.00e-105) to Q8L878_ISOGA__Q8L878 SubName: Full=Oxygen evolving enhancer 1;
|--- gi|208649263_RF3: GE205294.1_RF3 No BLAST hit (e<1.00e-04) to EHux_TaxaDB-THAPS.fas
|--- gi|261430814_RF1: FP208285.1_RF1 Similar (e=8.00e-40) to C1MUM2_MICPS__C1MUM2 RecName: Full=Histone H4;
|--- gi|261437303_RF2: FP185696.1_RF2 Similar (e=6.00e-35) to Q013K3_OSTTA__Q013K3 RecName: Full=Histone H2B;
|--- gi|208408302_RF-3: GE146436.1_RF-3 Similar (e=1.00e-102) to TPSJGI21815_THAPS__TPSJGI21815 estExt_fgenesh1_pg.C_chr_30499
|--- gi|208409804_RF2: GE146105.1_RF2 Similar (e=1.00e-126) to Q5ENR8_ISOGA__Q5ENR8 RecName: Full=Phosphoglycerate kinase;          EC=2.7.2.3;
|--- gi|208425973_RF3: GE166200.1_RF3 Similar (e=1.00e-106) to B9Q7N9_TOXGO__B9Q7N9 RecName: Full=Adenosylhomocysteinase;          EC=3.3.1.1;
|--- gi|261429940_RF1: FP230278.1_RF1 No BLAST hit (e<1.00e-04) to EHux_TaxaDB-THAPS.fas
|--- gi|208403390_RF3: GE142681.1_RF3 Similar (e=1.00e-118) to Q5ENS1_ISOGA__Q5ENS1 SubName: Full=Chloroplast phosphoribulokinase; Flags: Fragment;
|--- gi|208406001_RF2: GE146898.1_RF2 Similar (e=6.00e-48) to TPSJGI24512_THAPS__TPSJGI24512 estExt_fgenesh1_pg.C_chr_120214
|--- gi|208419246_RF-3: GE159588.1_RF-3 No BLAST hit (e<1.00e-04) to EHux_TaxaDB-THAPS.fas
|--- gi|208626887_RF3: GE182707.1_RF3 No BLAST hit (e<1.00e-04) to EHux_TaxaDB-THAPS.fas
|--- gi|261420959_RF2: FP170510.1_RF2 Similar (e=3.00e-36) to D0NXH1_PHYIN__D0NXH1 SubName: Full=Ubiquitin, putative;
|--- gi|261423099_RF1: FP169550.1_RF1 Similar (e=7.00e-06) to D8LKH7_ECTSI__D8LKH7 SubName: Full=Putative uncharacterized protein;
|--- gi|261441602_RF3: FP173781.1_RF3 Similar (e=9.00e-75) to C1N647_MICPS__C1N647 SubName: Full=Predicted protein;
|--- gi|261452079_RF2: FP224905.1_RF2 Similar (e=1.00e-130) to Q5ENS8_ISOGA__Q5ENS8 RecName: Full=Ferredoxin--NADP reductase;          EC=1.18.1.2; Flags: Fragment;
|--- gi|37697421_RF3: CF753628.1_RF3 Similar (e=5.00e-40) to Q5CRJ4_CRYPV__Q5CRJ4 SubName: Full=Polyubiquitin with 3 Ub domains; Flags: Fragment;
|--- gi|208405580_RF3: GE148128.1_RF3 No BLAST hit (e<1.00e-04) to EHux_TaxaDB-THAPS.fas
|--- gi|208417731_RF1: GE157546.1_RF1 Similar (e=1.00e-50) to EFTS_RHDSA__A6MVX0 RecName: Full=Elongation factor Ts, chloroplastic;          Short=EF-Ts;
|--- gi|208424052_RF-2: GE160866.1_RF-2 Similar (e=1.00e-83) to Q2IA55_KARMI__Q2IA55 SubName: Full=Chloroplast glyceraldehyde-3-phosphate dehydrogenase; Flags: Fragment;
|--- gi|208627603_RF-3: GE184193.1_RF-3 Similar (e=3.00e-11) to A4RUH8_OSTLU__A4RUH8 SubName: Full=F-ATPase family transporter: protons (Vacuolar);
|--- gi|261421778_RF3: FP183530.1_RF3 Similar (e=2.00e-15) to TPSBD1863_THAPS__TPSBD1863 estExt_fgenesh1_pg.C_bd_20x50032
|--- gi|51532098_RF-3: CV068934.1_RF-3 Similar (e=2.00e-93) to D8LBH8_ECTSI__D8LBH8 SubName: Full=Ribulose-phosphate 3-epimerase;          EC=5.1.3.1;
|--- gi|208401585_RF2: GE140552.1_RF2 Similar (e=3.00e-81) to D0P2Z9_PHYIN__D0P2Z9 SubName: Full=Adenylate kinase, putative;
|--- gi|208404640_RF2: GE143496.1_RF2 Similar (e=7.00e-87) to Q2IA76_ISOGA__Q2IA76 SubName: Full=Chloroplast light harvesting protein isoform 3;
|--- gi|208409136_RF3: GE148349.1_RF3 Similar (e=2.00e-71) to Q0P3H4_OSTTA__Q0P3H4 RecName: Full=ATP synthase subunit alpha;
|--- gi|208411256_RF1: GE151515.1_RF1 Similar (e=1.00e-139) to Q2IA55_KARMI__Q2IA55 SubName: Full=Chloroplast glyceraldehyde-3-phosphate dehydrogenase; Flags: Fragment;
|--- gi|208411415_RF2: GE151050.1_RF2 Similar (e=1.00e-80) to TPSJGI23918_THAPS__TPSJGI23918 estExt_fgenesh1_pg.C_chr_90050
|--- gi|208416283_RF2: GE154356.1_RF2 No BLAST hit (e<1.00e-04) to EHux_TaxaDB-THAPS.fas
|--- gi|208420615_RF-1: GE160001.1_RF-1 Similar (e=6.00e-15) to TPSJGI2343_THAPS__TPSJGI2343 fgenesh1_pg.C_chr_2000298
|--- gi|208422120_RF1: GE160955.1_RF1 Similar (e=1.00e-128) to Q2IA80_ISOGA__Q2IA80 SubName: Full=Chloroplast O-acetyl-serine lyase; Flags: Fragment;
|--- gi|208426995_RF1: GE164726.1_RF1 No BLAST hit (e<1.00e-04) to EHux_TaxaDB-THAPS.fas
|--- gi|208614552_RF3: GE169815.1_RF3 Similar (e=8.00e-98) to Q0P3H4_OSTTA__Q0P3H4 RecName: Full=ATP synthase subunit alpha;
|--- gi|208655316_RF1: GE212711.1_RF1 No BLAST hit (e<1.00e-04) to EHux_TaxaDB-THAPS.fas
|--- gi|261433376_RF1: FP219082.1_RF1 Similar (e=2.00e-60) to D0N0G8_PHYIN__D0N0G8 SubName: Full=Glycerol-3-phosphate dehydrogenase;
|--- gi|261436250_RF3: FP173441.1_RF3 Similar (e=6.00e-24) to Q2IA87_ISOGA__Q2IA87 SubName: Full=Chloroplast 50S ribosomal protein L9;
|--- gi|261451935_RF1: FP202188.1_RF1 Similar (e=2.00e-41) to A8J9T0_CHLRE__A8J9T0 RecName: Full=40S ribosomal protein S12;
|--- gi|37697421_RF1: CF753628.1_RF1 Similar (e=2.00e-37) to D0NXH1_PHYIN__D0NXH1 SubName: Full=Ubiquitin, putative;
|--- gi|58186293_RF-1: CX775940.1_RF-1 No BLAST hit (e<1.00e-04) to EHux_TaxaDB-THAPS.fas
|--- gi|58188245_RF-3: CX777892.1_RF-3 Similar (e=1.00e-50) to Q5ENP2_ISOGA__Q5ENP2 SubName: Full=Chloroplast photosystem II 12 kDa extrinsic protein; Flags: Fragment;
|--- gi|115599094_RF-3: EG031459.1_RF-3 Similar (e=3.00e-22) to A4S8E0_OSTLU__A4S8E0 SubName: Full=Ribosomal protein S21, component of cytosolic 80S ribosome and 40S small subunit;
|--- gi|115599928_RF-1: EG032293.1_RF-1 Similar (e=3.00e-53) to TPSJGI24887_THAPS__TPSJGI24887 estExt_fgenesh1_pg.C_chr_140244
|--- gi|116109262_RF-1: EG357939.1_RF-1 No BLAST hit (e<1.00e-04) to EHux_TaxaDB-THAPS.fas
|--- gi|208404791_RF-1: GE143985.1_RF-1 Similar (e=1.00e-106) to Q5ENR8_ISOGA__Q5ENR8 RecName: Full=Phosphoglycerate kinase;          EC=2.7.2.3;
|--- gi|208406753_RF3: GE148487.1_RF3 No BLAST hit (e<1.00e-04) to EHux_TaxaDB-THAPS.fas
|--- gi|208407026_RF-2: GE148800.1_RF-2 Similar (e=7.00e-42) to C1MTL8_MICPS__C1MTL8 RecName: Full=Ribosomal protein;
|--- gi|208407235_RF-3: GE147488.1_RF-3 No BLAST hit (e<1.00e-04) to EHux_TaxaDB-THAPS.fas
|--- gi|208407819_RF2: GE144913.1_RF2 Similar (e=6.00e-08) to C1MPY8_MICPS__C1MPY8 SubName: Full=Predicted protein;
|--- gi|208408373_RF-2: GE146767.1_RF-2 Similar (e=2.00e-05) to D8LLR3_ECTSI__D8LLR3 SubName: Full=Putative uncharacterized protein;
|--- gi|208409860_RF1: GE149658.1_RF1 Similar (e=1.00e-118) to VATB1_ACEAT__Q38681 RecName: Full=V-type proton ATPase subunit B 1;          Short=V-ATPase subunit B 1; AltName: Full=Vacuolar proton pump subunit B 1;
|--- gi|208416317_RF2: GE154364.1_RF2 Similar (e=2.00e-39) to Q01FA5_OSTTA__Q01FA5 RecName: Full=Histone H2A;
|--- gi|208416599_RF1: GE153775.1_RF1 No BLAST hit (e<1.00e-04) to EHux_TaxaDB-THAPS.fas
|--- gi|208416599_RF3: GE153775.1_RF3 No BLAST hit (e<1.00e-04) to EHux_TaxaDB-THAPS.fas
|--- gi|208420374_RF1: GE159734.1_RF1 Similar (e=2.00e-51) to Q2IA78_ISOGA__Q2IA78 SubName: Full=Chloroplast light harvesting protein isoform 1;
|--- gi|208420462_RF1: GE159497.1_RF1 Similar (e=1.00e-134) to TPSJGI21815_THAPS__TPSJGI21815 estExt_fgenesh1_pg.C_chr_30499
|--- gi|208420952_RF-1: GE160325.1_RF-1 No BLAST hit (e<1.00e-04) to EHux_TaxaDB-THAPS.fas
|--- gi|208423090_RF2: GE163505.1_RF2 Similar (e=8.00e-86) to D8LBH8_ECTSI__D8LBH8 SubName: Full=Ribulose-phosphate 3-epimerase;          EC=5.1.3.1;
|--- gi|208424787_RF2: GE161153.1_RF2 No BLAST hit (e<1.00e-04) to EHux_TaxaDB-THAPS.fas
|--- gi|208426700_RF1: GE165159.1_RF1 Similar (e=1.00e-113) to Q5ENS1_ISOGA__Q5ENS1 SubName: Full=Chloroplast phosphoribulokinase; Flags: Fragment;
|--- gi|208614720_RF3: GE170399.1_RF3 Similar (e=4.00e-85) to Q9AR87_ODOSI__Q9AR87 RecName: Full=Delta-aminolevulinic acid dehydratase;          EC=4.2.1.24;
|--- gi|208615626_RF3: GE171227.1_RF3 Similar (e=4.00e-91) to B7FUT7_PHATR__B7FUT7 SubName: Full=Predicted protein;
|--- gi|208630256_RF-3: GE187360.1_RF-3 No BLAST hit (e<1.00e-04) to EHux_TaxaDB-THAPS.fas
|--- gi|208649719_RF1: GE206561.1_RF1 Similar (e=3.00e-23) to A8IDN1_CHLRE__A8IDN1 SubName: Full=Chaperonin 10;
|--- gi|208651291_RF1: GE210005.1_RF1 Similar (e=3.00e-06) to Q9TLU0_CYACA__Q9TLU0 SubName: Full=Putative uncharacterized protein rpl29;
|--- gi|208653511_RF2: GE209560.1_RF2 No BLAST hit (e<1.00e-04) to EHux_TaxaDB-THAPS.fas
|--- gi|208653511_RF3: GE209560.1_RF3 No BLAST hit (e<1.00e-04) to EHux_TaxaDB-THAPS.fas
|--- gi|261426707_RF3: FP170060.1_RF3 Similar (e=1.00e-37) to TPSJGI32845_THAPS__TPSJGI32845 e_gw1.3.574.1
|--- gi|261429738_RF3: FP205685.1_RF3 Similar (e=4.00e-91) to TPSJGI1326_THAPS__TPSJGI1326 fgenesh1_pg.C_chr_1000460
|--- gi|261439503_RF3: FP164218.1_RF3 Similar (e=7.00e-16) to D7FQE6_ECTSI__D7FQE6 SubName: Full=FK506-binding protein 1;
|--- gi|261440496_RF2: FP161413.1_RF2 No BLAST hit (e<1.00e-04) to EHux_TaxaDB-THAPS.fas
|--- gi|261443985_RF1: FP221420.1_RF1 No BLAST hit (e<1.00e-04) to EHux_TaxaDB-THAPS.fas
|--- gi|261447001_RF3: FP210572.1_RF3 No BLAST hit (e<1.00e-04) to EHux_TaxaDB-THAPS.fas
|--- gi|261447712_RF1: FP178694.1_RF1 Similar (e=1.00e-143) to CYF_EMIHU__Q4G3D7 RecName: Full=Apocytochrome f; Flags: Precursor;
|--- gi|261455016_RF1: FP204107.1_RF1 Similar (e=6.00e-83) to B7GDC2_PHATR__B7GDC2 SubName: Full=Predicted protein;
|--- gi|261457160_RF1: FP228028.1_RF1 Similar (e=4.00e-17) to Q2IA11_PAVLU__Q2IA11 RecName: Full=ATP synthase gamma chain;
|--- gi|37697300_RF2: CF753507.1_RF2 Similar (e=4.00e-45) to Q2IA76_ISOGA__Q2IA76 SubName: Full=Chloroplast light harvesting protein isoform 3;
|--- gi|58182813_RF-2: CX772460.1_RF-2 No BLAST hit (e<1.00e-04) to EHux_TaxaDB-THAPS.fas
|--- gi|58183657_RF-2: CX773304.1_RF-2 Similar (e=3.00e-67) to Q5ENR6_PAVLU__Q5ENR6 RecName: Full=Phosphoglycerate kinase;          EC=2.7.2.3;
|--- gi|58186736_RF1: CX776383.1_RF1 Similar (e=3.00e-13) to D8LKH7_ECTSI__D8LKH7 SubName: Full=Putative uncharacterized protein;
|--- gi|58187023_RF-1: CX776670.1_RF-1 Similar (e=6.00e-13) to D8LJF6_ECTSI__D8LJF6 SubName: Full=Putative uncharacterized protein;
|--- gi|58188493_RF-2: CX778140.1_RF-2 No BLAST hit (e<1.00e-04) to EHux_TaxaDB-THAPS.fas
|--- gi|115600661_RF-3: EG032888.1_RF-3 Similar (e=1.00e-12) to Q5ENV5_ISOGA__Q5ENV5 RecName: Full=Acyl carrier protein; Flags: Fragment;
|--- gi|208401444_RF1: GE143232.1_RF1 Similar (e=1.00e-71) to C1N203_MICPS__C1N203 RecName: Full=Peptidyl-prolyl cis-trans isomerase;          EC=5.2.1.8;
|--- gi|208401460_RF1: GE143248.1_RF1 Similar (e=2.00e-29) to D7FP62_ECTSI__D7FP62 SubName: Full=Putative FKBP-type peptidyl-prolyl cis-trans isomerase 2;
|--- gi|208403215_RF3: GE140712.1_RF3 No BLAST hit (e<1.00e-04) to EHux_TaxaDB-THAPS.fas
|--- gi|208403303_RF1: GE140982.1_RF1 Similar (e=2.00e-63) to D0N0G8_PHYIN__D0N0G8 SubName: Full=Glycerol-3-phosphate dehydrogenase;
|--- gi|208404150_RF2: GE142180.1_RF2 Similar (e=7.00e-79) to Q2IA92_ISOGA__Q2IA92 SubName: Full=Chloroplast ATP sulfurylase; Flags: Fragment;
|--- gi|208405580_RF-2: GE148128.1_RF-2 No BLAST hit (e<1.00e-04) to EHux_TaxaDB-THAPS.fas
|--- gi|208405580_RF2: GE148128.1_RF2 No BLAST hit (e<1.00e-04) to EHux_TaxaDB-THAPS.fas
|--- gi|208407130_RF-2: GE147045.1_RF-2 No BLAST hit (e<1.00e-04) to EHux_TaxaDB-THAPS.fas
|--- gi|208411055_RF2: GE150159.1_RF2 No BLAST hit (e<1.00e-04) to EHux_TaxaDB-THAPS.fas
|--- gi|208411314_RF3: GE151573.1_RF3 No BLAST hit (e<1.00e-04) to EHux_TaxaDB-THAPS.fas
|--- gi|208411579_RF1: GE150298.1_RF1 Similar (e=1.00e-45) to B9Q4V7_TOXGO__B9Q4V7 RecName: Full=ATP synthase gamma chain;
|--- gi|208413842_RF2: GE156053.1_RF2 Similar (e=3.00e-06) to TPSJGI20069_THAPS__TPSJGI20069 gw1.2.803.1
|--- gi|208414551_RF-2: GE156346.1_RF-2 Similar (e=8.00e-10) to Q2IA30_KARMI__Q2IA30 SubName: Full=Chloroplast light harvesting protein isoform 10;
|--- gi|208416283_RF-2: GE154356.1_RF-2 No BLAST hit (e<1.00e-04) to EHux_TaxaDB-THAPS.fas
|--- gi|208416283_RF3: GE154356.1_RF3 No BLAST hit (e<1.00e-04) to EHux_TaxaDB-THAPS.fas
|--- gi|208416599_RF2: GE153775.1_RF2 No BLAST hit (e<1.00e-04) to EHux_TaxaDB-THAPS.fas
|--- gi|208419309_RF2: GE159651.1_RF2 Similar (e=9.00e-17) to B7GER2_PHATR__B7GER2 SubName: Full=Predicted protein;
|--- gi|208421348_RF2: GE158753.1_RF2 Similar (e=4.00e-09) to C1N7U2_MICPS__C1N7U2 SubName: Full=Predicted protein;
|--- gi|208620829_RF2: GE176793.1_RF2 No BLAST hit (e<1.00e-04) to EHux_TaxaDB-THAPS.fas
|--- gi|208629228_RF2: GE184499.1_RF2 No BLAST hit (e<1.00e-04) to EHux_TaxaDB-THAPS.fas
|--- gi|208639276_RF1: GE193757.1_RF1 No BLAST hit (e<1.00e-04) to EHux_TaxaDB-THAPS.fas
|--- gi|208649263_RF-2: GE205294.1_RF-2 No BLAST hit (e<1.00e-04) to EHux_TaxaDB-THAPS.fas
|--- gi|208650325_RF3: GE205724.1_RF3 No BLAST hit (e<1.00e-04) to EHux_TaxaDB-THAPS.fas
|--- gi|208651028_RF2: GE206050.1_RF2 Similar (e=8.00e-60) to Q2IA85_ISOGA__Q2IA85 SubName: Full=Chloroplast 50S ribosomal protein L17; Flags: Fragment;
|--- gi|208651886_RF3: GE205855.1_RF3 No BLAST hit (e<1.00e-04) to EHux_TaxaDB-THAPS.fas
|--- gi|208653511_RF1: GE209560.1_RF1 No BLAST hit (e<1.00e-04) to EHux_TaxaDB-THAPS.fas
|--- gi|261421895_RF3: FP180759.1_RF3 Similar (e=5.00e-30) to D7FPU8_ECTSI__D7FPU8 SubName: Full=Light harvesting complex protein;
|--- gi|261424790_RF3: FP197534.1_RF3 No BLAST hit (e<1.00e-04) to EHux_TaxaDB-THAPS.fas
|--- gi|261426671_RF2: FP197139.1_RF2 Similar (e=3.00e-10) to D8LIM3_ECTSI__D8LIM3 SubName: Full=Putative uncharacterized protein;
|--- gi|261432075_RF1: FP205973.1_RF1 No BLAST hit (e<1.00e-04) to EHux_TaxaDB-THAPS.fas
|--- gi|261436867_RF1: FP176857.1_RF1 Similar (e=5.00e-43) to D0N0G8_PHYIN__D0N0G8 SubName: Full=Glycerol-3-phosphate dehydrogenase;
|--- gi|261439382_RF3: FP163973.1_RF3 Similar (e=8.00e-28) to TPSJGI26991_THAPS__TPSJGI26991 estExt_Genewise1.C_chr_20178
|--- gi|261439689_RF2: FP177341.1_RF2 No BLAST hit (e<1.00e-04) to EHux_TaxaDB-THAPS.fas
|--- gi|261440043_RF-1: FP189206.1_RF-1 No BLAST hit (e<1.00e-04) to EHux_TaxaDB-THAPS.fas
|--- gi|261444019_RF1: FP221490.1_RF1 Similar (e=1.00e-106) to Q9AR87_ODOSI__Q9AR87 RecName: Full=Delta-aminolevulinic acid dehydratase;          EC=4.2.1.24;
|--- gi|261446722_RF3: FP192044.1_RF3 Similar (e=1.00e-08) to D8LG85_ECTSI__D8LG85 SubName: Full=Ribosomal protein rpS22, plastidal;
|--- gi|261447398_RF3: FP210996.1_RF3 Similar (e=5.00e-46) to D8UIE7_VOLCA__D8UIE7 SubName: Full=Putative uncharacterized protein;
|--- gi|261457504_RF1: FP228327.1_RF1 Similar (e=2.00e-37) to TPSJGI10741_THAPS__TPSJGI10741 fgenesh1_pg.C_chr_17000204
|--- gi|58182046_RF-3: CX771693.1_RF-3 Similar (e=4.00e-44) to C1MRV4_MICPS__C1MRV4 SubName: Full=Predicted protein;
|--- gi|58182613_RF-3: CX772260.1_RF-3 Similar (e=8.00e-58) to Q2IA80_ISOGA__Q2IA80 SubName: Full=Chloroplast O-acetyl-serine lyase; Flags: Fragment;
|--- gi|58182779_RF-1: CX772426.1_RF-1 Similar (e=1.00e-81) to Q5ENR8_ISOGA__Q5ENR8 RecName: Full=Phosphoglycerate kinase;          EC=2.7.2.3;
|--- gi|58183563_RF-3: CX773210.1_RF-3 Similar (e=4.00e-47) to Q6SL82_PHYNI__Q6SL82 SubName: Full=Heat shock protein 70;
|--- gi|58186001_RF-3: CX775648.1_RF-3 Similar (e=4.00e-14) to C1N7K9_MICPS__C1N7K9 RecName: Full=Peptidyl-prolyl cis-trans isomerase;          EC=5.2.1.8;
|--- gi|58186293_RF-2: CX775940.1_RF-2 No BLAST hit (e<1.00e-04) to EHux_TaxaDB-THAPS.fas
|--- gi|58186701_RF-2: CX776348.1_RF-2 Similar (e=4.00e-11) to B7G7Y1_PHATR__B7G7Y1 SubName: Full=Predicted protein;
|--- gi|58188014_RF-1: CX777661.1_RF-1 No BLAST hit (e<1.00e-04) to EHux_TaxaDB-THAPS.fas
|--- gi|58188014_RF-2: CX777661.1_RF-2 No BLAST hit (e<1.00e-04) to EHux_TaxaDB-THAPS.fas
|--- gi|58188234_RF-3: CX777881.1_RF-3 Similar (e=2.00e-20) to Q2IA78_ISOGA__Q2IA78 SubName: Full=Chloroplast light harvesting protein isoform 1;
|--- gi|208401324_RF-1: GE142800.1_RF-1 Similar (e=2.00e-10) to Q23QT9_TETTH__Q23QT9 SubName: Full=Myb-like DNA-binding domain, SHAQKYF class family protein;
|--- gi|208403215_RF-2: GE140712.1_RF-2 No BLAST hit (e<1.00e-04) to EHux_TaxaDB-THAPS.fas
|--- gi|208403764_RF-1: GE140429.1_RF-1 No BLAST hit (e<1.00e-04) to EHux_TaxaDB-THAPS.fas
|--- gi|208404205_RF-1: GE140344.1_RF-1 No BLAST hit (e<1.00e-04) to EHux_TaxaDB-THAPS.fas
|--- gi|208404205_RF-3: GE140344.1_RF-3 No BLAST hit (e<1.00e-04) to EHux_TaxaDB-THAPS.fas
|--- gi|208404205_RF2: GE140344.1_RF2 No BLAST hit (e<1.00e-04) to EHux_TaxaDB-THAPS.fas
|--- gi|208405580_RF-3: GE148128.1_RF-3 No BLAST hit (e<1.00e-04) to EHux_TaxaDB-THAPS.fas
|--- gi|208406753_RF2: GE148487.1_RF2 No BLAST hit (e<1.00e-04) to EHux_TaxaDB-THAPS.fas
|--- gi|208407235_RF-1: GE147488.1_RF-1 No BLAST hit (e<1.00e-04) to EHux_TaxaDB-THAPS.fas
|--- gi|208407235_RF1: GE147488.1_RF1 No BLAST hit (e<1.00e-04) to EHux_TaxaDB-THAPS.fas
|--- gi|208407235_RF3: GE147488.1_RF3 No BLAST hit (e<1.00e-04) to EHux_TaxaDB-THAPS.fas
|--- gi|208407877_RF3: GE144945.1_RF3 Similar (e=1.00e-123) to C1N3S0_MICPS__C1N3S0 RecName: Full=Serine hydroxymethyltransferase;          EC=2.1.2.1;
|--- gi|208411314_RF-3: GE151573.1_RF-3 No BLAST hit (e<1.00e-04) to EHux_TaxaDB-THAPS.fas
|--- gi|208412524_RF-1: GE150931.1_RF-1 No BLAST hit (e<1.00e-04) to EHux_TaxaDB-THAPS.fas
|--- gi|208413370_RF2: GE154431.1_RF2 Similar (e=1.00e-46) to D8LP24_ECTSI__D8LP24 RecName: Full=Pyruvate kinase;          EC=2.7.1.40;
|--- gi|208414110_RF2: GE156126.1_RF2 Similar (e=4.00e-35) to TPSJGI35934_THAPS__TPSJGI35934 e_gw1.8.312.1
|--- gi|208414365_RF2: GE154210.1_RF2 Similar (e=2.00e-24) to D8LAT7_ECTSI__D8LAT7 SubName: Full=Putative uncharacterized protein;
|--- gi|208416283_RF-1: GE154356.1_RF-1 No BLAST hit (e<1.00e-04) to EHux_TaxaDB-THAPS.fas
|--- gi|208416599_RF-1: GE153775.1_RF-1 No BLAST hit (e<1.00e-04) to EHux_TaxaDB-THAPS.fas
|--- gi|208417815_RF2: GE156397.1_RF2 Similar (e=9.00e-89) to B7FWY2_PHATR__B7FWY2 SubName: Full=Hydroxymethylbilane synthase;
|--- gi|208418655_RF-2: GE157146.1_RF-2 No BLAST hit (e<1.00e-04) to EHux_TaxaDB-THAPS.fas
|--- gi|208419246_RF1: GE159588.1_RF1 No BLAST hit (e<1.00e-04) to EHux_TaxaDB-THAPS.fas
|--- gi|208420078_RF1: GE159217.1_RF1 Similar (e=3.00e-20) to TPSJGI260868_THAPS__TPSJGI260868 thaps1_ua_kg.chr_1000128
|--- gi|208420952_RF-3: GE160325.1_RF-3 No BLAST hit (e<1.00e-04) to EHux_TaxaDB-THAPS.fas
|--- gi|208421585_RF-2: GE160628.1_RF-2 No BLAST hit (e<1.00e-04) to EHux_TaxaDB-THAPS.fas
|--- gi|208421585_RF3: GE160628.1_RF3 No BLAST hit (e<1.00e-04) to EHux_TaxaDB-THAPS.fas
|--- gi|208425699_RF3: GE166732.1_RF3 Similar (e=3.00e-22) to C1N2P4_MICPS__C1N2P4 SubName: Full=Cold-shock DNA binding protein;
|--- gi|208426995_RF-3: GE164726.1_RF-3 No BLAST hit (e<1.00e-04) to EHux_TaxaDB-THAPS.fas
|--- gi|208626887_RF2: GE182707.1_RF2 No BLAST hit (e<1.00e-04) to EHux_TaxaDB-THAPS.fas
|--- gi|208629228_RF-3: GE184499.1_RF-3 No BLAST hit (e<1.00e-04) to EHux_TaxaDB-THAPS.fas
|--- gi|208629228_RF1: GE184499.1_RF1 No BLAST hit (e<1.00e-04) to EHux_TaxaDB-THAPS.fas
|--- gi|208629228_RF3: GE184499.1_RF3 No BLAST hit (e<1.00e-04) to EHux_TaxaDB-THAPS.fas
|--- gi|208630256_RF-1: GE187360.1_RF-1 No BLAST hit (e<1.00e-04) to EHux_TaxaDB-THAPS.fas
|--- gi|208647101_RF2: GE203626.1_RF2 Similar (e=3.00e-37) to TPSJGI33653_THAPS__TPSJGI33653 e_gw1.4.528.1
|--- gi|208649263_RF-3: GE205294.1_RF-3 No BLAST hit (e<1.00e-04) to EHux_TaxaDB-THAPS.fas
|--- gi|208649890_RF1: GE209631.1_RF1 Similar (e=4.00e-29) to B8BVB7_THAPS__B8BVB7 SubName: Full=Thioredoxin f;
|--- gi|208650325_RF1: GE205724.1_RF1 No BLAST hit (e<1.00e-04) to EHux_TaxaDB-THAPS.fas
|--- gi|208651140_RF-1: GE205499.1_RF-1 No BLAST hit (e<1.00e-04) to EHux_TaxaDB-THAPS.fas
|--- gi|208651140_RF2: GE205499.1_RF2 No BLAST hit (e<1.00e-04) to EHux_TaxaDB-THAPS.fas
|--- gi|208651886_RF-1: GE205855.1_RF-1 No BLAST hit (e<1.00e-04) to EHux_TaxaDB-THAPS.fas
|--- gi|208651886_RF-2: GE205855.1_RF-2 No BLAST hit (e<1.00e-04) to EHux_TaxaDB-THAPS.fas
|--- gi|208653511_RF-2: GE209560.1_RF-2 No BLAST hit (e<1.00e-04) to EHux_TaxaDB-THAPS.fas
|--- gi|208653819_RF-1: GE206696.1_RF-1 No BLAST hit (e<1.00e-04) to EHux_TaxaDB-THAPS.fas
|--- gi|208654512_RF-2: GE207623.1_RF-2 No BLAST hit (e<1.00e-04) to EHux_TaxaDB-THAPS.fas
|--- gi|208654512_RF1: GE207623.1_RF1 No BLAST hit (e<1.00e-04) to EHux_TaxaDB-THAPS.fas
|--- gi|208654512_RF3: GE207623.1_RF3 No BLAST hit (e<1.00e-04) to EHux_TaxaDB-THAPS.fas
|--- gi|208655316_RF-2: GE212711.1_RF-2 No BLAST hit (e<1.00e-04) to EHux_TaxaDB-THAPS.fas
|--- gi|261426023_RF-1: FP184692.1_RF-1 No BLAST hit (e<1.00e-04) to EHux_TaxaDB-THAPS.fas
|--- gi|261426023_RF3: FP184692.1_RF3 No BLAST hit (e<1.00e-04) to EHux_TaxaDB-THAPS.fas
|--- gi|261427876_RF1: FP168489.1_RF1 Similar (e=6.00e-39) to A6YAZ8_ISOGA__A6YAZ8 SubName: Full=Putative plastid transketolase;
|--- gi|261428978_RF2: FP229934.1_RF2 Similar (e=6.00e-15) to B9QIG3_TOXGO__B9QIG3 SubName: Full=Glycine-rich protein, putative;
|--- gi|261429940_RF-2: FP230278.1_RF-2 No BLAST hit (e<1.00e-04) to EHux_TaxaDB-THAPS.fas
|--- gi|261432075_RF-2: FP205973.1_RF-2 No BLAST hit (e<1.00e-04) to EHux_TaxaDB-THAPS.fas
|--- gi|261437451_RF1: FP197703.1_RF1 Similar (e=8.00e-17) to TPSJGI21600_THAPS__TPSJGI21600 estExt_fgenesh1_pg.C_chr_30036
|--- gi|261445550_RF1: FP180236.1_RF1 Similar (e=2.00e-14) to D7FZQ0_ECTSI__D7FZQ0 SubName: Full=Trigger factor (TF);
|--- gi|261447001_RF-3: FP210572.1_RF-3 No BLAST hit (e<1.00e-04) to EHux_TaxaDB-THAPS.fas
|--- gi|261447001_RF2: FP210572.1_RF2 No BLAST hit (e<1.00e-04) to EHux_TaxaDB-THAPS.fas
|--- gi|261456687_RF3: FP226949.1_RF3 Similar (e=3.00e-91) to Q2IA79_ISOGA__Q2IA79 SubName: Full=Chloroplast O-acetyl-serine lyase; Flags: Fragment;
|--- gi|37697421_RF-3: CF753628.1_RF-3 Similar (e=4.00e-20) to TPSJGI260868_THAPS__TPSJGI260868 thaps1_ua_kg.chr_1000128
|--- gi|58182624_RF-3: CX772271.1_RF-3 Similar (e=4.00e-57) to A3E3T7_PFIPI__A3E3T7 SubName: Full=40S ribosomal protein S5;
|--- gi|58183334_RF-2: CX772981.1_RF-2 Similar (e=3.00e-20) to D7FRM9_ECTSI__D7FRM9 SubName: Full=40S ribosomal protein S28;
|--- gi|58185546_RF-3: CX775193.1_RF-3 Similar (e=1.00e-05) to Q012V7_OSTTA__Q012V7 SubName: Full=Glutathione peroxidase (ISS);
|--- gi|58186293_RF-3: CX775940.1_RF-3 No BLAST hit (e<1.00e-04) to EHux_TaxaDB-THAPS.fas
|--- gi|58186293_RF1: CX775940.1_RF1 No BLAST hit (e<1.00e-04) to EHux_TaxaDB-THAPS.fas
|--- gi|58186293_RF3: CX775940.1_RF3 No BLAST hit (e<1.00e-04) to EHux_TaxaDB-THAPS.fas
|--- gi|58186722_RF-2: CX776369.1_RF-2 Similar (e=1.00e-53) to D8UEQ3_VOLCA__D8UEQ3 SubName: Full=Component of cytosolic 80S ribosome and 40S small subunit;
|--- gi|58188493_RF-3: CX778140.1_RF-3 No BLAST hit (e<1.00e-04) to EHux_TaxaDB-THAPS.fas
|--- gi|58188493_RF2: CX778140.1_RF2 No BLAST hit (e<1.00e-04) to EHux_TaxaDB-THAPS.fas
________________________________________

FIESTA Consensi:

>EHUX130kBUD001 Similar (e=4.00e-40) to Q5CRJ4_CRYPV__Q5CRJ4 SubName: Full=Polyubiquitin with 3 Ub domains; Flags: Fragment;
|--- CF753628.1_RF3 [ESTLHLVLR, GGGDAQVCAK, LIFAGK, TITLEVEPSDSIDNVK, TLSDYNIQK, TLTGK]
|=== 6 different peptides: ESTLHLVLR, GGGDAQVCAK, LIFAGK, TITLEVEPSDSIDNVK, TLSDYNIQK, TLTGK

>EHUX130kBUD002 Similar (e=9.00e-33) to Q00Y36_OSTTA__Q00Y36 SubName: Full=Polyubiquitin (ISS);
|--- CF753628.1_RF2 [LIFAGK, TLSDYNIQK]
|=== 2 different peptides: LIFAGK, TLSDYNIQK

>EHUX130kBUD003 Similar (e=5.00e-21) to TPSJGI260868_THAPS__TPSJGI260868 thaps1_ua_kg.chr_1000128
|--- CF753628.1_RF-3 [YSVHSLWML]
|=== 1 different peptides: YSVHSLWML

>EHUX130kBUD004 Similar (e=9.00e-38) to D0NXH1_PHYIN__D0NXH1 SubName: Full=Ubiquitin, putative;
|--- CF753628.1_RF1 [GTGTPSRTTTSR, TITLEVEPSDSIDNVK, TLSDYNIQK, TLTGK]
|=== 4 different peptides: GTGTPSRTTTSR, TITLEVEPSDSIDNVK, TLSDYNIQK, TLTGK

>EHUX130kBUD005 No BLAST hit (e<1.00e-04) to EHux_TaxaDB-THAPS.fas
|--- GE150159.1_RF2 [VLSLDNMGLYSGK, VLTRIEDLR]
|=== 2 different peptides: VLSLDNMGLYSGK, VLTRIEDLR

>EHUX130kBUD006 No BLAST hit (e<1.00e-04) to EHux_TaxaDB-THAPS.fas
|--- GE150931.1_RF-1 [RPSTAQGEGR]
|=== 1 different peptides: RPSTAQGEGR

>EHUX130kBUD007 No BLAST hit (e<1.00e-04) to EHux_TaxaDB-THAPS.fas
|--- GE148128.1_RF-2 [LVGLVRGGER, VVLGRQGR]
|--- GE150931.1_RF-2 [LVGLVRGGER, VVLGRQGR]
|--- GE176793.1_RF-2 [VVLGRQGR]
|=== 2 different peptides: LVGLVRGGER, VVLGRQGR

>EHUX130kBUD008 Similar (e=1.00e-180) to Q2IA55_KARMI__Q2IA55 SubName: Full=Chloroplast glyceraldehyde-3-phosphate dehydrogenase; Flags: Fragment;
|--- GE151515.1_RF1 [AASANIIPSSTGAAK, AYPVMK, IAMDRESFVLK, LTGMAFR]
|--- GE160866.1_RF-2 [AASANIIPSSTGAAK, AYPVMK, LASETYAK, LTGMAFR, TTVHAATALQXTVDGSMK]
|--- GE161898.1_RF2 [AASANIIPSSTGAAK, AYPVMK, IAMDRESFVLK]
|=== 6 different peptides: AASANIIPSSTGAAK, AYPVMK, IAMDRESFVLK, LTGMAFR, LASETYAK, TTVHAATALQXTVDGSMK

>EHUX130kBUD009 No BLAST hit (e<1.00e-04) to EHux_TaxaDB-THAPS.fas
|--- GE148128.1_RF2 [GVAAGR, IAHPSCSSNNAR]
|--- GE150931.1_RF1 [GVAAGR]
|--- GE176793.1_RF2 [GVAAGR, RLVQAPTVGPR]
|=== 3 different peptides: GVAAGR, IAHPSCSSNNAR, RLVQAPTVGPR

>EHUX130kBUD010 No BLAST hit (e<1.00e-04) to EHux_TaxaDB-THAPS.fas
|--- GE148128.1_RF-3 [ETSLRK]
|--- GE150931.1_RF-3 [ETSLRK]
|--- GE176793.1_RF-3 [ETSLRK]
|=== 1 different peptides: ETSLRK

>EHUX130kBUD011 Similar (e=1.00e-134) to TPSJGI21815_THAPS__TPSJGI21815 estExt_fgenesh1_pg.C_chr_30499
|--- GE159497.1_RF1 [FIIGGPQGDAGLTGR, IGFDSFVDDLSSVDSK, VILATLK]
|=== 3 different peptides: FIIGGPQGDAGLTGR, IGFDSFVDDLSSVDSK, VILATLK

>EHUX130kBUD012 Similar (e=1.00e-110) to Q0P3H4_OSTTA__Q0P3H4 RecName: Full=ATP synthase subunit alpha;
|--- GE148349.1_RF3 [AVDSLVPVGR, ELIIGDR, VLAIGDGIAR, VVDGLGDPIDGLGPLTGQLSR]
|--- GE169815.1_RF3 [AVDSLVPVGR, EAYPGDVFYLHSR, ELIIGDR, VVDGLGDPIDGLGPLTGQLSR]
|=== 5 different peptides: AVDSLVPVGR, ELIIGDR, VLAIGDGIAR, VVDGLGDPIDGLGPLTGQLSR, EAYPGDVFYLHSR

>EHUX130kBUD013 No BLAST hit (e<1.00e-04) to EHux_TaxaDB-THAPS.fas
|--- GE148128.1_RF3 [EVDLGDQK, EVGALEVGFTR, GLEIGDFK, VDVQPSWMVK, VTLKR]
|--- GE150931.1_RF2 [EVDLGDQK, EVGALEVGFTR, GLEIGDFK, VDVQPSWMVK, VTLKR]
|--- GE176793.1_RF3 [EVDLGDQK, EVGALEVGFTR, GLEIGDFK, VDVQPSWMVK]
|=== 5 different peptides: EVDLGDQK, EVGALEVGFTR, GLEIGDFK, VDVQPSWMVK, VTLKR

>EHUX130kBUD014 Similar (e=4.00e-91) to B7FUT7_PHATR__B7FUT7 SubName: Full=Predicted protein;
|--- GE171227.1_RF3 [AITLR, QLGLGGLVTDGSVR, VYEIAHFR]
|=== 3 different peptides: AITLR, QLGLGGLVTDGSVR, VYEIAHFR

>EHUX130kBUD015 No BLAST hit (e<1.00e-04) to EHux_TaxaDB-THAPS.fas
|--- GE205294.1_RF-2 [APSAK, EVSAAMTTGAGAR]
|=== 2 different peptides: APSAK, EVSAAMTTGAGAR

>EHUX130kBUD016 No BLAST hit (e<1.00e-04) to EHux_TaxaDB-THAPS.fas
|--- GE205294.1_RF-1 [LVAQR]
|=== 1 different peptides: LVAQR

>EHUX130kBUD017 Similar (e=0.00e+00) to Q5ENR8_ISOGA__Q5ENR8 RecName: Full=Phosphoglycerate kinase;          EC=2.7.2.3;
|--- GE143985.1_RF-1 [ELDYLDGAVSEPK, IGVIESLMEK, VLPGVAALQEA]
|--- GE146105.1_RF2 [CDLNVPLDGK, ELDYLDGAVSEPK, IGVIESLMEK, LSELLGK, NVPEFAEK, SVGDLSEADLK, YLVEK]
|=== 8 different peptides: ELDYLDGAVSEPK, IGVIESLMEK, VLPGVAALQEA, CDLNVPLDGK, LSELLGK, NVPEFAEK, SVGDLSEADLK, YLVEK

>EHUX130kBUD018 No BLAST hit (e<1.00e-04) to EHux_TaxaDB-THAPS.fas
|--- GE205294.1_RF-3 [GACRPER]
|=== 1 different peptides: GACRPER

>EHUX130kBUD019 Similar (e=7.00e-87) to Q2IA76_ISOGA__Q2IA76 SubName: Full=Chloroplast light harvesting protein isoform 3;
|--- GE143496.1_RF2 [AGIVLPGDLSPSLGIK, RYEIMEIK, TFKLNAER, YEIMEIK]
|--- GE145311.1_RF1 [AGIVLPGDLSPSLGIK, RYEIMEIK, TFKLNAER, YEIMEIK]
|--- GE149421.1_RF1 [AGIVLPGDLSPSLGIK, RYEIMEIK, TFKLNAER, YEIMEIK]
|--- GE150447.1_RF3 [AGIVLPGDLSPSLGIK, RYEIMEIK, TFKLNAER, YEIMEIK]
|--- GE153138.1_RF3 [AGIVLPGDLSPSLGIK, RYEIMEIK, TFKLNAER, YEIMEIK]
|--- GE153207.1_RF1 [AGIVLPGDLSPSLGIK, RYEIMEIK, TFKLNAER, YEIMEIK]
|--- GE157128.1_RF3 [AGIVLPGDLSPSLGIK, RYEIMEIK, YEIMEIK]
|--- GR423259.1_RF2 [AGIVLPGDLSPSLGIK, RYEIMEIK, TFKLNAER, YEIMEIK]
|=== 4 different peptides: AGIVLPGDLSPSLGIK, RYEIMEIK, TFKLNAER, YEIMEIK

>EHUX130kBUD020 No BLAST hit (e<1.00e-04) to EHux_TaxaDB-THAPS.fas
|--- GE164726.1_RF-3 [LCARELEAHR]
|=== 1 different peptides: LCARELEAHR

>EHUX130kBUD021 No BLAST hit (e<1.00e-04) to EHux_TaxaDB-THAPS.fas
|--- GE205294.1_RF3 [AGDSSGAQAAVK, EFVALAK, EKVFIQQGSR, ELNALGDK, IFAEGAYAGLK, KPLSK, LQSADAATILSEK, VFIQQGSR]
|=== 8 different peptides: AGDSSGAQAAVK, EFVALAK, EKVFIQQGSR, ELNALGDK, IFAEGAYAGLK, KPLSK, LQSADAATILSEK, VFIQQGSR

>EHUX130kBUD022 No BLAST hit (e<1.00e-04) to EHux_TaxaDB-THAPS.fas
|--- GE140712.1_RF-2 [RPRRPPHPPPR]
|=== 1 different peptides: RPRRPPHPPPR

>EHUX130kBUD023 Similar (e=1.00e-162) to Q5ENS1_ISOGA__Q5ENS1 SubName: Full=Chloroplast phosphoribulokinase; Flags: Fragment;
|--- GE142681.1_RF3 [GATPEEVQAAIDGR, MAADVTDLK, RVTGIFGGECK, STFMR, VAPSR, VTGIFGGECK]
|--- GE165159.1_RF1 [FYGELTEQMIK, GATPEEVQAAIDGR, MAADVTDLK]
|=== 7 different peptides: GATPEEVQAAIDGR, MAADVTDLK, RVTGIFGGECK, STFMR, VAPSR, VTGIFGGECK, FYGELTEQMIK

>EHUX130kBUD024 No BLAST hit (e<1.00e-04) to EHux_TaxaDB-THAPS.fas
|--- GE154356.1_RF-1 [APPAR]
|=== 1 different peptides: APPAR

>EHUX130kBUD025 Similar (e=2.00e-10) to Q23QT9_TETTH__Q23QT9 SubName: Full=Myb-like DNA-binding domain, SHAQKYF class family protein;
|--- GE142800.1_RF-1 [GSLLVQQQR]
|=== 1 different peptides: GSLLVQQQR

>EHUX130kBUD026 Similar (e=1.00e-123) to C1N3S0_MICPS__C1N3S0 RecName: Full=Serine hydroxymethyltransferase;          EC=2.1.2.1;
|--- GE144945.1_RF3 [YYGGNQIIDQVENLCR]
|=== 1 different peptides: YYGGNQIIDQVENLCR

>EHUX130kBUD027 Similar (e=5.00e-49) to B9Q4V7_TOXGO__B9Q4V7 RecName: Full=ATP synthase gamma chain;
|--- GE150298.1_RF1 [LSGNMPSIK, VTTELTEIVAGAEAV]
|=== 2 different peptides: LSGNMPSIK, VTTELTEIVAGAEAV

>EHUX130kBUD028 No BLAST hit (e<1.00e-04) to EHux_TaxaDB-THAPS.fas
|--- GE154356.1_RF-2 [LPAGRLELLR, VFLHVGILR]
|=== 2 different peptides: LPAGRLELLR, VFLHVGILR

>EHUX130kBUD029 No BLAST hit (e<1.00e-04) to EHux_TaxaDB-THAPS.fas
|--- GE154356.1_RF3 [QPYWLCLECGA, SSTSRR]
|=== 2 different peptides: QPYWLCLECGA, SSTSRR

>EHUX130kBUD030 No BLAST hit (e<1.00e-04) to EHux_TaxaDB-THAPS.fas
|--- GE164726.1_RF1 [AAAASAALAEK, ATPAAAAAAGGLF, GAIEQFYAER, SLLFQLK]
|=== 4 different peptides: AAAASAALAEK, ATPAAAAAAGGLF, GAIEQFYAER, SLLFQLK

>EHUX130kBUD031 No BLAST hit (e<1.00e-04) to EHux_TaxaDB-THAPS.fas
|--- GE140712.1_RF3 [LFEIDPEAEAEAK, NVTLTLER]
|=== 2 different peptides: LFEIDPEAEAEAK, NVTLTLER

>EHUX130kBUD032 Similar (e=1.00e-118) to VATB1_ACEAT__Q38681 RecName: Full=V-type proton ATPase subunit B 1;          Short=V-ATPase subunit B 1; AltName: Full=Vacuolar proton pump subunit B 1;
|--- GE149658.1_RF1 [AGQVLEVAGSK, DYIVKPR, FAEIVNLTLADGTSR]
|=== 3 different peptides: AGQVLEVAGSK, DYIVKPR, FAEIVNLTLADGTSR

>EHUX130kBUD033 No BLAST hit (e<1.00e-04) to EHux_TaxaDB-THAPS.fas
|--- GE154356.1_RF2 [AAEMEAQGK, FMISDAGDFFTELSK, GSGPMSGVK, SVAGHAPSLLR]
|=== 4 different peptides: AAEMEAQGK, FMISDAGDFFTELSK, GSGPMSGVK, SVAGHAPSLLR

>EHUX130kBUD034 Similar (e=1.00e-80) to TPSJGI23918_THAPS__TPSJGI23918 estExt_fgenesh1_pg.C_chr_90050
|--- CX771531.1_RF-3 [MTIQGGALR, TYPFDPTVDSVQVLLK]
|--- GE151050.1_RF2 [GPNTIAIR, MTIQGGALR, TWSYR, TYPFDPTVDSVQVLLK]
|--- GE151263.1_RF-3 [GPNTIAIR, MTIQGGALR, TYPFDPTVDSVQVLLK]
|=== 4 different peptides: MTIQGGALR, TYPFDPTVDSVQVLLK, GPNTIAIR, TWSYR

>EHUX130kBUD035 No BLAST hit (e<1.00e-04) to EHux_TaxaDB-THAPS.fas
|--- GE205499.1_RF-1 [HGRVD]
|=== 1 different peptides: HGRVD

>EHUX130kBUD036 Similar (e=2.00e-51) to Q2IA78_ISOGA__Q2IA78 SubName: Full=Chloroplast light harvesting protein isoform 1;
|--- GE143940.1_RF-1 [QVGEDELFLGK]
|--- GE158518.1_RF3 [AAAPK, QVGEDELFLGK, RFVEMEIK]
|--- GE159734.1_RF1 [AAAPK, QVGEDELFLGK, RFVEMEIK]
|=== 3 different peptides: QVGEDELFLGK, AAAPK, RFVEMEIK

>EHUX130kBUD037 Similar (e=1.00e-143) to Q2IA80_ISOGA__Q2IA80 SubName: Full=Chloroplast O-acetyl-serine lyase; Flags: Fragment;
|--- GE149764.1_RF1 [IILAEPEDAGLLASGIPTER, LALAIIQDAEER]
|--- GE160955.1_RF1 [ALAAK, EGLLTGISXGGTMWAA, IILAEPEDAGLLASGIPTER, LALAIIQDAEER]
|=== 4 different peptides: IILAEPEDAGLLASGIPTER, LALAIIQDAEER, ALAAK, EGLLTGISXGGTMWAA

>EHUX130kBUD038 Similar (e=9.00e-89) to B7FWY2_PHATR__B7FWY2 SubName: Full=Hydroxymethylbilane synthase;
|--- GE156397.1_RF2 [LAEAFPDELGADDAVEIK]
|=== 1 different peptides: LAEAFPDELGADDAVEIK

>EHUX130kBUD039 No BLAST hit (e<1.00e-04) to EHux_TaxaDB-THAPS.fas
|--- GE205499.1_RF2 [FFTDPSFDFQK]
|=== 1 different peptides: FFTDPSFDFQK

>EHUX130kBUD040 No BLAST hit (e<1.00e-04) to EHux_TaxaDB-THAPS.fas
|--- GE153775.1_RF2 [AFAAQAVK, RTASAMER]
|=== 2 different peptides: AFAAQAVK, RTASAMER

>EHUX130kBUD041 No BLAST hit (e<1.00e-04) to EHux_TaxaDB-THAPS.fas
|--- GE153775.1_RF3 [AGGRGR, GAAER, HDQDAK]
|=== 3 different peptides: AGGRGR, GAAER, HDQDAK

>EHUX130kBUD042 No BLAST hit (e<1.00e-04) to EHux_TaxaDB-THAPS.fas
|--- GE153775.1_RF-1 [QNEERELEQHR]
|=== 1 different peptides: QNEERELEQHR

>EHUX130kBUD043 No BLAST hit (e<1.00e-04) to EHux_TaxaDB-THAPS.fas
|--- GE153775.1_RF1 [ELDEDEVGELVGDELDTYLR, GLYGIYWK, PSATSYLSMLLK]
|=== 3 different peptides: ELDEDEVGELVGDELDTYLR, GLYGIYWK, PSATSYLSMLLK

>EHUX130kBUD044 Similar (e=1.00e-106) to B9Q7N9_TOXGO__B9Q7N9 RecName: Full=Adenosylhomocysteinase;          EC=3.3.1.1;
|--- GE166200.1_RF3 [AGTANIFAWK, CVLATIK, ELDIAEHEMPGLMAAR, HSLPDGIMR, KEFGPAQPLAGVR, NVEASGDFK, VADMSLADFGRK]
|=== 7 different peptides: AGTANIFAWK, CVLATIK, ELDIAEHEMPGLMAAR, HSLPDGIMR, KEFGPAQPLAGVR, NVEASGDFK, VADMSLADFGRK

>EHUX130kBUD045 No BLAST hit (e<1.00e-04) to EHux_TaxaDB-THAPS.fas
|--- GE140344.1_RF2 [AHTSPAAPSRAPTQPSASK]
|=== 1 different peptides: AHTSPAAPSRAPTQPSASK

>EHUX130kBUD046 No BLAST hit (e<1.00e-04) to EHux_TaxaDB-THAPS.fas
|--- FP230278.1_RF1 [EFADVLAALK, IQAYTMR, KSFLESSSR, SDGEFLAK, SFLESSSR, SGPDATFGYK, YWSEIEAFDLACK]
|--- GE140344.1_RF1 [EFADVLAALK, IQAYTMR, KSFLESSSR, SDGEFLAK, SFLESSSR, YWSEIEAFDLACK]
|=== 7 different peptides: EFADVLAALK, IQAYTMR, KSFLESSSR, SDGEFLAK, SFLESSSR, SGPDATFGYK, YWSEIEAFDLACK

>EHUX130kBUD047 No BLAST hit (e<1.00e-04) to EHux_TaxaDB-THAPS.fas
|--- GE140344.1_RF-1 [IVHAAR]
|=== 1 different peptides: IVHAAR

>EHUX130kBUD048 No BLAST hit (e<1.00e-04) to EHux_TaxaDB-THAPS.fas
|--- FP230278.1_RF-3 [LQEGLLLAR]
|--- GE140344.1_RF-3 [LQEGLLLAR]
|=== 1 different peptides: LQEGLLLAR

>EHUX130kBUD049 Similar (e=1.00e-102) to TPSJGI21815_THAPS__TPSJGI21815 estExt_fgenesh1_pg.C_chr_30499
|--- GE146436.1_RF-3 [AADIATEVEGK, FFSWEDAK, FIIGGPQGDAGLTGR, KAEILTK, SAAYACR, VILATLK, YAGMK]
|=== 7 different peptides: AADIATEVEGK, FFSWEDAK, FIIGGPQGDAGLTGR, KAEILTK, SAAYACR, VILATLK, YAGMK

>EHUX130kBUD050 No BLAST hit (e<1.00e-04) to EHux_TaxaDB-THAPS.fas
|--- GE207623.1_RF3 [MGGVGR]
|=== 1 different peptides: MGGVGR

>EHUX130kBUD051 No BLAST hit (e<1.00e-04) to EHux_TaxaDB-THAPS.fas
|--- GE207623.1_RF1 [FADALEAEYVQR]
|=== 1 different peptides: FADALEAEYVQR

>EHUX130kBUD052 Similar (e=1.00e-147) to Q9AR87_ODOSI__Q9AR87 RecName: Full=Delta-aminolevulinic acid dehydratase;          EC=4.2.1.24;
|--- FP221490.1_RF1 [ILNDDTIEQLCK, WLMEEPDL]
|--- GE170399.1_RF3 [ILNDDTIEQLCK, KSAAVR, SFILFPK]
|=== 4 different peptides: ILNDDTIEQLCK, WLMEEPDL, KSAAVR, SFILFPK

>EHUX130kBUD053 No BLAST hit (e<1.00e-04) to EHux_TaxaDB-THAPS.fas
|--- GE182707.1_RF2 [EGGGGEGGGGEGGGGEGGG]
|=== 1 different peptides: EGGGGEGGGGEGGGGEGGG

>EHUX130kBUD054 No BLAST hit (e<1.00e-04) to EHux_TaxaDB-THAPS.fas
|--- GE207623.1_RF-2 [VGEVTR]
|=== 1 different peptides: VGEVTR

>EHUX130kBUD055 Similar (e=1.00e-130) to Q5ENS8_ISOGA__Q5ENS8 RecName: Full=Ferredoxin--NADP reductase;          EC=1.18.1.2; Flags: Fragment;
|--- FP224905.1_RF2 [ATYWCPELK, EQKNK, IVSTKR, LDYALSR, TPFGEAYTK, VAEYSDEIFSK]
|=== 6 different peptides: ATYWCPELK, EQKNK, IVSTKR, LDYALSR, TPFGEAYTK, VAEYSDEIFSK

>EHUX130kBUD056 Similar (e=1.00e-93) to D8LBH8_ECTSI__D8LBH8 SubName: Full=Ribulose-phosphate 3-epimerase;          EC=5.1.3.1;
|--- CV068934.1_RF-3 [EFALY, FIPGTLDKLR, SLQLVR, VPVPGKEFALY, YTIAPSILSADFAR]
|--- FP225945.1_RF1 [EFALY, FIPGTLDKLR, SLQLVR, YTIAPSILSADFAR]
|=== 5 different peptides: EFALY, FIPGTLDKLR, SLQLVR, VPVPGKEFALY, YTIAPSILSADFAR

>EHUX130kBUD057 No BLAST hit (e<1.00e-04) to EHux_TaxaDB-THAPS.fas
|--- GE182707.1_RF3 [AAAAAQK, AAANEAAAK, AAELEK, AASDALER, AQAAADAK, GAPVAVPAPAEK]
|=== 6 different peptides: AAAAAQK, AAANEAAAK, AAELEK, AASDALER, AQAAADAK, GAPVAVPAPAEK

>EHUX130kBUD058 Similar (e=2.00e-30) to D8LNI3_ECTSI__D8LNI3 SubName: Full=Heat shock protein 70;
|--- GE187360.1_RF-1 [VAAEVEAATAWLSEAEAK]
|--- GE193757.1_RF-1 [VAAEVEAATAWLSEAEAK]
|--- GE194648.1_RF-2 [VAAEVEAATAWLSEAEAK]
|=== 1 different peptides: VAAEVEAATAWLSEAEAK

>EHUX130kBUD059 No BLAST hit (e<1.00e-04) to EHux_TaxaDB-THAPS.fas
|--- GE140429.1_RF-1 [TPPSSASPPSPAAAAR]
|=== 1 different peptides: TPPSSASPPSPAAAAR

>EHUX130kBUD060 Similar (e=1.00e-142) to D8LRL3_ECTSI__D8LRL3 SubName: Full=ATP-sulfurylase;          EC=2.7.7.4;
|--- FP205685.1_RF3 [ETLPDGADVVAFQCR, GIEVMK, SVVDVLR]
|--- GE142180.1_RF2 [ETLPDGADVVAFQCR, MVAMER]
|=== 4 different peptides: ETLPDGADVVAFQCR, GIEVMK, SVVDVLR, MVAMER

>EHUX130kBUD061 Similar (e=1.00e-164) to D0NTZ3_PHYIN__D0NTZ3 SubName: Full=Ubiquitin family protein, putative;
|--- FP170510.1_RF2 [ESTLHLVLR, LIFAGK, MQIFVK, TITLEVEPSDSIDNVK, TLSDYNIQK, TLTGK]
|--- GE151265.1_RF1 [ESTLHLVLR, LIFAGK, TITLEVEPSDSIDNVK, TLSDYNIQK, TLTGK]
|=== 6 different peptides: ESTLHLVLR, LIFAGK, MQIFVK, TITLEVEPSDSIDNVK, TLSDYNIQK, TLTGK

>EHUX130kBUD062 Similar (e=5.00e-52) to D8LP24_ECTSI__D8LP24 RecName: Full=Pyruvate kinase;          EC=2.7.1.40;
|--- CX775528.1_RF-2 [GGDIQELIDIMDAK]
|--- GE154431.1_RF2 [GGDIQELIDIMDAK]
|=== 1 different peptides: GGDIQELIDIMDAK

>EHUX130kBUD063 Similar (e=2.00e-81) to D0P2Z9_PHYIN__D0P2Z9 SubName: Full=Adenylate kinase, putative;
|--- GE140552.1_RF2 [ASTTDLLAELK, ASTTDLLAELKR, LIHPASGR, NIILVGPPGSGK]
|=== 4 different peptides: ASTTDLLAELK, ASTTDLLAELKR, LIHPASGR, NIILVGPPGSGK

>EHUX130kBUD064 Similar (e=1.00e-129) to Q8L878_ISOGA__Q8L878 SubName: Full=Oxygen evolving enhancer 1;
|--- CX772574.1_RF-1 [ELLLK, FDVGR, GQFFGTVVPN, GSIELK, KFDVGR, MSGGFNVPSYR, QTYVLTGMEGDLVQK]
|--- GE143112.1_RF3 [FDVGR, GSIELK, IDEFCLEPTSFQVLEEK, KFDVGR, MSGGFNVPSYR, QTYVLTGMEGDLVQK]
|--- GE144001.1_RF-2 [ELLLK, FDVGR, GQFFGTVVPN, GSIELK, IDEFCLEPTSFQVLEEK, KFDVGR, MSGGFNVPSYR, QTYVLTGMEGDLVQK]
|--- GE147865.1_RF-2 [ELLLK, GQFFGTVVPN, GSIELK]
|=== 8 different peptides: ELLLK, FDVGR, GQFFGTVVPN, GSIELK, KFDVGR, MSGGFNVPSYR, QTYVLTGMEGDLVQK, IDEFCLEPTSFQVLEEK

>EHUX130kBUD065 Similar (e=1.00e-143) to CYF_EMIHU__Q4G3D7 RecName: Full=Apocytochrome f; Flags: Precursor;
|--- FP178694.1_RF1 [EVTFPILAPDPAQDK, GVFVQPYSK, VTIQTAAGEAK]
|=== 3 different peptides: EVTFPILAPDPAQDK, GVFVQPYSK, VTIQTAAGEAK

>EHUX130kBUD066 Similar (e=2.00e-24) to D8LAT7_ECTSI__D8LAT7 SubName: Full=Putative uncharacterized protein;
|--- GE154210.1_RF2 [VQTEEERELAELEASMAM]
|=== 1 different peptides: VQTEEERELAELEASMAM

>EHUX130kBUD067 No BLAST hit (e<1.00e-04) to EHux_TaxaDB-THAPS.fas
|--- GE147488.1_RF-1 [VLPRR]
|=== 1 different peptides: VLPRR

>EHUX130kBUD068 No BLAST hit (e<1.00e-04) to EHux_TaxaDB-THAPS.fas
|--- CX777661.1_RF-2 [GLSASGGR, GLSASGGRTTR]
|=== 2 different peptides: GLSASGGR, GLSASGGRTTR

>EHUX130kBUD069 No BLAST hit (e<1.00e-04) to EHux_TaxaDB-THAPS.fas
|--- CX777661.1_RF-1 [AQQEAEAAAAEAGAELEAILLR, IPSLFLS]
|=== 2 different peptides: AQQEAEAAAAEAGAELEAILLR, IPSLFLS

>EHUX130kBUD070 No BLAST hit (e<1.00e-04) to EHux_TaxaDB-THAPS.fas
|--- GE147488.1_RF3 [LLHRQHC]
|--- GE157146.1_RF2 [LLHRQHC]
|=== 1 different peptides: LLHRQHC

>EHUX130kBUD071 Similar (e=4.00e-17) to B7GER2_PHATR__B7GER2 SubName: Full=Predicted protein;
|--- GE159651.1_RF2 [FGTEEEALAAIDELTETDLDGR, GIGIVR]
|=== 2 different peptides: FGTEEEALAAIDELTETDLDGR, GIGIVR

>EHUX130kBUD072 Similar (e=6.00e-83) to B7GDC2_PHATR__B7GDC2 SubName: Full=Predicted protein;
|--- FP204107.1_RF1 [MTIQGGALR, TWSYR, TYPFDPSVESVQVLLK]
|=== 3 different peptides: MTIQGGALR, TWSYR, TYPFDPSVESVQVLLK

>EHUX130kBUD073 No BLAST hit (e<1.00e-04) to EHux_TaxaDB-THAPS.fas
|--- EG357939.1_RF-1 [AAPAK, AFLSEFGGNTAVMNPTAR, VGNVGSGKDYYSSGR]
|=== 3 different peptides: AAPAK, AFLSEFGGNTAVMNPTAR, VGNVGSGKDYYSSGR

>EHUX130kBUD074 No BLAST hit (e<1.00e-04) to EHux_TaxaDB-THAPS.fas
|--- GE147488.1_RF-3 [APVGSLEMVGK, AVATGLVT, PTSAARPNAVARPPER]
|--- GE157146.1_RF-3 [APVGSLEMVGK, AVATGLVT]
|=== 3 different peptides: APVGSLEMVGK, AVATGLVT, PTSAARPNAVARPPER

>EHUX130kBUD075 Similar (e=4.00e-09) to C1N7U2_MICPS__C1N7U2 SubName: Full=Predicted protein;
|--- GE158753.1_RF2 [GITLQR, IGAGQVEQLIEQAEDELK]
|=== 2 different peptides: GITLQR, IGAGQVEQLIEQAEDELK

>EHUX130kBUD076 Similar (e=3.00e-37) to TPSJGI33653_THAPS__TPSJGI33653 e_gw1.4.528.1
|--- GE203626.1_RF2 [VAELEAQLSELDEQLK]
|=== 1 different peptides: VAELEAQLSELDEQLK

>EHUX130kBUD077 Similar (e=7.00e-63) to RK1_ODOSI__P49544 RecName: Full=50S ribosomal protein L1, chloroplastic;
|--- FP181180.1_RF1 [GLMPSPK, VAVLAEGAAADEAK]
|--- GE148800.1_RF-2 [GLMPSPK, TFAGVV, VAVLAEGAAADEAK]
|=== 3 different peptides: GLMPSPK, VAVLAEGAAADEAK, TFAGVV

>EHUX130kBUD078 Similar (e=8.00e-61) to EFTS_RHDSA__A6MVX0 RecName: Full=Elongation factor Ts, chloroplastic;          Short=EF-Ts;
|--- GE150306.1_RF1 [DSGMTVDEFVK, LLLEQPYIR, RPEFQELAK]
|--- GE157546.1_RF1 [DSGMTVDEFVK, FTVGGGAEEAEEA, IESEGDMDAATESLR, LLLEQPYIR, RPEFQELAK]
|=== 5 different peptides: DSGMTVDEFVK, LLLEQPYIR, RPEFQELAK, FTVGGGAEEAEEA, IESEGDMDAATESLR

>EHUX130kBUD079 No BLAST hit (e<1.00e-04) to EHux_TaxaDB-THAPS.fas
|--- GE157146.1_RF-2 [YLGGASK]
|=== 1 different peptides: YLGGASK

>EHUX130kBUD080 No BLAST hit (e<1.00e-04) to EHux_TaxaDB-THAPS.fas
|--- FP210572.1_RF-3 [RAPPDGR]
|=== 1 different peptides: RAPPDGR

>EHUX130kBUD081 No BLAST hit (e<1.00e-04) to EHux_TaxaDB-THAPS.fas
|--- FP210572.1_RF2 [ACPVVS]
|=== 1 different peptides: ACPVVS

>EHUX130kBUD082 No BLAST hit (e<1.00e-04) to EHux_TaxaDB-THAPS.fas
|--- FP210572.1_RF3 [ETALLQPYVK, KVEYAAF, KYSMIQLGDFR]
|--- FP221420.1_RF1 [DDTPYSSREP, KVEYAAF, KYSMIQLGDFR]
|=== 4 different peptides: ETALLQPYVK, KVEYAAF, KYSMIQLGDFR, DDTPYSSREP

>EHUX130kBUD083 Similar (e=2.00e-97) to D0N0G8_PHYIN__D0N0G8 SubName: Full=Glycerol-3-phosphate dehydrogenase;
|--- FP179018.1_RF3 [LQGTLTAK, TLEEIEAEILQGQK]
|--- FP219082.1_RF1 [KESVAPGAK, LAFDAPALK, LQGTLTAK, TLEEIEAEILQGQK]
|--- GE140982.1_RF1 [AVPDLAEAVK, LAFDAPALK]
|=== 5 different peptides: LQGTLTAK, TLEEIEAEILQGQK, KESVAPGAK, LAFDAPALK, AVPDLAEAVK

>EHUX130kBUD084 No BLAST hit (e<1.00e-04) to EHux_TaxaDB-THAPS.fas
|--- GE161153.1_RF2 [ATVAATAVVAAPVVER, KAARPAAAAK, VAAAKAAK]
|=== 3 different peptides: ATVAATAVVAAPVVER, KAARPAAAAK, VAAAKAAK

>EHUX130kBUD085 Similar (e=2.00e-91) to Q2IA79_ISOGA__Q2IA79 SubName: Full=Chloroplast O-acetyl-serine lyase; Flags: Fragment;
|--- FP226949.1_RF3 [ALGAELVLTPAAK]
|=== 1 different peptides: ALGAELVLTPAAK

>EHUX130kBUD086 Similar (e=3.00e-67) to Q5ENR6_PAVLU__Q5ENR6 RecName: Full=Phosphoglycerate kinase;          EC=2.7.2.3;
|--- CX773304.1_RF-2 [AMMEAVVK, LAILGGAK, VLPGVAALDDA]
|=== 3 different peptides: AMMEAVVK, LAILGGAK, VLPGVAALDDA

>EHUX130kBUD087 No BLAST hit (e<1.00e-04) to EHux_TaxaDB-THAPS.fas
|--- GE147488.1_RF1 [SGSFIENFFGN]
|--- GE157146.1_RF3 [SGSFIENFFGN]
|=== 1 different peptides: SGSFIENFFGN

>EHUX130kBUD088 No BLAST hit (e<1.00e-04) to EHux_TaxaDB-THAPS.fas
|--- GE206696.1_RF-1 [APPPPR]
|=== 1 different peptides: APPPPR

>EHUX130kBUD089 Similar (e=6.00e-48) to TPSJGI24512_THAPS__TPSJGI24512 estExt_fgenesh1_pg.C_chr_120214
|--- GE146898.1_RF2 [AAMIEVR, LEVVLNTDGK, SFPLDAGSEK, TITPDGTLEQRVEGK, VDGGALR, VELLNAPNNPK]
|=== 6 different peptides: AAMIEVR, LEVVLNTDGK, SFPLDAGSEK, TITPDGTLEQRVEGK, VDGGALR, VELLNAPNNPK

>EHUX130kBUD090 No BLAST hit (e<1.00e-04) to EHux_TaxaDB-THAPS.fas
|--- GE184499.1_RF1 [HQGGGAAAAHR]
|=== 1 different peptides: HQGGGAAAAHR

>EHUX130kBUD091 Similar (e=4.00e-30) to D7FPU8_ECTSI__D7FPU8 SubName: Full=Light harvesting complex protein;
|--- FP180759.1_RF3 [DGAALAGVELPF, QDYTK]
|=== 2 different peptides: DGAALAGVELPF, QDYTK

>EHUX130kBUD092 No BLAST hit (e<1.00e-04) to EHux_TaxaDB-THAPS.fas
|--- GE184499.1_RF3 [VGSTSSRR]
|=== 1 different peptides: VGSTSSRR

>EHUX130kBUD093 No BLAST hit (e<1.00e-04) to EHux_TaxaDB-THAPS.fas
|--- GE184499.1_RF-3 [AELLLGQR]
|=== 1 different peptides: AELLLGQR

>EHUX130kBUD094 No BLAST hit (e<1.00e-04) to EHux_TaxaDB-THAPS.fas
|--- GE184499.1_RF2 [MVEELESS, VDVVPSHTAQ]
|=== 2 different peptides: MVEELESS, VDVVPSHTAQ

>EHUX130kBUD095 No BLAST hit (e<1.00e-04) to EHux_TaxaDB-THAPS.fas
|--- GE206696.1_RF2 [FFTDPSFDFQK]
|=== 1 different peptides: FFTDPSFDFQK

>EHUX130kBUD096 Similar (e=2.00e-20) to Q2IA78_ISOGA__Q2IA78 SubName: Full=Chloroplast light harvesting protein isoform 1;
|--- CX777881.1_RF-3 [LVSNAPYK, QVGEDELFLGK]
|=== 2 different peptides: LVSNAPYK, QVGEDELFLGK

>EHUX130kBUD097 No BLAST hit (e<1.00e-04) to EHux_TaxaDB-THAPS.fas
|--- CX772460.1_RF-2 [ASXAR, RPSRASXAR, SDGEFLAK]
|=== 3 different peptides: ASXAR, RPSRASXAR, SDGEFLAK

>EHUX130kBUD098 No BLAST hit (e<1.00e-04) to EHux_TaxaDB-THAPS.fas
|--- FP197534.1_RF3 [EISALEEEANLPIEEVIR, GDRPTTMER]
|=== 2 different peptides: EISALEEEANLPIEEVIR, GDRPTTMER

>EHUX130kBUD099 No BLAST hit (e<1.00e-04) to EHux_TaxaDB-THAPS.fas
|--- CX772460.1_RF-3 [EFADVLAALK, IQAYTMR, KSFLESSSR, SFLESSSR, YWSEIEAFDLACK]
|=== 5 different peptides: EFADVLAALK, IQAYTMR, KSFLESSSR, SFLESSSR, YWSEIEAFDLACK

>EHUX130kBUD100 Similar (e=9.00e-48) to Q2IA22_PAVLU__Q2IA22 RecName: Full=Ribosomal protein; Flags: Fragment;
|--- CV070365.1_RF2 [GLMPSPK, VAVLAEGAAADEAK]
|=== 2 different peptides: GLMPSPK, VAVLAEGAAADEAK

>EHUX130kBUD101 No BLAST hit (e<1.00e-04) to EHux_TaxaDB-THAPS.fas
|--- CX772460.1_RF1 [LQEGLLLAR]
|=== 1 different peptides: LQEGLLLAR

>EHUX130kBUD102 No BLAST hit (e<1.00e-04) to EHux_TaxaDB-THAPS.fas
|--- CX772460.1_RF3 [ASXAR]
|=== 1 different peptides: ASXAR

>EHUX130kBUD103 No BLAST hit (e<1.00e-04) to EHux_TaxaDB-THAPS.fas
|--- CX778140.1_RF-2 [ELLEAAAK, LQDTFGVGDL, LVLADLK]
|=== 3 different peptides: ELLEAAAK, LQDTFGVGDL, LVLADLK

>EHUX130kBUD104 No BLAST hit (e<1.00e-04) to EHux_TaxaDB-THAPS.fas
|--- CX778140.1_RF-3 [APATRCR]
|=== 1 different peptides: APATRCR

>EHUX130kBUD105 No BLAST hit (e<1.00e-04) to EHux_TaxaDB-THAPS.fas
|--- CX778140.1_RF2 [AFSLLYSSMVM]
|=== 1 different peptides: AFSLLYSSMVM

>EHUX130kBUD106 Similar (e=5.00e-86) to D8LBH8_ECTSI__D8LBH8 SubName: Full=Ribulose-phosphate 3-epimerase;          EC=5.1.3.1;
|--- GE163505.1_RF2 [FIPGTLDKLR, NSHASGSFFHR, SLQLVR]
|=== 3 different peptides: FIPGTLDKLR, NSHASGSFFHR, SLQLVR

>EHUX130kBUD107 No BLAST hit (e<1.00e-04) to EHux_TaxaDB-THAPS.fas
|--- GE151573.1_RF3 [AAAEAKAAA, GAPVAVPAPAEK]
|=== 2 different peptides: AAAEAKAAA, GAPVAVPAPAEK

>EHUX130kBUD108 Similar (e=5.00e-16) to D7FQE6_ECTSI__D7FQE6 SubName: Full=FK506-binding protein 1;
|--- FP164218.1_RF3 [FLELLR, LQYELELLSVAAPPP, YFDLEVGK]
|=== 3 different peptides: FLELLR, LQYELELLSVAAPPP, YFDLEVGK

>EHUX130kBUD109 No BLAST hit (e<1.00e-04) to EHux_TaxaDB-THAPS.fas
|--- GE151573.1_RF-3 [SATAAGLMLSVK]
|=== 1 different peptides: SATAAGLMLSVK

>EHUX130kBUD110 Similar (e=8.00e-75) to C1N647_MICPS__C1N647 SubName: Full=Predicted protein;
|--- FP173781.1_RF3 [AHHVVMAAAMK, ESTLHLVLR, LIFAGK, TITLEVEPSDSIDNVK, TLSDYNIQK, TLTGK]
|=== 6 different peptides: AHHVVMAAAMK, ESTLHLVLR, LIFAGK, TITLEVEPSDSIDNVK, TLSDYNIQK, TLTGK

>EHUX130kBUD111 Similar (e=9.00e-82) to Q5ENR8_ISOGA__Q5ENR8 RecName: Full=Phosphoglycerate kinase;          EC=2.7.2.3;
|--- CX772426.1_RF-1 [DGVIESLMEK, VLPGVAALQEA]
|=== 2 different peptides: DGVIESLMEK, VLPGVAALQEA

>EHUX130kBUD112 No BLAST hit (e<1.00e-04) to EHux_TaxaDB-THAPS.fas
|--- GE147045.1_RF-2 [GGLHPPAQGGADARR, GVAAGR]
|=== 2 different peptides: GGLHPPAQGGADARR, GVAAGR

>EHUX130kBUD113 No BLAST hit (e<1.00e-04) to EHux_TaxaDB-THAPS.fas
|--- GE147045.1_RF1 [VVLGRQGR]
|=== 1 different peptides: VVLGRQGR

>EHUX130kBUD114 No BLAST hit (e<1.00e-04) to EHux_TaxaDB-THAPS.fas
|--- GE159588.1_RF2 [APSAK]
|=== 1 different peptides: APSAK

>EHUX130kBUD115 No BLAST hit (e<1.00e-04) to EHux_TaxaDB-THAPS.fas
|--- GE160325.1_RF-3 [GLRDLGGGGER]
|=== 1 different peptides: GLRDLGGGGER

>EHUX130kBUD116 Similar (e=8.00e-08) to C1MPY8_MICPS__C1MPY8 SubName: Full=Predicted protein;
|--- GE144913.1_RF2 [ARNTPLETAK, VLIDAGADVMQVCENFK, YSDFVEYLESLPGIK]
|--- GE160325.1_RF-1 [ARNTPLETAK, GACETSGGGGRE, YSDFVEYLESLPGIK]
|=== 4 different peptides: ARNTPLETAK, VLIDAGADVMQVCENFK, YSDFVEYLESLPGIK, GACETSGGGGRE

>EHUX130kBUD117 No BLAST hit (e<1.00e-04) to EHux_TaxaDB-THAPS.fas
|--- GE159588.1_RF1 [LVAQR]
|=== 1 different peptides: LVAQR

>EHUX130kBUD118 Similar (e=3.00e-46) to D8UIE7_VOLCA__D8UIE7 SubName: Full=Putative uncharacterized protein;
|--- FP210996.1_RF3 [DVELVMSQAGVSR, SPASDTYIIFGEAK]
|=== 2 different peptides: DVELVMSQAGVSR, SPASDTYIIFGEAK

>EHUX130kBUD119 No BLAST hit (e<1.00e-04) to EHux_TaxaDB-THAPS.fas
|--- GE147045.1_RF-3 [EVDLGDQK, EVGALEVGFTR, VDVQPSWMVK, VTLKR]
|=== 4 different peptides: EVDLGDQK, EVGALEVGFTR, VDVQPSWMVK, VTLKR

>EHUX130kBUD120 No BLAST hit (e<1.00e-04) to EHux_TaxaDB-THAPS.fas
|--- GE159588.1_RF-3 [AGDSSGAQAAVK, EFVALAK, ELNALGDK, ESAASSPSQSSP, IFAEGAYAGLK, KPLSK]
|=== 6 different peptides: AGDSSGAQAAVK, EFVALAK, ELNALGDK, ESAASSPSQSSP, IFAEGAYAGLK, KPLSK

>EHUX130kBUD121 No BLAST hit (e<1.00e-04) to EHux_TaxaDB-THAPS.fas
|--- GE205855.1_RF-1 [RASALR]
|=== 1 different peptides: RASALR

>EHUX130kBUD122 No BLAST hit (e<1.00e-04) to EHux_TaxaDB-THAPS.fas
|--- GE205855.1_RF3 [LLTDLIETL, LVKVPVSALAER]
|=== 2 different peptides: LLTDLIETL, LVKVPVSALAER

>EHUX130kBUD123 No BLAST hit (e<1.00e-04) to EHux_TaxaDB-THAPS.fas
|--- GE205855.1_RF-2 [LLHGRLLR]
|=== 1 different peptides: LLHGRLLR

>EHUX130kBUD124 No BLAST hit (e<1.00e-04) to EHux_TaxaDB-THAPS.fas
|--- FP189206.1_RF-1 [EVDATFK, GLTLLEAAALIK]
|=== 2 different peptides: EVDATFK, GLTLLEAAALIK

>EHUX130kBUD125 Similar (e=4.00e-55) to TPSJGI25116_THAPS__TPSJGI25116 estExt_fgenesh1_pg.C_chr_16a0048
|--- FP165026.1_RF1 [VLPGVAALDDA]
|--- GE147758.1_RF-3 [VLPGVAALDDA]
|=== 1 different peptides: VLPGVAALDDA

>EHUX130kBUD126 No BLAST hit (e<1.00e-04) to EHux_TaxaDB-THAPS.fas
|--- GE205724.1_RF1 [WSGLPTGLASSPPAP]
|=== 1 different peptides: WSGLPTGLASSPPAP

>EHUX130kBUD127 No BLAST hit (e<1.00e-04) to EHux_TaxaDB-THAPS.fas
|--- GE187360.1_RF-3 [GGGACGR, GTCVPER, LSTRGTCVPER]
|--- GE193757.1_RF-3 [GGGACGR]
|=== 3 different peptides: GGGACGR, GTCVPER, LSTRGTCVPER

>EHUX130kBUD128 No BLAST hit (e<1.00e-04) to EHux_TaxaDB-THAPS.fas
|--- GE209560.1_RF1 [ALGAQTG, ARALGAQTG]
|=== 2 different peptides: ALGAQTG, ARALGAQTG

>EHUX130kBUD129 No BLAST hit (e<1.00e-04) to EHux_TaxaDB-THAPS.fas
|--- FP205973.1_RF-2 [IDPGV]
|=== 1 different peptides: IDPGV

>EHUX130kBUD130 No BLAST hit (e<1.00e-04) to EHux_TaxaDB-THAPS.fas
|--- GE205724.1_RF3 [MAFLDLDGLVQK, VQPNLSKPVR]
|=== 2 different peptides: MAFLDLDGLVQK, VQPNLSKPVR

>EHUX130kBUD131 No BLAST hit (e<1.00e-04) to EHux_TaxaDB-THAPS.fas
|--- GE209560.1_RF-2 [FFFFFFLS]
|=== 1 different peptides: FFFFFFLS

>EHUX130kBUD132 No BLAST hit (e<1.00e-04) to EHux_TaxaDB-THAPS.fas
|--- GE209560.1_RF2 [GAAFPLSDTDAGAR, KQGLASDVPK, VDKPCSK]
|=== 3 different peptides: GAAFPLSDTDAGAR, KQGLASDVPK, VDKPCSK

>EHUX130kBUD133 No BLAST hit (e<1.00e-04) to EHux_TaxaDB-THAPS.fas
|--- FP205973.1_RF1 [FVQYPFDK, YIFNDLDDMVAFLGTDALEK]
|=== 2 different peptides: FVQYPFDK, YIFNDLDDMVAFLGTDALEK

>EHUX130kBUD134 Similar (e=2.00e-14) to D7FZQ0_ECTSI__D7FZQ0 SubName: Full=Trigger factor (TF);
|--- FP180236.1_RF1 [LVGEVEDLAK]
|=== 1 different peptides: LVGEVEDLAK

>EHUX130kBUD135 No BLAST hit (e<1.00e-04) to EHux_TaxaDB-THAPS.fas
|--- GE209560.1_RF3 [APLRPPPLPSTAR, SGRTNGLSLLSLLR, TNGLSLLSLLR]
|=== 3 different peptides: APLRPPPLPSTAR, SGRTNGLSLLSLLR, TNGLSLLSLLR

>EHUX130kBUD136 Similar (e=1.00e-37) to TPSJGI32845_THAPS__TPSJGI32845 e_gw1.3.574.1
|--- FP170060.1_RF3 [AALVK, GGDILLW, VAVTGAGGQTGQHAFR]
|=== 3 different peptides: AALVK, GGDILLW, VAVTGAGGQTGQHAFR

>EHUX130kBUD137 Similar (e=2.00e-22) to C1N2P4_MICPS__C1N2P4 SubName: Full=Cold-shock DNA binding protein;
|--- GE166732.1_RF3 [SLMEEEEVEFK]
|=== 1 different peptides: SLMEEEEVEFK

>EHUX130kBUD138 Similar (e=8.00e-09) to D8LG85_ECTSI__D8LG85 SubName: Full=Ribosomal protein rpS22, plastidal;
|--- FP192044.1_RF3 [AEGEDMYASIDELADTLTR, VSMDVVK]
|=== 2 different peptides: AEGEDMYASIDELADTLTR, VSMDVVK

>EHUX130kBUD139 No BLAST hit (e<1.00e-04) to EHux_TaxaDB-THAPS.fas
|--- CX775940.1_RF-2 [ARGCSSASALCLR, STCPR]
|=== 2 different peptides: ARGCSSASALCLR, STCPR

>EHUX130kBUD140 Similar (e=6.00e-30) to TPSJGI34104_THAPS__TPSJGI34104 e_gw1.5.536.1
|--- GE143248.1_RF1 [SSGQVFDDIMESAEAYYFR, VGSGSVLPGVEEAVK]
|=== 2 different peptides: SSGQVFDDIMESAEAYYFR, VGSGSVLPGVEEAVK

>EHUX130kBUD141 No BLAST hit (e<1.00e-04) to EHux_TaxaDB-THAPS.fas
|--- FP230278.1_RF-2 [GPTWGR]
|=== 1 different peptides: GPTWGR

>EHUX130kBUD142 Similar (e=6.00e-17) to TPSJGI21600_THAPS__TPSJGI21600 estExt_fgenesh1_pg.C_chr_30036
|--- FP197703.1_RF1 [AVIGQIDELVTPAER]
|=== 1 different peptides: AVIGQIDELVTPAER

>EHUX130kBUD143 No BLAST hit (e<1.00e-04) to EHux_TaxaDB-THAPS.fas
|--- CX775940.1_RF-3 [QHAQVDASRALRPR]
|=== 1 different peptides: QHAQVDASRALRPR

>EHUX130kBUD144 No BLAST hit (e<1.00e-04) to EHux_TaxaDB-THAPS.fas
|--- CX775940.1_RF1 [GRSSCSQGQTGTQGR]
|=== 1 different peptides: GRSSCSQGQTGTQGR

>EHUX130kBUD145 No BLAST hit (e<1.00e-04) to EHux_TaxaDB-THAPS.fas
|--- CX775940.1_RF3 [AGTVAAGAQRAR]
|=== 1 different peptides: AGTVAAGAQRAR

>EHUX130kBUD146 Similar (e=4.00e-39) to A6YAZ8_ISOGA__A6YAZ8 SubName: Full=Putative plastid transketolase;
|--- CX772478.1_RF-2 [GLTVPAMVALAK]
|--- FP168489.1_RF1 [GLTVPAMVALAK]
|=== 1 different peptides: GLTVPAMVALAK

>EHUX130kBUD147 Similar (e=5.00e-32) to Q5CRJ4_CRYPV__Q5CRJ4 SubName: Full=Polyubiquitin with 3 Ub domains; Flags: Fragment;
|--- CX774291.1_RF-3 [ESTLHLVLR, LIFAGK, TITLEVEPSDSIDNVK, TLSDYNIQK, TLTGK]
|=== 5 different peptides: ESTLHLVLR, LIFAGK, TITLEVEPSDSIDNVK, TLSDYNIQK, TLTGK

>EHUX130kBUD148 No BLAST hit (e<1.00e-04) to EHux_TaxaDB-THAPS.fas
|--- CX775940.1_RF-1 [GGILPWVTNEPGTYAEVINLSEVTLR, KPVAR, MIYPANTR, MIYPANTRK]
|=== 4 different peptides: GGILPWVTNEPGTYAEVINLSEVTLR, KPVAR, MIYPANTR, MIYPANTRK

>EHUX130kBUD149 Similar (e=4.00e-06) to D8LKH7_ECTSI__D8LKH7 SubName: Full=Putative uncharacterized protein;
|--- FP169550.1_RF1 [ELGIAEPPKQ, GAEAVSAEVAAAMK, ITAMQVPLDVK, MAELYK, VSDEMVAK, YAALGQK]
|=== 6 different peptides: ELGIAEPPKQ, GAEAVSAEVAAAMK, ITAMQVPLDVK, MAELYK, VSDEMVAK, YAALGQK

>EHUX130kBUD150 No BLAST hit (e<1.00e-04) to EHux_TaxaDB-THAPS.fas
|--- GE148487.1_RF2 [VVTESNSRR]
|=== 1 different peptides: VVTESNSRR

>EHUX130kBUD151 No BLAST hit (e<1.00e-04) to EHux_TaxaDB-THAPS.fas
|--- GE148487.1_RF3 [DMPLEEMIK, GLEPMMPVGAR, MTDLSAIQDK]
|=== 3 different peptides: DMPLEEMIK, GLEPMMPVGAR, MTDLSAIQDK

>EHUX130kBUD152 Similar (e=2.00e-13) to D8LKH7_ECTSI__D8LKH7 SubName: Full=Putative uncharacterized protein;
|--- CX776383.1_RF1 [AVAAPRMLFGGGGASK, GAEAVSDAISLAMR, MLFGGGGASK]
|=== 3 different peptides: AVAAPRMLFGGGGASK, GAEAVSDAISLAMR, MLFGGGGASK

>EHUX130kBUD153 Similar (e=1.00e-45) to Q2IA76_ISOGA__Q2IA76 SubName: Full=Chloroplast light harvesting protein isoform 3;
|--- CF753507.1_RF2 [AGIVLPGDLSPSLGIK, RYEIMEVK, YEIMEVK]
|=== 3 different peptides: AGIVLPGDLSPSLGIK, RYEIMEVK, YEIMEVK

>EHUX130kBUD154 Similar (e=9.00e-27) to B9ZZX8_SKECO__B9ZZX8 RecName: Full=S-adenosylmethionine synthase;          EC=2.5.1.6; Flags: Fragment;
|--- GE146031.1_RF2 [AADIATEVEGK, FFSWEDAK, KAEILTK, YAGMK]
|=== 4 different peptides: AADIATEVEGK, FFSWEDAK, KAEILTK, YAGMK

>EHUX130kBUD155 No BLAST hit (e<1.00e-04) to EHux_TaxaDB-THAPS.fas
|--- GE193757.1_RF1 [DLGLV, LHLGRDLGLV]
|=== 2 different peptides: DLGLV, LHLGRDLGLV

>EHUX130kBUD156 Similar (e=2.00e-13) to D8LJF6_ECTSI__D8LJF6 SubName: Full=Putative uncharacterized protein;
|--- CX776670.1_RF-1 [ELSEFEGSLADFDAR, GVSVVGVR, GYDGPIR]
|=== 3 different peptides: ELSEFEGSLADFDAR, GVSVVGVR, GYDGPIR

>EHUX130kBUD157 Similar (e=6.00e-10) to Q2IA30_KARMI__Q2IA30 SubName: Full=Chloroplast light harvesting protein isoform 10;
|--- GE156346.1_RF-2 [ALHDEL, EVEALMADPAFK]
|--- GE156347.1_RF1 [EVEALMADPAFK]
|=== 2 different peptides: ALHDEL, EVEALMADPAFK

>EHUX130kBUD158 Similar (e=2.00e-47) to Q6SL82_PHYNI__Q6SL82 SubName: Full=Heat shock protein 70;
|--- CX773210.1_RF-3 [GLDAVEEALK, KGLDAVEEALK]
|=== 2 different peptides: GLDAVEEALK, KGLDAVEEALK

>EHUX130kBUD159 No BLAST hit (e<1.00e-04) to EHux_TaxaDB-THAPS.fas
|--- GE160628.1_RF-2 [AMGVTGPGGSVVQGAPR]
|=== 1 different peptides: AMGVTGPGGSVVQGAPR

>EHUX130kBUD160 No BLAST hit (e<1.00e-04) to EHux_TaxaDB-THAPS.fas
|--- GE160628.1_RF3 [RGGEGEVER]
|=== 1 different peptides: RGGEGEVER

>EHUX130kBUD161 Similar (e=5.00e-55) to TPSJGI24887_THAPS__TPSJGI24887 estExt_fgenesh1_pg.C_chr_140244
|--- EG032293.1_RF-1 [GDEER, SVGAMAEFAK, WVDGVWTGDK]
|--- GE207092.1_RF1 [GDEER, SVGAMAEFAK]
|=== 3 different peptides: GDEER, SVGAMAEFAK, WVDGVWTGDK

>EHUX130kBUD162 Similar (e=2.00e-15) to TPSJGI2343_THAPS__TPSJGI2343 fgenesh1_pg.C_chr_2000298
|--- GE160001.1_RF-1 [DGIAALK, EFDFSK, SAISLQDQFAK, SIIYDLTELENAAR]
|=== 4 different peptides: DGIAALK, EFDFSK, SAISLQDQFAK, SIIYDLTELENAAR

>EHUX130kBUD163 Similar (e=4.00e-43) to D0N0G8_PHYIN__D0N0G8 SubName: Full=Glycerol-3-phosphate dehydrogenase;
|--- FP176857.1_RF1 [GIEFEEGGPRLISGIIK, NLLELGDFEDEVR]
|=== 2 different peptides: GIEFEEGGPRLISGIIK, NLLELGDFEDEVR

>EHUX130kBUD164 Similar (e=2.00e-14) to C1N7K9_MICPS__C1N7K9 RecName: Full=Peptidyl-prolyl cis-trans isomerase;          EC=5.2.1.8;
|--- CX775648.1_RF-3 [DAPAGPAAAPQSR, VVDGMDVLLAIEK]
|=== 2 different peptides: DAPAGPAAAPQSR, VVDGMDVLLAIEK

>EHUX130kBUD165 Similar (e=4.00e-28) to TPSJGI26991_THAPS__TPSJGI26991 estExt_Genewise1.C_chr_20178
|--- FP163973.1_RF3 [LAQLLSE, TVPNVFVK]
|=== 2 different peptides: LAQLLSE, TVPNVFVK

>EHUX130kBUD166 Similar (e=6.00e-72) to C1N203_MICPS__C1N203 RecName: Full=Peptidyl-prolyl cis-trans isomerase;          EC=5.2.1.8;
|--- GE143232.1_RF1 [FADENFQLK, IEMTLR]
|=== 2 different peptides: FADENFQLK, IEMTLR

>EHUX130kBUD167 No BLAST hit (e<1.00e-04) to EHux_TaxaDB-THAPS.fas
|--- FP161413.1_RF2 [ELQESIEMLK, QGAQLASAVLAK, TMDQVIER]
|=== 3 different peptides: ELQESIEMLK, QGAQLASAVLAK, TMDQVIER

>EHUX130kBUD168 Similar (e=2.00e-29) to B8BVB7_THAPS__B8BVB7 SubName: Full=Thioredoxin f;
|--- GE209631.1_RF1 [VQQLIDAIEANM]
|=== 1 different peptides: VQQLIDAIEANM

>EHUX130kBUD169 Similar (e=3.00e-20) to D7FRM9_ECTSI__D7FRM9 SubName: Full=40S ribosomal protein S28;
|--- CX772981.1_RF-2 [VEFLDDPSR]
|=== 1 different peptides: VEFLDDPSR

>EHUX130kBUD170 Similar (e=1.00e-59) to Q2IA80_ISOGA__Q2IA80 SubName: Full=Chloroplast O-acetyl-serine lyase; Flags: Fragment;
|--- CX772260.1_RF-3 [ALAAK, TAPEGSVILAMLPDTGER]
|=== 2 different peptides: ALAAK, TAPEGSVILAMLPDTGER

>EHUX130kBUD171 Similar (e=5.00e-24) to B9ZZX7_DETCO__B9ZZX7 RecName: Full=S-adenosylmethionine synthase;          EC=2.5.1.6;
|--- GE146031.1_RF3 [IGFDSFVDDLSSVDSK]
|=== 1 different peptides: IGFDSFVDDLSSVDSK

>EHUX130kBUD172 Similar (e=3.00e-24) to Q2IA87_ISOGA__Q2IA87 SubName: Full=Chloroplast 50S ribosomal protein L9;
|--- FP173441.1_RF3 [GLGNIASK, KNPITIS, VAEEAAAAAAAAAEAK, VLLTGDVK]
|=== 4 different peptides: GLGNIASK, KNPITIS, VAEEAAAAAAAAAEAK, VLLTGDVK

>EHUX130kBUD173 No BLAST hit (e<1.00e-04) to EHux_TaxaDB-THAPS.fas
|--- FP177341.1_RF2 [ELAAVQVDAADVALIVQELELESSMAER, LTDYVEQR]
|=== 2 different peptides: ELAAVQVDAADVALIVQELELESSMAER, LTDYVEQR

>EHUX130kBUD174 Similar (e=8.00e-38) to TPSJGI10741_THAPS__TPSJGI10741 fgenesh1_pg.C_chr_17000204
|--- FP228327.1_RF1 [LKDIDGVSQVETQEITFEAL, VAFSNVAR]
|=== 2 different peptides: LKDIDGVSQVETQEITFEAL, VAFSNVAR

>EHUX130kBUD175 Similar (e=2.00e-57) to A3E3T7_PFIPI__A3E3T7 SubName: Full=40S ribosomal protein S5;
|--- CX772271.1_RF-3 [TIAECLADEIMNAAK]
|=== 1 different peptides: TIAECLADEIMNAAK

>EHUX130kBUD176 Similar (e=3.00e-60) to Q2IA85_ISOGA__Q2IA85 SubName: Full=Chloroplast 50S ribosomal protein L17; Flags: Fragment;
|--- GE206050.1_RF2 [KGDNAEMGIIELV, KTADHMITLAK]
|=== 2 different peptides: KGDNAEMGIIELV, KTADHMITLAK

>EHUX130kBUD177 Similar (e=1.00e-51) to Q5ENP2_ISOGA__Q5ENP2 SubName: Full=Chloroplast photosystem II 12 kDa extrinsic protein; Flags: Fragment;
|--- CX777892.1_RF-3 [FTAAESAAVK, LPGMYPNAAGK, LVSNAPYK, NAGEMYSK]
|=== 4 different peptides: FTAAESAAVK, LPGMYPNAAGK, LVSNAPYK, NAGEMYSK

>EHUX130kBUD178 Similar (e=6.00e-42) to A8J9T0_CHLRE__A8J9T0 RecName: Full=40S ribosomal protein S12;
|--- FP202188.1_RF1 [EWGEESEALSILQDYFK, GLHECAK, NALVHDGVAR, QLGEWVGLAK]
|=== 4 different peptides: EWGEESEALSILQDYFK, GLHECAK, NALVHDGVAR, QLGEWVGLAK

>EHUX130kBUD179 Similar (e=7.00e-06) to D8LLR3_ECTSI__D8LLR3 SubName: Full=Putative uncharacterized protein;
|--- FP232384.1_RF1 [IVSGMAR, TSKEQVEALLMLGR]
|--- GE146767.1_RF-2 [IVSGMAR, MSMKLIFAMLAAVATGLR, TSKEQVEALLMLGR]
|=== 3 different peptides: IVSGMAR, TSKEQVEALLMLGR, MSMKLIFAMLAAVATGLR

>EHUX130kBUD180 No BLAST hit (e<1.00e-04) to EHux_TaxaDB-THAPS.fas
|--- GE212711.1_RF-2 [AAASRSITESGA]
|=== 1 different peptides: AAASRSITESGA

>EHUX130kBUD181 No BLAST hit (e<1.00e-04) to EHux_TaxaDB-THAPS.fas
|--- GE212711.1_RF1 [DLDVAITDFTTK, INELAR, KIMMTIASR, VGEIFGSHEPEQR]
|=== 4 different peptides: DLDVAITDFTTK, INELAR, KIMMTIASR, VGEIFGSHEPEQR

>EHUX130kBUD182 Similar (e=4.00e-15) to B9QIG3_TOXGO__B9QIG3 SubName: Full=Glycine-rich protein, putative;
|--- FP229934.1_RF2 [SLAEGEPLEFK]
|=== 1 different peptides: SLAEGEPLEFK

>EHUX130kBUD183 Similar (e=4.00e-54) to D8UEQ3_VOLCA__D8UEQ3 SubName: Full=Component of cytosolic 80S ribosome and 40S small subunit;
|--- CX776369.1_RF-2 [TKTPGPGAQSALR]
|=== 1 different peptides: TKTPGPGAQSALR

>EHUX130kBUD184 Similar (e=1.00e-15) to TPSBD1863_THAPS__TPSBD1863 estExt_fgenesh1_pg.C_bd_20x50032
|--- FP183530.1_RF3 [DYDNFNPFER, KMDEIK, MDEIK, WQENLGAPP, YGLSGKPGCYSLK]
|=== 5 different peptides: DYDNFNPFER, KMDEIK, MDEIK, WQENLGAPP, YGLSGKPGCYSLK

>EHUX130kBUD185 Similar (e=2.00e-44) to C1MRV4_MICPS__C1MRV4 SubName: Full=Predicted protein;
|--- CX771693.1_RF-3 [LTTDYDALDVANK, TLVLQREPK]
|=== 2 different peptides: LTTDYDALDVANK, TLVLQREPK

>EHUX130kBUD186 Similar (e=3.00e-07) to TPSJGI32845_THAPS__TPSJGI32845 e_gw1.3.574.1
|--- CF753665.1_RF3 [VAVTGAGGQTGQHAFR]
|=== 1 different peptides: VAVTGAGGQTGQHAFR

>EHUX130kBUD187 Similar (e=3.00e-40) to Q2IA86_ISOGA__Q2IA86 SubName: Full=Chloroplast 50S ribosomal protein L12;
|--- CX774616.1_RF-3 [AECEEAVK, ELTGLGLK, IAVLK, KIAVLK, KLEELGAK, LEELGAK, SAVDEVMDK, SAVDEVMDKLK, SMTLLEAAELVK]
|=== 9 different peptides: AECEEAVK, ELTGLGLK, IAVLK, KIAVLK, KLEELGAK, LEELGAK, SAVDEVMDK, SAVDEVMDKLK, SMTLLEAAELVK

>EHUX130kBUD188 Similar (e=3.00e-44) to Q01FA5_OSTTA__Q01FA5 RecName: Full=Histone H2A;
|--- GE154364.1_RF2 [AGLQFPVGR, ATIAGGGVIPHIHK, GDEELDTLIK]
|=== 3 different peptides: AGLQFPVGR, ATIAGGGVIPHIHK, GDEELDTLIK

>EHUX130kBUD189 Similar (e=1.00e-06) to Q9TLU0_CYACA__Q9TLU0 SubName: Full=Putative uncharacterized protein rpl29;
|--- GE210005.1_RF1 [ELFMMR, GLTEEELLQEISNAK, KELFMMR]
|=== 3 different peptides: ELFMMR, GLTEEELLQEISNAK, KELFMMR

>EHUX130kBUD190 Similar (e=4.00e-35) to Q013K3_OSTTA__Q013K3 RecName: Full=Histone H2B;
|--- FP185696.1_RF2 [EIQTAVR, IAVEAGK, IAVEAGKLVR, KGTLSSR, KTPAK, LILPGELAK, RVESYSSYIYK, VESYSSYIYK]
|=== 8 different peptides: EIQTAVR, IAVEAGK, IAVEAGKLVR, KGTLSSR, KTPAK, LILPGELAK, RVESYSSYIYK, VESYSSYIYK

>EHUX130kBUD191 Similar (e=1.00e-06) to TPSJGI20069_THAPS__TPSJGI20069 gw1.2.803.1
|--- GE156053.1_RF2 [DLVEVLAAGK, LLGSLEGK]
|=== 2 different peptides: DLVEVLAAGK, LLGSLEGK

>EHUX130kBUD192 Similar (e=1.00e-38) to TPSJGI35934_THAPS__TPSJGI35934 e_gw1.8.312.1
|--- GE156126.1_RF2 [LSDDDIANVAAYVIK]
|=== 1 different peptides: LSDDDIANVAAYVIK

>EHUX130kBUD193 Similar (e=1.00e-11) to A4RUH8_OSTLU__A4RUH8 SubName: Full=F-ATPase family transporter: protons (Vacuolar);
|--- GE184193.1_RF-3 [AEADEEIAAYK, AHIGIQK, ETMDATAK, LLQAEQDAAEIVAK, QAQFEVFSK]
|=== 5 different peptides: AEADEEIAAYK, AHIGIQK, ETMDATAK, LLQAEQDAAEIVAK, QAQFEVFSK

>EHUX130kBUD194 Similar (e=3.00e-29) to D0NEJ7_PHYIN__D0NEJ7 SubName: Full=Ubiquitin, putative;
|--- GE159217.1_RF-1 [TITLEVEPSDSIDNVK]
|=== 1 different peptides: TITLEVEPSDSIDNVK

>EHUX130kBUD195 Similar (e=4.00e-40) to C1MUM2_MICPS__C1MUM2 RecName: Full=Histone H4;
|--- FP208285.1_RF1 [DAVTYTEHAR, DNIQGITKPAIR, ISGLIYEETR, RISGLIYEETR, TLYGFGG, TVTAMDVVYALK, TVTAMDVVYALKR, VFLENVIR]
|=== 8 different peptides: DAVTYTEHAR, DNIQGITKPAIR, ISGLIYEETR, RISGLIYEETR, TLYGFGG, TVTAMDVVYALK, TVTAMDVVYALKR, VFLENVIR

>EHUX130kBUD196 Similar (e=8.00e-10) to Q012V7_OSTTA__Q012V7 SubName: Full=Glutathione peroxidase (ISS);
|--- CX775193.1_RF-3 [IAADIDALL]
|=== 1 different peptides: IAADIDALL

>EHUX130kBUD197 Similar (e=1.00e-23) to A8IDN1_CHLRE__A8IDN1 SubName: Full=Chaperonin 10;
|--- GE206561.1_RF1 [LVPLLDR, SIGGVLLPESTQSK, VLVQR]
|=== 3 different peptides: LVPLLDR, SIGGVLLPESTQSK, VLVQR

>EHUX130kBUD198 Similar (e=1.00e-20) to TPSJGI260868_THAPS__TPSJGI260868 thaps1_ua_kg.chr_1000128
|--- GE159217.1_RF1 [GSVHSFWML]
|=== 1 different peptides: GSVHSFWML

>EHUX130kBUD199 Similar (e=1.00e-22) to A4S8E0_OSTLU__A4S8E0 SubName: Full=Ribosomal protein S21, component of cytosolic 80S ribosome and 40S small subunit;
|--- EG031459.1_RF-3 [KCTATNR, LISAK, VIAENKANGIDI]
|=== 3 different peptides: KCTATNR, LISAK, VIAENKANGIDI

>EHUX130kBUD200 Similar (e=1.00e-10) to D8LIM3_ECTSI__D8LIM3 SubName: Full=Putative uncharacterized protein;
|--- FP197139.1_RF2 [EDPMIFAELEQE, VILLGDEDYEEEPVCEALVR]
|=== 2 different peptides: EDPMIFAELEQE, VILLGDEDYEEEPVCEALVR

>EHUX130kBUD201 Similar (e=2.00e-17) to Q2IA11_PAVLU__Q2IA11 RecName: Full=ATP synthase gamma chain;
|--- FP228028.1_RF1 [ITQELMEIIAGADSV, TLELQMNR, TLQESVASELASR]
|=== 3 different peptides: ITQELMEIIAGADSV, TLELQMNR, TLQESVASELASR

>EHUX130kBUD202 Similar (e=1.00e-11) to B7G7Y1_PHATR__B7G7Y1 SubName: Full=Predicted protein;
|--- CX776348.1_RF-2 [AIEVTGPGGDFVEGAPR, SLAEGEALEFK]
|=== 2 different peptides: AIEVTGPGGDFVEGAPR, SLAEGEALEFK

>EHUX130kBUD203 No BLAST hit (e<1.00e-04) to EHux_TaxaDB-THAPS.fas
|--- FP184692.1_RF-1 [YLPSLGAR]
|=== 1 different peptides: YLPSLGAR

>EHUX130kBUD204 Similar (e=7.00e-25) to Q5ENV5_ISOGA__Q5ENV5 RecName: Full=Acyl carrier protein; Flags: Fragment;
|--- CX778782.1_RF-2 [ILTCEDAIK, YIMTHPTAK]
|--- EG032888.1_RF-3 [ILTCEDAIK, YIMTHPTAK]
|=== 2 different peptides: ILTCEDAIK, YIMTHPTAK

>EHUX130kBUD205 No BLAST hit (e<1.00e-04) to EHux_TaxaDB-THAPS.fas
|--- FP184692.1_RF3 [GTGVDPLSELVAGVR]
|=== 1 different peptides: GTGVDPLSELVAGVR

________________________________________

MinPep Filter: 78 sequences < 2 peptides removed
|--- EHUX130kBUD003 (1) [YSVHSLWML]
|--- EHUX130kBUD006 (1) [RPSTAQGEGR]
|--- EHUX130kBUD010 (1) [ETSLRK]
|--- EHUX130kBUD016 (1) [LVAQR]
|--- EHUX130kBUD018 (1) [GACRPER]
|--- EHUX130kBUD020 (1) [LCARELEAHR]
|--- EHUX130kBUD022 (1) [RPRRPPHPPPR]
|--- EHUX130kBUD024 (1) [APPAR]
|--- EHUX130kBUD025 (1) [GSLLVQQQR]
|--- EHUX130kBUD026 (1) [YYGGNQIIDQVENLCR]
|--- EHUX130kBUD035 (1) [HGRVD]
|--- EHUX130kBUD038 (1) [LAEAFPDELGADDAVEIK]
|--- EHUX130kBUD039 (1) [FFTDPSFDFQK]
|--- EHUX130kBUD042 (1) [QNEERELEQHR]
|--- EHUX130kBUD045 (1) [AHTSPAAPSRAPTQPSASK]
|--- EHUX130kBUD047 (1) [IVHAAR]
|--- EHUX130kBUD048 (1) [LQEGLLLAR]
|--- EHUX130kBUD050 (1) [MGGVGR]
|--- EHUX130kBUD051 (1) [FADALEAEYVQR]
|--- EHUX130kBUD053 (1) [EGGGGEGGGGEGGGGEGGG]
|--- EHUX130kBUD054 (1) [VGEVTR]
|--- EHUX130kBUD058 (1) [VAAEVEAATAWLSEAEAK]
|--- EHUX130kBUD059 (1) [TPPSSASPPSPAAAAR]
|--- EHUX130kBUD062 (1) [GGDIQELIDIMDAK]
|--- EHUX130kBUD066 (1) [VQTEEERELAELEASMAM]
|--- EHUX130kBUD067 (1) [VLPRR]
|--- EHUX130kBUD070 (1) [LLHRQHC]
|--- EHUX130kBUD076 (1) [VAELEAQLSELDEQLK]
|--- EHUX130kBUD079 (1) [YLGGASK]
|--- EHUX130kBUD080 (1) [RAPPDGR]
|--- EHUX130kBUD081 (1) [ACPVVS]
|--- EHUX130kBUD085 (1) [ALGAELVLTPAAK]
|--- EHUX130kBUD087 (1) [SGSFIENFFGN]
|--- EHUX130kBUD088 (1) [APPPPR]
|--- EHUX130kBUD090 (1) [HQGGGAAAAHR]
|--- EHUX130kBUD092 (1) [VGSTSSRR]
|--- EHUX130kBUD093 (1) [AELLLGQR]
|--- EHUX130kBUD095 (1) [FFTDPSFDFQK]
|--- EHUX130kBUD101 (1) [LQEGLLLAR]
|--- EHUX130kBUD102 (1) [ASXAR]
|--- EHUX130kBUD104 (1) [APATRCR]
|--- EHUX130kBUD105 (1) [AFSLLYSSMVM]
|--- EHUX130kBUD109 (1) [SATAAGLMLSVK]
|--- EHUX130kBUD113 (1) [VVLGRQGR]
|--- EHUX130kBUD114 (1) [APSAK]
|--- EHUX130kBUD115 (1) [GLRDLGGGGER]
|--- EHUX130kBUD117 (1) [LVAQR]
|--- EHUX130kBUD121 (1) [RASALR]
|--- EHUX130kBUD123 (1) [LLHGRLLR]
|--- EHUX130kBUD125 (1) [VLPGVAALDDA]
|--- EHUX130kBUD126 (1) [WSGLPTGLASSPPAP]
|--- EHUX130kBUD129 (1) [IDPGV]
|--- EHUX130kBUD131 (1) [FFFFFFLS]
|--- EHUX130kBUD134 (1) [LVGEVEDLAK]
|--- EHUX130kBUD137 (1) [SLMEEEEVEFK]
|--- EHUX130kBUD141 (1) [GPTWGR]
|--- EHUX130kBUD142 (1) [AVIGQIDELVTPAER]
|--- EHUX130kBUD143 (1) [QHAQVDASRALRPR]
|--- EHUX130kBUD144 (1) [GRSSCSQGQTGTQGR]
|--- EHUX130kBUD145 (1) [AGTVAAGAQRAR]
|--- EHUX130kBUD146 (1) [GLTVPAMVALAK]
|--- EHUX130kBUD150 (1) [VVTESNSRR]
|--- EHUX130kBUD159 (1) [AMGVTGPGGSVVQGAPR]
|--- EHUX130kBUD160 (1) [RGGEGEVER]
|--- EHUX130kBUD168 (1) [VQQLIDAIEANM]
|--- EHUX130kBUD169 (1) [VEFLDDPSR]
|--- EHUX130kBUD171 (1) [IGFDSFVDDLSSVDSK]
|--- EHUX130kBUD175 (1) [TIAECLADEIMNAAK]
|--- EHUX130kBUD180 (1) [AAASRSITESGA]
|--- EHUX130kBUD182 (1) [SLAEGEPLEFK]
|--- EHUX130kBUD183 (1) [TKTPGPGAQSALR]
|--- EHUX130kBUD186 (1) [VAVTGAGGQTGQHAFR]
|--- EHUX130kBUD192 (1) [LSDDDIANVAAYVIK]
|--- EHUX130kBUD194 (1) [TITLEVEPSDSIDNVK]
|--- EHUX130kBUD196 (1) [IAADIDALL]
|--- EHUX130kBUD198 (1) [GSVHSFWML]
|--- EHUX130kBUD203 (1) [YLPSLGAR]
|--- EHUX130kBUD205 (1) [GTGVDPLSELVAGVR]
________________________________________

392 different Peptide sequences:
|--- 353 Unique to one consensus: AAAAAQK, AAAASAALAEK, AAAEAKAAA, AAANEAAAK, AAAPK, AAELEK, AAEMEAQGK, AALVK, AAMIEVR, AAPAK, AASANIIPSSTGAAK, AASDALER, AEADEEIAAYK, AECEEAVK, AEGEDMYASIDELADTLTR, AFAAQAVK, AFLSEFGGNTAVMNPTAR, AGGRGR, AGLQFPVGR, AGQVLEVAGSK, AGTANIFAWK, AHHVVMAAAMK, AHIGIQK, AIEVTGPGGDFVEGAPR, AITLR, ALGAQTG, ALHDEL, AMMEAVVK, APLRPPPLPSTAR, APSAK, APVGSLEMVGK, AQAAADAK, AQQEAEAAAAEAGAELEAILLR, ARALGAQTG, ARGCSSASALCLR, ARNTPLETAK, ASTTDLLAELK, ASTTDLLAELKR, ASXAR, ATIAGGGVIPHIHK, ATPAAAAAAGGLF, ATVAATAVVAAPVVER, ATYWCPELK, AVAAPRMLFGGGGASK, AVATGLVT, AVDSLVPVGR, AVPDLAEAVK, AYPVMK, CDLNVPLDGK, CVLATIK, DAPAGPAAAPQSR, DAVTYTEHAR, DDTPYSSREP, DGAALAGVELPF, DGIAALK, DGVIESLMEK, DLDVAITDFTTK, DLGLV, DLVEVLAAGK, DMPLEEMIK, DNIQGITKPAIR, DSGMTVDEFVK, DVELVMSQAGVSR, DYDNFNPFER, DYIVKPR, EAYPGDVFYLHSR, EDPMIFAELEQE, EFALY, EFDFSK, EGLLTGISXGGTMWAA, EIQTAVR, EISALEEEANLPIEEVIR, EKVFIQQGSR, ELAAVQVDAADVALIVQELELESSMAER, ELDEDEVGELVGDELDTYLR, ELDIAEHEMPGLMAAR, ELDYLDGAVSEPK, ELFMMR, ELGIAEPPKQ, ELIIGDR, ELLEAAAK, ELLLK, ELQESIEMLK, ELSEFEGSLADFDAR, ELTGLGLK, EQKNK, ESAASSPSQSSP, ETALLQPYVK, ETLPDGADVVAFQCR, ETMDATAK, EVDATFK, EVEALMADPAFK, EVSAAMTTGAGAR, EVTFPILAPDPAQDK, EWGEESEALSILQDYFK, FADENFQLK, FAEIVNLTLADGTSR, FDVGR, FGTEEEALAAIDELTETDLDGR, FLELLR, FMISDAGDFFTELSK, FTAAESAAVK, FTVGGGAEEAEEA, FVQYPFDK, FYGELTEQMIK, GAAER, GAAFPLSDTDAGAR, GACETSGGGGRE, GAEAVSAEVAAAMK, GAEAVSDAISLAMR, GAIEQFYAER, GATPEEVQAAIDGR, GDEELDTLIK, GDEER, GDRPTTMER, GGDILLW, GGGACGR, GGGDAQVCAK, GGILPWVTNEPGTYAEVINLSEVTLR, GGLHPPAQGGADARR, GIEFEEGGPRLISGIIK, GIEVMK, GIGIVR, GITLQR, GLDAVEEALK, GLEIGDFK, GLEPMMPVGAR, GLGNIASK, GLHECAK, GLSASGGR, GLSASGGRTTR, GLTEEELLQEISNAK, GLTLLEAAALIK, GLYGIYWK, GPNTIAIR, GQFFGTVVPN, GSGPMSGVK, GSIELK, GTCVPER, GTGTPSRTTTSR, GVFVQPYSK, GVSVVGVR, GYDGPIR, HDQDAK, HSLPDGIMR, IAHPSCSSNNAR, IAMDRESFVLK, IAVEAGK, IAVEAGKLVR, IAVLK, IDEFCLEPTSFQVLEEK, IEMTLR, IESEGDMDAATESLR, IGAGQVEQLIEQAEDELK, IGFDSFVDDLSSVDSK, IGVIESLMEK, IILAEPEDAGLLASGIPTER, ILNDDTIEQLCK, ILTCEDAIK, INELAR, IPSLFLS, ISGLIYEETR, ITAMQVPLDVK, ITQELMEIIAGADSV, IVSGMAR, IVSTKR, KAARPAAAAK, KCTATNR, KEFGPAQPLAGVR, KELFMMR, KESVAPGAK, KFDVGR, KGDNAEMGIIELV, KGLDAVEEALK, KGTLSSR, KIAVLK, KIMMTIASR, KLEELGAK, KMDEIK, KNPITIS, KPVAR, KQGLASDVPK, KSAAVR, KTADHMITLAK, KTPAK, KVEYAAF, KYSMIQLGDFR, LAFDAPALK, LAILGGAK, LALAIIQDAEER, LAQLLSE, LASETYAK, LDYALSR, LEELGAK, LEVVLNTDGK, LFEIDPEAEAEAK, LHLGRDLGLV, LIHPASGR, LILPGELAK, LISAK, LKDIDGVSQVETQEITFEAL, LLGSLEGK, LLLEQPYIR, LLQAEQDAAEIVAK, LLTDLIETL, LPAGRLELLR, LPGMYPNAAGK, LQDTFGVGDL, LQGTLTAK, LQSADAATILSEK, LQYELELLSVAAPPP, LSELLGK, LSGNMPSIK, LSTRGTCVPER, LTDYVEQR, LTGMAFR, LTTDYDALDVANK, LVGLVRGGER, LVKVPVSALAER, LVLADLK, LVPLLDR, MAADVTDLK, MAELYK, MAFLDLDGLVQK, MDEIK, MIYPANTR, MIYPANTRK, MLFGGGGASK, MQIFVK, MSGGFNVPSYR, MSMKLIFAMLAAVATGLR, MTDLSAIQDK, MVAMER, MVEELESS, NAGEMYSK, NALVHDGVAR, NIILVGPPGSGK, NLLELGDFEDEVR, NSHASGSFFHR, NVEASGDFK, NVPEFAEK, NVTLTLER, PSATSYLSMLLK, PTSAARPNAVARPPER, QAQFEVFSK, QDYTK, QGAQLASAVLAK, QLGEWVGLAK, QLGLGGLVTDGSVR, QPYWLCLECGA, QTYVLTGMEGDLVQK, RFVEMEIK, RISGLIYEETR, RLVQAPTVGPR, RPEFQELAK, RPSRASXAR, RTASAMER, RVESYSSYIYK, RVTGIFGGECK, RYEIMEIK, RYEIMEVK, SAAYACR, SAISLQDQFAK, SAVDEVMDK, SAVDEVMDKLK, SFILFPK, SFPLDAGSEK, SGPDATFGYK, SGRTNGLSLLSLLR, SIGGVLLPESTQSK, SIIYDLTELENAAR, SLAEGEALEFK, SLLFQLK, SMTLLEAAELVK, SPASDTYIIFGEAK, SSGQVFDDIMESAEAYYFR, SSTSRR, STCPR, STFMR, SVAGHAPSLLR, SVGAMAEFAK, SVGDLSEADLK, SVVDVLR, TAPEGSVILAMLPDTGER, TFAGVV, TFKLNAER, TITPDGTLEQRVEGK, TLEEIEAEILQGQK, TLELQMNR, TLQESVASELASR, TLVLQREPK, TLYGFGG, TMDQVIER, TNGLSLLSLLR, TPFGEAYTK, TSKEQVEALLMLGR, TTVHAATALQXTVDGSMK, TVPNVFVK, TVTAMDVVYALK, TVTAMDVVYALKR, TYPFDPSVESVQVLLK, TYPFDPTVDSVQVLLK, VAAAKAAK, VADMSLADFGRK, VAEEAAAAAAAAAEAK, VAEYSDEIFSK, VAFSNVAR, VAPSR, VAVTGAGGQTGQHAFR, VDGGALR, VDKPCSK, VDVVPSHTAQ, VELLNAPNNPK, VESYSSYIYK, VFIQQGSR, VFLENVIR, VFLHVGILR, VGEIFGSHEPEQR, VGNVGSGKDYYSSGR, VGSGSVLPGVEEAVK, VIAENKANGIDI, VILLGDEDYEEEPVCEALVR, VLAIGDGIAR, VLIDAGADVMQVCENFK, VLLTGDVK, VLPGVAALDDA, VLSLDNMGLYSGK, VLTRIEDLR, VLVQR, VPVPGKEFALY, VQPNLSKPVR, VSDEMVAK, VSMDVVK, VTGIFGGECK, VTIQTAAGEAK, VTTELTEIVAGAEAV, VVDGLGDPIDGLGPLTGQLSR, VVDGMDVLLAIEK, VVLGRQGR, VYEIAHFR, WLMEEPDL, WQENLGAPP, WVDGVWTGDK, YAALGQK, YEIMEIK, YEIMEVK, YFDLEVGK, YGLSGKPGCYSLK, YIFNDLDDMVAFLGTDALEK, YIMTHPTAK, YLVEK, YSDFVEYLESLPGIK, YTIAPSILSADFAR
|--- 39 Resticted to one cluster: AADIATEVEGK, AGDSSGAQAAVK, AGIVLPGDLSPSLGIK, ALAAK, EFADVLAALK, EFVALAK, ELNALGDK, ESTLHLVLR, EVDLGDQK, EVGALEVGFTR, FFSWEDAK, FIIGGPQGDAGLTGR, FIPGTLDKLR, GAPVAVPAPAEK, GLMPSPK, GVAAGR, IFAEGAYAGLK, IQAYTMR, KAEILTK, KPLSK, KSFLESSSR, LIFAGK, LVSNAPYK, MTIQGGALR, QVGEDELFLGK, SDGEFLAK, SFLESSSR, SLQLVR, TITLEVEPSDSIDNVK, TLSDYNIQK, TLTGK, TWSYR, VAVLAEGAAADEAK, VDVQPSWMVK, VILATLK, VLPGVAALQEA, VTLKR, YAGMK, YWSEIEAFDLACK
|--- 0 Common to multiple clusters: 

________________________________________

97 Consensi Clusters:

>EHUX130k01 [EHUX130kBUD001, EHUX130kBUD061, EHUX130kBUD004, EHUX130kBUD002, EHUX130kBUD147, EHUX130kBUD110]
|--- bud_EMIHU__EHUX130k01a Similar (e=4.00e-40) to Q5CRJ4_CRYPV__Q5CRJ4 SubName: Full=Polyubiquitin with 3 Ub domains; Flags: Fragment;
|--- bud_EMIHU__EHUX130k01b Similar (e=1.00e-164) to D0NTZ3_PHYIN__D0NTZ3 SubName: Full=Ubiquitin family protein, putative;
|--- bud_EMIHU__EHUX130k01c Similar (e=9.00e-38) to D0NXH1_PHYIN__D0NXH1 SubName: Full=Ubiquitin, putative;
|--- bud_EMIHU__EHUX130k01d Similar (e=9.00e-33) to Q00Y36_OSTTA__Q00Y36 SubName: Full=Polyubiquitin (ISS);
|--- bud_EMIHU__EHUX130k01e Similar (e=5.00e-32) to Q5CRJ4_CRYPV__Q5CRJ4 SubName: Full=Polyubiquitin with 3 Ub domains; Flags: Fragment;
|--- bud_EMIHU__EHUX130k01f Similar (e=8.00e-75) to C1N647_MICPS__C1N647 SubName: Full=Predicted protein;

>EHUX130k02 [EHUX130kBUD005]
|--- bud_EMIHU__EHUX130k02a No BLAST hit (e<1.00e-04) to EHux_TaxaDB-THAPS.fas

>EHUX130k03 [EHUX130kBUD007]
|--- bud_EMIHU__EHUX130k03a No BLAST hit (e<1.00e-04) to EHux_TaxaDB-THAPS.fas

>EHUX130k04 [EHUX130kBUD008]
|--- bud_EMIHU__EHUX130k04a Similar (e=1.00e-180) to Q2IA55_KARMI__Q2IA55 SubName: Full=Chloroplast glyceraldehyde-3-phosphate dehydrogenase; Flags: Fragment;

>EHUX130k05 [EHUX130kBUD009, EHUX130kBUD112]
|--- bud_EMIHU__EHUX130k05a No BLAST hit (e<1.00e-04) to EHux_TaxaDB-THAPS.fas
|--- bud_EMIHU__EHUX130k05b No BLAST hit (e<1.00e-04) to EHux_TaxaDB-THAPS.fas

>EHUX130k06 [EHUX130kBUD011, EHUX130kBUD049, EHUX130kBUD154]
|--- bud_EMIHU__EHUX130k06a Similar (e=1.00e-134) to TPSJGI21815_THAPS__TPSJGI21815 estExt_fgenesh1_pg.C_chr_30499
|--- bud_EMIHU__EHUX130k06b Similar (e=1.00e-102) to TPSJGI21815_THAPS__TPSJGI21815 estExt_fgenesh1_pg.C_chr_30499
|--- bud_EMIHU__EHUX130k06c Similar (e=9.00e-27) to B9ZZX8_SKECO__B9ZZX8 RecName: Full=S-adenosylmethionine synthase;          EC=2.5.1.6; Flags: Fragment;

>EHUX130k07 [EHUX130kBUD012, EHUX130kBUD032]
|--- bud_EMIHU__EHUX130k07a Similar (e=1.00e-110) to Q0P3H4_OSTTA__Q0P3H4 RecName: Full=ATP synthase subunit alpha;
|--- bud_EMIHU__EHUX130k07b Similar (e=1.00e-118) to VATB1_ACEAT__Q38681 RecName: Full=V-type proton ATPase subunit B 1;          Short=V-ATPase subunit B 1; AltName: Full=Vacuolar proton pump subunit B 1;

>EHUX130k08 [EHUX130kBUD013, EHUX130kBUD119]
|--- bud_EMIHU__EHUX130k08a No BLAST hit (e<1.00e-04) to EHux_TaxaDB-THAPS.fas
|--- bud_EMIHU__EHUX130k08b No BLAST hit (e<1.00e-04) to EHux_TaxaDB-THAPS.fas

>EHUX130k09 [EHUX130kBUD014]
|--- bud_EMIHU__EHUX130k09a Similar (e=4.00e-91) to B7FUT7_PHATR__B7FUT7 SubName: Full=Predicted protein;

>EHUX130k10 [EHUX130kBUD015]
|--- bud_EMIHU__EHUX130k10a No BLAST hit (e<1.00e-04) to EHux_TaxaDB-THAPS.fas

>EHUX130k11 [EHUX130kBUD017, EHUX130kBUD111, EHUX130kBUD086]
|--- bud_EMIHU__EHUX130k11a Similar (e=0.00e+00) to Q5ENR8_ISOGA__Q5ENR8 RecName: Full=Phosphoglycerate kinase;          EC=2.7.2.3;
|--- bud_EMIHU__EHUX130k11b Similar (e=9.00e-82) to Q5ENR8_ISOGA__Q5ENR8 RecName: Full=Phosphoglycerate kinase;          EC=2.7.2.3;
|--- bud_EMIHU__EHUX130k11c Similar (e=3.00e-67) to Q5ENR6_PAVLU__Q5ENR6 RecName: Full=Phosphoglycerate kinase;          EC=2.7.2.3;

>EHUX130k12 [EHUX130kBUD019, EHUX130kBUD153, EHUX130kBUD036, EHUX130kBUD091, EHUX130kBUD096, EHUX130kBUD177]
|--- bud_EMIHU__EHUX130k12a Similar (e=7.00e-87) to Q2IA76_ISOGA__Q2IA76 SubName: Full=Chloroplast light harvesting protein isoform 3;
|--- bud_EMIHU__EHUX130k12b Similar (e=1.00e-45) to Q2IA76_ISOGA__Q2IA76 SubName: Full=Chloroplast light harvesting protein isoform 3;
|--- bud_EMIHU__EHUX130k12c Similar (e=2.00e-51) to Q2IA78_ISOGA__Q2IA78 SubName: Full=Chloroplast light harvesting protein isoform 1;
|--- bud_EMIHU__EHUX130k12d Similar (e=4.00e-30) to D7FPU8_ECTSI__D7FPU8 SubName: Full=Light harvesting complex protein;
|--- bud_EMIHU__EHUX130k12e Similar (e=2.00e-20) to Q2IA78_ISOGA__Q2IA78 SubName: Full=Chloroplast light harvesting protein isoform 1;
|--- bud_EMIHU__EHUX130k12f Similar (e=1.00e-51) to Q5ENP2_ISOGA__Q5ENP2 SubName: Full=Chloroplast photosystem II 12 kDa extrinsic protein; Flags: Fragment;

>EHUX130k13 [EHUX130kBUD021, EHUX130kBUD120]
|--- bud_EMIHU__EHUX130k13a No BLAST hit (e<1.00e-04) to EHux_TaxaDB-THAPS.fas
|--- bud_EMIHU__EHUX130k13b No BLAST hit (e<1.00e-04) to EHux_TaxaDB-THAPS.fas

>EHUX130k14 [EHUX130kBUD023]
|--- bud_EMIHU__EHUX130k14a Similar (e=1.00e-162) to Q5ENS1_ISOGA__Q5ENS1 SubName: Full=Chloroplast phosphoribulokinase; Flags: Fragment;

>EHUX130k15 [EHUX130kBUD027, EHUX130kBUD201]
|--- bud_EMIHU__EHUX130k15a Similar (e=5.00e-49) to B9Q4V7_TOXGO__B9Q4V7 RecName: Full=ATP synthase gamma chain;
|--- bud_EMIHU__EHUX130k15b Similar (e=2.00e-17) to Q2IA11_PAVLU__Q2IA11 RecName: Full=ATP synthase gamma chain;

>EHUX130k16 [EHUX130kBUD028]
|--- bud_EMIHU__EHUX130k16a No BLAST hit (e<1.00e-04) to EHux_TaxaDB-THAPS.fas

>EHUX130k17 [EHUX130kBUD029]
|--- bud_EMIHU__EHUX130k17a No BLAST hit (e<1.00e-04) to EHux_TaxaDB-THAPS.fas

>EHUX130k18 [EHUX130kBUD030]
|--- bud_EMIHU__EHUX130k18a No BLAST hit (e<1.00e-04) to EHux_TaxaDB-THAPS.fas

>EHUX130k19 [EHUX130kBUD031]
|--- bud_EMIHU__EHUX130k19a No BLAST hit (e<1.00e-04) to EHux_TaxaDB-THAPS.fas

>EHUX130k20 [EHUX130kBUD033]
|--- bud_EMIHU__EHUX130k20a No BLAST hit (e<1.00e-04) to EHux_TaxaDB-THAPS.fas

>EHUX130k21 [EHUX130kBUD034, EHUX130kBUD072, EHUX130kBUD089]
|--- bud_EMIHU__EHUX130k21a Similar (e=1.00e-80) to TPSJGI23918_THAPS__TPSJGI23918 estExt_fgenesh1_pg.C_chr_90050
|--- bud_EMIHU__EHUX130k21b Similar (e=6.00e-83) to B7GDC2_PHATR__B7GDC2 SubName: Full=Predicted protein;
|--- bud_EMIHU__EHUX130k21c Similar (e=6.00e-48) to TPSJGI24512_THAPS__TPSJGI24512 estExt_fgenesh1_pg.C_chr_120214

>EHUX130k22 [EHUX130kBUD037, EHUX130kBUD170]
|--- bud_EMIHU__EHUX130k22a Similar (e=1.00e-143) to Q2IA80_ISOGA__Q2IA80 SubName: Full=Chloroplast O-acetyl-serine lyase; Flags: Fragment;
|--- bud_EMIHU__EHUX130k22b Similar (e=1.00e-59) to Q2IA80_ISOGA__Q2IA80 SubName: Full=Chloroplast O-acetyl-serine lyase; Flags: Fragment;

>EHUX130k23 [EHUX130kBUD040]
|--- bud_EMIHU__EHUX130k23a No BLAST hit (e<1.00e-04) to EHux_TaxaDB-THAPS.fas

>EHUX130k24 [EHUX130kBUD041]
|--- bud_EMIHU__EHUX130k24a No BLAST hit (e<1.00e-04) to EHux_TaxaDB-THAPS.fas

>EHUX130k25 [EHUX130kBUD043]
|--- bud_EMIHU__EHUX130k25a No BLAST hit (e<1.00e-04) to EHux_TaxaDB-THAPS.fas

>EHUX130k26 [EHUX130kBUD044]
|--- bud_EMIHU__EHUX130k26a Similar (e=1.00e-106) to B9Q7N9_TOXGO__B9Q7N9 RecName: Full=Adenosylhomocysteinase;          EC=3.3.1.1;

>EHUX130k27 [EHUX130kBUD046, EHUX130kBUD099, EHUX130kBUD097]
|--- bud_EMIHU__EHUX130k27a No BLAST hit (e<1.00e-04) to EHux_TaxaDB-THAPS.fas
|--- bud_EMIHU__EHUX130k27b No BLAST hit (e<1.00e-04) to EHux_TaxaDB-THAPS.fas
|--- bud_EMIHU__EHUX130k27c No BLAST hit (e<1.00e-04) to EHux_TaxaDB-THAPS.fas

>EHUX130k28 [EHUX130kBUD052]
|--- bud_EMIHU__EHUX130k28a Similar (e=1.00e-147) to Q9AR87_ODOSI__Q9AR87 RecName: Full=Delta-aminolevulinic acid dehydratase;          EC=4.2.1.24;

>EHUX130k29 [EHUX130kBUD055]
|--- bud_EMIHU__EHUX130k29a Similar (e=1.00e-130) to Q5ENS8_ISOGA__Q5ENS8 RecName: Full=Ferredoxin--NADP reductase;          EC=1.18.1.2; Flags: Fragment;

>EHUX130k30 [EHUX130kBUD056, EHUX130kBUD106]
|--- bud_EMIHU__EHUX130k30a Similar (e=1.00e-93) to D8LBH8_ECTSI__D8LBH8 SubName: Full=Ribulose-phosphate 3-epimerase;          EC=5.1.3.1;
|--- bud_EMIHU__EHUX130k30b Similar (e=5.00e-86) to D8LBH8_ECTSI__D8LBH8 SubName: Full=Ribulose-phosphate 3-epimerase;          EC=5.1.3.1;

>EHUX130k31 [EHUX130kBUD057, EHUX130kBUD107]
|--- bud_EMIHU__EHUX130k31a No BLAST hit (e<1.00e-04) to EHux_TaxaDB-THAPS.fas
|--- bud_EMIHU__EHUX130k31b No BLAST hit (e<1.00e-04) to EHux_TaxaDB-THAPS.fas

>EHUX130k32 [EHUX130kBUD060]
|--- bud_EMIHU__EHUX130k32a Similar (e=1.00e-142) to D8LRL3_ECTSI__D8LRL3 SubName: Full=ATP-sulfurylase;          EC=2.7.7.4;

>EHUX130k33 [EHUX130kBUD063]
|--- bud_EMIHU__EHUX130k33a Similar (e=2.00e-81) to D0P2Z9_PHYIN__D0P2Z9 SubName: Full=Adenylate kinase, putative;

>EHUX130k34 [EHUX130kBUD064]
|--- bud_EMIHU__EHUX130k34a Similar (e=1.00e-129) to Q8L878_ISOGA__Q8L878 SubName: Full=Oxygen evolving enhancer 1;

>EHUX130k35 [EHUX130kBUD065]
|--- bud_EMIHU__EHUX130k35a Similar (e=1.00e-143) to CYF_EMIHU__Q4G3D7 RecName: Full=Apocytochrome f; Flags: Precursor;

>EHUX130k36 [EHUX130kBUD068]
|--- bud_EMIHU__EHUX130k36a No BLAST hit (e<1.00e-04) to EHux_TaxaDB-THAPS.fas

>EHUX130k37 [EHUX130kBUD069]
|--- bud_EMIHU__EHUX130k37a No BLAST hit (e<1.00e-04) to EHux_TaxaDB-THAPS.fas

>EHUX130k38 [EHUX130kBUD071]
|--- bud_EMIHU__EHUX130k38a Similar (e=4.00e-17) to B7GER2_PHATR__B7GER2 SubName: Full=Predicted protein;

>EHUX130k39 [EHUX130kBUD073]
|--- bud_EMIHU__EHUX130k39a No BLAST hit (e<1.00e-04) to EHux_TaxaDB-THAPS.fas

>EHUX130k40 [EHUX130kBUD074]
|--- bud_EMIHU__EHUX130k40a No BLAST hit (e<1.00e-04) to EHux_TaxaDB-THAPS.fas

>EHUX130k41 [EHUX130kBUD075]
|--- bud_EMIHU__EHUX130k41a Similar (e=4.00e-09) to C1N7U2_MICPS__C1N7U2 SubName: Full=Predicted protein;

>EHUX130k42 [EHUX130kBUD077, EHUX130kBUD100]
|--- bud_EMIHU__EHUX130k42a Similar (e=7.00e-63) to RK1_ODOSI__P49544 RecName: Full=50S ribosomal protein L1, chloroplastic;
|--- bud_EMIHU__EHUX130k42b Similar (e=9.00e-48) to Q2IA22_PAVLU__Q2IA22 RecName: Full=Ribosomal protein; Flags: Fragment;

>EHUX130k43 [EHUX130kBUD078]
|--- bud_EMIHU__EHUX130k43a Similar (e=8.00e-61) to EFTS_RHDSA__A6MVX0 RecName: Full=Elongation factor Ts, chloroplastic;          Short=EF-Ts;

>EHUX130k44 [EHUX130kBUD082]
|--- bud_EMIHU__EHUX130k44a No BLAST hit (e<1.00e-04) to EHux_TaxaDB-THAPS.fas

>EHUX130k45 [EHUX130kBUD083, EHUX130kBUD163]
|--- bud_EMIHU__EHUX130k45a Similar (e=2.00e-97) to D0N0G8_PHYIN__D0N0G8 SubName: Full=Glycerol-3-phosphate dehydrogenase;
|--- bud_EMIHU__EHUX130k45b Similar (e=4.00e-43) to D0N0G8_PHYIN__D0N0G8 SubName: Full=Glycerol-3-phosphate dehydrogenase;

>EHUX130k46 [EHUX130kBUD084]
|--- bud_EMIHU__EHUX130k46a No BLAST hit (e<1.00e-04) to EHux_TaxaDB-THAPS.fas

>EHUX130k47 [EHUX130kBUD094]
|--- bud_EMIHU__EHUX130k47a No BLAST hit (e<1.00e-04) to EHux_TaxaDB-THAPS.fas

>EHUX130k48 [EHUX130kBUD098]
|--- bud_EMIHU__EHUX130k48a No BLAST hit (e<1.00e-04) to EHux_TaxaDB-THAPS.fas

>EHUX130k49 [EHUX130kBUD103]
|--- bud_EMIHU__EHUX130k49a No BLAST hit (e<1.00e-04) to EHux_TaxaDB-THAPS.fas

>EHUX130k50 [EHUX130kBUD108, EHUX130kBUD140]
|--- bud_EMIHU__EHUX130k50a Similar (e=5.00e-16) to D7FQE6_ECTSI__D7FQE6 SubName: Full=FK506-binding protein 1;
|--- bud_EMIHU__EHUX130k50b Similar (e=6.00e-30) to TPSJGI34104_THAPS__TPSJGI34104 e_gw1.5.536.1

>EHUX130k51 [EHUX130kBUD116]
|--- bud_EMIHU__EHUX130k51a Similar (e=8.00e-08) to C1MPY8_MICPS__C1MPY8 SubName: Full=Predicted protein;

>EHUX130k52 [EHUX130kBUD118]
|--- bud_EMIHU__EHUX130k52a Similar (e=3.00e-46) to D8UIE7_VOLCA__D8UIE7 SubName: Full=Putative uncharacterized protein;

>EHUX130k53 [EHUX130kBUD122]
|--- bud_EMIHU__EHUX130k53a No BLAST hit (e<1.00e-04) to EHux_TaxaDB-THAPS.fas

>EHUX130k54 [EHUX130kBUD124]
|--- bud_EMIHU__EHUX130k54a No BLAST hit (e<1.00e-04) to EHux_TaxaDB-THAPS.fas

>EHUX130k55 [EHUX130kBUD127]
|--- bud_EMIHU__EHUX130k55a No BLAST hit (e<1.00e-04) to EHux_TaxaDB-THAPS.fas

>EHUX130k56 [EHUX130kBUD128]
|--- bud_EMIHU__EHUX130k56a No BLAST hit (e<1.00e-04) to EHux_TaxaDB-THAPS.fas

>EHUX130k57 [EHUX130kBUD130]
|--- bud_EMIHU__EHUX130k57a No BLAST hit (e<1.00e-04) to EHux_TaxaDB-THAPS.fas

>EHUX130k58 [EHUX130kBUD132]
|--- bud_EMIHU__EHUX130k58a No BLAST hit (e<1.00e-04) to EHux_TaxaDB-THAPS.fas

>EHUX130k59 [EHUX130kBUD133]
|--- bud_EMIHU__EHUX130k59a No BLAST hit (e<1.00e-04) to EHux_TaxaDB-THAPS.fas

>EHUX130k60 [EHUX130kBUD135]
|--- bud_EMIHU__EHUX130k60a No BLAST hit (e<1.00e-04) to EHux_TaxaDB-THAPS.fas

>EHUX130k61 [EHUX130kBUD136]
|--- bud_EMIHU__EHUX130k61a Similar (e=1.00e-37) to TPSJGI32845_THAPS__TPSJGI32845 e_gw1.3.574.1

>EHUX130k62 [EHUX130kBUD138]
|--- bud_EMIHU__EHUX130k62a Similar (e=8.00e-09) to D8LG85_ECTSI__D8LG85 SubName: Full=Ribosomal protein rpS22, plastidal;

>EHUX130k63 [EHUX130kBUD139]
|--- bud_EMIHU__EHUX130k63a No BLAST hit (e<1.00e-04) to EHux_TaxaDB-THAPS.fas

>EHUX130k64 [EHUX130kBUD148]
|--- bud_EMIHU__EHUX130k64a No BLAST hit (e<1.00e-04) to EHux_TaxaDB-THAPS.fas

>EHUX130k65 [EHUX130kBUD149, EHUX130kBUD152]
|--- bud_EMIHU__EHUX130k65a Similar (e=4.00e-06) to D8LKH7_ECTSI__D8LKH7 SubName: Full=Putative uncharacterized protein;
|--- bud_EMIHU__EHUX130k65b Similar (e=2.00e-13) to D8LKH7_ECTSI__D8LKH7 SubName: Full=Putative uncharacterized protein;

>EHUX130k66 [EHUX130kBUD151]
|--- bud_EMIHU__EHUX130k66a No BLAST hit (e<1.00e-04) to EHux_TaxaDB-THAPS.fas

>EHUX130k67 [EHUX130kBUD155]
|--- bud_EMIHU__EHUX130k67a No BLAST hit (e<1.00e-04) to EHux_TaxaDB-THAPS.fas

>EHUX130k68 [EHUX130kBUD156]
|--- bud_EMIHU__EHUX130k68a Similar (e=2.00e-13) to D8LJF6_ECTSI__D8LJF6 SubName: Full=Putative uncharacterized protein;

>EHUX130k69 [EHUX130kBUD157]
|--- bud_EMIHU__EHUX130k69a Similar (e=6.00e-10) to Q2IA30_KARMI__Q2IA30 SubName: Full=Chloroplast light harvesting protein isoform 10;

>EHUX130k70 [EHUX130kBUD158]
|--- bud_EMIHU__EHUX130k70a Similar (e=2.00e-47) to Q6SL82_PHYNI__Q6SL82 SubName: Full=Heat shock protein 70;

>EHUX130k71 [EHUX130kBUD161]
|--- bud_EMIHU__EHUX130k71a Similar (e=5.00e-55) to TPSJGI24887_THAPS__TPSJGI24887 estExt_fgenesh1_pg.C_chr_140244

>EHUX130k72 [EHUX130kBUD162]
|--- bud_EMIHU__EHUX130k72a Similar (e=2.00e-15) to TPSJGI2343_THAPS__TPSJGI2343 fgenesh1_pg.C_chr_2000298

>EHUX130k73 [EHUX130kBUD164]
|--- bud_EMIHU__EHUX130k73a Similar (e=2.00e-14) to C1N7K9_MICPS__C1N7K9 RecName: Full=Peptidyl-prolyl cis-trans isomerase;          EC=5.2.1.8;

>EHUX130k74 [EHUX130kBUD165]
|--- bud_EMIHU__EHUX130k74a Similar (e=4.00e-28) to TPSJGI26991_THAPS__TPSJGI26991 estExt_Genewise1.C_chr_20178

>EHUX130k75 [EHUX130kBUD166]
|--- bud_EMIHU__EHUX130k75a Similar (e=6.00e-72) to C1N203_MICPS__C1N203 RecName: Full=Peptidyl-prolyl cis-trans isomerase;          EC=5.2.1.8;

>EHUX130k76 [EHUX130kBUD167]
|--- bud_EMIHU__EHUX130k76a No BLAST hit (e<1.00e-04) to EHux_TaxaDB-THAPS.fas

>EHUX130k77 [EHUX130kBUD172]
|--- bud_EMIHU__EHUX130k77a Similar (e=3.00e-24) to Q2IA87_ISOGA__Q2IA87 SubName: Full=Chloroplast 50S ribosomal protein L9;

>EHUX130k78 [EHUX130kBUD173]
|--- bud_EMIHU__EHUX130k78a No BLAST hit (e<1.00e-04) to EHux_TaxaDB-THAPS.fas

>EHUX130k79 [EHUX130kBUD174]
|--- bud_EMIHU__EHUX130k79a Similar (e=8.00e-38) to TPSJGI10741_THAPS__TPSJGI10741 fgenesh1_pg.C_chr_17000204

>EHUX130k80 [EHUX130kBUD176]
|--- bud_EMIHU__EHUX130k80a Similar (e=3.00e-60) to Q2IA85_ISOGA__Q2IA85 SubName: Full=Chloroplast 50S ribosomal protein L17; Flags: Fragment;

>EHUX130k81 [EHUX130kBUD178]
|--- bud_EMIHU__EHUX130k81a Similar (e=6.00e-42) to A8J9T0_CHLRE__A8J9T0 RecName: Full=40S ribosomal protein S12;

>EHUX130k82 [EHUX130kBUD179]
|--- bud_EMIHU__EHUX130k82a Similar (e=7.00e-06) to D8LLR3_ECTSI__D8LLR3 SubName: Full=Putative uncharacterized protein;

>EHUX130k83 [EHUX130kBUD181]
|--- bud_EMIHU__EHUX130k83a No BLAST hit (e<1.00e-04) to EHux_TaxaDB-THAPS.fas

>EHUX130k84 [EHUX130kBUD184]
|--- bud_EMIHU__EHUX130k84a Similar (e=1.00e-15) to TPSBD1863_THAPS__TPSBD1863 estExt_fgenesh1_pg.C_bd_20x50032

>EHUX130k85 [EHUX130kBUD185]
|--- bud_EMIHU__EHUX130k85a Similar (e=2.00e-44) to C1MRV4_MICPS__C1MRV4 SubName: Full=Predicted protein;

>EHUX130k86 [EHUX130kBUD187]
|--- bud_EMIHU__EHUX130k86a Similar (e=3.00e-40) to Q2IA86_ISOGA__Q2IA86 SubName: Full=Chloroplast 50S ribosomal protein L12;

>EHUX130k87 [EHUX130kBUD188]
|--- bud_EMIHU__EHUX130k87a Similar (e=3.00e-44) to Q01FA5_OSTTA__Q01FA5 RecName: Full=Histone H2A;

>EHUX130k88 [EHUX130kBUD189]
|--- bud_EMIHU__EHUX130k88a Similar (e=1.00e-06) to Q9TLU0_CYACA__Q9TLU0 SubName: Full=Putative uncharacterized protein rpl29;

>EHUX130k89 [EHUX130kBUD190]
|--- bud_EMIHU__EHUX130k89a Similar (e=4.00e-35) to Q013K3_OSTTA__Q013K3 RecName: Full=Histone H2B;

>EHUX130k90 [EHUX130kBUD191]
|--- bud_EMIHU__EHUX130k90a Similar (e=1.00e-06) to TPSJGI20069_THAPS__TPSJGI20069 gw1.2.803.1

>EHUX130k91 [EHUX130kBUD193]
|--- bud_EMIHU__EHUX130k91a Similar (e=1.00e-11) to A4RUH8_OSTLU__A4RUH8 SubName: Full=F-ATPase family transporter: protons (Vacuolar);

>EHUX130k92 [EHUX130kBUD195]
|--- bud_EMIHU__EHUX130k92a Similar (e=4.00e-40) to C1MUM2_MICPS__C1MUM2 RecName: Full=Histone H4;

>EHUX130k93 [EHUX130kBUD197]
|--- bud_EMIHU__EHUX130k93a Similar (e=1.00e-23) to A8IDN1_CHLRE__A8IDN1 SubName: Full=Chaperonin 10;

>EHUX130k94 [EHUX130kBUD199]
|--- bud_EMIHU__EHUX130k94a Similar (e=1.00e-22) to A4S8E0_OSTLU__A4S8E0 SubName: Full=Ribosomal protein S21, component of cytosolic 80S ribosome and 40S small subunit;

>EHUX130k95 [EHUX130kBUD200]
|--- bud_EMIHU__EHUX130k95a Similar (e=1.00e-10) to D8LIM3_ECTSI__D8LIM3 SubName: Full=Putative uncharacterized protein;

>EHUX130k96 [EHUX130kBUD202]
|--- bud_EMIHU__EHUX130k96a Similar (e=1.00e-11) to B7G7Y1_PHATR__B7G7Y1 SubName: Full=Predicted protein;

>EHUX130k97 [EHUX130kBUD204]
|--- bud_EMIHU__EHUX130k97a Similar (e=7.00e-25) to Q5ENV5_ISOGA__Q5ENV5 RecName: Full=Acyl carrier protein; Flags: Fragment;

________________________________________
