# Supplementary material for: Responses of the Emiliania huxleyi Proteome to Ocean Acidification
Source: PLoS One. 2013 Apr 12;8(4):e61868. doi: 10.1371/journal.pone.0061868 (PMC3625171; doi:10.1371/journal.pone.0061868)
Supplement: Data S1 — Output files from BUDAPEST analysis. (ZIP) [file pone.0061868.s001.zip › BUDAPEST data/EHUX130k.translations.fas]

>EG031459.1_RF-3 Similar (e=3.00e-22) to A4S8E0_OSTLU__A4S8E0 SubName: Full=Ribosomal protein S21, component of cytosolic 80S ribosome and 40S small subunit;
tmsagmhnsdgvnidlyiprKCTATNRLISAKdkasvqlnighvsadgvytgeytpmalcgfirsqgeadgeidrkftkVIAENKANGIDI
>EG032293.1_RF-1 Similar (e=3.00e-53) to TPSJGI24887_THAPS__TPSJGI24887 estExt_fgenesh1_pg.C_chr_140244
vkWVDGVWTGDKaiwldygcerrgrfvnllnkdgskktecgihvagaektfdrdlxdtskavqtlaapsdvesltasgkeavvvvyapwcqfcqameeeydkladasglpvykfrGDEERefvkanlntqsfptinyidasgkaikyesedrSVGAMAEFAKsggkvaa
>EG032888.1_RF-3 Similar (e=1.00e-12) to Q5ENV5_ISOGA__Q5ENV5 RecName: Full=Acyl carrier protein; Flags: Fragment;
vvmafedefvieiqdadaekILTCEDAIKYIMTHPTAK
>EG357939.1_RF-1 No BLAST hit (e<1.00e-04) to EHux_TaxaDB-THAPS.fas
mlallasstssfvapagvpsglargldapqmnflkdlaaktapdrggastprAAPAKkapaggrAFLSEFGGNTAVMNPTARitgkakplspgsnypgggdklqeqsygfgnfiqrfqkaegkskygvpiflpsgnvnpaylkaerddmnakkaknvknlrsqrekmqkagtyyqsdyikkkVGNVGSGKDYYSSGR*aihht*l*vcvcvsvarlpglprvlvaapvcagnhppsxvepyiixdkkkkk
>GE142800.1_RF-1 Similar (e=2.00e-10) to Q23QT9_TETTH__Q23QT9 SubName: Full=Myb-like DNA-binding domain, SHAQKYF class family protein;
vpgdtmqamaqatwsqvgdmaapgaqalgapqpapgaggicpvggaaavgtqpqlgaeqssislsaqaelelelslrGSLLVQQQRrivqledelqrawaeidrlrtkvaavererqrseddsqkqprywtpeehrlfmeavqrfgwkdvksiaqhvgtrtptqvrthaqklflrqqkeqtgimqpikngrsdmpaltsnlsassadhtfspmpataeevaassnggqmatgylaqltdaaegmdsapapapvpavfanataptvpampgvpappsasvaaava
>GE143232.1_RF1 Similar (e=1.00e-71) to C1N203_MICPS__C1N203 RecName: Full=Peptidyl-prolyl cis-trans isomerase;          EC=5.2.1.8;
pavvffdmtiggapagrIEMTLRddvvpktaenfralctgekgfgykgsafhrvitnfmcqggdftagngtggksiygakFADENFQLKhtgpgilsmanagpgtngsqfflctvktdwldgkhvvfgsvtkgmevvkaieavgsqsgktakpvviadcgqis
>GE143248.1_RF1 Similar (e=2.00e-29) to D7FP62_ECTSI__D7FP62 SubName: Full=Putative FKBP-type peptidyl-prolyl cis-trans isomerase 2;
kiwvfgllatasalslpppqearapriarreavfgaslaaasllpraavadttqsgltynviksgkggqpatgdliairfkgtikSSGQVFDDIMESAEAYYFRVGSGSVLPGVEEAVKlmhtgdvwdltipgklafgdkgrsaspgkpripsnaeigfllelvavpgkddellevtgggeaga
>GE140552.1_RF2 Similar (e=3.00e-81) to D0P2Z9_PHYIN__D0P2Z9 SubName: Full=Adenylate kinase, putative;
dakaptqttrssmpadlarASTTDLLAELKRrmesppkkNIILVGPPGSGKgtqaplikdkyklchlatgdllraavaagtemgkaakevmekgglvsdeivigiikdnistpdcgngfildgfprtvvqaekldgmltsegvghidhviefkvpdatlvericgrLIHPASGRsyhekfhppkvagkddetgeplvkrkddneetltkrldafhkqtkpvvdyyaxqglyspvdadrkadsvsatiaailak
>GE143112.1_RF3 Similar (e=1.00e-107) to Q8L878_ISOGA__Q8L878 SubName: Full=Oxygen evolving enhancer 1;
grvapmqrsadvsmaakdsvtagqvagmaaavlavgvqsasagpftrtdiasltyqqikgtglantcpvveqvdgmkteikvggnykIDEFCLEPTSFQVLEEKltksgvvteavdtkvttrQTYVLTGMEGDLVQKdgkltflekdgidyapttvqlpggervpflftvknlvaqsdgatssispglkMSGGFNVPSYRtglfldpkgrgtttgydqavalpalxaggdeslfkennkKFDVGRGSIELKvtsv
>GE143940.1_RF-1 Similar (e=6.00e-28) to Q2IA78_ISOGA__Q2IA78 SubName: Full=Chloroplast light harvesting protein isoform 1;
gikfsdlpggaiaswaalptsgwlqivlfisflevyalkqdpekdpgdvvpegvawarypdgydvwlgdgstkQVGEDELFLGKtwklnaernngraammgitgmlihegltgnpifpmgetl
>GE140712.1_RF-2 No BLAST hit (e<1.00e-04) to EHux_TaxaDB-THAPS.fas
veyciawpvraar*afrfsrlsaaccardsaasgevpnsmqavarepfsslppppprssppaaarrrpppppppprpppprpphapppappswrraqplppppprgqsqtgarraa*sawscpwgggcrrcrggcpcr*pp*ssrqsrappprpprscaprspgcprprspgcrrcarasa*hcasssssspppaarrprprRPRRPPHPPPRhrpgphrprprrrrhrrrhrrrhpprrpssswkswpslpsgrwtrphtrlrptprrrrphprgrgrrrr
>GE140712.1_RF3 No BLAST hit (e<1.00e-04) to EHux_TaxaDB-THAPS.fas
dggdpdhededdddeesdgdeyvdestgrkakkaktskkkkdaeedddddddddddddededdavpgddgeedeegdedgadeddelpaaemkkmkkrNVTLTLERidgslgiavagnqvtavhkngageaagleigdlitevngkdthldtfgsllpkdktkpiklrvvrLFEIDPEAEAEAKaeraakkaereaaraaaaeeegeaaeveaedddappqaettveevaags*rahaqrlacylgplrsphclarsmlqiggkigtlsvlraramrcsip
>GE140982.1_RF1 Similar (e=2.00e-63) to D0N0G8_PHYIN__D0N0G8 SubName: Full=Glycerol-3-phosphate dehydrogenase;
tstactmlsrvskglarpgsrllsgaagseklamvgsgnfgsalvrilgqnalrhdifdnevklyvyeemidgkplteiinetnenvkylkgakftpnvkAVPDLAEAVKgatmvcfclphqflkplmptikesvapgakvlsaikgidfddngvvlisdllrqglnadcsvlmganvandmasdqfcettigykdaxngelfkLAFDAPALKvgtvpdtvgvelcgalknivaigagysdglgyg
>GE142681.1_RF3 Similar (e=1.00e-118) to Q5ENS1_ISOGA__Q5ENS1 SubName: Full=Chloroplast phosphoribulokinase; Flags: Fragment;
prpfamlaftqitasswapglaaaprVAPSRsavsmdasnpvviglaadsgcgkSTFMRRVTGIFGGECKlndigretntlvsdmttviclddyhkwdrtgrksnpewpdgitalheacqnwdkMAADVTDLKagkavekpiynhitgeldpdepvqptpivifeglhpmhdervnealdltiylditddvkfawkaqrdiaerGATPEEVQAAIDGRkpdfaayvepqkakadiiiqvlpsdliedptgkflkvkyiqkksvtcaetpylfdegseltwvpngdkltt
>GE140429.1_RF-1 No BLAST hit (e<1.00e-04) to EHux_TaxaDB-THAPS.fas
a*prgrgcrpaggptrtgaarsastrpstgrsrsrsrsrcttapdstslststalppackrrtratisrpatctrrspslraarr*stttqtsatlssgtrgrtassrspptpstrcstrrwcstssrvppssarpmtrslqsrTPPSSASPPSPAAAARwgpirrsaaptpprtpsrppptleraggadlg*gprplvvgalcssplhqgtpeervgefwplwqyhrgpcecispilvslsltl*slsct
>GE142180.1_RF2 Similar (e=7.00e-79) to Q2IA92_ISOGA__Q2IA92 SubName: Full=Chloroplast ATP sulfurylase; Flags: Fragment;
phpqasrgshimlslaltlpaflpgqgmgmrrgvasgvtmaakqtphggtlvdlfssdaaaaaasadikveltdrqscdvellcnggfspltgfmneaeynsvvedmklpsglifglpvvmdtgdanvkvgskllltyqgtdmavmtveslftpdkpkeclncygtasiehpgvrMVAMERgstyvggplqglgvptrdfpcatpkevrETLPDGADVVAFQCRnpvhrahyelftraldapnvgedavvlvhptxrp
>GE140344.1_RF-1 No BLAST hit (e<1.00e-04) to EHux_TaxaDB-THAPS.fas
lvcckcktaqhhtqsraadxsasytgegasgagearvrrsryrrqalv*slhaamsvyvlsaartsanslfaragsfflharskasisdqyflyafvaasffspsstpfiasideriv*awmrsssrrnhhvfesilgcsdemrdddskkdffsretsfw*pfarnspsdflkpkvasgpdwgppgwygleisdipkmpilpnspdladaletavvaaasmaepvtrasrrlesarIVHAARgvvttgrpdesavrevvsesmgeg
>GE140344.1_RF-3 No BLAST hit (e<1.00e-04) to EHux_TaxaDB-THAPS.fas
gll*m*ngaashtvprrrxkcfihrrgrigcrggpcqaipissagsglissrgdvrvrlergenvrkllvcqggllllarevegldlgpvllvrlrrrllllalehavhrkhrrahsvgldaelvaeepprlrvnlglqrrdarrrLQEGLLLARdvllvalcqelavrlfeaegcvgarlgaaglvwardirhpkdanlaklarlgrrardgsrrsgehggagdegvaaagvgahrargagrrhdraagrersegsrqrehgrgq
>GE140344.1_RF1 No BLAST hit (e<1.00e-04) to EHux_TaxaDB-THAPS.fas
lpspmlslttsltalssgrpvvttpraactmradssrrdalvtgsamlaaattavssasaksgefgkigifgmsdisspyqpggpqsgpdatfgfkkSDGEFLAKgyqkdvsrekKSFLESSSRisslqpkidsktwwflrdelrIQAYTMRssmlamngvlegekkeaatkaykkYWSEIEAFDLACKkkepalankEFADVLAALKtytdiaa*rd*tracrryrdrltraspapdapspvyealxsaardcv*ccavlhlqqt
>GE140344.1_RF2 No BLAST hit (e<1.00e-04) to EHux_TaxaDB-THAPS.fas
cprpcsr*rlpslrsrpaars*rrpaprarcaptpaaatpsspappcsplrrlpslarrpsraslarlaslgcrisrAHTSPAAPSRAPTQPSASKsrtasswqratkrtslarrspswsrrrasrrcsprltrrrggssatssasrptlcarrclr*tacsrarrrrrrrrrtrstgprsrpstsrarrrsppwqtrslrtfsprsrrtrtspreeirpepaddigia*hgpprhpmrpllcmkhlxrrrgtvcdaapfyiynrp
>GE143496.1_RF2 Similar (e=7.00e-87) to Q2IA76_ISOGA__Q2IA76 SubName: Full=Chloroplast light harvesting protein isoform 3;
hsnrhpmsqmhtarpwprrpapppratpapaarphprphpraaartpaathtrsaprrphakfrprrrtimlstvalapafnapamrapatrsavtmfsegdlgvlpplgvydplglietrdmrRYEIMEIKhgraamlgflhvialkAGIVLPGDLSPSLGIKfsdvpttcfgsleavptfgwlqimlftcmqetgasplaeaqtddkeagdiaidswvryddpetkTFKLNAERqngraamlgitgclvhellgvdalyptgglggaappaifxapslcraphd
>GE143985.1_RF-1 Similar (e=1.00e-106) to Q5ENR8_ISOGA__Q5ENR8 RecName: Full=Phosphoglycerate kinase;          EC=2.7.2.3;
gfllqkELDYLDGAVSEPKrpfaaivggskvsskIGVIESLMEKvdkivigggmvftflkargletgsslveedqlelatklekiaeekgitfilpsdvivadkfaadaatqtvsvdsipegwmgldngpvataeiqkelsdcktviwngpmgvfefeafakgtfdiadtlaeltgtgcttiigggdsvaavekaglaekmshistgggaslellegkVLPGVAALQEA
>GE144001.1_RF-2 Similar (e=1.00e-105) to Q8L878_ISOGA__Q8L878 SubName: Full=Oxygen evolving enhancer 1;
ykIDEFCLEPTSFQVLEEKltksgvvteavdtkvttrQTYVLTGMEGDLVQKdgkltflekdgidyapttvqlpggervpflftvknlvaqsdgatssispglkMSGGFNVPSYRtglfldpkgrgtttgydqavalpalqaggdeslfkennkKFDVGRGSIELKvtsvnaelgefggvfvqkqpsdtdlgskvpkELLLKGQFFGTVVPN
>GE148128.1_RF-2 No BLAST hit (e<1.00e-04) to EHux_TaxaDB-THAPS.fas
raglpapgalegdarrveevrvgrlerhvggrgpgravlkvvvlqrhlevrLVGLVRGGERlprlelageadleradllavdvvvelrrdlvlavveagheldarslgldhparlhvhllvaevdlalhrnlrqlvlrVVLGRQGRalrrgrqphvgplarkvapqlvrdrdvvrgvaldqvaregdlleevlvrvvvvlgrhlglevadlqpllprglevielprvatevagrdlravgrerehrggehclscrrgaq
>GE148128.1_RF-3 No BLAST hit (e<1.00e-04) to EHux_TaxaDB-THAPS.fas
ervyqpqerlrvtraasrrfasadssgtlavavqvapssklsscsdtsrsdlsglyeaasvcpalswrvkptssaptslpsts*sncaetlslpllrpdmsltraalaltiqlgctstfwsprstsrctatsvswssvsysadrvvpcdeavsrtsdrllaksrrssyetetssaespstrspekETSLRKslfel*sylaatlvlkspisspfshealrlsnfpasprrlpvetsarlaesesievasiv*aaggvrn
>GE148128.1_RF2 No BLAST hit (e<1.00e-04) to EHux_TaxaDB-THAPS.fas
IAHPSCSSNNARhldalalgqprggldrqppwrrgevr*pqglvgegagdrrlqdqgggqvrlqleqglpqgglllgrpgrgrlrgrrlglvraaarlceqavrraadglvaghdpvgrvrhggpadggcgaargrprrpeggraaeldgqgqgcarqahvrpqqrqgqglgavrlrrrrqggrrargrlhppaqggadarrlvqarqvgprGVAAGRql*grrdldrdrqraarvgrrepprrgarhpqallglvdpl
>GE148128.1_RF3 No BLAST hit (e<1.00e-04) to EHux_TaxaDB-THAPS.fas
lrtppaaqtmlatsmlslsanraevstgnlrgdagkfdnlkaswekGLEIGDFKtkvaakydynsnkdflkevsfsgdlvegdsaddvsvsyelrrdfaskrsdvrltassqgttlsaeydtedqltevavqrEVDLGDQKVDVQPSWMVKakaarvklmsglnngkdkvsaqfdydvdgkEVGALEVGFTRqlkagqtlaasykpdksdlevslqddnfedgatwtatanvplesadanlldaarVTLKRswgw*trs
>GE146898.1_RF2 Similar (e=6.00e-48) to TPSJGI24512_THAPS__TPSJGI24512 estExt_fgenesh1_pg.C_chr_120214
sklhlptaamlsllalpnaytlggvrarsparmgaspvmgwdmkTITPDGTLEQRVEGKtrktwtfndlskdrvqvavksegrpvkadiqlwigpdwtpftlkaysedgkerpiqaligtrnkAAMIEVRnvgeyefpfsaaanyadasmaskadppaahgerVDGGALRSFPLDAGSEKLEVVLNTDGKqlnarVELLNAPNNPKqtfevftnngelnslsvcfdtpdpgntvrivnla
>GE145311.1_RF1 Similar (e=5.00e-87) to Q2IA76_ISOGA__Q2IA76 SubName: Full=Chloroplast light harvesting protein isoform 3;
rtimlstvalapafnapamrapatrsavtmfsegdlgvlpplgvydplglietrdmrRYEIMEIKhgraamlgflhvialkAGIVLPGDLSPSLGIKfsdvpttcfgsleavptfgwlqimlftcmqetgasplaeaqtddkeagdiaidswvryddpetkTFKLNAERqngraamlgitgclvhellgvdalyptgglggaappaif
>GE147758.1_RF-3 Similar (e=5.00e-55) to TPSJGI25116_THAPS__TPSJGI25116 estExt_fgenesh1_pg.C_chr_16a0048
akvkdkiivleallekvdklivgggmaysflkimedmkiggsiydksapevvprilekakannveiilpvdficgnkfseesevkgpvskaegipdgwegfdcgpesnklnaetikgastviwngplgvfeishfqggtkaamdamveatkagvttvigggdtataaatwecvdkvtfvstgggaslellegkVLPGVAALDDA
>GE148487.1_RF2 No BLAST hit (e<1.00e-04) to EHux_TaxaDB-THAPS.fas
shd*apgnhvegvqagegyaargddqgprahdarrrarlhahrvgrqgrgrrakvqddgpvgypgqdpqggp*lglrqellqaalrlsaarVVTESNSRRerlgalagahvacvilvlrspeaagi*svfqekkkkkkkkkkkkkkkkkkrkkkkkkkkikkkkknekkkkkkkkrggg
>GE148487.1_RF3 No BLAST hit (e<1.00e-04) to EHux_TaxaDB-THAPS.fas
lttklqgtmskefklekDMPLEEMIKGLEPMMPVGARgftliesdgkdeagepkfkMTDLSAIQDKihkedpnwdfdkncykppsd*aphal*rsrtqgesvsvlsparmllvsflcsgrlrqpvfrvffrkkkkkkkkkkkkkkkkkkrekkkkkkkr*kkkkktkkkkkkkkkggg
>GE148800.1_RF-2 Similar (e=7.00e-42) to C1MTL8_MICPS__C1MTL8 RecName: Full=Ribosomal protein;
phgtgksvrVAVLAEGAAADEAKaagadlvgmadlieeiaagnlnfevllatppampklaklgkvlgpkGLMPSPKagtvtaapgeavgefkagkiefrtdkqgivhvpfgkcdfeagslsenlaaltktieknrpsgckgklwstatlsstmgppikldvaalrTFAGVV
>GE147045.1_RF-2 No BLAST hit (e<1.00e-04) to EHux_TaxaDB-THAPS.fas
ceqavrraadglvaghdpvgrvrhggpadggcgaargrprrpeggraaeldgqgqgcagqahvrlqqrqgqglgavrlrrrrqggrrarGGLHPPAQGGADARRfvqarqvgprGVAAGRql*ggrdldrdrqraagvgrrelpgrgaghpqallglvdpfafgpspaaveggrhsresrpfvdpstvttqmcacvcawmesmiplsqp
>GE147045.1_RF-3 No BLAST hit (e<1.00e-04) to EHux_TaxaDB-THAPS.fas
askrsdvrltassqgttlsaeydtedqltevavqrEVDLGDQKVDVQPSWMVKakaarvklmsgfnngkdkvsaqfdydvdgkEVGALEVGFTRqlkggqtlaalykpdkwdlevslqddnfeegatwtatanvplesadgnfldgarVTLKRswgw*trspsgpplpq*rgdgtaaraahlltpqq*rlrcvrvyvhgwka*ypcrnp
>GE147045.1_RF1 No BLAST hit (e<1.00e-04) to EHux_TaxaDB-THAPS.fas
gvatgvscfpsmhihthtsessllrgqqmggsrgcavppllrqgrarrrtglpapgalegdprpvqevpvgrlqrhvggrgpsrallkvvvlqrhlevplvglvqsgerlpplelageahleradllavdvvielrrdlvlavveagheldprslgldhparlhvhllvaevdlalhrnlrqlvlrVVLGRQGRalrrgrqphvgplar
>GE147488.1_RF-1 No BLAST hit (e<1.00e-04) to EHux_TaxaDB-THAPS.fas
VLPRRrvqtpshvrqrgsrpvgrlea*rrrlqrstrvgllggeasscrrssr*sfrsccsacrrc*spgsprsaswgqspspsa*wcarsprwspwgrsgrrsgrwrwwerrwrrgwsrslssrrasrsprragcqqcwrcssrhpqargagscctttlhscrgspptrphs*tgsqsppprarprapaqrrsrp*rrrrqrgarrrratarrwacsrrtwrralrpsrsesakwtlsrrd
>GE147488.1_RF-3 No BLAST hit (e<1.00e-04) to EHux_TaxaDB-THAPS.fas
PTSAARPNAVARPPERqspcrqaggvetsaaeeyaggaagrggv*lpkkfsmklpllllgvpkmlkpgiptirflgsksfsfglmvraltsleplg*erAPVGSLEMVGKAVATGLVT*pfiapsqslttssglstmlav**pssasegrwfmlyddfaflsr*sahptslmngfskpssssspasarsktvssmkteaaagrtaaardgaalgm*pshvatsaaavaqrisevdivear
>GE147488.1_RF1 No BLAST hit (e<1.00e-04) to EHux_TaxaDB-THAPS.fas
nlastmstslircataaalvatcdgympsaapsraaavrpaaasvfmdetvferalageleeegfenpfmsevgwadyldknakssynmnqrpsladdgyytasivdnpldvvsdwlgamkgyvtnpvatafptisndptgarsypkgsnevsartikpkekdfdpkkrivgipgfnifgtpsskSGSFIENFFGN*tpplpaappayssaadvstppacrqgdclsggratafgraaevg
>GE147488.1_RF3 No BLAST hit (e<1.00e-04) to EHux_TaxaDB-THAPS.fas
srldnvhfadslrdgrsarrhvrrlhaqrravarrrraprcrlrlhgrdrl*agargrargggl*epvhe*grvgglprqeckvvvqhepaplacg*rLLHRQHC*qparrgerlarrderlrdqprrhrlshhlqrpdrrpllpqglqrgerahhqaegegl*pqeadrgdpglqhlrhaeqqerklhrellrqldasppssptrvllcsrrlyasslptgrlplwrtcdgvwtrrrgr
>GE144913.1_RF2 Similar (e=6.00e-08) to C1MPY8_MICPS__C1MPY8 SubName: Full=Predicted protein;
sdsgirrprvralieyptklheaaakaetstvaslingdsikevdslnqtplimcvrgraeneaaaeniaacakaligagadvntpdkygdtplilavmdgagvpktatvkVLIDAGADVMQVCENFKmtplhwaavgahkpiaellvaagcrknkidrARNTPLETAKlqlkrlqdgldhfgneykgtdkaqqigkYSDFVEYLESLPGIKkke
>GE144945.1_RF3 Similar (e=1.00e-123) to C1N3S0_MICPS__C1N3S0 RecName: Full=Serine hydroxymethyltransferase;          EC=2.1.2.1;
scadanlkdwdpevyrflleekkrqvngieliasenftskavmeclgscmtnkysegmpgarYYGGNQIIDQVENLCRsralaafncdpakwgvnvqpysgspanfavytalltphdrvmgldlpsgghlthgyytakkkisatsiyfeslpyhvdsqtglidydhlektamvfrpkmiiagasayprdwdyarmrdicdktgafllvdmahisglvatgeqkspfdyadvvtttthkslrgpragmiffrrgpksdaenaphyeyedainfcvfpalxgrphnhqiaala
>GE147865.1_RF-2 Similar (e=1.00e-72) to Q8L878_ISOGA__Q8L878 SubName: Full=Oxygen evolving enhancer 1;
lekdgidyapttvqlpggegvpflftvknlvaqsdgatssispglkmsggfkvpsyrtglfldpkgrgtptgydqavalpalqaggdeslfkennknfdvgrGSIELKvtsvnaelgefggvfvqkqpsdtdlgskvpkELLLKGQFFGTVVPN
>GE146436.1_RF-3 Similar (e=1.00e-102) to TPSJGI21815_THAPS__TPSJGI21815 estExt_fgenesh1_pg.C_chr_30499
istqhaerskakrxekqrgtdfrgkytgaeqvapsmedmneqihekVILATLKsiklkngkdatsiynrgecnlhinpsgkFIIGGPQGDAGLTGRkiiidtyggwgahgggafsgkdptkvdrSAAYACRwmaksvvksglakracvqlsyaigvakplslfvetygteqgeltaaaitdlvklyfdcrpgalardlalrqpkynvtaaychfgrepyaegdlkFFSWEDAKdlskYAGMKAADIATEVEGKKAEILTKwvd
>GE146767.1_RF-2 Similar (e=2.00e-05) to D8LLR3_ECTSI__D8LLR3 SubName: Full=Putative uncharacterized protein;
MSMKLIFAMLAAVATGLRipafapahavrvahplmtgvsslaaacleeecsvdtvqslvaeltieaerlsregtkTSKEQVEALLMLGRlqalsqnpaanqgeiekIVSGMARsfgtvkdydfpgsalgytgtpnknkvgld
>GE148349.1_RF3 Similar (e=2.00e-71) to Q0P3H4_OSTTA__Q0P3H4 RecName: Full=ATP synthase subunit alpha;
pthkqqrlpqmqalrtglqraapqlqqtlsrglrvsapaaakkgqalvselssiiesklldyggevqleeigkVLAIGDGIARvyglqsvqagemvefdsglrgmalnlendnvgvvvfgndraikegdtvkrtgaiidlsvgdgllgrVVDGLGDPIDGLGPLTGQLSRqrievkapgiiarqsvhepmesglkAVDSLVPVGRgqrELIIGDRqtgktavaidtiinqktinaagddkkslyciyvavgqkrstvaqlmktladxgameyttivaataseaaslqflapytg
>GE146031.1_RF2 Similar (e=1.00e-26) to B9ZZX8_SKECO__B9ZZX8 RecName: Full=S-adenosylmethionine synthase;          EC=2.5.1.6; Flags: Fragment;
aigvakplslfvetygteqgearlrqdrpqrgqedrlrllrrrplvgrlegtlvrlvrgagpnqqavarhcrrrarrkvgprrgrgrpghhvwlrvklyfdcrpgalardlalrqpkynvtaaychfgrepyaegdlkFFSWEDAKdlskYAGMKAADIATEVEGKKAEILTKwvd
>GE146031.1_RF3 Similar (e=1.00e-23) to B9ZZX7_DETCO__B9ZZX7 RecName: Full=S-adenosylmethionine synthase;          EC=2.5.1.6;
rsaspsrsrsssrrtapsrakldydkivrnevkkIGFDSFVDDLSSVDSKglscdscevlvrinkqspdiaggvhvgksdldvgagdqgimfgyassctstaararspatsrcaspsttspprtatlaasrtpratssssrgrtprtcpstra
>GE146105.1_RF2 Similar (e=1.00e-126) to Q5ENR8_ISOGA__Q5ENR8 RecName: Full=Phosphoglycerate kinase;          EC=2.7.2.3;
retmvaktatlalalfggaealtigaapmrsisrscniemakkSVGDLSEADLKgkkvlvrCDLNVPLDGKtitddtrirasvptvkYLVEKgakvllsshlgrpksgpedkfslgpvaprLSELLGKdvvmapdcigdgvkecvdkmgdgdvlllentrfykeeekNVPEFAEKlaanadlfvndafgtahrahgstegvtkylspsvagfllqkELDYLDGAVSEPKrpfaaivggsxvsskIGVIESLMEKvdkivigggmvftfxqargletgsslveedqlelatkl
>GE149658.1_RF1 Similar (e=1.00e-118) to VATB1_ACEAT__Q38681 RecName: Full=V-type proton ATPase subunit B 1;          Short=V-ATPase subunit B 1; AltName: Full=Vacuolar proton pump subunit B 1;
lrltapststqamskaevdaatrDYIVKPRleyrtvqgvngplvilenvrnpkFAEIVNLTLADGTSRAGQVLEVAGSKavvqvfegtagidnqrtsieftgnilttpvsedmlgrifngsgkpidkgpgvlaeeyldiqgqpinpqvrtypeemiqtgistidcmnsvargqkiplfsaaglphneiaaqicrqaglvkqstkgttsddseesfaivfaamgvnmetarffkqdfeengalervtlflnlandptieriitprialttaeylaydkdkhvlaimtdmssy
>GE149764.1_RF1 Similar (e=1.00e-129) to Q2IA80_ISOGA__Q2IA80 SubName: Full=Chloroplast O-acetyl-serine lyase; Flags: Fragment;
rrerqlisctmlafslsssvalnlfggkkpgrgtlysditqtigntpvvkisdklnpypvdvyakceffnplasvkdrLALAIIQDAEERgalkpgdtvveatsgntgiavamvcaqrgydcvicmaepfsverrrlmrmlgakvivtpkagkgtgmvrkaeelcakhgwflchqfeneanwkfheattgpeiltdfsgkkldywvtgygtggtfngagralkkerpdlkIILAEPEDAGLLASGIPTERladgapagshpafkahpiqgwtpdfi
>GE149421.1_RF1 Similar (e=3.00e-85) to Q2IA76_ISOGA__Q2IA76 SubName: Full=Chloroplast light harvesting protein isoform 3;
timlstvalapafnapamrapatrsavtmfsegdlgvlpplgvydplglietrdmrRYEIMEIKhgraamlgflhvialkAGIVLPGDLSPSLGIKfsdvpttcfgsleavptfgwlqimlftcmqetgasplaeaqtddkeagdiaidswvryddpetkTFKLNAERqngraamlgitgclvhellgvdalyptgglggaappaif
>GE150159.1_RF2 No BLAST hit (e<1.00e-04) to EHux_TaxaDB-THAPS.fas
fifarmlaavaallsftaplasrpvaqrgaavsmgekVLSLDNMGLYSGKaaqkapvrVLTRIEDLRvltslaeagvlsaaeeagvfsklesagaisqaekllpladklqvlalaetlinvpaglltaaavallagevgliaavpddsaplvalqlvsggvaglgavvllasgalfsalqstd*vctqagtqlarrlessegfispararrrssdgccggcafsvmgsakrmaaxvvqgnvrkradeptsartarafsrgvrgvtrvrl*pyrvgekhvsrrvtayacpnydfsigysrlvsg
>GE151515.1_RF1 Similar (e=1.00e-139) to Q2IA55_KARMI__Q2IA55 SubName: Full=Chloroplast glyceraldehyde-3-phosphate dehydrogenase; Flags: Fragment;
svgfresstprpdsnmalslatsslslagpvrmsanpdapiklgvngfgrigrqvvrIAMDRESFVLKhinspmspeymkyllehdtvhgrfpgtceiiegglsinglpvtlsatrdpteipwkdtgveyvcestgaftttpdcmkhieggakkviisapakdaetptlvvgvnqddydsksmavvscascttnglaplvktinekfgikqglmttvhaatasqltvdgsmkgadwragrAASANIIPSSTGAAKavakAYPVMKgkLTGMAFRvptvdvsvvdltceletpttydeikaevkla
>GE151573.1_RF-3 No BLAST hit (e<1.00e-04) to EHux_TaxaDB-THAPS.fas
aaalasaaalasaasfsalafaatsfsfsalafasasaffaaslaltsslaagggaafffsagagtatgapldsfaltvastfasfsssftcafsaaarfsasffscaarsaskaarffattsrSATAAGLMLSVKvkgvflpgppe*mpdrntsgmttalavktarppksgfavgsltfaastrracarsklpvpnwaiggverattvlptgwp
>GE151573.1_RF3 No BLAST hit (e<1.00e-04) to EHux_TaxaDB-THAPS.fas
gqpvgstvvarstppiaqfgtgnfdraqarrveaakvsdptakpdfgglavltasavviplvflsgiysggpgkktpftftdsispaavaerdvvakkraafeaeraaqlkkeaekraaaekaqvkelekeakveatvkakesrGAPVAVPAPAEKkkaapppaakedvkakeaakkaeaeakakaekekevaakakaekeaaeakAAAEAKAAA
>GE151050.1_RF2 Similar (e=1.00e-80) to TPSJGI23918_THAPS__TPSJGI23918 estExt_fgenesh1_pg.C_chr_90050
qieasamalalsalplslslgapmagpasraavsmqaygavaptagvaagvaaggpmagpgvdssilvqggslrTWSYRspsveqvqvvlstegrpldadielwqgpdntpckmrvyvengqlrpfsavvetprGPNTIAIRnigqvefplaanvvadnvdapsaecldtrMTIQGGALRTYPFDPTVDSVQVLLKtdgrplnariellqgpnnnkqvielytedgldrpffciletpgsgnvvrvvntapvefpmtasvvpnsineqmgyeavlggdvvlggdxgw
>GE150298.1_RF1 Similar (e=1.00e-45) to B9Q4V7_TOXGO__B9Q4V7 RecName: Full=ATP synthase gamma chain;
rlllrrLSGNMPSIKdlgkrlksvsstskitkamkmvaasklrkaesemiaarpfaasvqnlmmphigikegeeppasvmklaissdkglcgginskickevklavdalvqrgaesspqllivgskgrdgmarthseyykttfdeayggaitfslasflaeqmlastaesytiwynkfrsvinfeptpltikgpevlgasgvfdefefegeketvladiyqfnlactiygcllenktseeasrmtamdsastnaadmiarltliynrmrqakVTTELTEIVAGAEAV
>GE150306.1_RF1 Similar (e=5.00e-62) to EFTS_RHDSA__A6MVX0 RecName: Full=Elongation factor Ts, chloroplastic;          Short=EF-Ts;
ltmlcliaaaqsyvlqpqplasrgavaavsrsgpvvaavavdaktvktlrdatgagmmdckkaliesegdmdaateslrkkglasaekksgratkegiietyihtgaklgimvevncetdfvakRPEFQELAKslamqiaacptveaissddisadwiakekkieaasddlqgkpeqiiekivngrvekaiktkLLLEQPYIRDSGMTVDEFVKgytaklgenikvarfarftvggga
>GE150447.1_RF3 Similar (e=3.00e-85) to Q2IA76_ISOGA__Q2IA76 SubName: Full=Chloroplast light harvesting protein isoform 3;
mlstvalapafnapamrapatrsavtmfsegdlgvlpplgvydplglietrdmrRYEIMEIKhgraamlgflhvialkAGIVLPGDLSPSLGIKfsdvpttcfgsleavptfgwlqimlftcmqetgasplaeaqtddkeagdiaidswvryddpetkTFKLNAERqngraamlgitgclvhellgvdalyptgglggaappaif
>GE150931.1_RF-1 No BLAST hit (e<1.00e-04) to EHux_TaxaDB-THAPS.fas
imlsihahthahi*vvtvrgstdgrlsrlcrRPSTAQGEGRrasgstsprsa*g*raprrggsrrptraarwrsrsrsrrpqscrpaatprgptcractrrrasapp*agg*srprarrppcrrrrsrtaprpcpcrc*grt*a*raqpwp*psssaarppsgrrgrpraapqppsagppcrtrptgscpatrpsaarrtacsqsraaartrprrrprsrprpgrprrrpp*gspcsscsrtwpppws*srrspapsptrp*gyrtsprrhggcrsrpprgwprarasrwralfelqe
>GE150931.1_RF-2 No BLAST hit (e<1.00e-04) to EHux_TaxaDB-THAPS.fas
scfpsmhihthtfessl*ggqqmggsrgcavapllrrgraggraglpapgalegdarrveevrvgrlerhvggrgpgravlkvvvlqrhlevrLVGLVRGGERlprlelageadleradllavdvvvelrrdlvlavveagheldarslgldhparlhvhllvaevdlalhrnlrqlvlrVVLGRQGRalrrgrqphvgplarkvapqlvrdrdvvrgvaldqvaregdlleevlvrvvvvlgrhlglevadlqpllprglevielprvatevagrdlravgrerehrggehclscrr
>GE150931.1_RF-3 No BLAST hit (e<1.00e-04) to EHux_TaxaDB-THAPS.fas
hafhpctytrthlsrhcegvnrwaalaavpsplycagggpegervyqpqerlrvtraasrrfasadssgtlavavqvapssklsscsdtsrsdlsglyeaasvcpalswrvkptssaptslpsts*sncaetlslpllrpdmsltraalaltiqlgctstfwsprstsrctatsvswssvsysadrvvpcdeavsrtsdrllaksrrssyetetssaespstrspekETSLRKslfel*sylaatlvlkspisspfshealrlsnfpasprrlpvetsarlaesesievasiv*aagg
>GE150931.1_RF1 No BLAST hit (e<1.00e-04) to EHux_TaxaDB-THAPS.fas
pscssnnarhldalalgqprggldrqppwrrgevr*pqglvgegagdrrlqdqgggqvrlqleqglpqgglllgrpgrgrlrgrrlglvraaarlceqavrraadglvaghdpvgrvrhggpadggcgaargrprrpeggraaeldgqgqgcarqahvrpqqrqgqglgavrlrrrrqggrrargrlhppaqggadarrlvqarqvgprGVAAGRql*grrdldrdrqraarvgrrepprrgarhpqallglvdplalrpspcavegrrhsresrpsvdpltvttqmcacvcawmesm
>GE150931.1_RF2 No BLAST hit (e<1.00e-04) to EHux_TaxaDB-THAPS.fas
ppaaqtmlatsmlslsanraevstgnlrgdagkfdnlkaswekGLEIGDFKtkvaakydynsnkdflkevsfsgdlvegdsaddvsvsyelrrdfaskrsdvrltassqgttlsaeydtedqltevavqrEVDLGDQKVDVQPSWMVKakaarvklmsglnngkdkvsaqfdydvdgkEVGALEVGFTRqlkagqtlaasykpdksdlevslqddnfedgatwtatanvplesadanlldaarVTLKRswgw*trspsgpppaq*rgdgtaaraahlltpsq*rlkcvrvyvhgwka*
>GE151263.1_RF-3 Similar (e=6.00e-49) to TPSJGI23918_THAPS__TPSJGI23918 estExt_fgenesh1_pg.C_chr_90050
etprGPNTIAIRnigqvefplaanvvadnvdapsaecldtrMTIQGGALRTYPFDPTVDSVQVLLKtdgrplnariellqgpnnnkqvielytedgldrpffciletpgsgnvvrvvntapvefpmtasvvpnsineqmgyeavlggdvvlggdagw
>GE151265.1_RF1 Similar (e=1.00e-135) to D0NTZ3_PHYIN__D0NTZ3 SubName: Full=Ubiquitin family protein, putative;
rtamqifvkTLTGKTITLEVEPSDSIDNVKakiqdkegippdqqrLIFAGKqledgrTLSDYNIQKESTLHLVLRlrggmqifvktltgktitlevepsdsidnvkakiqdkegippdqqrlifagkqledgrtlsdyniqkestlhlvlrlrggmqifvktltgktitlevepsdsidnvkakiqdkegippdqqrlifagkqledgrtlsdyniqkestlhlvlrlrggmqifvktltgktitlevepsdsidhv
>GE153138.1_RF3 Similar (e=3.00e-85) to Q2IA76_ISOGA__Q2IA76 SubName: Full=Chloroplast light harvesting protein isoform 3;
imlstvalapafnapamrapatrsavtmfsegdlgvlpplgvydplglietrdmrRYEIMEIKhgraamlgflhvialkAGIVLPGDLSPSLGIKfsdvpttcfgsleavptfgwlqimlftcmqetgasplaeaqtddkeagdiaidswvryddpetkTFKLNAERqngraamlgitgclvhellgvdalyptgglggaappaif
>GE154431.1_RF2 Similar (e=1.00e-46) to D8LP24_ECTSI__D8LP24 RecName: Full=Pyruvate kinase;          EC=2.7.1.40;
ilgdlqgpkfrcgtvqgeavelvvgetvemalmqsdadltvpgritladtteqnamlrglevgmdvllndgflamkvtervspdtvrcqitiggplksrkginvpdlqidcaaltakdrddaaylidkvdymavsfvqkGGDIQELIDIMDAKgmpkeqrpliipkiekpaalknideilalsdglmvargdlgvelglervpfaqkflikkaneankfcitatqmmesmidapvptraevsdvanaifdgsdavmls
>GE156053.1_RF2 Similar (e=3.00e-06) to TPSJGI20069_THAPS__TPSJGI20069 gw1.2.803.1
rpgaqmkhvaayllaqlggnaspsaadvtsildsvgvepdseklekLLGSLEGKDLVEVLAAGKakmaampsggggggggggggggdaapaageaaaapaekapepeeeeeemgfdlfd
>GE156126.1_RF2 Similar (e=4.00e-35) to TPSJGI35934_THAPS__TPSJGI35934 e_gw1.8.312.1
naphttklhavdvfkaaapaftaaavlaaspmsafagdvgageqvfsgncaachaggqnvimpektlekealeeyldggfneksvmkqvtngknampafggrLSDDDIANVAAYVIKtssagw
>GE154210.1_RF2 Similar (e=2.00e-24) to D8LAT7_ECTSI__D8LAT7 SubName: Full=Putative uncharacterized protein;
keltrapfahlttvpppemnlfgrkkaeppppptsnagptvsasstlnaitklrdagdtldkredylnnkikketdeakkfmgqgkksqalqcikrkkmyegqvekigqarlnletqqlaleqlnlnkevveaqregaktmasvtaqmggvdavddtmgaiedaqadandiaealgrpmagaydmddsdllaeleelesedlesqalgvdlselkgldapsvpsskpmpsaptgkVQTEEERELAELEASMAM
>GE156346.1_RF-2 Similar (e=8.00e-10) to Q2IA30_KARMI__Q2IA30 SubName: Full=Chloroplast light harvesting protein isoform 10;
pgmatatamgqvpggaaamggaaamgdasewelrnadrhkagelntaelgmanlqqaardpsvmqgvmemmkdpntrkEVEALMADPAFKaqaqqmmagvkdkvasmapsdmaamarsmglevtpeqmaqaqqqmagmaggmgmggggmggaselemlrrenaamkrALHDEL
>GE156347.1_RF1 Similar (e=4.00e-09) to Q2IA30_KARMI__Q2IA30 SubName: Full=Chloroplast light harvesting protein isoform 10;
aappaarpqdpevmakaaemlkdpqymkaakaklaeleakakargmldaqgnpvpgmatatamgqvpggaaamggaaamgdasewelrnadrhkagelntaelgmanlqqaardpsvmqgvmemmkdpntrkEVEALMADPAFKaxaqqmmagvkdkvasmapsdmaamarsmg
>GE153207.1_RF1 Similar (e=5.00e-87) to Q2IA76_ISOGA__Q2IA76 SubName: Full=Chloroplast light harvesting protein isoform 3;
timlstvalapafnapamrapatrsavtmfsegdlgvlpplgvydplglietrdmrRYEIMEIKhgraamlgflhvialkAGIVLPGDLSPSLGIKfsdvpttcfgsleavptfgwlqimlftcmqetgasplaeaqtddkeagdiaidswvryddpetkTFKLNAERqngraamlgitgclvhellgvdalyptgglggaappaif
>GE154356.1_RF-1 No BLAST hit (e<1.00e-04) to EHux_TaxaDB-THAPS.fas
lchvdciherrrvlarvcerlraaletepvrlshmcvtrcavrkvrarrhssscavsicpqlripcqseaiaeerggegrglfvp*radrergarsqtrp*srrpwpcrr*rpprtcrtcasrppptcpappsrppswrsprpwrrAPPARarpsrawpwppprpsp*apppssaarrpp*assrar*rsrprrrs*t*rrssaptpclssrsrrrcasrgrtsqgipscrhlarparprevcrlratqrtgsfaat*tdrralrreprsvlpqgaa*err
>GE154356.1_RF-2 No BLAST hit (e<1.00e-04) to EHux_TaxaDB-THAPS.fas
famwiafmnvgecsrecangyaphsrqsqygchtcv*qgaq*grcvpgdtllaaq*vyvrs*eyhvsqkrlqkrgggkgggcscpdvqtgrealeakrvhevvgrgraavdvhlglvelvqaaphrlalrlhlgrplgvlrvlgvalrllarvllalglgrrrvhrlellrrhrLPAGRLELLRelgeevarvgdheldaahrprplaflrdhvgdvrlevelrkVFLHVGILRdrrglgrcavserrseqdllqrlerivglcgenlvqcchkvlpesvg
>GE154356.1_RF2 No BLAST hit (e<1.00e-04) to EHux_TaxaDB-THAPS.fas
adalrqhlvaalnevlaakpddpfkslqkilfaaslgdgtppeaspvaqdadmkeylakfdlethiadviakkgkGSGPMSGVKFMISDAGDFFTELSKklkaaggqpmtaeelkamdaaaakakrekdareqaerdakdaenakrAAEMEAQGKsvggglhkfdksevdvnggtataddfmdafgf*rlspclhvrartapslpppsllqslltdmvfltadiyllrs*kSVAGHAPSLLRtlshtcvtavlalsrvrrvtvrtlsralayvhecnphgk
>GE154356.1_RF3 No BLAST hit (e<1.00e-04) to EHux_TaxaDB-THAPS.fas
ptlsgstlwqh*trfspqsptirssrckrscslrrsetahlprprrsrkmpt*rntlrSSTSRRtspt*srrkargrgr*aasss*sptratsspssrrssrrpagsr*rrrssrrwtrrrprpsarrtrasrrsatprtrrtprgrprwrrrasrwgaactsstsprwtstaarprpttswtrlassaslpvctsgheqpppfppplfcnrf*ltwys*lrtytycaarrvspgthlpycapchthv*QPYWLCLECGA*pfahsrehsptfmnaihmak
>GE154364.1_RF2 Similar (e=2.00e-39) to Q01FA5_OSTTA__Q01FA5 RecName: Full=Histone H2A;
rassssaamsskvkgdaaklkakksvsrsskAGLQFPVGRihrhlkqrvtnkgrvgataavysaaileyltaevlelagnaskdlrvkritprhlqlairGDEELDTLIKATIAGGGVIPHIHKsllkkksakd
>GE153775.1_RF-1 No BLAST hit (e<1.00e-04) to EHux_TaxaDB-THAPS.fas
ercskpvcvrarvp*lysssltcltacaakaldvgaregl*rlghvgrhcvcrrrlgrlhrglllrlcalarllcrpggllrlsddllagrrllggadgvvallaavrllallaldpsqvrvelvahqlshlvlvelalavlpvdavqplgllllgesgaaalaqlllgraldeasgglaihvrlgahpaapnlraaarehaevgvaar*apslakglearldalrrevrsiaeavrrgvtlarwqrrgvtqrQNEERELEQHRevagrag
>GE153775.1_RF1 No BLAST hit (e<1.00e-04) to EHux_TaxaDB-THAPS.fas
PSATSYLSMLLKftllilslchaaplpscesdtsshclgdgadlspegieaclqalgeagrsagcnaylsmltgcgaeigsggvcaeshmngetaaclvqrtpeeqlsegcraalpekeeakGLYGIYWKdgkrELDEDEVGELVGDELDTYLRwikrkkgkktdrgkerdyavrtakkaaaskqivakaeeaaraakqagegakaqqeaamkaaeaaaadavatdmtktlkpftrsnikglrgaggqagqgravelrdtrahthglaapl
>GE153775.1_RF2 No BLAST hit (e<1.00e-04) to EHux_TaxaDB-THAPS.fas
parpatsrccsssrssfcrcvtprrchrarvtprRTASAMERtslrrasrrasrplarlgaqraatptsacsraaarrlgaagcapsrt*marpplasssarprss*araaaplsprrrrprgctastgrtasasstrtrweswwatsstrtcdgssarrarrrtaarsattpsapprrrrpasrsslrrrrppgrqsrraraqrrsrrpr*rrprrrrqtqwrpt*prr*spsraptsrAFAAQAVKqvkdel*s*gtrarthtgllhl
>GE153775.1_RF3 No BLAST hit (e<1.00e-04) to EHux_TaxaDB-THAPS.fas
qrdqlpldvaqvhaphfvavsrraaaivre*hlvalprrwsgplsgghrgvppgpwrgwalsglqrlpqhahglrrgdwerrgvrrvahewrdrrlprpaharGAAERglprrspregggqgavrhllegrqararrgrggraggrrarhvlamdqaqegqedgprqgarlrrphrqegggqqadrr*ggggrqggkAGGRGRkgaaggrdeggrggggrrsgdrHDQDAKalhalqhqgpsrrrrssrsrtscrakgharahtraccts
>GE157546.1_RF1 Similar (e=1.00e-50) to EFTS_RHDSA__A6MVX0 RecName: Full=Elongation factor Ts, chloroplastic;          Short=EF-Ts;
IESEGDMDAATESLRkkglasaekksgratkegiietyihtgaklgimvevncetdfvakRPEFQELAKslamqiaacptveaissddisadwiakekkieaasddlqgkpeqiiekivngrvekaiktkLLLEQPYIRDSGMTVDEFVKgytaklgenikvarfarFTVGGGAEEAEEA
>GE156397.1_RF2 Similar (e=9.00e-89) to B7FWY2_PHATR__B7FWY2 SubName: Full=Hydroxymethylbilane synthase;
elamlsilscgasayfvgaplpqqtaaaqlgsrscaidmsivklgtrgsplalaqayetkrrLAEAFPDELGADDAVEIKvikttgdmvldkalkdvggkglftkeldvsllngdvdccvhsmkdvptwlvpgtilpcnlpredtrdawispsgklpqelpdgavigtaslrrqaqlyainptfkcvnfrgnvqtrlkkleegivdatmlakaglnrmnleehitavlewdtclpxvaqgaigiqirekdekmsryigalnheptkvavdceraflgal
>GE157128.1_RF3 Similar (e=2.00e-75) to Q2IA76_ISOGA__Q2IA76 SubName: Full=Chloroplast light harvesting protein isoform 3;
imlstvalapafnapamrapatrsavtmfsegdlgvlpplgvydplglietrdmrRYEIMEIKhgraamlgflhvialkAGIVLPGDLSPSLGIKfsdvpttcfgsleavptfgwlqimlftcmqetgasplaeaqtddkeagdiaidswvryddpetktfkxhaerqngr
>GE157146.1_RF-2 No BLAST hit (e<1.00e-04) to EHux_TaxaDB-THAPS.fas
YLGGASKrrrtsareavalsagwrrrdvgcrgvrgwgcwegrrlvaeevldeasalaarraedveardphdpllgvkvlllrldgarahlvgalgvgagagrvvgdggkgggdgvghvafhraepvahhvervvnnaggvvavirkrgalvhvvrrlcilvevvrppdlthervlkalllelarerplkdglvhedgggsgahgggarrrgaghvavargdercgrraanqrsghcr
>GE157146.1_RF-3 No BLAST hit (e<1.00e-04) to EHux_TaxaDB-THAPS.fas
tsaarpnavarpperqspcrqaggvetsaaeeyaggaagrggv*lpkkfsmklpllllgvpkmlkpgiptirflgsksfsfglmvraltsleplg*erAPVGSLEMVGKAVATGLVT*pfiapsqslttssglstmlav**pssasegrwfmlyddfaflsr*sahptslmngfskpssssspasarsktvssmkteaaagrtaaardgaalgm*pshvatsaaavaqrisevdive
>GE157146.1_RF2 No BLAST hit (e<1.00e-04) to EHux_TaxaDB-THAPS.fas
ldnvhfadslrdgrsarrhvrrlhaqrravarrrraprcrlrlhgrdrl*agargrargggl*epvhe*grvgglprqeckvvvqhepaplacg*rLLHRQHC*qparrgerlarrderlrdqprrhrlshhlqrpdrrpllpqglqrgerahhqaegegl*pqeadrgdpglqhlrhaeqqerklhrellrqldasppssptrvllcsrrlyasslptgrlplwrtcdgvwtrrrg
>GE157146.1_RF3 No BLAST hit (e<1.00e-04) to EHux_TaxaDB-THAPS.fas
stmstslircataaalvatcdgympsaapsraaavrpaaasvfmdetvferalageleeegfenpfmsevgwadyldknakssynmnqrpsladdgyytasivdnpldvvsdwlgamkgyvtnpvatafptisndptgarsypkgsnevsartikpkekdfdpkkrivgipgfnifgtpsskSGSFIENFFGN*tpplpaappayssaadvstppacrqgdclsggratafgraaev
>GE159588.1_RF-3 No BLAST hit (e<1.00e-04) to EHux_TaxaDB-THAPS.fas
eknafkIFAEGAYAGLKekKPLSKELNALGDKavkaakAGDSSGAQAAVKEFVALAKitkeqdtvkggsfnpkqrrnagdppteaiegqmgtevgalygnmklk*tarpadrrpmgaawtaaprpayakrkrvnaqaemsaaaqprgatvvslrtsrgdslsqcsagsalaarpafvcafpaytlqqilcsagarrESAASSPSQSSP
>GE159588.1_RF1 No BLAST hit (e<1.00e-04) to EHux_TaxaDB-THAPS.fas
rgglrgrrrralsscagttqnllervgrkgthesgasgegrtsrtlrkgvattrs*anhsrtaglcrgthlclrvhslpfgirrprrgcprrahrppvgrsgsllelhvavqradlgahltldrlrrrvarvaallrvegaaldrvlllgdlrqrhklldgrlrsrrvarlgrldrLVAQRvqllgeglllleagvgalrkdlegill
>GE159588.1_RF2 No BLAST hit (e<1.00e-04) to EHux_TaxaDB-THAPS.fas
ged*egddaalsllapalhricwsv*agkahtkagraaraepaeh*eresprlvrrlttvaprgcaaalisacaftlfrlayagrgaavhaapigrrsagravylsfmlpysaptsvpi*psiasvggspalrrcfglkeppltvscslvifasatnsltaacapdespalaaltalspsafsslergffslrpa*APSAKilkaffs
>GE159651.1_RF2 Similar (e=9.00e-17) to B7GER2_PHATR__B7GER2 SubName: Full=Predicted protein;
fgdrrerggaraspysrggdeesnpckvfvgnlsydttwkglkdhfaragnveyaevlegpngrskGIGIVRFGTEEEALAAIDELTETDLDGReifvs*arpqpgrstdrqdarrgrttagaalctprtgrspsptlprrvvgllsaadvrggggrraglalapspslgtrgagggrglgwgvrdgrgggaaaelrqevgvrvacgvwfgegggaqaargggklgsrarcllerlpsspctr
>GE159217.1_RF-1 Similar (e=4.00e-29) to D0NC98_PHYIN__D0NC98 SubName: Full=Ubiquitin-ribosomal fusion protein, putative;
ilvktlpgkTITLEVEPSDSIDNVKakiqdkegippdqqrfifggkqledgrtlwdyniqkewtlplvlplrgga*arsrpfplpidqwalltpspeerkspplivgra
>GE159217.1_RF1 Similar (e=3.00e-20) to TPSJGI260868_THAPS__TPSJGI260868 thaps1_ua_kg.chr_1000128
smgkgkgrerahapprrgstrGSVHSFWML*sqrvrpsssclppkmkrcwsggmpslswilaltlsiesdgstssvmvlpgsvltk
>GE159734.1_RF1 Similar (e=2.00e-51) to Q2IA78_ISOGA__Q2IA78 SubName: Full=Chloroplast light harvesting protein isoform 1;
lslapvalsftapvaplaavrtpapemffsgskAAAPKkaakkpvkkaakaakrgggkdyakistrrtagsfvdvtgkpyvevdtfvpqfdeigvlppigrwdplqireqgperyrRFVEMEIKhgrlamaaflgvittysgirwpgylslaegikfsdlpggaiaswaalptsawlqivlfisflevyalkqdpekdpgdvvpegvawarypdgydvwlgdgstkQVGEDELFLGKtwklnaernngraammgitgmlihegltgnpifpigetl
>GE159497.1_RF1 Similar (e=1.00e-134) to TPSJGI21815_THAPS__TPSJGI21815 estExt_fgenesh1_pg.C_chr_30499
neghpdkladqvsdavldaclkedpyskvacetctkdnmvmvfgeittaakldydkivrnevkkIGFDSFVDDLSSVDSKglscdscevlvrinkqspdiaggvhvgksdldvgagdqgimfgyasdetescmplthlmatklgktltdvrkdgslwwlrpdgktqvtikykqhtdgsveplmihtvvistqhaeplkakrteeqpgtdfrgkytgaeqvapsmedmneqihekVILATLKsiklkngkdatsiynrgecnlhxhpsgkFIIGGPQGDAGLTGRkiiidtyggwgahgg
>GE160001.1_RF-1 Similar (e=6.00e-15) to TPSJGI2343_THAPS__TPSJGI2343 fgenesh1_pg.C_chr_2000298
sfagllppkqgiektkpadaelddellasksvrDGIAALKqyrkSAISLQDQFAKdgnmnlipvirkEFDFSKlrddlnvvttvfddqtqlttdqrtrSIIYDLTELENAARlkkgdpertpkkianvqkwfvkldkdfgdlfeyfpasalnyvppppppppppaaee
>GE160325.1_RF-1 No BLAST hit (e<1.00e-04) to EHux_TaxaDB-THAPS.fas
vgahkpiaelfvaagcrknkidrARNTPLETAKlqlkrlqdgldhfgneykgtdkaqqigkYSDFVEYLESLPGIKkke*alphpraasrwelergs*gdgmarvtnsslsry*grvarvcmrlplrsrhhdqcgdam*chgcpgqqrGACETSGGGGRE*tveggegcrasrrdgrdartavrlcavtggqwccesvifrqrsvslyf
>GE160325.1_RF-3 No BLAST hit (e<1.00e-04) to EHux_TaxaDB-THAPS.fas
rgaqadrrvvrrrrlpeeqdrpcaqhapgdrkaaaeaaagrarplwqrvqgdrqgaanrkvlrlcrvprvaarhqeegvsppapagskplgartwelrrrhgasdelvafallraggegvhettapeqtprpvwgrdvmpwvsgpaerGLRDLGGGGERvdrggrrgmssisqrr*rrahrsapvrghrrsvvlrechfqaalrvvif
>GE158753.1_RF2 Similar (e=4.00e-09) to C1N7U2_MICPS__C1N7U2 SubName: Full=Predicted protein;
epparrgawrtcctraarrapgssgcpssprrrpssrastpkrslrsrcgrfrgsprfqdtsprprlssrhardptpaptahapprrltplptrsaraathtcarnpqragtqrtsvmrparvpleafpasaeyakvvggiakerlavvksaaslpeieakIGAGQVEQLIEQAEDELKllpvmleervweayqgapaddlyldlkrrGITLQRfdipmrpsqdfptteavelieaaep
>GE158518.1_RF3 Similar (e=2.00e-51) to Q2IA78_ISOGA__Q2IA78 SubName: Full=Chloroplast light harvesting protein isoform 1;
pvaplaavrtpapemffsgskAAAPKkaakkpvkkaakaakrgggkdyakistrrtagsfvdvtgkpyvevdtfvpqfdeigvlppigrwdplqireqgperyrRFVEMEIKhgrlamaaflgvittysgirwpgylslaegikfsdlpggaiaswaalptsawlqivlfisflevyalkqdpekdpgdvvpegvawarypdgydvwlgdgstkQVGEDELFLGKtwklnaernngraammgitgmlihegltgnpifpigetl
>GE160628.1_RF-2 No BLAST hit (e<1.00e-04) to EHux_TaxaDB-THAPS.fas
tedprtgklrAMGVTGPGGSVVQGAPRrddw*ggvewqevaasrrpalavapag*dsysyslplsrpslstspsppllsrplplalllarypkwlvpyplpltgwvwacmcgragagpvwrgga*gs*grcgrwahrceesvvgvhgeepegspvytarpiflf*p
>GE160628.1_RF3 No BLAST hit (e<1.00e-04) to EHux_TaxaDB-THAPS.fas
g*krnmgravytgdpsgsspctpttlsshlwaqrpqrpyepyapprqtgpaparphihaqtqpvrgsg*gtshlg*rasssargrgrerRGGEGEVERegrergse*e*esypagatasagrreaatschstppyqssrrgapctteppgpvtpiarslpvrgssv
>GE160955.1_RF1 Similar (e=1.00e-128) to Q2IA80_ISOGA__Q2IA80 SubName: Full=Chloroplast O-acetyl-serine lyase; Flags: Fragment;
pvvkisdklnpypvdvyakceffnplasvkdrLALAIIQDAEERgalkpgdtvveatsgntgiavamvcaqrgydcvicmaepfsverrrlmrmlgakvivtpkagkgtgmvrkaeelcakhgwflchqfeneanwkfheattgpeiltdfsgkkldywvtgygtggtfngagralkkerpdlkIILAEPEDAGLLASGIPTERladgapagshpafkphpiqgwtpdfipkvlddapdqlndelvpipaasaiatakALAAKEGLLTGISXGGTMWAA
>GE163505.1_RF2 Similar (e=8.00e-86) to D8LBH8_ECTSI__D8LBH8 SubName: Full=Ribulose-phosphate 3-epimerase;          EC=5.1.3.1;
NSHASGSFFHRvprrdpqevenvlaagadtvhfdvmdnhyvpnltigpmvcsalrkygieapidvhlmvspvdkiigefadagasfitfhpeatehvdrSLQLVRaagcksglvfnpatsldvlkyvmdkvdivllmsvnpgfggqkFIPGTLDKLRearkmidesgfdisleidggvgpanikevaeagadnfvagsaifntedxqatidtmraelaxvpvpr
>GE161898.1_RF2 Similar (e=1.00e-121) to Q2IA54_KARMI__Q2IA54 SubName: Full=Chloroplast glyceraldehyde-3-phosphate dehydrogenase;
sadsnmalslatsslslagpvrmsanpdapiklgvngfgrigrqvvrIAMDRESFVLKhinspmspeymkyllehdtvhgrfpgtceiiegglsinglpvtlsatrdpteipwkdtgveyvcestgaftttpdcmkhieggakkviisapakdaetptlvvgvnqddydsksmavvscascttnglaplvktinekfgikqglmttvhaatasqltvdgsmkgadwragrAASANIIPSSTGAAKavakAYPVMKgkltgm
>GE160866.1_RF-2 Similar (e=1.00e-83) to Q2IA55_KARMI__Q2IA55 SubName: Full=Chloroplast glyceraldehyde-3-phosphate dehydrogenase; Flags: Fragment;
mTTVHAATALQXTVDGSMKgadwragrAASANIIPSSTGAAKavakAYPVMKgkLTGMAFRvptvdvsvvdltceletpttydeikaevkLASETYAKgivgytedqvvssdfvgetcstvfdagagimltptfvklvswydnewgystrlvdlvanmavadgvckkeamla
>GE161153.1_RF2 No BLAST hit (e<1.00e-04) to EHux_TaxaDB-THAPS.fas
stvmiggalaaastglvtlqpaavplhspmhlavpatrpavatmsllpdhsrfapqqlasqvlaavlaagvalgpptgleaaeavedvnavaakaaisryntqkATVAATAVVAAPVVERssapsaapvaapaagsyasaedalkkeqrKAARPAAAAKkapvpvaapaapapapappaaaskvsatseaadrvaaaaaarkakeaaaapgvpapskaaeatkakVAAAKAAKa
>GE166732.1_RF3 Similar (e=3.00e-22) to C1N2P4_MICPS__C1N2P4 SubName: Full=Cold-shock DNA binding protein;
prppvsmpdtgtvkwfnsqkgfgfitpdsggedlfvhqsaihaegfrslgegekieyvpveedgkmkatnvtgphgnyvkgdngggggggrggqakprawpegvepsdgkqigkvkwfnsekgfgfiaprsgeddlfvhqsaisapgfrSLMEEEEVEFKvieergkkkaidvcgphgehvqgaprnggrhsggy
>GE166200.1_RF3 Similar (e=1.00e-106) to B9Q7N9_TOXGO__B9Q7N9 RecName: Full=Adenosylhomocysteinase;          EC=3.3.1.1;
qttxspttmpkNVEASGDFKVADMSLADFGRKELDIAEHEMPGLMAARKEFGPAQPLAGVRvmgslhmtiqtavlaetlealgadvrwcscnifstqdhaasacvrAGTANIFAWKgetleeywwctdkaltwpdgegmdqivddggdatlllhegkkfeeqfakdkslpdpastdnaefkCVLATIKnsiakdptrftrmvqrmvgvseetttgvhrliamadkgellfpainvndcvtkskfdnvygcrHSLPDGIMRatdvmlsgkkvvic
>GE165159.1_RF1 Similar (e=1.00e-113) to Q5ENS1_ISOGA__Q5ENS1 SubName: Full=Chloroplast phosphoribulokinase; Flags: Fragment;
qnwdkMAADVTDLKagkavekpiynhitgeldpdepvqptpivifeglhpmhdervnealdltiylditddvkfawkaqrdiaerGATPEEVQAAIDGRkpdfaayvepqkakadiiiqvlpsdliedptgkflkvkyiqkksvtcaetpylfdegseltwvpngdklttsppgvviksyddewfgapvsvlemdgkvdvldelvyvesaisatgtkFYGELTEQMIKmkdapgsengtglfqsicafkireayeslxq
>GE164726.1_RF-3 No BLAST hit (e<1.00e-04) to EHux_TaxaDB-THAPS.fas
LCARELEAHRsrleeasrrrrrrgrrleleeeaahprdrlwvlllvllggevdhladrlpalgqhrgvavgdehrrlllvrlclglalgralgvelldraprlglllgqrsrrggrtlrelvllrhavlgqrpdrrhrkvwrglggrataqhpsvhasahasahhhapvgwgaeplhaeavhrrrlegrrakhvhaalsgrcaeilrrrrakvhaalgrrrgeivrrrrakvhaalgrrrgeivrrwrakvhpalsrrrakvlgrrrhsflvhredvvhrsv
>GE164726.1_RF1 No BLAST hit (e<1.00e-04) to EHux_TaxaDB-THAPS.fas
hramddvftvneeavpppsedfgappaeggmdlgappaddfaappaeggmdfgapppddfaappaeggmdfgapppedlgappaeggmdmfgappleappvdgfgmeglgapadggmmmgggmgggmdggmlgggtasepppdfsmptigplaeyrmaqenklaerAAAASAALAEKeaearGAIEQFYAERtakseakaktnqeeaamfvadrdatmlseswesvckmidltakenekedpksvarmrSLLFQLKATPAAAAAAGGLF*sravglelagak
>GE169815.1_RF3 Similar (e=8.00e-98) to Q0P3H4_OSTTA__Q0P3H4 RecName: Full=ATP synthase subunit alpha;
efdsglrgmalnlendnvgvvvfgndraikegdtvkrtgaiidlsvgdgllgrVVDGLGDPIDGLGPLTGQLSRqrievkapgiiarqsvhepmesglkAVDSLVPVGRgqrELIIGDRqtgktavaidtiinqktinaagddkkslyciyvavgqkrstvaqlmktladqgameyttivaatasdaaplqflapytgcavgehfrdngkhaliiwddlskqavayrqmslllrrppgrEAYPGDVFYLHSRllerackmsadlqggsmtglpiie
>GE170399.1_RF3 Similar (e=4.00e-85) to Q9AR87_ODOSI__Q9AR87 RecName: Full=Delta-aminolevulinic acid dehydratase;          EC=4.2.1.24;
sdsgirrprvrsssfagearfsargaawsprspslsltgvipdiatvpegvlsrttsgrplvdqrprprrnrKSAAVRrmvretsltpanfvyplfihdvaenaeiasmpgcerhslpsmlaeaqdawqygvrSFILFPKvedelksnrgeesynpegivpravrmikealpesivftdialdpyssmghdgivedgkILNDDTIEQLCKqalcharagsdcvapsdmmdgrvgairdaldaegftdvsilaytakyasay
>GE171227.1_RF3 Similar (e=4.00e-91) to B7FUT7_PHATR__B7FUT7 SubName: Full=Predicted protein;
ttmfvaralrrapalrsaapslacrslatgpasggavsdemldklgtlstqalvdglwvmgwppamvegarglkpgqkckgrAITLRmvpqrpdiaadkpageispeyeafelcgpkevlcissvgpwesvggdikflrlkQLGLGGLVTDGSVRdtdeilsygfpcfshsttakqgpaamqpwecngvielgqtnpvvvrpgdaiigdqdgvvvvpaaaaekVYEIAHFRetvegiikeelvknpgppgkyypxqppikpesplgklldsqgvxyystxxapaprrstpa
>GE176793.1_RF-2 No BLAST hit (e<1.00e-04) to EHux_TaxaDB-THAPS.fas
ravlkvvvlqrhlevrlsglvrggerlprlelageadleradllavdvvvelrrdlvlavveagheldarslgldhparlhvhllvaevdlalhrnlrqlvlrVVLGRQGRalrrgrqphvgplarkvapqlvrdrdvvrgvaldqvaregdlleevlvrvvvvlgrhlglevadlqpllprglevielprvatevagrdlravgrerehrggehclscrr
>GE176793.1_RF-3 No BLAST hit (e<1.00e-04) to EHux_TaxaDB-THAPS.fas
apssklsscsdtsrsdcrglyeaasvcpalswrvkptssaptslpsts*sncaetlslpllrpdmsltraalaltiqlgctstfwsprstsrctatsvswssvsysadrvvpcdeavsrtsdrllaksrrssyetetssaespstrspekETSLRKslfel*sylaatlvlkspisspfshealrlsnfpasprrlpvetsarlaesesievasiv*aagg
>GE176793.1_RF2 No BLAST hit (e<1.00e-04) to EHux_TaxaDB-THAPS.fas
pscssnnarhldalalgqprggldrqppwrrgevr*pqglvgegagdrrlqdqgggqvrlqleqglpqgglllgrpgrgrlrgrrlglvraaarlceqavrraadglvaghdpvgrvrhggpadggcgaargrprrpeggraaeldgqgqgcarqahvrpqqrqgqglgavrlrrrrqggrrargrlhppaqggadarRLVQAPTVGPRGVAAGRql*grr
>GE176793.1_RF3 No BLAST hit (e<1.00e-04) to EHux_TaxaDB-THAPS.fas
ppaaqtmlatsmlslsanraevstgnlrgdagkfdnlkaswekGLEIGDFKtkvaakydynsnkdflkevsfsgdlvegdsaddvsvsyelrrdfaskrsdvrltassqgttlsaeydtedqltevavqrEVDLGDQKVDVQPSWMVKakaarvklmsglnngkdkvsaqfdydvdgkEVGALEVGFTRqlkagqtlaasykprqsdlevslqddnfedga
>GE182707.1_RF2 No BLAST hit (e<1.00e-04) to EHux_TaxaDB-THAPS.fas
gareggegrgdlqgegvegrsggrpgaggeeegggagaasgrqggrqgqgggeegrgrgegqg*egeggrgegqggegggggqgggggqgggrEGGGGEGGGGEGGGGEGGG**ggggegcggeegcvgcareeggrgarprggvgevgpeegvqegqgggaerrxgaggggrkggqgpggggcqgcargccegarrrqrggrkgargcqrggrkgargcqrgscqgargcqgeggggeggsgeresgrrraesg
>GE182707.1_RF3 No BLAST hit (e<1.00e-04) to EHux_TaxaDB-THAPS.fas
elekeakveatfkakesrGAPVAVPAPAEKkkaaapapppaakedvkakeaakkaeaeakakaekekevaakakaekeaaeakaaaeakaaaekaaaekaaaekaaaekaaadkaaaekvaaekkAASDALERkaaeararAAELEKsapkkvskkakaaeqsaaxaqaeadakaakAQAAADAKaareaaakerAAANEAAAKeraaaneaaakeraaaneaaakeraaakekaaearaaaekekAAAAAQKaa
>GE184193.1_RF-3 Similar (e=3.00e-11) to A4RUH8_OSTLU__A4RUH8 SubName: Full=F-ATPase family transporter: protons (Vacuolar);
ETMDATAKAHIGIQKLLQAEQDAAEIVAKakqdkvarlkqakAEADEEIAAYKaqrQAQFEVFSKdklgdsgahskttqsateeelllisqqvagnkdtmmnmllqsvtevsv
>GE184499.1_RF-3 No BLAST hit (e<1.00e-04) to EHux_TaxaDB-THAPS.fas
lcrvrrddvdptrdrsgnrdrharreptalralqllhhllqlgdaalqrvgragrallarllgddgarrAELLLGQRerrvrlgerrrrlrllvlqrrrrsrrrggrrrrrrgrgrrarrgkrlllrrvlareedepgaeragadeqrlhhpldggadaaarrllldrrllgrrrrrralllglrgalllggrplgrgallrrrllrgallrlahaelllerl
>GE184499.1_RF1 No BLAST hit (e<1.00e-04) to EHux_TaxaDB-THAPS.fas
rgaqagaprarggaarrgegggagarrgraggrrggarragrgaarggggggqagggqakvvgrrhrrrHQGGGAAAAHRrrrarrrvrlphgqglggggaaspaergalarggaaasrpgggsggdaagqggagggvarrgergaragregaqlgahrhhqgggrggrgrrdrlaggprrqaakdgggagelvkp*ahgvhdghgfqtglasgrrrpvahgtd
>GE184499.1_RF2 No BLAST hit (e<1.00e-04) to EHux_TaxaDB-THAPS.fas
ealkqelrvreaeqraaekaaaqeraaaeraaaeeeraaqaeeqraaaaaaakqaavkqkssgggigaaikgvvqplligagalgagfvfltgkdsaeeeplpppsaapspaaappppapaaapaatlqdkeaqaaaslaeanaalalaekelssartvitkeageegaagatdslegrvaklqkMVEELESS*srrltacmtvtvsrpvsrrVDVVPSHTAQ
>GE184499.1_RF3 No BLAST hit (e<1.00e-04) to EHux_TaxaDB-THAPS.fas
rrssrssacarrssaprrrrrrrsaprpsgrpprrsaprrprssarrrrrrpsrrrssksrraaasappsrgwcsrcssaparsapgssssrartrrrrsrfprrarrprprrrrrlpprrrlrrrrcrtrrrrrrrrsprrtrrsrwprrssarrapssprrrarrarparptrwraaspsckrwwrswrarkavgsrra*rsrfpdrsrVGSTSSRRtrhr
>GE187360.1_RF-1 No BLAST hit (e<1.00e-04) to EHux_TaxaDB-THAPS.fas
rkalarfsefvgssdeayahieaddkakVAAEVEAATAWLSEAEAKlatspatadapiksaeitakasalegvcnpimrkpkpapkveaappspapveaepapaaegddaaaepaaappppagadmdvd**srrilgarhgelprrcggg*araaracpsgerglagccsidqgrr*cggfh*gawl*yafmlvrkkmmv
>GE187360.1_RF-3 No BLAST hit (e<1.00e-04) to EHux_TaxaDB-THAPS.fas
qgarallrvcgqlr*gvrphrggrqgqgrgrggggdgvavggggevgneprhrrrahqigrdhgqgeraggrvqphhaeaqagaqgggctalaragrggagacrrgrrrGGGACGRaaaacgggygrrlmiqthsggaargvapalrwrLSTRGTCVPERrkrpsrllldrsrsevmrwfplggvaliciyasekkndg
>GE193757.1_RF-1 No BLAST hit (e<1.00e-04) to EHux_TaxaDB-THAPS.fas
dkakVAAEVEAATAWLSEAEAKlaaspatadapiksaeitakasalegvcnpimrkpkpapkveaappspapaeaepapaaegddaaaepaaappppagadmdvd**srrilgarhgelprrcggg*araaracasgerglagccsidqgrr*cggfh*gawl*yafmpvrkn**
>GE193757.1_RF-3 No BLAST hit (e<1.00e-04) to EHux_TaxaDB-THAPS.fas
qgqgrgrggggdgvavggggeagseprhrrrahqigrdhgqgeraggrvqphhaeaqagaqgggctalaragrggagacrrgrrrGGGACGRaaaacgggygrrlmiqthsggaargvapalrwrlstrgtcvrerrkrpsrllldrsrsevmrwfplggvaliciyasekkli
>GE193757.1_RF1 No BLAST hit (e<1.00e-04) to EHux_TaxaDB-THAPS.fas
lsifshwhkcilkprplvettaspptlidraatg*asfaarartcracsastaapgqlpvprpqnasgslvdvhirprrrrrrgrrlrrrvvalggrrrlrlcrrgrgrcslhlgrrlglphdgvahalqrarlgrdlgrfdgrvcgggarcqlrlrlrqprrrrLHLGRDLGLV
>GE194648.1_RF-2 Similar (e=1.00e-30) to D8LNI3_ECTSI__D8LNI3 SubName: Full=Heat shock protein 70;
apaeekkrskkvkripvtvseaksvgmsaqelmeaqeeegkmaiedkrikekadamnqleetiysmrdklstslsafstedeksplmalltsledwlyedgmdveksvydakyaeimdkcgpiearareadlrpdaigelrkalarfsefvgssdeayahieaddkakVAAEVEAATAWLSEAEAKlaaspatadapiksaeitakasalegvcnpimrkpkpapkveaappspapveaepapaaegddaaaep
>GE203626.1_RF2 Similar (e=3.00e-37) to TPSJGI33653_THAPS__TPSJGI33653 e_gw1.4.528.1
egsrsmlplrrvllarrlplpsqsaealmlarhrgaaggwartlcakaeakpeaaaepaadaaeaeaapgtsegtdgdaarVAELEAQLSELDEQLKakhdqvlralaeadnarrraaidvenaskfsvggfakdlldvadnlgraadavpaelrdseeapvlknlyegvvlvdtvlhkvfskhgltkieplgekfdpnfhnamfeapdptkepgtvmhvaspgyvmhdrclraagvgvvqkpa
>GE205294.1_RF-1 No BLAST hit (e<1.00e-04) to EHux_TaxaDB-THAPS.fas
lervgrrgthesgasgegrtsrtlslrkgvattrs*anhsrtaglcrgthlclrvhslpfgirrprrgcprrahrppvgrsgsllelhvavqradlgahltldrlrrrvarvatllrvegaaldrvlllgdlrqrhklldgrlrsrrvarlgrldrLVAQRvqllgeglllleagvgalrkdlegillrenrrgvgalqtphtralldedllarvlrrsairkggrwgersrarrrdgreevaarglgshddrrrradlhrhgrqarraderrssdggggkhvserear
>GE205294.1_RF-2 No BLAST hit (e<1.00e-04) to EHux_TaxaDB-THAPS.fas
wsv*ageahtragraaraepaehch*eresprlvrrlttvaprgcaaalisacaftlfrlayagrgaavhaapigrrsagravylsfmlpysaptsvpi*psiasvggspalrrcfglkeppltvscslvifasatnsltaacapdespalaaltalspsafsslergffslrpa*APSAKilkaffserivaasalckrhtrepcwmktfsrvffdaapsakaaagasaaapaaatverrsrrEVSAAMTTGAGARtctamgvrpgeqtsaeaatvaaasmylrekpe
>GE205294.1_RF-3 No BLAST hit (e<1.00e-04) to EHux_TaxaDB-THAPS.fas
GACRPERhtrergerrgpnqpntvtekgsrhdsfvg*pqshrgavprhsslparslssvwhtpaaarlstprpsaagrpvgqst*asccrtarrprcpsdprsppsagrprcdaasg*rsrp*pcpapw*sspapqtp*rppalptsrppwpp*ppcrparsapwrgassp*grrrrppqrs*rhsspressrrrrsanathaspag*rpsracsstqrhpqrrplgraqprppprrsrggrgarsrqp*rpapargpappwasgpasrraqkqrrwrrqaci*ersqk
>GE205294.1_RF3 No BLAST hit (e<1.00e-04) to EHux_TaxaDB-THAPS.fas
sgfslrymlaaatvaasalvcspgltpmavqvrapapvvmaaetsrrdllstvaaagaaalapaaafadgaaskntrEKVFIQQGSRvwrLQSADAATILSEKnafkIFAEGAYAGLKekKPLSKELNALGDKavkaakAGDSSGAQAAVKEFVALAKitkeqdtvkggsfnpkqrrnagdppteaiegqmgtevgalygnmklk*tarpadrrpmgaawtaaprpayakrkrvnaqaemsaaaqprgatvvslrtsrgdslsq*qcsagsalaarpalvcaspaytlq
>GE206561.1_RF1 Similar (e=3.00e-23) to A8IDN1_CHLRE__A8IDN1 SubName: Full=Chaperonin 10;
rqmaarrLVPLLDRVLVQRiepptkSIGGVLLPESTQSKlnegvvisvgpgrrdkegsllpmgvkvddkvmlpqyggnevtlgdedyvlfrdedilgvladk
>GE209631.1_RF1 Similar (e=4.00e-29) to B8BVB7_THAPS__B8BVB7 SubName: Full=Thioredoxin f;
mvfrghlslllpclllagscsalravgpraptaaaasaaisrsvaprasgssvvdissktefeavldnagdalvvvdystswcgpckiiapkydemsekytnvkflkvmgdaspeadqlmrsqgvralpsfhfwkgnkklecgisgakVQQLIDAIEANM
>GE205724.1_RF1 No BLAST hit (e<1.00e-04) to EHux_TaxaDB-THAPS.fas
rWSGLPTGLASSPPAP*cacsgspaspslctravpsascprrvagprsegawpppppllpppqppplprcaqpprwraqrrs*lacrldstrprrsgqgtrrcrkttrrrgasscrtssfptrtarrsrrsrrsssssvstatrsrrasasrtstrstsacsqtfpnrcgwrssistasskrpspsrtcartsdtseah
>GE205724.1_RF3 No BLAST hit (e<1.00e-04) to EHux_TaxaDB-THAPS.fas
lvglahwarlisartvmrllrlaclalavhssralrlvptegrraalgrgvaaaaasaaaasaaataalrpaaalastaaeltgvqagfdeaaekraryqamqkdykkawrkqlsnlefsdsdgealeaikaiiklirehgneipqgvrkqdldqvykrVQPNLSKPVRMAFLDLDGLVQKavtvkdlrade*ye*ga
>GE206050.1_RF2 Similar (e=8.00e-60) to Q2IA85_ISOGA__Q2IA85 SubName: Full=Chloroplast 50S ribosomal protein L17; Flags: Fragment;
tlallvaslcgatafvapaaaplqsvsrcaspamishgkgfrklnkpadqrkallrslttelirhgkiqttlarckevrKTADHMITLAKdgslharrqalgymydkqlvhslfelapdryaereggytrvlkdgfrKGDNAEMGIIELV
>GE205499.1_RF-1 No BLAST hit (e<1.00e-04) to EHux_TaxaDB-THAPS.fas
*asaaraltp*argqprdlprsprrdagggqcpqpqrrapppprppprpaargwawrwrrrra*atpptrrspqprspsawrpaarrtlrrrtrrrrrrrrrrwhsprtgwrrtcprwlwrtpgtpappfgsrssgp*rsgsrcraparaeaptlrrrrvvgvsqervagvspggsrcgswtcrgrvvgvsgvcrvvrlrgeprarlgarlrkrhpanllrrrlsggrlrrgaffdapavcgggeasrgvgrrgdrvrlarrgdvgdhrHGRVD
>GE205499.1_RF2 No BLAST hit (e<1.00e-04) to EHux_TaxaDB-THAPS.fas
rrlcrgdglrhlrggqgergrrgdqrrgwpllhhkqlahrrrrrv*garr*gaggegwldavcadgrrdgrgvrragvphdipptrprrahdtsttrnvtppgtrpphvlatrprrvgastsaprpaqgldtgfrFFTDPSFDFQKegqayqasskatadkfasiqfsenatvgdasasaasfvaakyaeqqaakqmeseaaasvaseaslklaaaatatpsraqpaaaagvvaaalaavavgialrrrrgaanagdpaaapalmv*elwlhsp
>GE210005.1_RF1 Similar (e=3.00e-06) to Q9TLU0_CYACA__Q9TLU0 SubName: Full=Putative uncharacterized protein rpl29;
lyhcilpslfesprrrmrsfllalfcllspaaalraparapgalslasappaavrataspsmalpsfadakGLTEEELLQEISNAKKELFMMRknvktrqqvkphlfthtkhrvsqlqtllaqrqaa
>GE205855.1_RF-1 No BLAST hit (e<1.00e-04) to EHux_TaxaDB-THAPS.fas
dyssdagvrppergragqpwcgnrrhrpclqkkgqnrlggqiargptrvpprgkkkvarrdpp*iaaprspppppptasrsdlsaa*rpfgaspwstchqksrrrrawaapsrpasapasprartpssppssarppssappaprpap*RASALRwsswaspwrapswaaspssrapssaaepswrapwrpswaepsswqpylpl
>GE205855.1_RF-2 No BLAST hit (e<1.00e-04) to EHux_TaxaDB-THAPS.fas
ttvptrgfaprsgagqdnpgaatadtapasrkrgkiasggklragrpgflpggkkkwlgatppk*pprgappppplqrldqicqqlddhserrlgrlatrsrgdgglgrrprgpllrrlllglehlllhllppapllplrqrrdrhldelllcdgllgrrlggrllgrrrLLHGRLLRrrsllggrlggllgrslllgnhicp
>GE205855.1_RF3 No BLAST hit (e<1.00e-04) to EHux_TaxaDB-THAPS.fas
radmvakkkappkkaakapakkapppkkapvkkatppkkapakatpkktiakqkLVKVPVSALAERkkgggrkkvekkvfepeekpaqkraarappkpavaatsggkstkatlrmvvkLLTDLIETL*ggggggssgrlfrggraeplffspweepgsaraqfaprgdfapfsggrggvcgcrtrvvlpcpapggepprrncs
>GE209560.1_RF-2 No BLAST hit (e<1.00e-04) to EHux_TaxaDB-THAPS.fas
FFFFFFLS*ahicrgyaphta*rtgdpsytpksagekcgsagsaqkgkqtqpvcaprarardprtacrawqrrwtqrgprqgrvgrltwp*cgtrsgrrrpcrtagkrrpsstacppcspsarilarrsrgpassgrasrsdwrpaparrqqrrw*rrrrrrrass*rrrlagasarwrskragrawkrctplqn
>GE209560.1_RF1 No BLAST hit (e<1.00e-04) to EHux_TaxaDB-THAPS.fas
qfwrgvhlfhalparlllhradaparrrrhdearrrrrrlhhrlccrlagagrqsdlealpeeagprerrakiraeglqggqavlegrrfpavrhgrrrplrvphqgqvsrptrpwrgprcvhrrcqarhavlgsrARALGAQTG*vcfpfcalpaephfspallgvydgspvrhavwga*prqicaherkkkkkk
>GE209560.1_RF2 No BLAST hit (e<1.00e-04) to EHux_TaxaDB-THAPS.fas
nsgeacissmlsllacsstaltlpqgdavttrraavagafttafaaaspalaanpiwkpyprKQGLASDVPKsvqkgckVDKPCSKGAAFPLSDTDAGARyayhikak*aarralgagpaastaaakhgtrfwdhglalwahkrvesafpfahcpqsrtfplhfwvcmmgrrcvmlcgersrdkyvlmrekkkkk
>GE209560.1_RF3 No BLAST hit (e<1.00e-04) to EHux_TaxaDB-THAPS.fas
ilerraslpcspcslapppr*rsrkatpsrrgappspapspppllpprrrwppirsgsptrgsrasratcqnpcrraarwtsrarraplsrcptrtpapatrttsrpseppdaplarAPLRPPPLPSTARgsgitgsrSGRTNGLSLLSLLRtarraalfpctfgcv*wvagasccvgsvaatnmcs*ekkkkkk
>GE206696.1_RF-1 No BLAST hit (e<1.00e-04) to EHux_TaxaDB-THAPS.fas
*asaaraltp*argqprdlprsprrdagggqrpqpqrrAPPPPRxpprpaargwawrwrrrra*atpptrrlpqprspsawrpaarrtlrrrtrrrrrrrrrrwhsprtgwrqtcprwlwrtpgtpappfgsrssgp*rsgsrcraparrtprpsrrpsaqtassqpsppapqrrapqtrrllrcasclwwrrgqprrwsprrprspcpprrcrrpslrqsrrqrpp
>GE206696.1_RF2 No BLAST hit (e<1.00e-04) to EHux_TaxaDB-THAPS.fas
kaavavdsavamvsdisaagkanavaaatnaaaglssttnswrieegaaseapaaeapaekvgwmpfaqtgaetgagfaaqgldtgfrFFTDPSFDFQKegqayqasskatadkfasiqfsenatvgdasasaasfvaakyaeqqaakqmeseaaasvaseaslklaaaatatpsraqpaaaxgvvaaalaavavgvalrrrrgaanagdpaaapalmv*elwlhsp
>GE207092.1_RF1 Similar (e=6.00e-53) to TPSJGI24887_THAPS__TPSJGI24887 estExt_fgenesh1_pg.C_chr_140244
kaiwldygcerrgrfvnllnkdgskktecgihvagaektfdrdlwdtskavqtlaapsdvesltasgkeavvvvyapwcqfcqameeeydkladasglpvykfrGDEERefvkanlntqsfptinyidasgkaikyesedrSVGAMAEFAKsggkvaa
>GE207623.1_RF-2 No BLAST hit (e<1.00e-04) to EHux_TaxaDB-THAPS.fas
pxwarlkrekVGEVTRreptragntpatehreghaeticlkrhsaavttttarschnlfqvahttslcrvghsrghrrctlriggdslwvg*gprrcrlrvtagghgrrncnsraglrvgglrhgrgrlrhgrgrlrvsipgrlrepplgpqlihgddappllvrhaderldprhpfievigpyarhvprlrepvqkvadhrapplhvlslqsvseagkhrvalgerevahgrqhlvgrslphdalhrvvaaavaaaac
>GE207623.1_RF1 No BLAST hit (e<1.00e-04) to EHux_TaxaDB-THAPS.fas
aggsrdsggddpverimreappdqmlasvrdlpfpkghpmlarFADALEAEYVQRrgpmvgnfldglseardmpgvrpddfnewvawvealirvsyeqrrgiitmdqlraewglaqaagyahaqpatavaqpatavaqpayaqagpavavatavpaggypqatpagasaypqavpadpqgtpavatavaypa*rgrvcnlkevvtrssscgcdgstvplqadgfgvalsvlrrrciagacrlsprdlshllslescpxw
>GE207623.1_RF3 No BLAST hit (e<1.00e-04) to EHux_TaxaDB-THAPS.fas
rrqprqrrrrpggahheggsarpnagvrarppvpqgppdacplr*rsgg*vraaagpdgrqlsgralggaghagrtar*lq*MGGVGRgahprvvraaaghhhhgsaagrvgaraggrvcsraaghgrgaaghgrgaarlrasrpgccscdgrarrrlpsgdtggglslptgcprrsagytcgghgcglpgierscvqpergcdtieqlwl*rqhcassgrwfrrgplcapspvycrrv*alsa*plppsls*vlpxv
>GE212711.1_RF-2 No BLAST hit (e<1.00e-04) to EHux_TaxaDB-THAPS.fas
arasalnfsmnspipidvyrsvhmsqsidstlvswmplasslmrdaivimilrcsgscdpkisptlltlmepvsasawiwatv*sgggggfsifvvksviatsrsltilsgsatahiprtrrsgsaarderAAASRSITESGA
>GE212711.1_RF1 No BLAST hit (e<1.00e-04) to EHux_TaxaDB-THAPS.fas
aaplsvmlrlaaarssraalplrrvrgmcavadpdkivkDLDVAITDFTTKmenpppppdytvaqiqadaetgsinvskVGEIFGSHEPEQRKIMMTIASRINELARgiqdtkvesidwdmwterytsigmgefiekfkadala
>GR423259.1_RF2 Similar (e=2.00e-86) to Q2IA76_ISOGA__Q2IA76 SubName: Full=Chloroplast light harvesting protein isoform 3;
wrtimlstvalapafnapamrapatrsavtmfsegdlgvlpplgvydplglietrdmrRYEIMEIKhgraamlgflhvialkAGIVLPGDLSPSLGIKfsdvpttcfgsleavptfgwlqimlftcmqetgasplaeaqtddkeagdiaidswvryddpetkTFKLNAERqngraamlgitgclvhellgvnalyptgglggaappaif
>FP170510.1_RF2 Similar (e=3.00e-36) to D0NXH1_PHYIN__D0NXH1 SubName: Full=Ubiquitin, putative;
MQIFVKTLTGKTITLEVEPSDSIDNVKakiqdkegippdqqrLIFAGKqledgrTLSDYNIQKESTLHLVLRlrggmghksnpwkkahskmrwkwkkkrtrrlqrkrrkmrqrsk
>FP183530.1_RF3 Similar (e=2.00e-15) to TPSBD1863_THAPS__TPSBD1863 estExt_fgenesh1_pg.C_bd_20x50032
sisdpinlgpemlslvsqslslnaplrptpvqravspqmaditafggiwgieakeavfnawdpekpkDYDNFNPFERnfdgamsdengcfpgesrgykvpnrpdaswaimqeeakKMDEIKkdpkYGLSGKPGCYSLKWQENLGAPP
>FP180759.1_RF3 Similar (e=5.00e-30) to D7FPU8_ECTSI__D7FPU8 SubName: Full=Light harvesting complex protein;
sqflpllavtmlslsaaplsfsgapvlrptrmgpsptmavedlvggindpifggtpegkvwdplglgadeaslyrrrcveikhgrvcmvaflgmtvgpnelfqpthqllspslglhfddipggiaaidsvpaagwlqiialvgvheltiakQDYTKepgeiptflgfksedpevfrnkqlkelkngrlamiavlgelmaqkvsgmgtyeqlglivkDGAALAGVELPF
>FP181180.1_RF1 Similar (e=5.00e-52) to RK1_ODOSI__P49544 RecName: Full=50S ribosomal protein L1, chloroplastic;
rvlassvddstgmlvlfasavqgwmvrgpvaaplvqqqqqqqqldaaraaapamkvsrrasenagkveeeklyspeeavalmkelatakftetaelhgnlnldpkyndqqirttvalphgtgksvrVAVLAEGAAADEAKaagadlvgmadlieeiaagnlnfevllatppampklaklgkvlgpkGLMPSPKagtvtaapgeavgefkagkiefrtdkqgivhvpfgkcdfeagslsenlaal
>FP169550.1_RF1 Similar (e=7.00e-06) to D8LKH7_ECTSI__D8LKH7 SubName: Full=Putative uncharacterized protein;
gpgtmtprdlvvllasfclscdafrlpaaglrlpagaaassassssccrmmfggaggkpdgeggmggfmeqmkaakdmfnpenmkkYAALGQKiqalqeelgqtevevatnegailvkITAMQVPLDVKVSDEMVAKGAEAVSAEVAAAMKqaheksgaymqqrMAELYKELGIAEPPKQ
>FP197534.1_RF3 No BLAST hit (e<1.00e-04) to EHux_TaxaDB-THAPS.fas
knssllsavlsapliaplkappplfmatsaassappgkaaeaeddefkpeaalddestlqqeealpqadtakEISALEEEANLPIEEVIRrmkeragaagdgsdeeeeaedsgeededdededdeegdeegdaegddddeeeeeeapkkkakvas*GDRPTTMERipadrslyrapwprlralrtavrewrhlggrrswrlgpragqppdspkaadvyivvw
>FP184692.1_RF-1 No BLAST hit (e<1.00e-04) to EHux_TaxaDB-THAPS.fas
rrrgppprprsplrYLPSLGARrqpaprggprrclcrncawprlrsrhsra*rraascppphafc
>FP184692.1_RF3 No BLAST hit (e<1.00e-04) to EHux_TaxaDB-THAPS.fas
krheeadnsqpcvtpgcvanggeatrnfcrGTGVDPLSELVAGVRqatgdtagasvvgaedrgg
>FP197139.1_RF2 Similar (e=3.00e-10) to D8LIM3_ECTSI__D8LIM3 SubName: Full=Putative uncharacterized protein;
klmknteevpmhkVILLGDEDYEEEPVCEALVRvipdlkgeakekyleaqktgksllivvpfetgefyqeqlarEDPMIFAELEQE
>FP170060.1_RF3 Similar (e=1.00e-37) to TPSJGI32845_THAPS__TPSJGI32845 e_gw1.3.574.1
vyspilarahrptstllpmlrlsllllvgpldalrVAVTGAGGQTGQHAFRkllalpefepvgivrseeskAALVKsgvpadavtvadvtdeaaiaaalagcdaliigtsakpapsgetdestgrpifgfpngqpeavdwlgqksqidgakaagaihvvlcssmggtdpgnmlnalgreslpdgstkGGDILLW
>FP168489.1_RF1 Similar (e=6.00e-39) to A6YAZ8_ISOGA__A6YAZ8 SubName: Full=Putative plastid transketolase;
mkgvgdfsknnyagrnfyygirehgmgailngmafyglhtvsgstflsrqnlavidtcsaeekragtlkggyvakkeegelegiligvgselelainaakelgkgwrvvsmpcveaferqsaeyiesvlpkamkakttaaeagytaawykyadkvlgvdsfglsapgdevfeakGLTVPAMVALAK
>FP229934.1_RF2 Similar (e=6.00e-15) to B9QIG3_TOXGO__B9QIG3 SubName: Full=Glycine-rich protein, putative;
hstrppyshrymalllssltsgltigaaprphvaragmptaalvadddkvltgackwfnsekgfgfvsvegedqdlfvhqteiyadgfrSLAEGEPLEFKctedprtgklramgvtgpsldlplsssplspppsrtttrsls
>FP205685.1_RF3 Similar (e=4.00e-91) to TPSJGI1326_THAPS__TPSJGI1326 fgenesh1_pg.C_chr_1000460
kevrETLPDGADVVAFQCRnpvhrahyelftraldapnvgedavvlvhptcgptqeedipgsvrhktyvvlqdetkdtpsgkrtrwaflpysmhmagpreaihhmmirknfgcthfiigrdmagskssvtgddfygafeaqdlakaradelgvqavpslnlvcdpdgnyitadeakekGIEVMKlsgtkfrkmlrageeipewfafkSVVDVLRaewk
>FP230278.1_RF-2 No BLAST hit (e<1.00e-04) to EHux_TaxaDB-THAPS.fas
s*arrerpqtpclpgrapssctrgrrprsrtstscthsspppssrprarrssqastsa*crpgcgarrggtttsssqswaaatrcatttprrtssrerrpfgsplpgtrrptfcsrrlrrGPTWGRragmgsryptsqrcqscqtrptwptr*rrqssqrrawrsr*rgrrggwsrrasctr
>FP230278.1_RF-3 No BLAST hit (e<1.00e-04) to EHux_TaxaDB-THAPS.fas
lergenvrkllvcqggllllarevegldlgpvllvrirrrllllalehavhrkhrrahsvgldaelvaeepprlrvnlglqrrdarrrLQEGLLLARdvllvalcqelavrlfvaegcvgarlgaaglvwardirhpkdanlaklarlgrrardgsrrsgehggagdegvaaagvgahrarg
>FP230278.1_RF1 No BLAST hit (e<1.00e-04) to EHux_TaxaDB-THAPS.fas
aactmradssrrdalvtgsamlaaattavssasaksgefgkigifgmsdisspyqpggpkSGPDATFGYKkSDGEFLAKgyqkdvsrekKSFLESSSRisslqpkidsktwwflrdelrIQAYTMRssmlamngvlegekkeaatnaykkYWSEIEAFDLACKkkepalankEFADVLAALK
>FP208285.1_RF1 Similar (e=8.00e-40) to C1MUM2_MICPS__C1MUM2 RecName: Full=Histone H4;
qqqqqhnmsgrgkggkglgkggakrhrkvlrDNIQGITKPAIRrlarrggvkRISGLIYEETRgvlkVFLENVIRDAVTYTEHARrkTVTAMDVVYALKRqgrTLYGFGG
>FP205973.1_RF-2 No BLAST hit (e<1.00e-04) to EHux_TaxaDB-THAPS.fas
dvrkqhrrysrdpappgaassslgtsscagvadaaglpvrcgrraggsqplrpp*grsp*traprgccrsaapstrpswpsrarrcrgrrpcrrgr*rctgppatprqgrrrtrrp*rrsrrgrtpacrcr*pthapppswscrtgtersaswasphrtcagqreaaggataarrsgraccfeglwrdtdrIDPGV
>FP205973.1_RF1 No BLAST hit (e<1.00e-04) to EHux_TaxaDB-THAPS.fas
*lldrfclcrargprssmlariasqqsrllrplavrhmsgearpmtrFVQYPFDKtkmaevrawvndsdmpasvraetgvkdvefsfcpgegwlaarYIFNDLDDMVAFLGTDALEKakkavstaphydssrevhefkgfylkev*aagshrrgarsapadrqrprhrhswrflgrswrhreapglccnvgvvfsr
>FP219082.1_RF1 Similar (e=2.00e-60) to D0N0G8_PHYIN__D0N0G8 SubName: Full=Glycerol-3-phosphate dehydrogenase;
KESVAPGAKvlsaikgidfddngvvlisdllrqglnadcsvlmganvandmasdqfcettigykdakngelfkLAFDAPALKvgtvpdtvgvelcgalknivaigagysdglgyggntkaaliriglkemikfckmfyptagidddtflescgvadlittcfggrnrkcaeayakankakTLEEIEAEILQGQKLQGTLTAKevnhilkm
>FP173441.1_RF3 Similar (e=6.00e-24) to Q2IA87_ISOGA__Q2IA87 SubName: Full=Chloroplast 50S ribosomal protein L9;
kavkVLLTGDVKglgkagelvdvkpayaenflvskGLGNIASKeviarVAEEAAAAAAAAAEAKkaaveckaslaqtfgknglfiecqvgpngklhgsvtaqdvaslidqranvkldkqnialpsiselgtysadlklhpevsmkvdlvvkKNPITIS
>FP176857.1_RF1 Similar (e=5.00e-43) to D0N0G8_PHYIN__D0N0G8 SubName: Full=Glycerol-3-phosphate dehydrogenase;
kekvaiigsgnwgsaiakvvgrNLLELGDFEDEVRmwvyqeqvdgknltdiinekhenvkylkgktftnnvvadpdimsavkgatllifvtphqflkfdalqtaelgpdckaislikGIEFEEGGPRLISGIIKdsmggmdtsvlmganvanevaadefceststsrlpv
>FP185696.1_RF2 Similar (e=6.00e-35) to Q013K3_OSTTA__Q013K3 RecName: Full=Histone H2B;
iprpssamppakKTPAKksakkpsgggekkrkkkRVESYSSYIYKvlkqvhpdtgisskamsimnsfindaferIAVEAGKLVRynkKGTLSSREIQTAVRLILPGELAKhavsegtkavtkytsna
>FP197703.1_RF1 Similar (e=8.00e-17) to TPSJGI21600_THAPS__TPSJGI21600 estExt_fgenesh1_pg.C_chr_30036
qqaihhvrraaaamspvrslllaclvglaagkknedprdcevcrAVIGQIDELVTPAERktvegieavmqkycdsakgkektmcyymgigdkelgtaggvkrevsgslsrginakrlctrmkkqdaqmcelryekkvdvkntdlsklrvkelrkicddegiptkgfnekgefikaikdkfgikdem
>FP163973.1_RF3 Similar (e=8.00e-28) to TPSJGI26991_THAPS__TPSJGI26991 estExt_Genewise1.C_chr_20178
sslgvscwaspckspslhfphmmrriilllvaaapalvqsfliraapppllavsrarssgisanaalaeaikdtvasndvvvyskswcpycqrckaaladmnvtptvveldelddgaeiqaellsltgqrTVPNVFVKgahlggnddtqraissgkLAQLLSE
>FP164218.1_RF3 Similar (e=7.00e-16) to D7FQE6_ECTSI__D7FQE6 SubName: Full=FK506-binding protein 1;
davcelfgrgaqllrFLELLRlprpasspagmyaalihavallpqsrpavkqfaapvgrrelvsgaaaaaalllekpasaaapqffeteggvkYFDLEVGKcgtfnvacvpqagdliklkykaylpsgqmfdssegpgrkpiaakfkkqpilnpgveealatmkeggkrviqvppamaygdkgikietkdggseylvppnakLQYELELLSVAAPPP
>FP177341.1_RF2 No BLAST hit (e<1.00e-04) to EHux_TaxaDB-THAPS.fas
ggskeqqreggdvakLTDYVEQReidsaratqavasilegsqtaaereaeiarerELAAVQVDAADVALIVQELELESSMAERklrehngdvveclhalvse*gcrlggagcrlggdywsis*aygkhkvqgarrsrtrvclilyvkqisq*
>FP189206.1_RF-1 No BLAST hit (e<1.00e-04) to EHux_TaxaDB-THAPS.fas
srlpgihavl*rlcaippsrpdvgvfgt*vletvkglill*taplhtcsceqvletvkGLTLLEAAALIKEVDATFKvgdykeedeeeaepvaae*gdthraarcvgagrpfgragrgsgp*krntvlvlqlalertriql*saafsrshcsrlprihaihracqhra*aaaawkwrgarvlrlpfaf*cvfytakkkkkkk
>FP161413.1_RF2 No BLAST hit (e<1.00e-04) to EHux_TaxaDB-THAPS.fas
tsakttnmgeddvtkeehassdladleackkqserELQESIEMLKivrdpgidwgdkkrTMDQVIERrasagrqlealekQGAQLASAVLAKqrqlvrigretmelslcraevdemidltrksinqmnsamqqvhfggam*gdq**yalprrgvtsthgq
>FP173781.1_RF3 Similar (e=9.00e-75) to C1N647_MICPS__C1N647 SubName: Full=Predicted protein;
ttllstimqifvkTLTGKTITLEVEPSDSIDNVKakiqdkegippdqqrLIFAGKqledgrTLSDYNIQKESTLHLVLRlrgghcqvpcgifddpklvaelkeacatikkaqtqvtelfaqpmsaqtfnqatrwvntkeehcakiitlmaeyclcqrvkpvgapgspftcetdyvdalkAHHVVMAAAMKakqssdpttadslehaigdvskmylpa
>FP232384.1_RF1 Similar (e=2.00e-05) to D8LLR3_ECTSI__D8LLR3 SubName: Full=Putative uncharacterized protein;
stlsvmsmklifamlaavatglripafapahavrvahplmtgvsslaaacleeecsvdtvqslvaeltieaerlsregtkTSKEQVEALLMLGRlqalsqnpaanqgeiekIVSGMARsfgtvkdydfpgsalgytgtpnknkvgld
>FP221420.1_RF1 No BLAST hit (e<1.00e-04) to EHux_TaxaDB-THAPS.fas
dsfalyiigqgkitdgvkvkelasriraayetlpqfgyrcpkgeekrdgglcytpgpgaelafqglmkqmrKYSMIQLGDFRKVEYAAF*avcgsmlcrpgrgeaesgvatgrr*rpaprpapsspicrrl*lrsrgsrgglrrgavtaasrlptagsgd*v*resrahagraytcvsca*ggsl*arvrgrDDTPYSSREP*inkhshrs
>FP221490.1_RF1 Similar (e=1.00e-106) to Q9AR87_ODOSI__Q9AR87 RecName: Full=Delta-aminolevulinic acid dehydratase;          EC=4.2.1.24;
givpravrmikealpesivftdialdpyssmghdgivedgkILNDDTIEQLCKqalcharagsdcvapsdmmdgrvgairdaldaegftdvsilaytakyasayygpfrdaldshpgfgdkktyqqdpangreayieaeldeaegadillvkpglpyldvvhrlrqstslpvaayhvsgeysmlkaaaergwlderkvaletllcfrragadiiltyyakqaskWLMEEPDL
>FP180236.1_RF1 Similar (e=2.00e-14) to D7FZQ0_ECTSI__D7FZQ0 SubName: Full=Trigger factor (TF);
kvpkealiaklgmerlklatfeqlidvamaesgpqvplqtcgdarLVGEVEDLAKkyepgkpvsfsievdvipqvpleesmyealqvsvekepfnqdaydkalltlreqncdleeaegsyqaqegnqllidmagfsakpdggkgeplpavaggegvrraaarpraddllcvsrarrltpsltraagrrlasqlscnv
>FP165026.1_RF1 Similar (e=2.00e-39) to TPSJGI25116_THAPS__TPSJGI25116 estExt_fgenesh1_pg.C_chr_16a0048
ekakannveiilpvdficgnefseesevkgpvskaegipdgwegfdcgpesnklnaetikgastviwngplgvfeishfqggtkaamdamveatkagvttvigggdtataaatwdcvdkvtfvstgggaslellegkVLPGVAALDDA
>FP192044.1_RF3 Similar (e=1.00e-08) to D8LG85_ECTSI__D8LG85 SubName: Full=Ribosomal protein rpS22, plastidal;
vhtlsaamiaatvtnmiaaaavgflaptrvyrgsvsmdvvyrgrVSMDVVKtnavkvsgnfeitdsissfadkklakpletfgalltddlmlhlkvesralhdtehkgkeahiaeatvycvdkhvinakAEGEDMYASIDELADTLTRslrkykekridlkegrkraskgelaeggdsdeeledesevpae
>FP210572.1_RF-3 No BLAST hit (e<1.00e-04) to EHux_TaxaDB-THAPS.fas
ettgqa*gqastsapwprrslprlapvgtacshrqlrrrrtqpcgsrpagssstcasassapgrraphpalacstarrrasprpsdtcirtaaasrrqp*camrapsp*rrr*fcpar*ctartnpppsqtppptapsrsp*rmaatapsps*sdprapcassrprqsqpwpqvsrrrrrqprslvcsrewssrrRAPPDGRrpgptasvrerreag*rpayvhccsrrevgegp
>FP210572.1_RF2 No BLAST hit (e<1.00e-04) to EHux_TaxaDB-THAPS.fas
gpsptslreqqctyagrypaslrsrtdavgpgrrpsggarrrelhsreqtsdlgcrrlrrdtcghg*lcrgreeaqgargsdqegdgavaairqgdregavgggv*egggfvravhhragqnhrrrqgegariahqgclrdaaavriqvsegrgearrravlharagcgarlpgadeadaqvlddpagrlpqg*vrrllsclwehavptgarrgrerrghgaeveacp*ACPVVS
>FP210572.1_RF3 No BLAST hit (e<1.00e-04) to EHux_TaxaDB-THAPS.fas
dlprplcasnsahmlaatlllsapaltpsvpgagrravlagassilasklatsaavaydeipvatadfaeaekkrkaredlikkETALLQPYVKaiekaqsaeefekaadsfalyiigqgkitdgvkvkelasriraayetlpqfgyrcpkgeekrdgglcytpgpgaelafqglmkqmrKYSMIQLGDFRKVEYAAF*avcgsmlcrpgrgeaesgvatgrr*rpaprpapssp
>FP210996.1_RF3 Similar (e=5.00e-46) to D8UIE7_VOLCA__D8UIE7 SubName: Full=Putative uncharacterized protein;
pasglaalarlysltrasrmsiveevedpeiedsdeedsdedmpeleaaeggdgdaasrakqsrsekksrkamqklgmkpvpgimrvtvkksknilfviakpdvfkSPASDTYIIFGEAKiedlsaqaqqvaaeqfkepvmtnkpemakvtkpvieeiggedgevdetgvepkDVELVMSQAGVSRakavkalkinegdivnaimeltm
>FP178694.1_RF1 Similar (e=1.00e-143) to CYF_EMIHU__Q4G3D7 RecName: Full=Apocytochrome f; Flags: Precursor;
rsmqipkffkfvfisvslcgslllpqmanaypvfaqqaydnpreatgrivcanchlaqkptevevpqavlpdtvfeavvnipydtkvqqvtasgapgplnvgavvilpegfklapkgrmsdelkaktkGVFVQPYSKtrpnilvvgpilgeknrEVTFPILAPDPAQDKsvhylnypiyvganrgrgqvypsgeksnnntftstaagkvtaieagdkgttrVTIQTAAGEAKeqtvpaglkvsvktgdviqadqalsyn
>FP179018.1_RF3 Similar (e=1.00e-26) to D0N0G8_PHYIN__D0N0G8 SubName: Full=Glycerol-3-phosphate dehydrogenase;
eminfckmfyptagidddtflescgvadlittcfggrnrkcaeayakankakTLEEIEAEILQGQKLQGTLTAKevnhilkmknlehefpffttvykisyedapfsaltetpy
>FP202188.1_RF1 Similar (e=2.00e-41) to A8J9T0_CHLRE__A8J9T0 RecName: Full=40S ribosomal protein S12;
eraqmadeettevevaetapvaeapavmdvetalklvlkNALVHDGVARGLHECAKtldkgqaqlcvlsadcsepeytklvealcaehgvnlmkvsdkkQLGEWVGLAKldqegaarkvvgcscvvvrEWGEESEALSILQDYFKsk
>FP224905.1_RF2 Similar (e=1.00e-130) to Q5ENS8_ISOGA__Q5ENS8 RecName: Full=Ferredoxin--NADP reductase;          EC=1.18.1.2; Flags: Fragment;
nkapftgkIVSTKRivgpeatgetcdivighegkmpywegqsygvippgtnpkngkpnsvrlysiassrygddmtgttttlcvrrATYWCPELKaddpakkgvcsnylcdskpgddvkltgpsgkvmlipekdpnvdlimvatgtgiapyrsfirrlfvekTPFGEAYTKgtgqawlflgvansdallyddewqevlkkypdnfrLDYALSREQKNKdggkmyiqdkVAEYSDEIFSKmdngahmyfcglkgmmpgitemlegvc
>FP225945.1_RF1 Similar (e=4.00e-93) to D8LBH8_ECTSI__D8LBH8 SubName: Full=Ribulose-phosphate 3-epimerase;          EC=5.1.3.1;
raaapvaprsgvrmaskYTIAPSILSADFARlgeevenvlaagadtvhfdvmdnhyvpnltigpmvcsalrkygieapidvhlmvspvdkiigefadagasfitfhpeatehvdrSLQLVRaagcksglvfnpatsldvlkyvmdkfdivllmsvnpgfggqkFIPGTLDKLRearkmidesgfdisleidggvgpanikevaeagadnfvagsaifntedykatidtmraelakvpvpckEFALY
>FP204107.1_RF1 Similar (e=6.00e-83) to B7GDC2_PHATR__B7GDC2 SubName: Full=Predicted protein;
aaaeqeffaptapgvaetplargnaplgidssilvqggslrTWSYRspsveqvqvvlstegrpldadielwqgpdntpckmcvyvengqlrpfsavvetprgpntvairnigqiefplaanvvaenvdapsaecldtrMTIQGGALRTYPFDPSVESVQVLLKtdgrplnariellqgpnnnkqvielytedgldrpffciletpgsgnvvrvvntapvefpmtagvvpnsinqqmssdavlggdvvlggdagw
>FP226949.1_RF3 Similar (e=3.00e-91) to Q2IA79_ISOGA__Q2IA79 SubName: Full=Chloroplast O-acetyl-serine lyase; Flags: Fragment;
gyklvltmpesmsmerrvmlkALGAELVLTPAAKgmggavkkaemivaslgdkgkllqqfensdnpkihrettgpeiwadtdgeidifvggvgtggtitgcaqyikplkpecqfvalepvsspvlsggkhqgphkiqgigagfvpgnadlsmidevmqvsdddaiatarelaareglmcgissgasvwaakqlaarpenkgknivciipsfgerylstvlyanlweeasaqtaeple
>FP228028.1_RF1 Similar (e=4.00e-17) to Q2IA11_PAVLU__Q2IA11 RecName: Full=ATP synthase gamma chain;
lwerltiltlnsselstlrTLQESVASELASRmtamqsatdnakelqkTLELQMNRarqakITQELMEIIAGADSV
>FP228327.1_RF1 Similar (e=2.00e-37) to TPSJGI10741_THAPS__TPSJGI10741 fgenesh1_pg.C_chr_17000204
aqlaalhrthmslsiltsalglniganiavansraavsmaeigdtkVAFSNVARewrckyspgesggpgdskslaacqelltefmprikalpkasvtrqvcggcldfkvsivqpldehgewagadynpleeeflakLKDIDGVSQVETQEITFEAL
>CF753507.1_RF2 Similar (e=4.00e-45) to Q2IA76_ISOGA__Q2IA76 SubName: Full=Chloroplast light harvesting protein isoform 3;
imistvalavldsaqafsapamraparssavtmfsegdigvlpplgvydplglietrdmrRYEIMEVKhgraamlgflhvialkAGIVLPGDLSPSLGIKfsdvpttcfgsleavptfgwlqimlycl*qetgyglrlvkglkcgydphwrlarptasgcmtrrvlprdplvrvi
>CF753628.1_RF-3 Similar (e=4.00e-20) to TPSJGI260868_THAPS__TPSJGI260868 thaps1_ua_kg.chr_1000128
gaagragcpplswilaltlsiesdgstssvmvlpvsvltkicipprrrstrYSVHSLWML*servrpsssclpakxrrw*cagfpslswifaltlsiesagspsseyglagqrldedxhaaaqaehqvqrrllldvvvregvpvpraacprr*gaaaragcppvpgswp*rcrssrpappra*wsprpas*rrsarrraggapgaasppsgccsprgsarpraacprr*gaagrpgrppcpgscaltlsieshgstssvmvfpvsvltkictpprsrrprcsvdsfwml*servrpslellaredeallvgrdplpcpgsspltlsieshgspssvmvspvsvftkxcmaalrgqcestpllfctnlcippppflglvgylphridsyhtspivvvsplp
>CF753628.1_RF1 Similar (e=2.00e-37) to D0NXH1_PHYIN__D0NXH1 SubName: Full=Ubiquitin, putative;
prraamxifvktltgetitlegepcdsidnvkgedpgqgrgsrptssasssrasssrdgrTLSDYNIQKestlhlgrrlrggvqifvkTLTGKtitlevdpcdsidnvkaqdpgqggrpgrpaaphlrgqaargradplglqhpeggdaapgapparrradlrqdagrgdhharggagrldrqrqgqdpgtgghparaaaphlrgqaarGTGTPSRTTTSRrsrrctwcsacaaacxsssrr*parpyslegepadsidnvkakiqdkdgnpahyqrxifagkqledgrtlsdynihkewtlylvlllrggmqifvktltgkTITLEVEPSDSIDNVKakiqdkgghparpaaphlrgqaargtaapsrtttsrrsrrctwcsacaaacrsssrr
>CF753628.1_RF2 Similar (e=1.00e-32) to Q00Y36_OSTTA__Q00Y36 SubName: Full=Polyubiquitin (ISS);
pgrpsrsrwtratrsttsrrkiqdkegvpadqqrLIFAGKqledgrTLSDYNIQKeatlhlglrlrggvqifvktlagetitlegepgdwidnvkakiqeqegippeqqplifagkqlegrahplglqhpegvdaapgapparrraxlrqdadrqdhtrsrgsrptrsttsrrrsrtrtgtrhttsaxssrasssrtgapsrtttsirsgrctwcsscaagcrsssrr*parpsrsrssrptrsttsrprsrtregippdqqrlifagkqlegrphplglqhpegvdaapgapparrradlrqdadgqdhharggavptrsttsrprsrtregippdqqrlifagkqledgrtlsglqhpegvdaapgapparrhanlrqdadrqdhhargravrld*qrqgqdp*qggasppdqqclifpgkhledgrtlwdynvekestlhrglrlgggvrmvggtadantlplhgggegvs
>CF753628.1_RF3 Similar (e=5.00e-40) to Q5CRJ4_CRYPV__Q5CRJ4 SubName: Full=Polyubiquitin with 3 Ub domains; Flags: Fragment;
gvitiysmrkiphqtqkrGGGDAQVCAKkqgcglaltakgshaxlredadrgdhharggavrldrqrqgrrsrtregvppdqqrLIFAGKqlegrpdplglqhpegvdaapgapaarrgadlrqdadredhharggpvrldrqrqgarsrtrrasrptssasssrasssrtggpsrtttsrrrrrctwgsacaaacrsssrrwpgrpsrsrgsratgsttsrprsrnrrasrpssspsssrasssrdghTLSDYNIQKESTLHLVLRlrggvxifvkTLTGKtilarggagrldrqrqgedpgqgrepgtlpapxlrgqaargrahplglqhp*gvdavpgapparrdadlrqdadrqdhhargravrldrqrqgqdpgqgrasrptssasssrasssrdgrtlsdyniqkestlhlvlrlrggvqifvktltgktitlegepcrldrqrqgqdpgqgrasrptssasssrasssrtgapsrdyniqkestlhlvlrlrggmqifvktltgkTITLEVEPSDSIDNVKakihdkeghprptssassspasisrtggrcgtttwrrslrctvgya
>CF753665.1_RF3 Similar (e=7.00e-07) to TPSJGI32845_THAPS__TPSJGI32845 e_gw1.3.574.1
ipmlrlsllllvgpldalrVAVTGAGGQTGQHAFRkllalpefepvgivrseesnaalvksgvpadavtvadltrgaaiwrwarqlriclywgagpfrrgagtwgtapavrrltgarvvrrarrgrgrwprwspgv
>CV068934.1_RF-3 Similar (e=2.00e-93) to D8LBH8_ECTSI__D8LBH8 SubName: Full=Ribulose-phosphate 3-epimerase;          EC=5.1.3.1;
smlasfaattgltlggraaapvaprsgvrmaskYTIAPSILSADFARlgeevenvlaagadtvhfdvmdnhyvpnltigpmvcsalrkygieapidvhlmvspvdkiigefadagasfitfhpeatehvdrSLQLVRaagcksglvfnpatsldvlkyvmdkvdivllmsvnpgfggqkFIPGTLDKLRearkmidesgfdisleidggvgpanikevaeagadnfvagsaifntedykatidtmraelakVPVPGKEFALY
>CV070365.1_RF2 Similar (e=1.00e-47) to Q2IA22_PAVLU__Q2IA22 RecName: Full=Ribosomal protein; Flags: Fragment;
agkveeeklyspeeavalmkelatakftetaelhgnlnldpkyndqqirttvalphgtgksvrVAVLAEGAAADEAKaagadlvgmadlieeiaagnlnfevllatppampklaklgkvlgpkGLMPSPKagtvtaapgeavgefkagkiefrtdkqgivhvpfgsatsrrqplrepaaltktieknrasgcrassgrrrlsrppwalpssstsppcalsagvv
>CX771531.1_RF-3 Similar (e=3.00e-54) to TPSJGI23918_THAPS__TPSJGI23918 estExt_fgenesh1_pg.C_chr_90050
ckmrvyvenaqlrpfsavvetxrgpntsairnigqvefplaanvvadnvdapsaecldtrMTIQGGALRTYPFDPTVDSVQVLLKtdgrplnariellqgpnnnkqvielytedgldrpffciletpgsgnvvrvvntapvefpmtasvvpnsineqmgyeavlggdvvlggdagw
>CX771693.1_RF-3 Similar (e=4.00e-44) to C1MRV4_MICPS__C1MRV4 SubName: Full=Predicted protein;
hegeakakkaakalatgtkskrskkirkstkfhrpkTLVLQREPKysrrsvprvnkldqyqilkyplttesamkkiednntlvfivdtraskskiteavrrmyeiktakvntlirpdglkkayvrLTTDYDALDVANKigii
>CX772260.1_RF-3 Similar (e=8.00e-58) to Q2IA80_ISOGA__Q2IA80 SubName: Full=Chloroplast O-acetyl-serine lyase; Flags: Fragment;
ilaepetplarecipterladgapagshpafkphpiqgwtpdfipkvlddapdqlndelvpipaasaiatakALAAKeglltgisgggtmwaaletakTAPEGSVILAMLPDTGERylstplfadieadmneeeleiatstpsfqlvpgkepvlaa
>CX772271.1_RF-3 Similar (e=4.00e-57) to A3E3T7_PFIPI__A3E3T7 SubName: Full=40S ribosomal protein S5;
rvcavlphsqxrgrraxsqgavpycrahgcsmmrhgrnngkklmavrivkhafeivhlltdsnpvqvyvdavincgpredstrvggggavrrqacdvsplrrvntaiylmttgareasfrnikTIAECLADEIMNAAKgssnsyaikkkdeiervaksnr
>CX772426.1_RF-1 Similar (e=1.00e-81) to Q5ENR8_ISOGA__Q5ENR8 RecName: Full=Phosphoglycerate kinase;          EC=2.7.2.3;
daqfgakapfaaivvaqsvvkDGVIESLMEKltrsssrrhvftflkargletgsslveedqlelatklekiakekgitfilpsdvivadkfaadaatqtvsvdsipegwmgldngpvataeiqkelsdcktviwngpmgvfefeafakgtfdiadtlaeltgtgcttiigggdsvaavekaglaekmshistgggaslellegkVLPGVAALQEA
>CX772460.1_RF-2 No BLAST hit (e<1.00e-04) to EHux_TaxaDB-THAPS.fas
rlpslarRPSRASXARlasxgcrisrahtspaapsraxdatfgykkSDGEFLAKgyqkgrlsreevllgvvvahlvaaaqd*ledvvvpprraphpglhyalvdacderrargreegggdegvqevlvrdrglrprvqeegarpgkqgvcgrsrraqdvhghrrvkrldqslptisgspdtglpgtrcalscv*stwvggaglcvmlrrftfttdqkkkkk
>CX772460.1_RF-3 No BLAST hit (e<1.00e-04) to EHux_TaxaDB-THAPS.fas
dcrl*rvgqvgrxwqdwhxwdvgylepiparrppvgpxtqpsatksrtasswqratkkdvsrekKSFLESSSRisslqpkidsktwwflrdelrIQAYTMRssmlamngvlegekkeaatkaykkYWSEIEAFDLACKkkepalankEFADVLAALKtytdiaa*rd*tracrryrdrltraspapdapspvyealgsaardcv*ccavlhlqqtkkkkkk
>CX772460.1_RF1 No BLAST hit (e<1.00e-04) to EHux_TaxaDB-THAPS.fas
ffffffgll*m*ngaashtvprrrpkcfihrrgrigcrggpcqaipissagsglissrgdvrvrlergenvrkllvcqggllllarevegldlgpvllvrlrrrllllalehavhrkhrrahsvgldaelvaeepprlrvnlglqrrdarrrLQEGLLLARdvlfgsplpgtrrptfcsrrlrxgpdwgppgwygleisdipxmpilpxspdladaletav
>CX772460.1_RF3 No BLAST hit (e<1.00e-04) to EHux_TaxaDB-THAPS.fas
fffffwsvvnvkrrsithspapptqvlhtqerahrvpgrpvsgdpdivgrlwsnlftrrcpcts*arrerpqtpclpgrapssctrgrrprsrtstsctpsspppssrprarrssqastsa*crpgcgarrggtttsssqswaaatrcatttprrtssrerrpfw*pfarnspsdfl*pkvASXARlgaaglvwardirhpxdanlaxlarlgrrardgsr
>CX772478.1_RF-2 Similar (e=1.00e-37) to A6YAZ8_ISOGA__A6YAZ8 SubName: Full=Putative plastid transketolase;
argqnlavidtcsaeekragtlkggyvakkeegelegiligvgselelainaakelgkgwrvvsmpcveaferqsaeyiesvlpkamkakttaaeagytaawykyadkvlgvdsfglsapgdevfeakGLTVPAMVALAK
>CX772574.1_RF-1 Similar (e=3.00e-91) to Q8L878_ISOGA__Q8L878 SubName: Full=Oxygen evolving enhancer 1;
cdravdtkvttrQTYVLTGMEGDLVQKdgkltflekdgidyapttvqlpggervpflftvknlvaqsdgatssispglkMSGGFNVPSYRtglfldpkgrgtttgydqavalpalqaggdeslfkennkKFDVGRGSIELKvtsvnaelgefggvfvqkqpsdtdlgskvpkELLLKGQFFGTVVPN
>CX772981.1_RF-2 Similar (e=3.00e-20) to D7FRM9_ECTSI__D7FRM9 SubName: Full=40S ribosomal protein S28;
argvklakvtkvlgrtgqtgqvsqvrVEFLDDPSRsivrnvkgpiregdilmllewsarrggcaraapagegwtpgeeaallstfgprsqgggfwaragggvcvwgpaalpgervrsplrlllsstcfpghtslwrrrrvfgscqnqkhdkakkkkk
>CX773210.1_RF-3 Similar (e=4.00e-47) to Q6SL82_PHYNI__Q6SL82 SubName: Full=Heat shock protein 70;
dvtfdmdangmlnvsalekstgkenkititndksrlskedvekmtpdaekyakedeefkekveaknglenycysmkntleddkvkdkiseedkkKGLDAVEEALKwlegnqlaekeefshkqkevegicspimqamysqgaggdmggmpggmpggmpggmpggggggggpnieevd
>CX773304.1_RF-2 Similar (e=3.00e-67) to Q5ENR6_PAVLU__Q5ENR6 RecName: Full=Phosphoglycerate kinase;          EC=2.7.2.3;
prLAILGGAKvsdkillikslldkvdrmiigggmaytflkvlhsmpigaslydergaalvteimelakekgveitlpvdfvtasefgeggeigaatleggvpdgmmgldcgprsseinasvvsssktilwngpmgvfemdsfeagtkAMMEAVVKataagavtvigggdtatcakkygtedkvthvstgggaslellegkVLPGVAALDDA*parpcrvqgmcgmadgvraw
>CX774291.1_RF-3 Similar (e=7.00e-32) to Q5CRJ4_CRYPV__Q5CRJ4 SubName: Full=Polyubiquitin with 3 Ub domains; Flags: Fragment;
giclgrtlalhvaaamqifvkTLTGKTITLEVEPSDSIDNVKakiqdkegippdqqrLIFAGKqledgrTLSDYNIQKESTLHLVLRlrgggkkrkkkvytkpkkikhkhkkvklhvlkyykvdgagkitrlrkqcpscgpgifmashfdrqycghcgltymfenpgagadagkadtkgkkkk
>CX774616.1_RF-3 Similar (e=9.00e-40) to Q2IA86_ISOGA__Q2IA86 SubName: Full=Chloroplast 50S ribosomal protein L12;
SAVDEVMDKLKSMTLLEAAELVKaieetfdvdasaaagggmmmampaggaaggeagaaaaeektefdlvldsfpadkKIAVLKvvrELTGLGLKeakekvesapcpikegapkAECEEAVKKLEELGAKavlk
>CX775193.1_RF-3 Similar (e=1.00e-05) to Q012V7_OSTTA__Q012V7 SubName: Full=Glutathione peroxidase (ISS);
phrhplredgrqrhrcaplfkwlkashmipcdeagdtkgngvddndalvlprgkfggstvvlwtpvarsdiawnfekflvdgdgkcvkrysryyktekIAADIDALL
>CX775528.1_RF-2 Similar (e=1.00e-35) to A8J345_CHLRE__A8J345 RecName: Full=Pyruvate kinase;          EC=2.7.1.40;
vqkGGDIQELIDIMDAKgmpkeqrpliipkiekpaalknideilalsdglmvargdlgvelglervpfaqkflikkaneankfcitatqmmesmidapvptraevsdvanaifdgsdavmlsgecavgkfpcetveamgrtisaaehhvrvmspgf
>CX775648.1_RF-3 Similar (e=4.00e-14) to C1N7K9_MICPS__C1N7K9 RecName: Full=Peptidyl-prolyl cis-trans isomerase;          EC=5.2.1.8;
epgstyttpdgttitrtggnipdeliepisnevgtlsmantgmpnsggsqifintkhnvaplrakrtpsdssrDAPAGPAAAPQSRhpstsavsaptpfrseavarhpvp*afldyfdpstpskhpvfgkVVDGMDVLLAIEKvptgpgdkpidpvtvntieised
>CX775940.1_RF-1 No BLAST hit (e<1.00e-04) to EHux_TaxaDB-THAPS.fas
gtrlllcicallaqaylptalpaskvaaraspvemgarrpvkkaaakKPVARkasgtkgkGGILPWVTNEPGTYAEVINLSEVTLReaerwigsgsnagpaylfglaskMIYPANTRK*tplarcapaatvpardgsypspdargarrdsrcgail*alggpgracvvshssvvwyp*kkkkk
>CX775940.1_RF-2 No BLAST hit (e<1.00e-04) to EHux_TaxaDB-THAPS.fas
ARGCSSASALCLRrrtcpprcppprwqlaprlwrwvrggl*rrrrrrsrslarlrapraraassrgsptspeptpr*STCPR*rcarpsggsapartpalrtclalrar*stpptrasrrlsraappplpcppatgaiplptlaahveipgagrfcelwvapvapawslilllfgipkkkkkk
>CX775940.1_RF-3 No BLAST hit (e<1.00e-04) to EHux_TaxaDB-THAPS.fas
heaaplhlrsacagvpahraarlqggssrlacgdgcaaaceegggeeagrsqgfghqgqgrhppvghqrarnlrrgdqpvrgdaargravdrlrlerrpcvpvwpceqddlprQHAQVDASRALRPRryrarprrelslsrrsrrtsrfpvrgdfvssgwprsrlrglsffcclvslkkkkk
>CX775940.1_RF1 No BLAST hit (e<1.00e-04) to EHux_TaxaDB-THAPS.fas
ffffffrdtkqqknerprrrdrghpeltksprtgnldvrrerrerdssrrgrar*rrgrsareastcacwrGRSSCSQGQTGTQGRrssrsrstarpraasprtg*sprrrfrarw*ptggcrpcpwcpkpcerpasspppssqaaahpspqarrelppwrraarwagtpaqaerrcrgaasc
>CX775940.1_RF3 No BLAST hit (e<1.00e-04) to EHux_TaxaDB-THAPS.fas
fffff*gyqttee*ettqarpgpprahkiaphresrraprasgeg*lpsrAGTVAAGAQRARgvylrvlag*iillarpnryagpafepepihrsasrsvtsdrlitsa*vpgslvthgrmpplplvpealratgffaaafftgrrapistgearaatleagsavgryacasraqmqrsslv
>CX776348.1_RF-2 Similar (e=4.00e-11) to B7G7Y1_PHATR__B7G7Y1 SubName: Full=Predicted protein;
eprtgpvlhqtdikakgfrSLAEGEALEFKvsrdaktnklkAIEVTGPGGDFVEGAPRepyydddgy
>CX776369.1_RF-2 Similar (e=1.00e-53) to D8UEQ3_VOLCA__D8UEQ3 SubName: Full=Component of cytosolic 80S ribosome and 40S small subunit;
apaentaikfglqakegeivmavchiyasfndtfvhvtdpsgretiskvtggmkvkadrdeaspyadmlaaqdvaakckelgigglhikmratggnrTKTPGPGAQSALRalaragikigriedvtpipsdstrrasgrrgrrl
>CX776383.1_RF1 Similar (e=3.00e-13) to D8LKH7_ECTSI__D8LKH7 SubName: Full=Putative uncharacterized protein;
fffffshpgtidagapmisaicslllpasqsfvavprpdvlsahsprAVAAPRMLFGGGGASKegggggggmgnmmetikkaqevgvkvkalqeelvnteieataadggvtvvisgaqvpmdvkvsgdlcskGAEAVSDAISLAMReahknsmeyskqklgalyaeiglpmppeggpgm
>CX776670.1_RF-1 Similar (e=6.00e-13) to D8LJF6_ECTSI__D8LJF6 SubName: Full=Putative uncharacterized protein;
avggarcsavemisvgeklpksvlskaglsgkkgalffygaddapscskELSEFEGSLADFDARGVSVVGVRngagakGYDGPIRvivddgdemreelaiekdlfgllggretyvvdqsgtvvsvhnnqfdpkshvttalaaaeslpagapnpfeafaealsslkppelpalggn
>CX777661.1_RF-1 No BLAST hit (e<1.00e-04) to EHux_TaxaDB-THAPS.fas
ctafdpaqplglspfmgmphtahneeafkkkarpgegkgavtlggwppvkgsleervetarsahsmaveqrtaeivqpdlalfcaddidaeeltrrkagareraieeaatlgaldqaytkyaamakAQQEAEAAAAEAGAELEAILLRleeemyr*gawgagpgpgrpaegmqaehfgackapplgrtqgserewrqdhetgwhavgredtrvwaclhagrl*IPSLFLS*pcrc*kkkkk
>CX777661.1_RF-2 No BLAST hit (e<1.00e-04) to EHux_TaxaDB-THAPS.fas
arpstrrsrsg*vrswacrtplttkrpsrrrpgrararalsrseagrp*raasrsgwrrrgrrtrwrwssapprsssrtslsfaptiltprs*rdarrvrasgq*rrprrwarwtrptpstrrwprrsrrrrpppprrgqssrpfccgsrrrctgrargargqvraaqrrvcrrstlaparrrp*gvlrGLSASGGRTTRrggmrwggrtlvcgrvcmrgdckfhhff*aslvdvkkkkkk
>CX777881.1_RF-3 Similar (e=2.00e-20) to Q2IA78_ISOGA__Q2IA78 SubName: Full=Chloroplast light harvesting protein isoform 1;
irheattlalaptalrpapltraaaptmsepiarreifskvlgsaallsaaaanaevdyagvgflggsstidvnnanirwpgylslaegikfsdlpggaiaswaalptsawlqivlfisflevyalkqdpekdpgdvvpegvawarypdgydvwlgdgstkQVGEDELFLGKtwklnaagkLVSNAPYKnagemfgagsegvegrerdyqgyvsrasaavydcvrafrc
>CX777892.1_RF-3 Similar (e=1.00e-50) to Q5ENP2_ISOGA__Q5ENP2 SubName: Full=Chloroplast photosystem II 12 kDa extrinsic protein; Flags: Fragment;
irhegemslsfltttlalaptalrpapltraaaptmsepiarreifskvlgsaallsaaaanaevdyagvgflggsstidvnnanirxyikLPGMYPNAAGKLVSNAPYKNAGEMYSKckFTAAESAAVKkyetrfiflepkpeyiidninnglyr
>CX778140.1_RF-2 No BLAST hit (e<1.00e-04) to EHux_TaxaDB-THAPS.fas
aacpaagvrvsrpalahvrastqsrreavrgaalaaaaalvgasapafaekskgymtmdeynklkareakdqrlygqfealrtrasqtsefnklaesgdfsklselsrgweatirkELLEAAAKelegeakqkgqdinkLVLADLKgidklakagagdevpaasaslrqhvldfvalepqrLQDTFGVGDL*dsggpederqregkrhdkqrlkkkkkk
>CX778140.1_RF-3 No BLAST hit (e<1.00e-04) to EHux_TaxaDB-THAPS.fas
qparprasasldprwrtcararshdarrsevlrsrrqprw*aplrrllrrrarat*pwmstts*rlarprtsgctassrrcgreparqasstswrnraisascrnfraagrrpsarscsrrpprswrarpskrartstsscsqisrgsis*prrAPATRCRrrarrcdstsstswpwsrsgcrtllglatceipvvprtsarekakgmtskdskkkkk
>CX778140.1_RF2 No BLAST hit (e<1.00e-04) to EHux_TaxaDB-THAPS.fas
ffffflslclscllpslwrsssgppeshksptpkvscsrcgsratksrtccrndalaagtsspapalaslsiplrsastsllmswpfclaspssslaaasssslrmvasqpressdsllkspdsasllnslvwlarvrsasnwpysrwslasrAFSLLYSSMVM*pllfsakagaeaptsaaaaasaaprtasrrdcvlartcasagretrtpaagqaa
>CX778782.1_RF-2 Similar (e=2.00e-24) to Q5ENV5_ISOGA__Q5ENV5 RecName: Full=Acyl carrier protein; Flags: Fragment;
arghpdqvtvkahflndlgldsldtvevvmafedefvieiqdadaekILTCEDAIKYIMTHPTAK
