# Supplementary material for: Responses of the Emiliania huxleyi Proteome to Ocean Acidification
Source: PLoS One. 2013 Apr 12;8(4):e61868. doi: 10.1371/journal.pone.0061868 (PMC3625171; doi:10.1371/journal.pone.0061868)
Supplement: Data S1 — Output files from BUDAPEST analysis. (ZIP) [file pone.0061868.s001.zip › BUDAPEST data/Jones_et_al_2012_Data/EHUX130k01a.nsf]

(
bud_EMIHU__EHUX130k01a Similar {e=4.00e-40} to Q5CRJ4_CRYPV__Q5CRJ4 SubName- Full=Polyubiquitin with 3 Ub domains- Flags...:0.336600,
(
D0NXH1_PHYIN__D0NXH1 SubName- Full=Ubiquitin - putative-:-0.019410,
(
(
Q00Y36_OSTTA__Q00Y36 SubName- Full=Polyubiquitin {ISS}-:0.062720,
UBIQP_EUPEU__P23324 RecName- Full=Polyubiquitin- Contains-   RecName- Full=Ubiquitin- Flags- Precursor-:-0.001370)
990:0.029370,
(
(
Q9U6C8_OXYTR__Q9U6C8 SubName- Full=Ubiquitin-:-0.012860,
A0DBT3_PARTE__A0DBT3 SubName- Full=Chromosome undetermined scaffold_445 - whole genome shotgun sequence.- Flags- Fragment-:0.094040)
587:0.004640,
(
(
Q5CKW6_CRYHO__Q5CKW6 SubName- Full=Ubiquitin B-:-0.017340,
(
A7AS38_BABBO__A7AS38 SubName- Full=Polyubiquitin - putative-:-0.003230,
(
Q5CRJ4_CRYPV__Q5CRJ4 SubName- Full=Polyubiquitin with 3 Ub domains- Flags- Fragment-:-0.019430,
D8U995_VOLCA__D8U995 SubName- Full=Polyubiquitin-:0.048290)
1000:0.017500)
848:0.014350)
491:0.004420,
(
(
bud_EMIHU__EHUX130k01b Similar {e=1.00e-164} to D0NTZ3_PHYIN__D0NTZ3 SubName- Full=Ubiquitin family protein - putative-:0.028080,
D0NTZ3_PHYIN__D0NTZ3 SubName- Full=Ubiquitin family protein - putative-:0.006780)
997:0.019740,
(
B6KSB1_TOXGO__B6KSB1 SubName- Full=Polyubiquitin - putative-:-0.005850,
(
Q7RHL4_PLAYO__Q7RHL4 SubName- Full=Putative uncharacterized protein PY03971- Flags- Fragment-:-0.002740,
(
(
Q7KQK2_PLAF7__Q7KQK2 SubName- Full=Polyubiquitin-:0.000000,
Q9U5M1_PLAFA__Q9U5M1 SubName- Full=Polyubiquitin-:0.000000)
0:-0.000920,
(
(
B7FZS1_PHATR__B7FZS1 SubName- Full=Predicted protein- SubName- Full=Ubiquitin extension protein 4-:0.004690,
(
A0DBT4_PARTE__A0DBT4 SubName- Full=Chromosome undetermined scaffold_445 - whole genome shotgun sequence-:0.041160,
D7FWC9_ECTSI__D7FWC9 SubName- Full=Similar to ubiquitin-:0.010450)
992:0.012870)
998:0.010080,
(
A0DL15_PARTE__A0DL15 SubName- Full=Chromosome undetermined scaffold_55 - whole genome shotgun sequence-:0.034380,
(
(
(
(
UBIQP_ACECL__P42739 RecName- Full=Polyubiquitin- Contains-   RecName- Full=Ubiquitin- Contains-   RecName- Full=Ubiquiti...:0.024840,
(
(
A4S5I2_OSTLU__A4S5I2 SubName- Full=Predicted protein-:0.001780,
C1N1Q7_MICPS__C1N1Q7 SubName- Full=Ubiquitin-:0.002000)
989:0.006340,
D8U474_VOLCA__D8U474 SubName- Full=Polyubiquitin-:0.002050)
544:0.002580)
827:0.009490,
(
Q09GF1_PORYE__Q09GF1 SubName- Full=Polyubiquitin-:0.008830,
(
UBIQP_AGLNE__P42740 RecName- Full=Polyubiquitin- Contains-   RecName- Full=Ubiquitin-related 1- Contains-   RecName- Ful...:0.006990,
(
Q39926_GRAVE__Q39926 SubName- Full=Polyubiquitin-:0.002630,
Q52TE6_GRALE__Q52TE6 SubName- Full=Polyubiquitin-:0.003500)
553:0.001160)
995:0.009160)
858:0.003200)
953:0.008840,
(
Q27191_TETPY__Q27191 SubName- Full=Ubiquitin-:0.071210,
(
B3LBA6_PLAKH__B3LBA6 SubName- Full=Ubiquitin - putative-:0.001470,
A5K0L7_PLAVI__A5K0L7 SubName- Full=Polyubiquitin 5 - putative-:0.000930)
865:0.002610)
654:0.001460)
996:0.008360,
(
A7YXY1_KARMI__A7YXY1 SubName- Full=Polyubiquitin-:0.005580,
(
UBIQP_TETPY__P0CG82 RecName- Full=Polyubiquitin- Contains-   RecName- Full=Ubiquitin- Flags- Precursor-:0.003040,
P90616_TETTH__P90616 SubName- Full=Polyubiquitin-:0.003230)
790:0.002170)
673:0.003960)
538:0.002280)
789:0.003960)
712:0.003660)
995:0.014830)
864:0.009130)
982:0.009610)
985:0.010970)
748:0.005140)
934:0.014420)
847:0.031170)
1000:0.150400)
;
