# Supplementary material for: Responses of the Emiliania huxleyi Proteome to Ocean Acidification
Source: PLoS One. 2013 Apr 12;8(4):e61868. doi: 10.1371/journal.pone.0061868 (PMC3625171; doi:10.1371/journal.pone.0061868)
Supplement: Data S1 — Output files from BUDAPEST analysis. (ZIP) [file pone.0061868.s001.zip › BUDAPEST data/Jones_et_al_2012_Data/EHUX130k01a.tree]

    #==============+ 24: bud_EMIHU__EHUX130k01a Similar (e=4.00e-40) to Q5CRJ4_CRYPV__Q5CRJ4 SubName: Full=Polyubiquitin with 3 Ub domains; Flags: Fragment; {0.336600}
    |               
+---# 67
    |
    |       #=+ 34: D0NXH1_PHYIN__D0NXH1 SubName: Full=Ubiquitin, putative; {-0.019410}
    |       |  
    #=======# 66 [1000] {0.150400}
            |
            |     +---+ 31: Q00Y36_OSTTA__Q00Y36 SubName: Full=Polyubiquitin (ISS); {0.062720}
            |     |    
            |  +--+ 64 [990] {0.029370}
            |  |  |
            |  |  +-+ 32: UBIQP_EUPEU__P23324 RecName: Full=Polyubiquitin; Contains:   RecName: Full=Ubiquitin; Flags: Precursor; {-0.001370}
            |  |     
            #==+ 65 [847] {0.031170}
               |
               |   +-+ 30: Q9U6C8_OXYTR__Q9U6C8 SubName: Full=Ubiquitin; {-0.012860}
               |   |  
               | #=+ 62 [587] {0.004640}
               | | |
               | | +----+ 33: A0DBT3_PARTE__A0DBT3 SubName: Full=Chromosome undetermined scaffold_445, whole genome shotgun sequence.; Flags: Fragment; {0.094040}
               | |       
               +-# 63 [934] {0.014420}
                 |
                 |   +-+ 17: Q5CKW6_CRYHO__Q5CKW6 SubName: Full=Ubiquitin B; {-0.017340}
                 |   |  
                 | #=+ 60 [491] {0.004420}
                 | | |
                 | | | +-+ 16: A7AS38_BABBO__A7AS38 SubName: Full=Polyubiquitin, putative; {-0.003230}
                 | | | |  
                 | | +-+ 58 [848] {0.014350}
                 | |   |
                 | |   | +-+ 15: Q5CRJ4_CRYPV__Q5CRJ4 SubName: Full=Polyubiquitin with 3 Ub domains; Flags: Fragment; {-0.019430}
                 | |   | |  
                 | |   +-+ 55 [1000] {0.017500}
                 | |     |
                 | |     +--+ 18: D8U995_VOLCA__D8U995 SubName: Full=Polyubiquitin; {0.048290}
                 | |         
                 #=# 61 [748] {0.005140}
                   |
                   |   +--+ 19: bud_EMIHU__EHUX130k01b Similar (e=1.00e-164) to D0NTZ3_PHYIN__D0NTZ3 SubName: Full=Ubiquitin family protein, putative; {0.028080}
                   |   |   
                   | +-+ 57 [997] {0.019740}
                   | | |
                   | | +-+ 20: D0NTZ3_PHYIN__D0NTZ3 SubName: Full=Ubiquitin family protein, putative; {0.006780}
                   | |    
                   #=+ 59 [985] {0.010970}
                     |
                     | +-+ 23: B6KSB1_TOXGO__B6KSB1 SubName: Full=Polyubiquitin, putative; {-0.005850}
                     | |  
                     +-+ 56 [982] {0.009610}
                       |
                       | +-+ 29: Q7RHL4_PLAYO__Q7RHL4 SubName: Full=Putative uncharacterized protein PY03971; Flags: Fragment; {-0.002740}
                       | |  
                       +-+ 54 [864] {0.009130}
                         |
                         |   +-+ 26: Q7KQK2_PLAF7__Q7KQK2 SubName: Full=Polyubiquitin; {0.000000}
                         |   |  
                         | +-+ 52 [0] {-0.000920}
                         | | |
                         | | +-+ 27: Q9U5M1_PLAFA__Q9U5M1 SubName: Full=Polyubiquitin; {0.000000}
                         | |    
                         +-+ 53 [995] {0.014830}
                           |
                           |   +-+ 13: B7FZS1_PHATR__B7FZS1 SubName: Full=Predicted protein; SubName: Full=Ubiquitin extension protein 4; {0.004690}
                           |   |  
                           | #=+ 50 [998] {0.010080}
                           | | |
                           | | | +--+ 12: A0DBT4_PARTE__A0DBT4 SubName: Full=Chromosome undetermined scaffold_445, whole genome shotgun sequence; {0.041160}
                           | | | |   
                           | | +-+ 48 [992] {0.012870}
                           | |   |
                           | |   +-+ 14: D7FWC9_ECTSI__D7FWC9 SubName: Full=Similar to ubiquitin; {0.010450}
                           | |      
                           +-# 51 [712] {0.003660}
                             |
                             | +--+ 28: A0DL15_PARTE__A0DL15 SubName: Full=Chromosome undetermined scaffold_55, whole genome shotgun sequence; {0.034380}
                             | |   
                             #=+ 49 [789] {0.003960}
                               |
                               |       +-+ 7: UBIQP_ACECL__P42739 RecName: Full=Polyubiquitin; Contains:   RecName: Full=Ubiquitin; Contains:   RecName: Full=Ubiquitin-related 1; Contains:   RecName: Full=Ubiquitin-related 2; Flags: Precursor; Fragment; {0.024840}
                               |       |  
                               |     +-+ 41 [827] {0.009490}
                               |     | |
                               |     | |   +-+ 4: A4S5I2_OSTLU__A4S5I2 SubName: Full=Predicted protein; {0.001780}
                               |     | |   |  
                               |     | | +-+ 36 [989] {0.006340}
                               |     | | | |
                               |     | | | +-+ 5: C1N1Q7_MICPS__C1N1Q7 SubName: Full=Ubiquitin; {0.002000}
                               |     | | |    
                               |     | +-+ 38 [544] {0.002580}
                               |     |   |
                               |     |   +-+ 9: D8U474_VOLCA__D8U474 SubName: Full=Polyubiquitin; {0.002050}
                               |     |      
                               |   +-+ 44 [953] {0.008840}
                               |   | |
                               |   | | +-+ 1: Q09GF1_PORYE__Q09GF1 SubName: Full=Polyubiquitin; {0.008830}
                               |   | | |  
                               |   | +-+ 40 [858] {0.003200}
                               |   |   |
                               |   |   | +-+ 10: UBIQP_AGLNE__P42740 RecName: Full=Polyubiquitin; Contains:   RecName: Full=Ubiquitin-related 1; Contains:   RecName: Full=Ubiquitin; Contains:   RecName: Full=Ubiquitin-related 2; Contains:   RecName: Full=Ubiquitin-related 3; Flags: Precursor; {0.006990}
                               |   |   | |  
                               |   |   +-+ 37 [995] {0.009160}
                               |   |     |
                               |   |     | +-+ 8: Q39926_GRAVE__Q39926 SubName: Full=Polyubiquitin; {0.002630}
                               |   |     | |  
                               |   |     +-+ 35 [553] {0.001160}
                               |   |       |
                               |   |       +-+ 6: Q52TE6_GRALE__Q52TE6 SubName: Full=Polyubiquitin; {0.003500}
                               |   |          
                               | #=+ 46 [996] {0.008360}
                               | | |
                               | | | +---+ 11: Q27191_TETPY__Q27191 SubName: Full=Ubiquitin; {0.071210}
                               | | | |    
                               | | +-+ 43 [654] {0.001460}
                               | |   |
                               | |   | +-+ 2: B3LBA6_PLAKH__B3LBA6 SubName: Full=Ubiquitin, putative; {0.001470}
                               | |   | |  
                               | |   +-+ 39 [865] {0.002610}
                               | |     |
                               | |     +-+ 3: A5K0L7_PLAVI__A5K0L7 SubName: Full=Polyubiquitin 5, putative; {0.000930}
                               | |        
                               +-# 47 [538] {0.002280}
                                 |
                                 | +-+ 25: A7YXY1_KARMI__A7YXY1 SubName: Full=Polyubiquitin; {0.005580}
                                 | |  
                                 #=+ 45 [673] {0.003960}
                                   |
                                   | +-+ 21: UBIQP_TETPY__P0CG82 RecName: Full=Polyubiquitin; Contains:   RecName: Full=Ubiquitin; Flags: Precursor; {0.003040}
                                   | |  
                                   +-+ 42 [790] {0.002170}
                                     |
                                     +-+ 22: P90616_TETTH__P90616 SubName: Full=Polyubiquitin; {0.003230}
                                        
