# Supplementary material for: Responses of the Emiliania huxleyi Proteome to Ocean Acidification
Source: PLoS One. 2013 Apr 12;8(4):e61868. doi: 10.1371/journal.pone.0061868 (PMC3625171; doi:10.1371/journal.pone.0061868)
Supplement: Data S1 — Output files from BUDAPEST analysis. (ZIP) [file pone.0061868.s001.zip › BUDAPEST data/Jones_et_al_2012_Data/EHUX130k01b.nsf]

(
(
(
(
bud_EMIHU__EHUX130k01b Similar {e=1.00e-164} to D0NTZ3_PHYIN__D0NTZ3 SubName- Full=Ubiquitin family protein - putative-:0.025570,
Q5CKW6_CRYHO__Q5CKW6 SubName- Full=Ubiquitin B-:-0.007690)
788:0.003160,
(
Q5CRJ4_CRYPV__Q5CRJ4 SubName- Full=Polyubiquitin with 3 Ub domains- Flags- Fragment-:-0.000660,
A7AS38_BABBO__A7AS38 SubName- Full=Polyubiquitin - putative-:0.006400)
657:0.003530)
852:0.004250,
(
Q4N7U9_THEPA__Q4N7U9 SubName- Full=Ubiquitin - putative-:-0.009190,
(
Q4UHQ9_THEAN__Q4UHQ9 SubName- Full=Ubiquitin - putative-:0.003130,
(
D8U995_VOLCA__D8U995 SubName- Full=Polyubiquitin-:0.063030,
B6A9G6_CRYMR__B6A9G6 SubName- Full=Ubiquitin family protein-:-0.003160)
691:0.011390)
998:0.019240)
1000:0.022720)
978:0.005070,
(
B6KSB1_TOXGO__B6KSB1 SubName- Full=Polyubiquitin - putative-:-0.000760,
(
Q7RHL4_PLAYO__Q7RHL4 SubName- Full=Putative uncharacterized protein PY03971- Flags- Fragment-:0.003070,
(
Q9U6C8_OXYTR__Q9U6C8 SubName- Full=Ubiquitin-:-0.001830,
(
(
Q7KQK2_PLAF7__Q7KQK2 SubName- Full=Polyubiquitin-:0.000000,
Q9U5M1_PLAFA__Q9U5M1 SubName- Full=Polyubiquitin-:0.000000)
0:-0.001040,
(
(
A0DBT4_PARTE__A0DBT4 SubName- Full=Chromosome undetermined scaffold_445 - whole genome shotgun sequence-:0.043170,
(
(
B7FZS1_PHATR__B7FZS1 SubName- Full=Predicted protein- SubName- Full=Ubiquitin extension protein 4-:0.001920,
UBIQP_EUPEU__P23324 RecName- Full=Polyubiquitin- Contains-   RecName- Full=Ubiquitin- Flags- Precursor-:0.030400)
804:0.006500,
(
(
A0DL15_PARTE__A0DL15 SubName- Full=Chromosome undetermined scaffold_55 - whole genome shotgun sequence-:0.028870,
D7FWC9_ECTSI__D7FWC9 SubName- Full=Similar to ubiquitin-:0.007490)
627:0.004670,
D0NTZ3_PHYIN__D0NTZ3 SubName- Full=Ubiquitin family protein - putative-:0.018480)
915:0.006250)
814:0.004850)
794:0.004040,
(
(
A7YXY1_KARMI__A7YXY1 SubName- Full=Polyubiquitin-:0.007280,
(
P90616_TETTH__P90616 SubName- Full=Polyubiquitin-:0.002670,
UBIQP_TETPY__P0CG82 RecName- Full=Polyubiquitin- Contains-   RecName- Full=Ubiquitin- Flags- Precursor-:0.003600)
561:0.000470)
821:0.004950,
(
(
A5K0L7_PLAVI__A5K0L7 SubName- Full=Polyubiquitin 5 - putative-:0.001610,
B3LBA6_PLAKH__B3LBA6 SubName- Full=Ubiquitin - putative-:0.000780)
876:0.003270,
(
(
(
UBIQP_ACECL__P42739 RecName- Full=Polyubiquitin- Contains-   RecName- Full=Ubiquitin- Contains-   RecName- Full=Ubiquiti...:0.017770,
(
Q41646_VOLCA__Q41646 SubName- Full=Polyubiquitin-:0.002620,
(
A4S5I2_OSTLU__A4S5I2 SubName- Full=Predicted protein-:0.001310,
C1N1Q7_MICPS__C1N1Q7 SubName- Full=Ubiquitin-:0.002470)
997:0.008120)
872:0.005140)
719:0.006690,
(
Q09GF1_PORYE__Q09GF1 SubName- Full=Polyubiquitin-:0.009220,
(
UBIQP_AGLNE__P42740 RecName- Full=Polyubiquitin- Contains-   RecName- Full=Ubiquitin-related 1- Contains-   RecName- Ful...:0.006790,
(
Q39926_GRAVE__Q39926 SubName- Full=Polyubiquitin-:0.002360,
(
Q52TE6_GRALE__Q52TE6 SubName- Full=Polyubiquitin-:0.000960,
Q7XYB3_GRIJA__Q7XYB3 SubName- Full=Polyubiquitin- Flags- Fragment-:0.056060)
752:0.002570)
647:0.001350)
992:0.008300)
921:0.004580)
992:0.010460,
Q27196_TETPY__Q27196 SubName- Full=Ubiquitin-:0.069380)
373:0.000170)
996:0.006220)
727:0.004710)
966:0.006280)
962:0.006610)
573:0.002290)
918:0.004270)
978:0.007580)
;
