# Supplementary material for: Responses of the Emiliania huxleyi Proteome to Ocean Acidification
Source: PLoS One. 2013 Apr 12;8(4):e61868. doi: 10.1371/journal.pone.0061868 (PMC3625171; doi:10.1371/journal.pone.0061868)
Supplement: Data S1 — Output files from BUDAPEST analysis. (ZIP) [file pone.0061868.s001.zip › BUDAPEST data/Jones_et_al_2012_Data/EHUX130k01b.tree]

               +---------------+ 1: bud_EMIHU__EHUX130k01b Similar (e=1.00e-164) to D0NTZ3_PHYIN__D0NTZ3 SubName: Full=Ubiquitin family protein, putative; {0.025570}
               |                
            +--+ 61 [788] {0.003160}
            |  |
            |  ++ 7: Q5CKW6_CRYHO__Q5CKW6 SubName: Full=Ubiquitin B; {-0.007690}
            | 
        +---+ 64 [852] {0.004250}
        |   |
        |   |   +-+ 5: Q5CRJ4_CRYPV__Q5CRJ4 SubName: Full=Polyubiquitin with 3 Ub domains; Flags: Fragment; {-0.000660}
        |   |   |  
        |   +---+ 60 [657] {0.003530}
        |       |
        |       +----+ 6: A7AS38_BABBO__A7AS38 SubName: Full=Polyubiquitin, putative; {0.006400}
        |             
    #===+ 66 [978] {0.005070}
    |   |
    |   |              ++ 12: Q4N7U9_THEPA__Q4N7U9 SubName: Full=Ubiquitin, putative; {-0.009190}
    |   |            |
    |   +--------------+ 63 [1000] {0.022720}
    |                  |
    |                  |            +--+ 10: Q4UHQ9_THEAN__Q4UHQ9 SubName: Full=Ubiquitin, putative; {0.003130}
    |                  |            |   
    |                  +------------+ 59 [998] {0.019240}
    |                               |
    |                               |       +-------------------------------------+ 9: D8U995_VOLCA__D8U995 SubName: Full=Polyubiquitin; {0.063030}
    |                               |       |                                      
    |                               +-------+ 57 [691] {0.011390}
    |                                       |
    |                                       ++ 11: B6A9G6_CRYMR__B6A9G6 SubName: Full=Ubiquitin family protein; {-0.003160}
    |                                         
+---# 67
    |
    |     +-+ 3: B6KSB1_TOXGO__B6KSB1 SubName: Full=Polyubiquitin, putative; {-0.000760}
    |     |  
    #=====+ 65 [978] {0.007580}
          |
          |   +--+ 4: Q7RHL4_PLAYO__Q7RHL4 SubName: Full=Putative uncharacterized protein PY03971; Flags: Fragment; {0.003070}
          |   |   
          +---+ 62 [918] {0.004270}
              |
              |  ++ 8: Q9U6C8_OXYTR__Q9U6C8 SubName: Full=Ubiquitin; {-0.001830}
              |  | 
              +--+ 58 [573] {0.002290}
                 |
                 |      +-+ 30: Q7KQK2_PLAF7__Q7KQK2 SubName: Full=Polyubiquitin; {0.000000}
                 |      |  
                 |    +-+ 55 [0] {-0.001040}
                 |    | |
                 |    | +-+ 31: Q9U5M1_PLAFA__Q9U5M1 SubName: Full=Polyubiquitin; {0.000000}
                 |    |    
                 +----+ 56 [962] {0.006610}
                      |
                      |        #=========================+ 33: A0DBT4_PARTE__A0DBT4 SubName: Full=Chromosome undetermined scaffold_445, whole genome shotgun sequence; {0.043170}
                      |        |                          
                      |    +---# 53 [794] {0.004040}
                      |    |   |
                      |    |   |        +--+ 32: B7FZS1_PHATR__B7FZS1 SubName: Full=Predicted protein; SubName: Full=Ubiquitin extension protein 4; {0.001920}
                      |    |   |        |   
                      |    |   |   +----+ 48 [804] {0.006500}
                      |    |   |   |    |
                      |    |   |   |    +------------------+ 34: UBIQP_EUPEU__P23324 RecName: Full=Polyubiquitin; Contains:   RecName: Full=Ubiquitin; Flags: Precursor; {0.030400}
                      |    |   |   |                        
                      |    |   #===+ 51 [814] {0.004850}
                      |    |       |
                      |    |       |        +-----------------+ 28: A0DL15_PARTE__A0DL15 SubName: Full=Chromosome undetermined scaffold_55, whole genome shotgun sequence; {0.028870}
                      |    |       |        |                  
                      |    |       |    +---+ 43 [627] {0.004670}
                      |    |       |    |   |
                      |    |       |    |   +-----+ 29: D7FWC9_ECTSI__D7FWC9 SubName: Full=Similar to ubiquitin; {0.007490}
                      |    |       |    |          
                      |    |       +----+ 47 [915] {0.006250}
                      |    |            |
                      |    |            +-----------+ 2: D0NTZ3_PHYIN__D0NTZ3 SubName: Full=Ubiquitin family protein, putative; {0.018480}
                      |    |                         
                      +----+ 54 [966] {0.006280}
                           |
                           |       +-----+ 25: A7YXY1_KARMI__A7YXY1 SubName: Full=Polyubiquitin; {0.007280}
                           |       |      
                           |   #===+ 50 [821] {0.004950}
                           |   |   |
                           |   |   | +--+ 27: P90616_TETTH__P90616 SubName: Full=Polyubiquitin; {0.002670}
                           |   |   | |   
                           |   |   +-+ 46 [561] {0.000470}
                           |   |     |
                           |   |     +---+ 26: UBIQP_TETPY__P0CG82 RecName: Full=Polyubiquitin; Contains:   RecName: Full=Ubiquitin; Flags: Precursor; {0.003600}
                           |   |          
                           +---# 52 [727] {0.004710}
                               |
                               |       +-+ 19: A5K0L7_PLAVI__A5K0L7 SubName: Full=Polyubiquitin 5, putative; {0.001610}
                               |       |  
                               |    +--+ 45 [876] {0.003270}
                               |    |  |
                               |    |  +-+ 20: B3LBA6_PLAKH__B3LBA6 SubName: Full=Ubiquitin, putative; {0.000780}
                               |    |     
                               #====+ 49 [996] {0.006220}
                                    |
                                    |              +-----------+ 22: UBIQP_ACECL__P42739 RecName: Full=Polyubiquitin; Contains:   RecName: Full=Ubiquitin; Contains:   RecName: Full=Ubiquitin-related 1; Contains:   RecName: Full=Ubiquitin-related 2; Flags: Precursor; Fragment; {0.017770}
                                    |              |            
                                    |         +----+ 41 [719] {0.006690}
                                    |         |    |
                                    |         |    |   +--+ 18: Q41646_VOLCA__Q41646 SubName: Full=Polyubiquitin; {0.002620}
                                    |         |    |   |   
                                    |         |    +---+ 39 [872] {0.005140}
                                    |         |        |
                                    |         |        |     +-+ 14: A4S5I2_OSTLU__A4S5I2 SubName: Full=Predicted protein; {0.001310}
                                    |         |        |     |  
                                    |         |        +-----+ 37 [997] {0.008120}
                                    |         |              |
                                    |         |              +--+ 15: C1N1Q7_MICPS__C1N1Q7 SubName: Full=Ubiquitin; {0.002470}
                                    |         |                  
                                    | +-------+ 42 [992] {0.010460}
                                    | |       |
                                    | |       |   +------+ 13: Q09GF1_PORYE__Q09GF1 SubName: Full=Polyubiquitin; {0.009220}
                                    | |       |   |       
                                    | |       +---+ 40 [921] {0.004580}
                                    | |           |
                                    | |           |     +----+ 21: UBIQP_AGLNE__P42740 RecName: Full=Polyubiquitin; Contains:   RecName: Full=Ubiquitin-related 1; Contains:   RecName: Full=Ubiquitin; Contains:   RecName: Full=Ubiquitin-related 2; Contains:   RecName: Full=Ubiquitin-related 3; Flags: Precursor; {0.006790}
                                    | |           |     |     
                                    | |           +-----+ 38 [992] {0.008300}
                                    | |                 |
                                    | |                 | +--+ 17: Q39926_GRAVE__Q39926 SubName: Full=Polyubiquitin; {0.002360}
                                    | |                 | |   
                                    | |                 +-+ 36 [647] {0.001350}
                                    | |                   |
                                    | |                   |  +-+ 16: Q52TE6_GRALE__Q52TE6 SubName: Full=Polyubiquitin; {0.000960}
                                    | |                   |  |  
                                    | |                   +--+ 35 [752] {0.002570}
                                    | |                      |
                                    | |                      +---------------------------------+ 24: Q7XYB3_GRIJA__Q7XYB3 SubName: Full=Polyubiquitin; Flags: Fragment; {0.056060}
                                    | |                                                         
                                    +-+ 44 [373] {0.000170}
                                      |
                                      +-----------------------------------------+ 23: Q27196_TETPY__Q27196 SubName: Full=Ubiquitin; {0.069380}
                                                                                 
