# Supplementary material for: Responses of the Emiliania huxleyi Proteome to Ocean Acidification
Source: PLoS One. 2013 Apr 12;8(4):e61868. doi: 10.1371/journal.pone.0061868 (PMC3625171; doi:10.1371/journal.pone.0061868)
Supplement: Data S1 — Output files from BUDAPEST analysis. (ZIP) [file pone.0061868.s001.zip › BUDAPEST data/Jones_et_al_2012_Data/EHUX130k01c.nsf]

(
bud_EMIHU__EHUX130k01c Similar {e=9.00e-38} to D0NXH1_PHYIN__D0NXH1 SubName- Full=Ubiquitin - putative-:0.257420,
(
A7AS38_BABBO__A7AS38 SubName- Full=Polyubiquitin - putative-:-0.013380,
(
(
(
(
Q9M3W6_CYACA__Q9M3W6 SubName- Full=Ubiquitin-:0.009040,
(
Q4N7U9_THEPA__Q4N7U9 SubName- Full=Ubiquitin - putative-:0.004770,
(
Q2VA70_THELE__Q2VA70 SubName- Full=Putative uncharacterized protein-:0.003820,
(
Q4UHQ9_THEAN__Q4UHQ9 SubName- Full=Ubiquitin - putative-:-0.001570,
(
B6A9G6_CRYMR__B6A9G6 SubName- Full=Ubiquitin family protein-:0.006560,
(
D8U995_VOLCA__D8U995 SubName- Full=Polyubiquitin-:0.015480,
A8JF17_CHLRE__A8JF17 SubName- Full=Bi-ubiquitin - major isoform-:-0.008610)
1000:0.037930)
833:0.003640)
281:0.001320)
855:0.004330)
970:0.008270)
563:0.002290,
(
(
B6KSB1_TOXGO__B6KSB1 SubName- Full=Polyubiquitin - putative-:-0.003510,
(
Q7RHL4_PLAYO__Q7RHL4 SubName- Full=Putative uncharacterized protein PY03971- Flags- Fragment-:0.002060,
(
Q9U6C8_OXYTR__Q9U6C8 SubName- Full=Ubiquitin-:-0.005090,
(
(
Q7KQK2_PLAF7__Q7KQK2 SubName- Full=Polyubiquitin-:0.000000,
Q9U5M1_PLAFA__Q9U5M1 SubName- Full=Polyubiquitin-:0.000000)
0:0.000170,
(
(
A0DL15_PARTE__A0DL15 SubName- Full=Chromosome undetermined scaffold_55 - whole genome shotgun sequence-:0.028800,
(
B7FZS1_PHATR__B7FZS1 SubName- Full=Predicted protein- SubName- Full=Ubiquitin extension protein 4-:0.007210,
(
D7FWC9_ECTSI__D7FWC9 SubName- Full=Similar to ubiquitin-:0.010760,
A0DBT4_PARTE__A0DBT4 SubName- Full=Chromosome undetermined scaffold_445 - whole genome shotgun sequence-:0.040850)
980:0.010140)
794:0.006610)
642:0.002470,
(
(
A7YXY1_KARMI__A7YXY1 SubName- Full=Polyubiquitin-:0.006250,
(
P90616_TETTH__P90616 SubName- Full=Polyubiquitin-:0.002680,
UBIQP_TETPY__P0CG82 RecName- Full=Polyubiquitin- Contains-   RecName- Full=Ubiquitin- Flags- Precursor-:0.003590)
726:0.001490)
867:0.004440,
(
(
A5K0L7_PLAVI__A5K0L7 SubName- Full=Polyubiquitin 5 - putative-:0.001820,
B3LBA6_PLAKH__B3LBA6 SubName- Full=Ubiquitin - putative-:0.000580)
933:0.003600,
(
(
Q41646_VOLCA__Q41646 SubName- Full=Polyubiquitin-:0.004310,
(
A4S5I2_OSTLU__A4S5I2 SubName- Full=Predicted protein-:0.001360,
C1N1Q7_MICPS__C1N1Q7 SubName- Full=Ubiquitin-:0.002420)
997:0.006430)
970:0.010620,
(
Q09GF1_PORYE__Q09GF1 SubName- Full=Polyubiquitin-:0.008990,
(
UBIQP_AGLNE__P42740 RecName- Full=Polyubiquitin- Contains-   RecName- Full=Ubiquitin-related 1- Contains-   RecName- Ful...:0.006970,
(
Q39926_GRAVE__Q39926 SubName- Full=Polyubiquitin-:0.002620,
Q52TE6_GRALE__Q52TE6 SubName- Full=Polyubiquitin-:0.003510)
547:0.001180)
994:0.009000)
891:0.006190)
970:0.006930)
992:0.006250)
841:0.006290)
912:0.005090)
955:0.007960)
515:0.003850)
997:0.007150)
950:0.009390,
(
bud_EMIHU__EHUX130k01b Similar {e=1.00e-164} to D0NTZ3_PHYIN__D0NTZ3 SubName- Full=Ubiquitin family protein - putative-:0.018360,
D0NTZ3_PHYIN__D0NTZ3 SubName- Full=Ubiquitin family protein - putative-:0.016500)
849:0.015160)
715:0.004070)
1000:0.016310,
Q5CRJ4_CRYPV__Q5CRJ4 SubName- Full=Polyubiquitin with 3 Ub domains- Flags- Fragment-:-0.010460)
933:0.016250,
Q5CKW6_CRYHO__Q5CKW6 SubName- Full=Ubiquitin B-:-0.018690)
988:0.021010)
1000:0.106270)
;
