# Supplementary material for: Responses of the Emiliania huxleyi Proteome to Ocean Acidification
Source: PLoS One. 2013 Apr 12;8(4):e61868. doi: 10.1371/journal.pone.0061868 (PMC3625171; doi:10.1371/journal.pone.0061868)
Supplement: Data S1 — Output files from BUDAPEST analysis. (ZIP) [file pone.0061868.s001.zip › BUDAPEST data/Jones_et_al_2012_Data/EHUX130k01c.tree]

    #===========+ 18: bud_EMIHU__EHUX130k01c Similar (e=9.00e-38) to D0NXH1_PHYIN__D0NXH1 SubName: Full=Ubiquitin, putative; {0.257420}
    |            
+---# 67
    |
    |     +-+ 19: A7AS38_BABBO__A7AS38 SubName: Full=Polyubiquitin, putative; {-0.013380}
    |     |  
    #=====+ 66 [1000] {0.106270}
          |
          |       +-+ 11: Q9M3W6_CYACA__Q9M3W6 SubName: Full=Ubiquitin; {0.009040}
          |       |  
          |     #=+ 62 [563] {0.002290}
          |     | |
          |     | | +-+ 10: Q4N7U9_THEPA__Q4N7U9 SubName: Full=Ubiquitin, putative; {0.004770}
          |     | | |  
          |     | +-+ 60 [970] {0.008270}
          |     |   |
          |     |   | +-+ 8: Q2VA70_THELE__Q2VA70 SubName: Full=Putative uncharacterized protein; {0.003820}
          |     |   | |  
          |     |   +-+ 57 [855] {0.004330}
          |     |     |
          |     |     | +-+ 7: Q4UHQ9_THEAN__Q4UHQ9 SubName: Full=Ubiquitin, putative; {-0.001570}
          |     |     | |  
          |     |     +-+ 55 [281] {0.001320}
          |     |       |
          |     |       | +-+ 9: B6A9G6_CRYMR__B6A9G6 SubName: Full=Ubiquitin family protein; {0.006560}
          |     |       | |  
          |     |       +-+ 53 [833] {0.003640}
          |     |         |
          |     |         |  +-+ 6: D8U995_VOLCA__D8U995 SubName: Full=Polyubiquitin; {0.015480}
          |     |         |  |  
          |     |         +--+ 51 [1000] {0.037930}
          |     |            |
          |     |            +-+ 12: A8JF17_CHLRE__A8JF17 SubName: Full=Bi-ubiquitin, major isoform; {-0.008610}
          |     |               
          |   +-# 63 [1000] {0.016310}
          |   | |
          |   | |   +-+ 16: B6KSB1_TOXGO__B6KSB1 SubName: Full=Polyubiquitin, putative; {-0.003510}
          |   | |   |  
          |   | | +-+ 59 [950] {0.009390}
          |   | | | |
          |   | | | | +-+ 23: Q7RHL4_PLAYO__Q7RHL4 SubName: Full=Putative uncharacterized protein PY03971; Flags: Fragment; {0.002060}
          |   | | | | |  
          |   | | | +-+ 56 [997] {0.007150}
          |   | | |   |
          |   | | |   | +-+ 25: Q9U6C8_OXYTR__Q9U6C8 SubName: Full=Ubiquitin; {-0.005090}
          |   | | |   | |  
          |   | | |   +-+ 54 [515] {0.003850}
          |   | | |     |
          |   | | |     |   +-+ 22: Q7KQK2_PLAF7__Q7KQK2 SubName: Full=Polyubiquitin; {0.000000}
          |   | | |     |   |  
          |   | | |     | +-+ 50 [0] {0.000170}
          |   | | |     | | |
          |   | | |     | | +-+ 24: Q9U5M1_PLAFA__Q9U5M1 SubName: Full=Polyubiquitin; {0.000000}
          |   | | |     | |    
          |   | | |     +-+ 52 [955] {0.007960}
          |   | | |       |
          |   | | |       |   #==+ 17: A0DL15_PARTE__A0DL15 SubName: Full=Chromosome undetermined scaffold_55, whole genome shotgun sequence; {0.028800}
          |   | | |       |   |   
          |   | | |       | +-# 48 [642] {0.002470}
          |   | | |       | | |
          |   | | |       | | | +-+ 1: B7FZS1_PHATR__B7FZS1 SubName: Full=Predicted protein; SubName: Full=Ubiquitin extension protein 4; {0.007210}
          |   | | |       | | | |  
          |   | | |       | | #=+ 46 [794] {0.006610}
          |   | | |       | |   |
          |   | | |       | |   | +-+ 2: D7FWC9_ECTSI__D7FWC9 SubName: Full=Similar to ubiquitin; {0.010760}
          |   | | |       | |   | |  
          |   | | |       | |   +-+ 43 [980] {0.010140}
          |   | | |       | |     |
          |   | | |       | |     +--+ 3: A0DBT4_PARTE__A0DBT4 SubName: Full=Chromosome undetermined scaffold_445, whole genome shotgun sequence; {0.040850}
          |   | | |       | |         
          |   | | |       +-+ 49 [912] {0.005090}
          |   | | |         |
          |   | | |         |   +-+ 28: A7YXY1_KARMI__A7YXY1 SubName: Full=Polyubiquitin; {0.006250}
          |   | | |         |   |  
          |   | | |         | +-+ 45 [867] {0.004440}
          |   | | |         | | |
          |   | | |         | | | +-+ 13: P90616_TETTH__P90616 SubName: Full=Polyubiquitin; {0.002680}
          |   | | |         | | | |  
          |   | | |         | | +-+ 42 [726] {0.001490}
          |   | | |         | |   |
          |   | | |         | |   +-+ 30: UBIQP_TETPY__P0CG82 RecName: Full=Polyubiquitin; Contains:   RecName: Full=Ubiquitin; Flags: Precursor; {0.003590}
          |   | | |         | |      
          |   | | |         +-+ 47 [841] {0.006290}
          |   | | |           |
          |   | | |           |   +-+ 31: A5K0L7_PLAVI__A5K0L7 SubName: Full=Polyubiquitin 5, putative; {0.001820}
          |   | | |           |   |  
          |   | | |           | +-+ 41 [933] {0.003600}
          |   | | |           | | |
          |   | | |           | | +-+ 32: B3LBA6_PLAKH__B3LBA6 SubName: Full=Ubiquitin, putative; {0.000580}
          |   | | |           | |    
          |   | | |           +-+ 44 [992] {0.006250}
          |   | | |             |
          |   | | |             |   +-+ 14: Q41646_VOLCA__Q41646 SubName: Full=Polyubiquitin; {0.004310}
          |   | | |             |   |  
          |   | | |             | +-+ 39 [970] {0.010620}
          |   | | |             | | |
          |   | | |             | | | +-+ 26: A4S5I2_OSTLU__A4S5I2 SubName: Full=Predicted protein; {0.001360}
          |   | | |             | | | |  
          |   | | |             | | +-+ 37 [997] {0.006430}
          |   | | |             | |   |
          |   | | |             | |   +-+ 27: C1N1Q7_MICPS__C1N1Q7 SubName: Full=Ubiquitin; {0.002420}
          |   | | |             | |      
          |   | | |             +-+ 40 [970] {0.006930}
          |   | | |               |
          |   | | |               | +-+ 15: Q09GF1_PORYE__Q09GF1 SubName: Full=Polyubiquitin; {0.008990}
          |   | | |               | |  
          |   | | |               +-+ 38 [891] {0.006190}
          |   | | |                 |
          |   | | |                 | +-+ 33: UBIQP_AGLNE__P42740 RecName: Full=Polyubiquitin; Contains:   RecName: Full=Ubiquitin-related 1; Contains:   RecName: Full=Ubiquitin; Contains:   RecName: Full=Ubiquitin-related 2; Contains:   RecName: Full=Ubiquitin-related 3; Flags: Precursor; {0.006970}
          |   | | |                 | |  
          |   | | |                 +-+ 36 [994] {0.009000}
          |   | | |                   |
          |   | | |                   | +-+ 29: Q39926_GRAVE__Q39926 SubName: Full=Polyubiquitin; {0.002620}
          |   | | |                   | |  
          |   | | |                   +-+ 35 [547] {0.001180}
          |   | | |                     |
          |   | | |                     +-+ 34: Q52TE6_GRALE__Q52TE6 SubName: Full=Polyubiquitin; {0.003510}
          |   | | |                        
          |   | #=+ 61 [715] {0.004070}
          |   |   |
          |   |   | +-+ 4: bud_EMIHU__EHUX130k01b Similar (e=1.00e-164) to D0NTZ3_PHYIN__D0NTZ3 SubName: Full=Ubiquitin family protein, putative; {0.018360}
          |   |   | |  
          |   |   +-+ 58 [849] {0.015160}
          |   |     |
          |   |     +-+ 5: D0NTZ3_PHYIN__D0NTZ3 SubName: Full=Ubiquitin family protein, putative; {0.016500}
          |   |        
          | +-+ 64 [933] {0.016250}
          | | |
          | | +-+ 21: Q5CRJ4_CRYPV__Q5CRJ4 SubName: Full=Polyubiquitin with 3 Ub domains; Flags: Fragment; {-0.010460}
          | |    
          +-+ 65 [988] {0.021010}
            |
            +-+ 20: Q5CKW6_CRYHO__Q5CKW6 SubName: Full=Ubiquitin B; {-0.018690}
               
