# Supplementary material for: Responses of the Emiliania huxleyi Proteome to Ocean Acidification
Source: PLoS One. 2013 Apr 12;8(4):e61868. doi: 10.1371/journal.pone.0061868 (PMC3625171; doi:10.1371/journal.pone.0061868)
Supplement: Data S1 — Output files from BUDAPEST analysis. (ZIP) [file pone.0061868.s001.zip › BUDAPEST data/Jones_et_al_2012_Data/EHUX130k01d.nsf]

(
bud_EMIHU__EHUX130k01d Similar {e=9.00e-33} to Q00Y36_OSTTA__Q00Y36 SubName- Full=Polyubiquitin {ISS}-:0.338095,
(
B6A9G6_CRYMR__B6A9G6 SubName- Full=Ubiquitin family protein-:-0.010790,
(
Q2VA70_THELE__Q2VA70 SubName- Full=Putative uncharacterized protein-:-0.011000,
(
Q4N7U9_THEPA__Q4N7U9 SubName- Full=Ubiquitin - putative-:-0.014170,
(
(
D8U995_VOLCA__D8U995 SubName- Full=Polyubiquitin-:0.038210,
A8JF17_CHLRE__A8JF17 SubName- Full=Bi-ubiquitin - major isoform-:-0.031340)
1000:0.048850,
(
Q4UHQ9_THEAN__Q4UHQ9 SubName- Full=Ubiquitin - putative-:-0.016080,
(
(
Q9M3W6_CYACA__Q9M3W6 SubName- Full=Ubiquitin-:-0.014680,
A0DBT3_PARTE__A0DBT3 SubName- Full=Chromosome undetermined scaffold_445 - whole genome shotgun sequence.- Flags- Fragment-:0.064010)
773:0.008520,
(
A7AS38_BABBO__A7AS38 SubName- Full=Polyubiquitin - putative-:0.007010,
(
Q5CRJ4_CRYPV__Q5CRJ4 SubName- Full=Polyubiquitin with 3 Ub domains- Flags- Fragment-:-0.002500,
(
Q5CKW6_CRYHO__Q5CKW6 SubName- Full=Ubiquitin B-:-0.005790,
(
(
bud_EMIHU__EHUX130k01b Similar {e=1.00e-164} to D0NTZ3_PHYIN__D0NTZ3 SubName- Full=Ubiquitin family protein - putative-:0.018010,
D0NTZ3_PHYIN__D0NTZ3 SubName- Full=Ubiquitin family protein - putative-:0.016850)
852:0.017350,
(
B6KSB1_TOXGO__B6KSB1 SubName- Full=Polyubiquitin - putative-:-0.002170,
(
Q9U6C8_OXYTR__Q9U6C8 SubName- Full=Ubiquitin-:-0.003500,
(
Q7RHL4_PLAYO__Q7RHL4 SubName- Full=Putative uncharacterized protein PY03971- Flags- Fragment-:0.001380,
(
(
Q7KQK2_PLAF7__Q7KQK2 SubName- Full=Polyubiquitin-:0.000000,
Q9U5M1_PLAFA__Q9U5M1 SubName- Full=Polyubiquitin-:0.000000)
0:0.000690,
(
(
B7FZS1_PHATR__B7FZS1 SubName- Full=Predicted protein- SubName- Full=Ubiquitin extension protein 4-:0.011560,
(
A0DL15_PARTE__A0DL15 SubName- Full=Chromosome undetermined scaffold_55 - whole genome shotgun sequence-:0.017880,
D7FWC9_ECTSI__D7FWC9 SubName- Full=Similar to ubiquitin-:0.018480)
876:0.007380)
999:0.009460,
(
(
(
(
Q41646_VOLCA__Q41646 SubName- Full=Polyubiquitin-:0.004330,
(
A4S5I2_OSTLU__A4S5I2 SubName- Full=Predicted protein-:0.001370,
C1N1Q7_MICPS__C1N1Q7 SubName- Full=Ubiquitin-:0.002410)
995:0.006410)
973:0.011040,
(
Q09GF0_PORYE__Q09GF0 SubName- Full=Polyubiquitin-:0.010210,
(
UBIQP_AGLNE__P42740 RecName- Full=Polyubiquitin- Contains-   RecName- Full=Ubiquitin-related 1- Contains-   RecName- Ful...:0.006960,
(
Q39926_GRAVE__Q39926 SubName- Full=Polyubiquitin-:0.002620,
Q52TE6_GRALE__Q52TE6 SubName- Full=Polyubiquitin-:0.003510)
555:0.001190)
990:0.009050)
903:0.005650)
946:0.006620,
(
A5K0L7_PLAVI__A5K0L7 SubName- Full=Polyubiquitin 5 - putative-:0.001740,
B3LBA6_PLAKH__B3LBA6 SubName- Full=Ubiquitin - putative-:0.000660)
958:0.003920)
948:0.005300,
(
A7YXY1_KARMI__A7YXY1 SubName- Full=Polyubiquitin-:0.006420,
(
P90616_TETTH__P90616 SubName- Full=Polyubiquitin-:0.002550,
UBIQP_TETPY__P0CG82 RecName- Full=Polyubiquitin- Contains-   RecName- Full=Ubiquitin- Flags- Precursor-:0.003720)
668:0.001330)
933:0.005310)
881:0.006590)
900:0.004690)
924:0.005760)
787:0.003650)
480:0.005320)
944:0.007760)
759:0.003310)
1000:0.005540)
447:0.000910)
1000:0.027010)
913:0.011100)
807:0.008430)
880:0.006010)
685:0.015590)
902:0.017980)
1000:0.174865)
;
