# Supplementary material for: Responses of the Emiliania huxleyi Proteome to Ocean Acidification
Source: PLoS One. 2013 Apr 12;8(4):e61868. doi: 10.1371/journal.pone.0061868 (PMC3625171; doi:10.1371/journal.pone.0061868)
Supplement: Data S1 — Output files from BUDAPEST analysis. (ZIP) [file pone.0061868.s001.zip › BUDAPEST data/Jones_et_al_2012_Data/EHUX130k01d.tree]

    #==============+ 29: bud_EMIHU__EHUX130k01d Similar (e=9.00e-33) to Q00Y36_OSTTA__Q00Y36 SubName: Full=Polyubiquitin (ISS); {0.338095}
    |               
+---# 67
    |
    |       +-+ 31: B6A9G6_CRYMR__B6A9G6 SubName: Full=Ubiquitin family protein; {-0.010790}
    |       |  
    #=======+ 66 [1000] {0.174865}
            |
            | +-+ 30: Q2VA70_THELE__Q2VA70 SubName: Full=Putative uncharacterized protein; {-0.011000}
            | |  
            +-+ 65 [902] {0.017980}
              |
              | +-+ 32: Q4N7U9_THEPA__Q4N7U9 SubName: Full=Ubiquitin, putative; {-0.014170}
              | |  
              +-+ 64 [685] {0.015590}
                |
                |    +--+ 26: D8U995_VOLCA__D8U995 SubName: Full=Polyubiquitin; {0.038210}
                |    |   
                | #==+ 62 [1000] {0.048850}
                | |  |
                | |  ++ 27: A8JF17_CHLRE__A8JF17 SubName: Full=Bi-ubiquitin, major isoform; {-0.031340}
                | |    
                +-# 63 [880] {0.006010}
                  |
                  | +-+ 33: Q4UHQ9_THEAN__Q4UHQ9 SubName: Full=Ubiquitin, putative; {-0.016080}
                  | |  
                  #=+ 61 [807] {0.008430}
                    |
                    |   +-+ 34: Q9M3W6_CYACA__Q9M3W6 SubName: Full=Ubiquitin; {-0.014680}
                    |   |  
                    | #=+ 59 [773] {0.008520}
                    | | |
                    | | +---+ 28: A0DBT3_PARTE__A0DBT3 SubName: Full=Chromosome undetermined scaffold_445, whole genome shotgun sequence.; Flags: Fragment; {0.064010}
                    | |      
                    +-# 60 [913] {0.011100}
                      |
                      |  +-+ 23: A7AS38_BABBO__A7AS38 SubName: Full=Polyubiquitin, putative; {0.007010}
                      |  |  
                      #==+ 58 [1000] {0.027010}
                         |
                         | +-+ 22: Q5CRJ4_CRYPV__Q5CRJ4 SubName: Full=Polyubiquitin with 3 Ub domains; Flags: Fragment; {-0.002500}
                         | |  
                         +-+ 57 [447] {0.000910}
                           |
                           | +-+ 24: Q5CKW6_CRYHO__Q5CKW6 SubName: Full=Ubiquitin B; {-0.005790}
                           | |  
                           +-+ 56 [1000] {0.005540}
                             |
                             |   +-+ 6: bud_EMIHU__EHUX130k01b Similar (e=1.00e-164) to D0NTZ3_PHYIN__D0NTZ3 SubName: Full=Ubiquitin family protein, putative; {0.018010}
                             |   |  
                             | +-+ 54 [852] {0.017350}
                             | | |
                             | | +-+ 15: D0NTZ3_PHYIN__D0NTZ3 SubName: Full=Ubiquitin family protein, putative; {0.016850}
                             | |    
                             +-+ 55 [759] {0.003310}
                               |
                               | +-+ 19: B6KSB1_TOXGO__B6KSB1 SubName: Full=Polyubiquitin, putative; {-0.002170}
                               | |  
                               +-+ 53 [944] {0.007760}
                                 |
                                 | +-+ 25: Q9U6C8_OXYTR__Q9U6C8 SubName: Full=Ubiquitin; {-0.003500}
                                 | |  
                                 +-+ 52 [480] {0.005320}
                                   |
                                   | +-+ 21: Q7RHL4_PLAYO__Q7RHL4 SubName: Full=Putative uncharacterized protein PY03971; Flags: Fragment; {0.001380}
                                   | |  
                                   +-+ 51 [787] {0.003650}
                                     |
                                     |   +-+ 7: Q7KQK2_PLAF7__Q7KQK2 SubName: Full=Polyubiquitin; {0.000000}
                                     |   |  
                                     | +-+ 49 [0] {0.000690}
                                     | | |
                                     | | +-+ 8: Q9U5M1_PLAFA__Q9U5M1 SubName: Full=Polyubiquitin; {0.000000}
                                     | |    
                                     +-+ 50 [924] {0.005760}
                                       |
                                       |   +-+ 2: B7FZS1_PHATR__B7FZS1 SubName: Full=Predicted protein; SubName: Full=Ubiquitin extension protein 4; {0.011560}
                                       |   |  
                                       | +-+ 47 [999] {0.009460}
                                       | | |
                                       | | | +-+ 1: A0DL15_PARTE__A0DL15 SubName: Full=Chromosome undetermined scaffold_55, whole genome shotgun sequence; {0.017880}
                                       | | | |  
                                       | | +-+ 45 [876] {0.007380}
                                       | |   |
                                       | |   +-+ 5: D7FWC9_ECTSI__D7FWC9 SubName: Full=Similar to ubiquitin; {0.018480}
                                       | |      
                                       +-+ 48 [900] {0.004690}
                                         |
                                         |       +-+ 17: Q41646_VOLCA__Q41646 SubName: Full=Polyubiquitin; {0.004330}
                                         |       |  
                                         |     +-+ 39 [973] {0.011040}
                                         |     | |
                                         |     | | +-+ 9: A4S5I2_OSTLU__A4S5I2 SubName: Full=Predicted protein; {0.001370}
                                         |     | | |  
                                         |     | +-+ 37 [995] {0.006410}
                                         |     |   |
                                         |     |   +-+ 10: C1N1Q7_MICPS__C1N1Q7 SubName: Full=Ubiquitin; {0.002410}
                                         |     |      
                                         |   +-+ 42 [946] {0.006620}
                                         |   | |
                                         |   | | +-+ 4: Q09GF0_PORYE__Q09GF0 SubName: Full=Polyubiquitin; {0.010210}
                                         |   | | |  
                                         |   | +-+ 38 [903] {0.005650}
                                         |   |   |
                                         |   |   | +-+ 20: UBIQP_AGLNE__P42740 RecName: Full=Polyubiquitin; Contains:   RecName: Full=Ubiquitin-related 1; Contains:   RecName: Full=Ubiquitin; Contains:   RecName: Full=Ubiquitin-related 2; Contains:   RecName: Full=Ubiquitin-related 3; Flags: Precursor; {0.006960}
                                         |   |   | |  
                                         |   |   +-+ 36 [990] {0.009050}
                                         |   |     |
                                         |   |     | +-+ 18: Q39926_GRAVE__Q39926 SubName: Full=Polyubiquitin; {0.002620}
                                         |   |     | |  
                                         |   |     +-+ 35 [555] {0.001190}
                                         |   |       |
                                         |   |       +-+ 16: Q52TE6_GRALE__Q52TE6 SubName: Full=Polyubiquitin; {0.003510}
                                         |   |          
                                         | +-+ 44 [948] {0.005300}
                                         | | |
                                         | | | +-+ 13: A5K0L7_PLAVI__A5K0L7 SubName: Full=Polyubiquitin 5, putative; {0.001740}
                                         | | | |  
                                         | | +-+ 41 [958] {0.003920}
                                         | |   |
                                         | |   +-+ 14: B3LBA6_PLAKH__B3LBA6 SubName: Full=Ubiquitin, putative; {0.000660}
                                         | |      
                                         +-+ 46 [881] {0.006590}
                                           |
                                           | +-+ 3: A7YXY1_KARMI__A7YXY1 SubName: Full=Polyubiquitin; {0.006420}
                                           | |  
                                           +-+ 43 [933] {0.005310}
                                             |
                                             | +-+ 12: P90616_TETTH__P90616 SubName: Full=Polyubiquitin; {0.002550}
                                             | |  
                                             +-+ 40 [668] {0.001330}
                                               |
                                               +-+ 11: UBIQP_TETPY__P0CG82 RecName: Full=Polyubiquitin; Contains:   RecName: Full=Ubiquitin; Flags: Precursor; {0.003720}
                                                  
