# Supplementary material for: Responses of the Emiliania huxleyi Proteome to Ocean Acidification
Source: PLoS One. 2013 Apr 12;8(4):e61868. doi: 10.1371/journal.pone.0061868 (PMC3625171; doi:10.1371/journal.pone.0061868)
Supplement: Data S1 — Output files from BUDAPEST analysis. (ZIP) [file pone.0061868.s001.zip › BUDAPEST data/Jones_et_al_2012_Data/EHUX130k01e.nsf]

(
(
A4RZS0_OSTLU__A4RZS0 SubName- Full=Ribosomal protein S27a - component of cytosolic 80S ribosome and 40S small subunit-:0.055650,
(
D8LS65_ECTSI__D8LS65 SubName- Full=Ubiquitin-:0.265010,
(
(
bud_EMIHU__EHUX130k01e Similar {e=5.00e-32} to Q5CRJ4_CRYPV__Q5CRJ4 SubName- Full=Polyubiquitin with 3 Ub domains- Flags...:0.115990,
C1N2W9_MICPS__C1N2W9 SubName- Full=Predicted protein-:0.039330)
631:0.011850,
(
D8MAB6_BLAHO__D8MAB6 SubName- Full=Singapore isolate B {sub-type 7} whole genome shotgun sequence assembly - scaffold_7-:0.135110,
D0NEJ7_PHYIN__D0NEJ7 SubName- Full=Ubiquitin - putative-:0.053460)
869:0.023210)
554:0.016410)
838:0.037240)
993:0.010255,
(
B6A9G6_CRYMR__B6A9G6 SubName- Full=Ubiquitin family protein-:-0.038070,
(
(
(
B7FY02_PHATR__B7FY02 SubName- Full=Ubiquitin extension protein 3-:0.025170,
B8C272_THAPS__B8C272 SubName- Full=Predicted protein-:0.024500)
1000:0.086380,
Q9M3W6_CYACA__Q9M3W6 SubName- Full=Ubiquitin-:-0.063180)
995:0.045210,
(
Q4UHQ9_THEAN__Q4UHQ9 SubName- Full=Ubiquitin - putative-:-0.020400,
(
Q2VA70_THELE__Q2VA70 SubName- Full=Putative uncharacterized protein-:-0.011630,
(
Q4N7U9_THEPA__Q4N7U9 SubName- Full=Ubiquitin - putative-:-0.020290,
(
(
bud_EMIHU__EHUX130k01b Similar {e=1.00e-164} to D0NTZ3_PHYIN__D0NTZ3 SubName- Full=Ubiquitin family protein - putative-:0.010680,
UBIQP_PHYIN__P22589 RecName- Full=Polyubiquitin- Contains-   RecName- Full=Ubiquitin- Flags- Precursor-:0.023320)
994:0.020600,
(
A7AS38_BABBO__A7AS38 SubName- Full=Polyubiquitin - putative-:0.005420,
(
Q5CKW6_CRYHO__Q5CKW6 SubName- Full=Ubiquitin B-:-0.004230,
(
Q5CRJ4_CRYPV__Q5CRJ4 SubName- Full=Polyubiquitin with 3 Ub domains- Flags- Fragment-:-0.001640,
(
(
B7FZS1_PHATR__B7FZS1 SubName- Full=Predicted protein- SubName- Full=Ubiquitin extension protein 4-:0.017110,
(
A7YXY1_KARMI__A7YXY1 SubName- Full=Polyubiquitin-:0.011690,
(
Q09GF1_PORYE__Q09GF1 SubName- Full=Polyubiquitin-:0.011560,
(
Q00Y36_OSTTA__Q00Y36 SubName- Full=Polyubiquitin {ISS}-:0.047380,
(
A4S5I2_OSTLU__A4S5I2 SubName- Full=Predicted protein-:0.001890,
C1N1Q7_MICPS__C1N1Q7 SubName- Full=Ubiquitin-:0.001890)
649:0.001000)
979:0.014630)
917:0.008020)
846:0.007540)
859:0.008660,
(
Q9U6C8_OXYTR__Q9U6C8 SubName- Full=Ubiquitin-:-0.000390,
(
B6KSB1_TOXGO__B6KSB1 SubName- Full=Polyubiquitin - putative-:0.002280,
(
Q7RHL4_PLAYO__Q7RHL4 SubName- Full=Putative uncharacterized protein PY03971- Flags- Fragment-:0.003130,
(
Q7KQK2_PLAF7__Q7KQK2 SubName- Full=Polyubiquitin-:0.000000,
Q9U5M1_PLAFA__Q9U5M1 SubName- Full=Polyubiquitin-:0.000000)
0:0.002930)
602:0.001820)
592:0.001400)
734:0.002560)
895:0.008250)
544:0.002900)
853:0.003350)
696:0.003060)
1000:0.035710)
985:0.039890)
622:0.019260)
923:0.018180)
818:0.030180)
993:0.065495)
;
