# Supplementary material for: Responses of the Emiliania huxleyi Proteome to Ocean Acidification
Source: PLoS One. 2013 Apr 12;8(4):e61868. doi: 10.1371/journal.pone.0061868 (PMC3625171; doi:10.1371/journal.pone.0061868)
Supplement: Data S1 — Output files from BUDAPEST analysis. (ZIP) [file pone.0061868.s001.zip › BUDAPEST data/Jones_et_al_2012_Data/EHUX130k01e.tree]

      +---+ 5: A4RZS0_OSTLU__A4RZS0 SubName: Full=Ribosomal protein S27a, component of cytosolic 80S ribosome and 40S small subunit; {0.055650}
      |    
    #=+ 56 [993] {0.010255}
    | |
    | |  +-----------+ 6: D8LS65_ECTSI__D8LS65 SubName: Full=Ubiquitin; {0.265010}
    | |  |            
    | +--+ 54 [838] {0.037240}
    |    |
    |    |   +-----+ 1: bud_EMIHU__EHUX130k01e Similar (e=5.00e-32) to Q5CRJ4_CRYPV__Q5CRJ4 SubName: Full=Polyubiquitin with 3 Ub domains; Flags: Fragment; {0.115990}
    |    |   |      
    |    | +-+ 49 [631] {0.011850}
    |    | | |
    |    | | +--+ 2: C1N2W9_MICPS__C1N2W9 SubName: Full=Predicted protein; {0.039330}
    |    | |     
    |    +-+ 52 [554] {0.016410}
    |      |
    |      | +------+ 4: D8MAB6_BLAHO__D8MAB6 SubName: Full=Singapore isolate B (sub-type 7) whole genome shotgun sequence assembly, scaffold_7; {0.135110}
    |      | |       
    |      +-+ 48 [869] {0.023210}
    |        |
    |        +---+ 3: D0NEJ7_PHYIN__D0NEJ7 SubName: Full=Ubiquitin, putative; {0.053460}
    |             
+---# 57
    |
    |   ++ 29: B6A9G6_CRYMR__B6A9G6 SubName: Full=Ubiquitin family protein; {-0.038070}
    |   | 
    #===+ 55 [993] {0.065495}
        |
        |          +--+ 26: B7FY02_PHATR__B7FY02 SubName: Full=Ubiquitin extension protein 3; {0.025170}
        |          |   
        |     +----+ 47 [1000] {0.086380}
        |     |    |
        |     |    +-+ 27: B8C272_THAPS__B8C272 SubName: Full=Predicted protein; {0.024500}
        |     |       
        |  #==+ 51 [995] {0.045210}
        |  |  |
        |  |  ++ 28: Q9M3W6_CYACA__Q9M3W6 SubName: Full=Ubiquitin; {-0.063180}
        |  |   
        +--# 53 [818] {0.030180}
           |
           | +-+ 23: Q4UHQ9_THEAN__Q4UHQ9 SubName: Full=Ubiquitin, putative; {-0.020400}
           | |  
           #=+ 50 [923] {0.018180}
             |
             | +-+ 24: Q2VA70_THELE__Q2VA70 SubName: Full=Putative uncharacterized protein; {-0.011630}
             | |  
             +-+ 46 [622] {0.019260}
               |
               |  +-+ 25: Q4N7U9_THEPA__Q4N7U9 SubName: Full=Ubiquitin, putative; {-0.020290}
               |  |  
               +--+ 45 [985] {0.039890}
                  |
                  |    +-+ 7: bud_EMIHU__EHUX130k01b Similar (e=1.00e-164) to D0NTZ3_PHYIN__D0NTZ3 SubName: Full=Ubiquitin family protein, putative; {0.010680}
                  |    |  
                  |  +-+ 43 [994] {0.020600}
                  |  | |
                  |  | +-+ 9: UBIQP_PHYIN__P22589 RecName: Full=Polyubiquitin; Contains:   RecName: Full=Ubiquitin; Flags: Precursor; {0.023320}
                  |  |    
                  +--+ 44 [1000] {0.035710}
                     |
                     | +-+ 11: A7AS38_BABBO__A7AS38 SubName: Full=Polyubiquitin, putative; {0.005420}
                     | |  
                     +-+ 42 [696] {0.003060}
                       |
                       | +-+ 18: Q5CKW6_CRYHO__Q5CKW6 SubName: Full=Ubiquitin B; {-0.004230}
                       | |  
                       +-+ 41 [853] {0.003350}
                         |
                         | +-+ 8: Q5CRJ4_CRYPV__Q5CRJ4 SubName: Full=Polyubiquitin with 3 Ub domains; Flags: Fragment; {-0.001640}
                         | |  
                         +-+ 40 [544] {0.002900}
                           |
                           |   +-+ 13: B7FZS1_PHATR__B7FZS1 SubName: Full=Predicted protein; SubName: Full=Ubiquitin extension protein 4; {0.017110}
                           |   |  
                           | +-+ 38 [859] {0.008660}
                           | | |
                           | | | +-+ 17: A7YXY1_KARMI__A7YXY1 SubName: Full=Polyubiquitin; {0.011690}
                           | | | |  
                           | | +-+ 36 [846] {0.007540}
                           | |   |
                           | |   | +-+ 16: Q09GF1_PORYE__Q09GF1 SubName: Full=Polyubiquitin; {0.011560}
                           | |   | |  
                           | |   +-+ 34 [917] {0.008020}
                           | |     |
                           | |     | +--+ 12: Q00Y36_OSTTA__Q00Y36 SubName: Full=Polyubiquitin (ISS); {0.047380}
                           | |     | |   
                           | |     +-+ 32 [979] {0.014630}
                           | |       |
                           | |       | +-+ 14: A4S5I2_OSTLU__A4S5I2 SubName: Full=Predicted protein; {0.001890}
                           | |       | |  
                           | |       +-+ 30 [649] {0.001000}
                           | |         |
                           | |         +-+ 15: C1N1Q7_MICPS__C1N1Q7 SubName: Full=Ubiquitin; {0.001890}
                           | |            
                           +-+ 39 [895] {0.008250}
                             |
                             | +-+ 22: Q9U6C8_OXYTR__Q9U6C8 SubName: Full=Ubiquitin; {-0.000390}
                             | |  
                             +-+ 37 [734] {0.002560}
                               |
                               | +-+ 19: B6KSB1_TOXGO__B6KSB1 SubName: Full=Polyubiquitin, putative; {0.002280}
                               | |  
                               +-+ 35 [592] {0.001400}
                                 |
                                 | +-+ 10: Q7RHL4_PLAYO__Q7RHL4 SubName: Full=Putative uncharacterized protein PY03971; Flags: Fragment; {0.003130}
                                 | |  
                                 +-+ 33 [602] {0.001820}
                                   |
                                   | +-+ 20: Q7KQK2_PLAF7__Q7KQK2 SubName: Full=Polyubiquitin; {0.000000}
                                   | |  
                                   +-+ 31 [0] {0.002930}
                                     |
                                     +-+ 21: Q9U5M1_PLAFA__Q9U5M1 SubName: Full=Polyubiquitin; {0.000000}
                                        
