# Supplementary material for: Responses of the Emiliania huxleyi Proteome to Ocean Acidification
Source: PLoS One. 2013 Apr 12;8(4):e61868. doi: 10.1371/journal.pone.0061868 (PMC3625171; doi:10.1371/journal.pone.0061868)
Supplement: Data S1 — Output files from BUDAPEST analysis. (ZIP) [file pone.0061868.s001.zip › BUDAPEST data/Jones_et_al_2012_Data/EHUX130k01f.nsf]

(
(
B7G9A2_PHATR__B7G9A2 SubName- Full=Predicted protein-:0.185980,
(
bud_EMIHU__EHUX130k01f Similar {e=8.00e-75} to C1N647_MICPS__C1N647 SubName- Full=Predicted protein-:0.173760,
C1N647_MICPS__C1N647 SubName- Full=Predicted protein-:0.157310)
570:0.013520)
1000:0.200490,
(
(
(
B7FY02_PHATR__B7FY02 SubName- Full=Ubiquitin extension protein 3-:0.026180,
B8C272_THAPS__B8C272 SubName- Full=Predicted protein-:0.023480)
1000:0.117200,
(
A4RZS0_OSTLU__A4RZS0 SubName- Full=Ribosomal protein S27a - component of cytosolic 80S ribosome and 40S small subunit-:0.101580,
(
D0NEJ7_PHYIN__D0NEJ7 SubName- Full=Ubiquitin - putative-:0.089830,
D8MAB6_BLAHO__D8MAB6 SubName- Full=Singapore isolate B {sub-type 7} whole genome shotgun sequence assembly - scaffold_7-:0.098750)
858:0.032990)
966:0.043440)
1000:0.184240,
(
(
A0C9Z9_PARTE__A0C9Z9 SubName- Full=Chromosome undetermined scaffold_160 - whole genome shotgun sequence-:0.027220,
(
Q4N7U9_THEPA__Q4N7U9 SubName- Full=Ubiquitin - putative-:0.006650,
(
(
Q7XYB3_GRIJA__Q7XYB3 SubName- Full=Polyubiquitin- Flags- Fragment-:0.027860,
Q9M3W6_CYACA__Q9M3W6 SubName- Full=Ubiquitin-:0.010630)
621:0.002680,
(
B6A9G6_CRYMR__B6A9G6 SubName- Full=Ubiquitin family protein-:0.006490,
(
Q4UHQ9_THEAN__Q4UHQ9 SubName- Full=Ubiquitin - putative-:-0.000150,
Q2VA70_THELE__Q2VA70 SubName- Full=Putative uncharacterized protein-:0.005340)
650:0.004240)
901:0.003920)
757:0.002460)
960:0.015810)
1000:0.292470,
(
(
A0BUT4_PARTE__A0BUT4 SubName- Full=Chromosome undetermined scaffold_13 - whole genome shotgun sequence- SubName- Full=Ch...:0.070730,
D0NC98_PHYIN__D0NC98 SubName- Full=Ubiquitin-ribosomal fusion protein - putative-:0.047040)
588:0.017670,
(
B7G5H7_PHATR__B7G5H7 SubName- Full=Ubiquitin extension protein 1/2-:0.057890,
(
(
RL40_EIMBO__P46575 RecName- Full=Ubiquitin-60S ribosomal protein L40- AltName- Full=Ubiquitin A-52 residue ribosomal pro...:0.012670,
B6KKM7_TOXGO__B6KKM7 SubName- Full=Ubiquitin / ribosomal protein CEP52 fusion protein - putative-:0.012180)
966:0.019750,
(
(
A7AVT9_BABBO__A7AVT9 SubName- Full=Ubiquitin / ribosomal protein CEP52-:0.020200,
(
Q4UIR4_THEAN__Q4UIR4 SubName- Full=Ubiquitin/60S ribosomal fusion protein - putative-:0.004000,
Q4N6V0_THEPA__Q4N6V0 SubName- Full=Ubiquitin/ribosomal fusion protein - putative-:0.000710)
620:0.001840)
1000:0.035980,
(
Q8ID50_PLAF7__Q8ID50 SubName- Full=60S ribosomal protein L40/UBI - putative-:0.046870,
(
B6AFQ6_CRYMR__B6AFQ6 SubName- Full=60S ribosomal protein L40 - putative-:0.029180,
(
Q5CYH8_CRYPV__Q5CYH8 SubName- Full=60S ribosomal protein L40- Flags- Fragment-:0.000050,
Q5CKN4_CRYHO__Q5CKN4 SubName- Full=Ubiquitin / ribosomal protein CEP52-:-0.000050)
705:0.004040)
986:0.028320)
594:0.005120)
700:0.012700)
451:0.003240)
986:0.031610)
902:0.067440)
631:0.034680)
1000:0.011810)
;
