# Supplementary material for: Responses of the Emiliania huxleyi Proteome to Ocean Acidification
Source: PLoS One. 2013 Apr 12;8(4):e61868. doi: 10.1371/journal.pone.0061868 (PMC3625171; doi:10.1371/journal.pone.0061868)
Supplement: Data S1 — Output files from BUDAPEST analysis. (ZIP) [file pone.0061868.s001.zip › BUDAPEST data/Jones_et_al_2012_Data/EHUX130k01f.tree]

              +--------+ 3: B7G9A2_PHATR__B7G9A2 SubName: Full=Predicted protein; {0.185980}
              |         
    #=========+ 52 [1000] {0.200490}
    |         |
    |         | +-------+ 1: bud_EMIHU__EHUX130k01f Similar (e=8.00e-75) to C1N647_MICPS__C1N647 SubName: Full=Predicted protein; {0.173760}
    |         | |        
    |         +-+ 50 [570] {0.013520}
    |           |
    |           +-------+ 2: C1N647_MICPS__C1N647 SubName: Full=Predicted protein; {0.157310}
    |                    
+---# 53
    |
    |                +--+ 25: B7FY02_PHATR__B7FY02 SubName: Full=Ubiquitin extension protein 3; {0.026180}
    |                |   
    |          +-----+ 47 [1000] {0.117200}
    |          |     |
    |          |     +-+ 27: B8C272_THAPS__B8C272 SubName: Full=Predicted protein; {0.023480}
    |          |        
    | #========+ 49 [1000] {0.184240}
    | |        |
    | |        |  +-----+ 23: A4RZS0_OSTLU__A4RZS0 SubName: Full=Ribosomal protein S27a, component of cytosolic 80S ribosome and 40S small subunit; {0.101580}
    | |        |  |      
    | |        +--+ 46 [966] {0.043440}
    | |           |
    | |           |  +----+ 24: D0NEJ7_PHYIN__D0NEJ7 SubName: Full=Ubiquitin, putative; {0.089830}
    | |           |  |     
    | |           +--+ 43 [858] {0.032990}
    | |              |
    | |              +----+ 26: D8MAB6_BLAHO__D8MAB6 SubName: Full=Singapore isolate B (sub-type 7) whole genome shotgun sequence assembly, scaffold_7; {0.098750}
    | |                    
    #=# 51 [1000] {0.011810}
      |
      |               +--+ 22: A0C9Z9_PARTE__A0C9Z9 SubName: Full=Chromosome undetermined scaffold_160, whole genome shotgun sequence; {0.027220}
      |               |   
      |  #============+ 45 [1000] {0.292470}
      |  |            |
      |  |            | +-+ 19: Q4N7U9_THEPA__Q4N7U9 SubName: Full=Ubiquitin, putative; {0.006650}
      |  |            | |  
      |  |            +-+ 42 [960] {0.015810}
      |  |              |
      |  |              |   +--+ 18: Q7XYB3_GRIJA__Q7XYB3 SubName: Full=Polyubiquitin; Flags: Fragment; {0.027860}
      |  |              |   |   
      |  |              | +-+ 37 [621] {0.002680}
      |  |              | | |
      |  |              | | +-+ 21: Q9M3W6_CYACA__Q9M3W6 SubName: Full=Ubiquitin; {0.010630}
      |  |              | |    
      |  |              +-+ 39 [757] {0.002460}
      |  |                |
      |  |                | +-+ 20: B6A9G6_CRYMR__B6A9G6 SubName: Full=Ubiquitin family protein; {0.006490}
      |  |                | |  
      |  |                +-+ 36 [901] {0.003920}
      |  |                  |
      |  |                  | +-+ 16: Q4UHQ9_THEAN__Q4UHQ9 SubName: Full=Ubiquitin, putative; {-0.000150}
      |  |                  | |  
      |  |                  +-+ 33 [650] {0.004240}
      |  |                    |
      |  |                    +-+ 17: Q2VA70_THELE__Q2VA70 SubName: Full=Putative uncharacterized protein; {0.005340}
      |  |                       
      #==# 48 [631] {0.034680}
         |
         |     +---+ 10: A0BUT4_PARTE__A0BUT4 SubName: Full=Chromosome undetermined scaffold_13, whole genome shotgun sequence; SubName: Full=Chromosome undetermined scaffold_20, whole genome shotgun sequence; SubName: Full=Chromosome undetermined scaffold_32, whole genome shotgun sequence; SubName: Full=Chromosome undetermined scaffold_82, whole genome shotgun sequence; {0.070730}
         |     |    
         |   +-+ 41 [588] {0.017670}
         |   | |
         |   | +--+ 12: D0NC98_PHYIN__D0NC98 SubName: Full=Ubiquitin-ribosomal fusion protein, putative; {0.047040}
         |   |     
         #===+ 44 [902] {0.067440}
             |
             |  +---+ 7: B7G5H7_PHATR__B7G5H7 SubName: Full=Ubiquitin extension protein 1/2; {0.057890}
             |  |    
             +--+ 40 [986] {0.031610}
                |
                |   +-+ 9: RL40_EIMBO__P46575 RecName: Full=Ubiquitin-60S ribosomal protein L40; AltName: Full=Ubiquitin A-52 residue ribosomal protein fusion product 1; Contains:   RecName: Full=Ubiquitin; Contains:   RecName: Full=60S ribosomal protein L40;   AltName: Full=CEP52;   AltName: Full=CEP53; Flags: Precursor; {0.012670}
                |   |  
                | +-+ 35 [966] {0.019750}
                | | |
                | | +-+ 11: B6KKM7_TOXGO__B6KKM7 SubName: Full=Ubiquitin / ribosomal protein CEP52 fusion protein, putative; {0.012180}
                | |    
                +-+ 38 [451] {0.003240}
                  |
                  |    +-+ 5: A7AVT9_BABBO__A7AVT9 SubName: Full=Ubiquitin / ribosomal protein CEP52; {0.020200}
                  |    |  
                  | +--+ 32 [1000] {0.035980}
                  | |  |
                  | |  | +-+ 4: Q4UIR4_THEAN__Q4UIR4 SubName: Full=Ubiquitin/60S ribosomal fusion protein, putative; {0.004000}
                  | |  | |  
                  | |  +-+ 30 [620] {0.001840}
                  | |    |
                  | |    +-+ 6: Q4N6V0_THEPA__Q4N6V0 SubName: Full=Ubiquitin/ribosomal fusion protein, putative; {0.000710}
                  | |       
                  +-+ 34 [700] {0.012700}
                    |
                    | +--+ 15: Q8ID50_PLAF7__Q8ID50 SubName: Full=60S ribosomal protein L40/UBI, putative; {0.046870}
                    | |   
                    +-+ 31 [594] {0.005120}
                      |
                      |  +--+ 13: B6AFQ6_CRYMR__B6AFQ6 SubName: Full=60S ribosomal protein L40, putative; {0.029180}
                      |  |   
                      +--+ 29 [986] {0.028320}
                         |
                         | +-+ 8: Q5CYH8_CRYPV__Q5CYH8 SubName: Full=60S ribosomal protein L40; Flags: Fragment; {0.000050}
                         | |  
                         +-+ 28 [705] {0.004040}
                           |
                           +-+ 14: Q5CKN4_CRYHO__Q5CKN4 SubName: Full=Ubiquitin / ribosomal protein CEP52; {-0.000050}
                              
