# Supplementary material for: Responses of the Emiliania huxleyi Proteome to Ocean Acidification
Source: PLoS One. 2013 Apr 12;8(4):e61868. doi: 10.1371/journal.pone.0061868 (PMC3625171; doi:10.1371/journal.pone.0061868)
Supplement: Data S1 — Output files from BUDAPEST analysis. (ZIP) [file pone.0061868.s001.zip › BUDAPEST data/Jones_et_al_2012_Data/EHUX130k04a.fas]

>bud_EMIHU__EHUX130k04a Similar (e=1.00e-180) to Q2IA55_KARMI__Q2IA55 SubName: Full=Chloroplast glyceraldehyde-3-phosphate dehydrogenase; Flags: Fragment;
S-----------------------------------------------------------------------------------VGFRESSTPRPDSNM---------------ALSLATSSLS---------------------------------------------------------------------------------------------------------------------------------LAGPVRMSANPDA--PIKLGVNGFGRIGRQVVRIAMDRESFVLKHINSPM---SPEYMKYLLEHDTVHGRFPGTCEIIEGG----LSINGLPVTLSATRDPTEIPWKDTGVEYVCESTGAFTTTPDCMKHIE--GG--AKKVIISAPAKDAETPTLVVGVN-QDDYDSKSM-AVVSCASCTTNGLAPLVKTINEKFGIKQGLMTTVHAATASQLTVDGSMK-GADWRAGRAASANIIPSSTGAAKAVAKAYPVMKGKLTGMAFRVPTVDVSVVDLTCELETPTTYDEIKAEVKLA-----SET-YAKGIVGYTEDQVVSSDFVGETCSTVFDAGAGIMLTPTFVKLVSWYDNEWGYSTRLVDLVANMAVADGVCKKEAMLA----------------------------------------------------------------------------------------------------------------------------------------------------------------------------------------------------------------------------------------------------------------------------------------------------------------------------------------------------------------------------------------------------------------------------------------------------
>Q2IA54_KARMI__Q2IA54 SubName: Full=Chloroplast glyceraldehyde-3-phosphate dehydrogenase;
M----------------------------------------------------------------------NAIASVLVCLAYIGHARKPQKSSEQEDP---------------AKTLATFLLA--------------------------------------------------------------------------------------------------------------------LNGGIPSSSGTSISRPAVQMSTNPDA--PIKLGVNGFGRIGRQVVRIAMDKDDFVVKHINSPM---SPEYMKYLLEHDTVHGRFPGTVALSDNG----LIINGLPVSLSATRDPTEIPWKDAGVEYVCESTGAFTTTEGCMKHIE--GG--AKKVIISAPAKDADTPTIVVGVN-TDDYET-SM-KVVSCASCTTNGLAPIVKVINEKFGIKQGLMTTVHAATASQLTVDGSMK-GADWRAGRAASANIIPSSTGAAKAVAKAYPVMKGKLTGMAFRVPTVDVSVVDLTCELEKETTYDDIKAEVKLA-----SET-YAKGIVGYTEDQVVSSDFVGETCSTVFDAGAGIMLTPTFVKLVSWYDNEWGYSTRLVDLVGTMAKVDGLEIKDESAVYFTARKVD--------------------------------------------------------------------------------------------------------------------------------------------------------------------------------------------------------------------------------------------------------------------------------------------------------------------------------------------------------------------------------------------------------------------------------------------
>A7ULF7_KARBR__A7ULF7 SubName: Full=Glyceraldehyde-3-phosphate dehydrogenase;
M----------------------------------------------------------------------RSSLLVLTCAFCVGHARRVQTPNFQQQVKQVAEQMAANGEKLDVKSLATLLLASSPSSA-------------------------------------------------------------------------------------------------------------FVASGAGAHLPTSNRHDGIRMSTNPDA--PIKLGVNGFGRIGRQVVRIAMDRDAFVLKHINSPM---SPEYMKYLLNHDTVHGRFDGTVEISDDG----LIINGLPVSLSATRDPTEIPWKSAGVEYVCESTGAFTTTEGCLKHIE--SG--AKKVIISAPAKDADTPTIVVGVN-TDDYKT-DM-QVVSCASCTTNGLAPLVKVVHENYGIKEGLMTTVHAMTATQLTVDGPSRGGKDWRGGRCASQNIIPSSTGAAKAVAKAYPVMKGKLTGMAFRVPTVDVSVVDLTCELEKETTYDDIKAEVKLA-----SET-YAKGVVGYTEDQVVSSDFIGETCSTVFDAEAGIMLTPTFVKLVSWYDNEWGYSTRLVDLVGLMAAADGVTTKEKALAYFTARAVEDTRQSKRSGDVRMEDWAQAMEEADEKLKKVIAAVLDVSESKIVPDATFESLGVQQDEIDPDEMFNPKWLDIIMTLEEELDLEVVPSRYFDMKTVGSLIDYYVETTKDKLDEKEGMSPWYGEGEGPPPEML----------------------------------------------------------------------------------------------------------------------------------------------------------------------------------------------------------------------------------------------------------------------------------------------------------
>Q6WEV9_ISOGA__Q6WEV9 SubName: Full=Glyceraldehyde-3-phosphate dehydrogenase; Flags: Fragment;
S-----------------------------------------------------------------------------------------------------------------------------------------------------------------------------------------------------------------------------------------------------------------------------KVGINGFGRIGRQVVRIAMDRDAFVLKHINSPM---TPEYMKYLLEHDTVHGRFPGTCEVNKDG----LVINGLPVSLSSTRDPTEIPWGKVGVEYVCESTGAFLSTPDCLKHIA--GG--AKKVIISAPAKDAETPTIVVGVN-TDTYDPETM-NVVSCASCTTNGLAPLVKTINDKFGIKQGLMTTVHAATASQVVVDSSMK-GADWRAGRAASANIIPSSTGAAKAVAKCYPVMKGKLTGMAFRVPTVDVSVVDLTCELETPCTYDEIKAEVKLA-----SET-YAKGIVGYTEDQVVSSDFVGETCSTVFDAGAGIQLTPTFVKLVSWYDNEWGYS----------------------------------------------------------------------------------------------------------------------------------------------------------------------------------------------------------------------------------------------------------------------------------------------------------------------------------------------------------------------------------------------------------------------------------------------------------------------------
>Q6WEV5_PAVLU__Q6WEV5 SubName: Full=Glyceraldehyde-3-phosphate dehydrogenase; Flags: Fragment;
S-----------------------------------------------------------------------------------------------------------------------------------------------------------------------------------------------------------------------------------------------------------------------------KVGINGFGRIGRLVFRIAMARDNMVVKHINSPM---APEYMKYLLSYDSAHGRYKGTVEVDAKGS---LIVDGLEVTLTATRDPTEIPWGKRDVAYVCESTGAFTSTESCMLHVT--SANPAKKVVISAPAKDAETPTLVVGVNAAEDYKT-SM-NVVSCASCTTNGLAPLVKHIDQTYGIAEGLMTTVHATTASQLTVDGSMK-GSDWRAGRAAAANIIPSSTGAAKAVAKCYPASKGKLTGMAFRVPTIDVSVVDLTCRLVKSTTYDELKASVKAA-----SEG-SMKGILGYTEDQVVSQDFVGSEMSTTFDAGAGIMLNPNFVKLISWYDNEWGYS----------------------------------------------------------------------------------------------------------------------------------------------------------------------------------------------------------------------------------------------------------------------------------------------------------------------------------------------------------------------------------------------------------------------------------------------------------------------------
>B9PHC9_TOXGO__B9PHC9 SubName: Full=Glyceraldehyde-3-phosphate dehydrogenase, putative;          EC=1.2.1.12;
MAAVTEGEIEAVALDLLQESGVDGPAVLEHMARDGRGSASDLCSLVQTLATELLQTERDPRCAAAPTSEDRENIALTTEALLTSAFGFLGPASPSATAATAATVASGTPQNARSASIRSHRRNSFAPTGK-------------------------------------------------------------------------------------------------------------RAVAPVPRVSPTGLFGLLGSSSEKASA--PIRLGINGMGRIGRLVFRIAMSRPDVAVTHINCSM---DPAYIAYMLKYDSVHGKFDGEIVPTETS----LIVNGQEVTISNTRDPEEIPWADKGADYVCESTGVFCTTEAAAKHVNRPGG--AKHAIISAPAKDETTPTLVVGVNAEQDYES-SM-KVVSCASCTTNGLAPLVKVIDENFGLVEGLMTTVHAATGTQKVVDGTSK--KDWRGGRAAAGNIIPSATGAAKAVARCLPHMKGKLTGMAFRVPTLDVSVVDLTCRLNKSTTYEEIKKAVREA-----SET-YMRGIIGYTEEPIVSQDIVGSQCSTVFDANAGIMLNPNFVKLVSWYDNEYAYSARLVDLIAVMAAKDGVVSPGTGLDRRPF------------------------------------------------------------------------------------------------------------------------------------------------------------------------------------------------------------------------------------------------------------------------------------------------------------------------------------------------------------------------------------------------------------------------------------------------
>D0MUG5_PHYIN__D0MUG5 SubName: Full=Triosephosphate isomerase/glyceraldehyde-3-phosphate dehydrogenase, putative;
M------------------------------------------------------------------------------------------------------------------------------------------------------------------------------------------------------------------------------------------------------------------------S--EVKIGINGFGRIGRLVARAAIENPKTKVVAINDPFM--DLEYMAYLFKYDSTHGKFDGSVETKDGN----LVVNGEVIHVFAARNPAEIPWGKAGATYVCESTGVFTTTEKAQSHIE--GG--CKKVVISAPPKD-STPMYVMGVN-HKEYDG-SA-PVVSNASCTTNCLAPLAKVINDNFGIVEGLMTTVHATTATQLPVDGPAKGGKDWRGGRGCGQNIIPSSTGAAKAVGKVLPVLNGKLTGMAFRVPTPDVSVVDLTCRLEKAASMDAIKAAVKAA-----SEG-ELAGILGYTEDQVVSNDFLHDKHSSTFDADACIALNDHFVKLVAWYDNEWGYSNRLVDLVLHMATVDI-------------------------------------------------------------------------------------------------------------------------------------------------------------------------------------------------------------------------------------------------------------------------------------------------------------------------------------------------------------------------------------------------------------------------------------------------------------
>B9QE28_TOXGO__B9QE28 SubName: Full=Glyceraldehyde-3-phosphate dehydrogenase, putative;          EC=1.2.1.12;
M---------------------------------------------------------------------------------------------------------------------------DEEVGV-------------------------------------------------------------------------------------------------------------GIVNHSVNSKKQFLDLRSFSVRHFAKM--VCKLGINGFGRIGRLVFRAAMERGDVEVLAINDPFM--SLDYMVYLLRYDSVHGHYPGEVSHKDGK----LIVGGKAVTVFNEKEPTAIPWGQAGVHYICESTGIFLTKEKAQAHLT--NG--AKKVIMSAPPKD-DTPMFVMGVN-NDQYKS-SD-VIVSNASCTTNCLAPLAKIVHDKFGIVEGLMTTVHAMTANQLTVDGPSKGGKDWRAGRSAGVNIIPASTGAAKAVGKIIPSLNGKLTGMAFRVPVPDVSVVDLTCKLAKPAKYEDIVAAVKEAA----TSG-PMKGIISYTDEEVVSSDFVHCKFSSVFDINAGIMLNDTFVKLVSWYDNEWGYSNRLVELAHYMSVQDGA------------------------------------------------------------------------------------------------------------------------------------------------------------------------------------------------------------------------------------------------------------------------------------------------------------------------------------------------------------------------------------------------------------------------------------------------------------
>Q9M7R9_ACHBI__Q9M7R9 SubName: Full=Glyceraldehyde-3-phosphate dehydrogenase;
M------------------------------------------------------------------------------------------------------------------------------------------------------------------------------------------------------------------------------------------------------------------------A--PVAIGINGFGRIGRLVCRAAFANPNATVVAINDPFM--DLDYMVYLFKYDSTHGGYKGTVVAEDGN----LVIDGHVVRVFSERNPNEIPWGEAGADYVCESTGVFTTTEKAGLHLQ--GG--CKKVVISAPPKD-STPMYVMGVN-HDKYDG-SA-HVVSNASCTTNCLAPLAKVIHDNFGIVEGLMTTVHAVTANQLTVDGPSRGGKDWRAGRGAGANVIPASTGAAKAVGKVLPELNGKLTGMAFRVPVPDVSVVDLTVRLEKGASLDTIKAAVKEA-----SEG-SMAGILGYTEDEVVSQDFVSDKRSSIFDANACIALNDNFVKLVSWYDNEWGYSNRLVDLVVHMATIDN-------------------------------------------------------------------------------------------------------------------------------------------------------------------------------------------------------------------------------------------------------------------------------------------------------------------------------------------------------------------------------------------------------------------------------------------------------------
>Q4H4A1_HETTR__Q4H4A1 RecName: Full=Enolase;          EC=4.2.1.11; Flags: Fragment;
M---------------------------------------------------------------------------------------------------------------------------------------------------------------------------------------------------------------------------------------------------------------------------AVKMGINGFGRIGRLVFRAGMENQSVTVAAVNDPFM--DLEYMKYLLKYDSVHKQFVGNVETKKEGDAEYLVVDGLPIRVFHEKDPGAIGWGAVGAAYVCESTGVFTTQEKAALHLK--GG--CKKVIISAPPKD-DVKMFVMGVN-HLDYSK-DL-TVVSNASCTTNCLAPLAKVINDKFGIVEGLMTTVHAMTATQLTVDGPSRGGKDWRGGRCASQNIIPSSTGAAKAVAKVVPALNGKLTGMAFRVPTPDVSVVDLTCRLEKGATMDEICTAIKDAAALDKAKG-GMKDVLGFVDEEVVSTDFATCPLSSIFDKCAGIALTEKFVKLVSWYDNEWGYSNRLVDLACHMAVVDGVVPPPAKIVSIKAREIFDSRGNPTVEVDLVTDAHLFRAAVPSGASTGIYEALELRDGDKTRLLGKGVLKAVSNVNELIAPKLIGMDVTKQKEIDKLMVETLDGAQNDWGWSKANLGANAILAVSMAVCRAGAASMQMPLYEYIANLAGKPTDKYVLPVPSFNVINGGSHAGNRLACQEFMILPVGATSFKEALIMGCEVYHTLKDVIKKKYGQDACNVGDEGGFAPSVQDNNEALDVLMTALEKSGHAGKVKIGTDVAASFYKEGKYDLDFKNPDSDKSAWKTGAEMAKYYMEWFDKYPFVSIEDPFDQDDWEAYSGFQAMVGDKMQIVGDDLLVTNSKRINKALDVKACNALLLKVNQIGSITEAIDAACLSMRNGWGVMVSHRSGETEDSFIADLVVGLRTGEIKTGAPCRSERLSKYNQLLRIEEELGAKAVYAGENFRCPK
>A4UHA4_ALEFU__A4UHA4 SubName: Full=Glyceraldehyde-3-phosphate dehydrogenase;
-------------------------------------------------------------------------------------------------------------------------------------------------------------------------------------------------------------------------------------------------------------------------M--PATLGINGFGRIGRLVCRAALSNPDITVKAINDPFM--DLQYMVYMLKYDSVHKTFPGTIATKEEGGKEFLVVNGADIAVFHEKDPASIPWGDSGAGYVCESTGVFTAKEKAELHLK--GG--AKKVIISAPPKD-AVPIYVMGVN-HLEYKT-SD-TVVSNASCTTNCLAPLTKVVHTKFGLIEGLMTTVHAMTATQLTVDGPSRGGKDWRGGRCASQNIIPSSTGAAKAVGKVIPDVNGKLTGMAFRVPTPDVSVVDLTCRLEKPAKYDEIVAAIKEA-----AAG-DMKGVLDWTDEEVVSTDFVTCKASSIFDVGAGISLSDTFVKLVSWYDNEWGYSNRLVDLAIFMSKQDA-------------------------------------------------------------------------------------------------------------------------------------------------------------------------------------------------------------------------------------------------------------------------------------------------------------------------------------------------------------------------------------------------------------------------------------------------------------
>Q5CJJ8_CRYHO__Q5CJJ8 SubName: Full=Glyceraldehyde-3-phosphate dehydrogenase;
-------------------------------------------------------------------------------------------------------------------------------------------------------------------------------------------------------------------------------------------------------------------------M--TATLGINGFGRIGRLVLRACMERNDITVVAINDPFM--DVEYMAYLLKYDSVHGNFNGTVEVSGKD----LCINGKVVKVFQAKDPAEIPWGASGAQIVCESTGVFTTEEKASLHLK--GG--AKKVIISAPPKD-NVPMYVMGVN-NTEYDP-SKFNVISNASCTTNCLAPLAKIINDKFGIVEGLMTTVHSLTANQLTVDGPSKGGKDWRAGRCAGNNIIPASTGAAKAVGKVIPALNGKLTGMAIRVPTPDVSVVDLTCKLAKPASIEEIYQAVKEA-----SNG-PMKGIMGYTSDDVVSTDFIGCKYSSIFDKNACIALNDSFVKLISWYDNESGYSNRLVDLAVYVASRGL-------------------------------------------------------------------------------------------------------------------------------------------------------------------------------------------------------------------------------------------------------------------------------------------------------------------------------------------------------------------------------------------------------------------------------------------------------------
>Q5CWT6_CRYPV__Q5CWT6 SubName: Full=Glyceraldehyde 3-phosphate dehydrogenase;
-------------------------------------------------------------------------------------------------------------------------------------------------------------------------------------------------------------------------------------------------------------------------M--TATLGINGFGRIGRLVLRACMERNDITVVAINDPFM--DVEYMAYLLKYDSVHGNFNGTVEVSGKD----LCINGKVVKVFQAKDPAEIPWGASGAQIVCESTGVFTTEEKASLHLK--GG--AKKVIISAPPKD-NVPMYVMGVN-NTEYDP-SKFNVISNASCTTNCLAPLAKIINDKFGIVEGLMTTVHSLTANQLTVDGPSKGGKDWRAGRCAGNNIIPASTGAAKAVGKVIPALNGKLTGMAIRVPTPDVSVVDLTCKLAKPASIEEIYQAVKEA-----SNG-PMKGIMGYTSDDVVSTDFIGCKYSSIFDKNACIALNDSFVKLISWYDNESGYSNRLVDLAVYVASRGL-------------------------------------------------------------------------------------------------------------------------------------------------------------------------------------------------------------------------------------------------------------------------------------------------------------------------------------------------------------------------------------------------------------------------------------------------------------
>G3PC_GRAVE__P54270 RecName: Full=Glyceraldehyde-3-phosphate dehydrogenase, cytosolic;          EC=1.2.1.12;
M------------------------------------------------------------------------------------------------------------------------------------------------------------------------------------------------------------------------------------------------------------------------T--VPQVGINGFGRIGRLVLRAAIEKDTMSVVAINDPFI--DLEYMAYMFKFDSTHGRYAGSVETKDGK----LIVNGKSITIYGHRDPAEIPWAEAGADYVVESTGVFTLKEKAEKHFT--GG--AKKVIISAPSKD--APMFVCGVN-EDKYTP-DL-NVISNASCTTNCLAPLVKVIHEKYGIEEGLMTTVHATTATQKTVDGPSQ--KDWRGGRGAGANIIPSSTGAAKAVGKVLPELNGKLTGMAFRVPTSDVSVVDLTVRLATETSYDDIKATMKAA-----AED-SMKGILKYTEEAVVSTDFIHEEASCVFDAGAGIMLNSRFCKLVAWYDNEWGYSNRVVDLIAHVAKLQ--------------------------------------------------------------------------------------------------------------------------------------------------------------------------------------------------------------------------------------------------------------------------------------------------------------------------------------------------------------------------------------------------------------------------------------------------------------
>A2Q6I1_ASCNO__A2Q6I1 SubName: Full=Glyceraldehyde 3-phosphate dehydrogenase;          EC=1.2.1.12;
-------------------------------------------------------------------------------------------------------------------------------------------------------------------------------------------------------------------------------------------------------------------------M--PINVGINGFGRIGRMVFRACFENPDATVVAINDPFM--DPEYMKYLLTHDSVHGRFPASVEVKDGH----LVVDGFTVYVFTSKDPAQIPWDSKSADYVCESTGVFTTTEKAKPHIA--GG--AKKVFISAPPKD-DTPMYVMGVN-HDKYEKGGA-DVMSNASCTTNCLAPITKVLNDKFGIVEGLMTTVHAMTINQLAVDGPSKGGKDWRAGRCASANIIPASTGAAKAVGKVIPEVSGKLTGMAFRVPVPDVSVVDLTAKLAKETTYEEICEAMKEA-----SEG-CMKGVLGYETEDTVSQDYVHDPRSSIFDSKAGIMLNPTFVKVVSWYDNEWGYSNRMVDLMIHVHKVESS------------------------------------------------------------------------------------------------------------------------------------------------------------------------------------------------------------------------------------------------------------------------------------------------------------------------------------------------------------------------------------------------------------------------------------------------------------
>A3E3I9_PFIPI__A3E3I9 SubName: Full=Glyceraldehyde-3-phosphate dehydrogenase;
-------------------------------------------------------------------------------------------------------------------------------------------------------------------------------------------------------------------------------------------------------------------------M--PVGIGINGFGRIGRLVFRAASANADVSIKAVNDPFM--DLKYMVYQLKYDSVHNRFQGTIATKTDGDKEFLVVNGVEVQVFHEKDPASIPWGSSGAEYICESTGVFTQKEKAELHIK--GG--AKKVIISAPPKD-AVPIYVMGVN-HKDYKA-SD-TVVSNASCTTNCLAPLTKVVHDKFGIIEGLMTTVHATTATQLTVDGPSRGGKDWRGGRCASQNIIPSSTGAAKAVGKVLPALNGKLTGMAFRVPTPDVSVVDLTCRLEKGAKYDEIVAAVKEY-----AAG-DMKGVLDWTDEEVVSTDFVTCKASSVFDVGAGISLNDNFVKLVTWYDNEWGYSNRLVELAVYMKSIDG-------------------------------------------------------------------------------------------------------------------------------------------------------------------------------------------------------------------------------------------------------------------------------------------------------------------------------------------------------------------------------------------------------------------------------------------------------------
>Q84KP9_CYAME__Q84KP9 SubName: Full=Glyceraldehyde 3 phosphate dehydrogenase;
M------------------------------------------------------------------------------------------------------------------------------------------------------------------------------------------------------------------------------------------------------------------------A--VPKVGINGLGRIGRLVLRAAVEKGTVEIVAVNDPFIFSDVSYAAYSLKYDSTHGAFPGEIGTDGEH----LVINGKKITCFAIRDPADIPWASTGAEYVVESSGAFTTAEKASLHLK--GG--AKKVVVSAPAKD--VPMFVMGVN-HDSYTK-DL-QVVSNASCTTNCLAPLVKILDEAFGIENGLMSTIHAVTATQRTVDGPSN--KDWRRGRSAMLSIIPSSTGAAKAVGKVYPKLDGKLTGMAFRIPVALVSVVDLTANLKTPTTYEEIKHVMKAA-----AENPEFKGIFGYTEDPIVSADLAHSSYSSVFDAQAGIMLSPTFVKLVSWYDNEWGYSNRVVDLITHMAKVDAA------------------------------------------------------------------------------------------------------------------------------------------------------------------------------------------------------------------------------------------------------------------------------------------------------------------------------------------------------------------------------------------------------------------------------------------------------------
>Q84LQ0_PORYE__Q84LQ0 SubName: Full=Cytosolic glyceraldehyde 3-phosphate dehydrogenase;
-------------------------------------------------------------------------------------------------------------------------------------------------------------------------------------------------------------------------------------------------------------------------M--VVKIGINGGGRIGRLVLRAALEKGGVEVVAINDPFI--ALDYMAYMFKYDSTHGPYKGKVEVVDGK----LVIDGFTITMFGMRDPAEIPWKDVGAEYIVESTGVFTTTDKAKAHLV--GG--AKKVVISAPSAD--APMFVCGVN-EKKYTP-DL-SIVSNASCTTNCLAPLAKVLHEKYGILEGLMTTVHATTATQKTVDGPSH--KDWRGGRGAGANVIPSSTGAAKAVGKVIPELNGKLTGMAFRVPTPDVSVVDLTVRLQKPTTYDDIKATMKAA-----SED-DLAGILGYTEDAVVSTDFVHDNRSSIFDASAGIMLNETFVKLVAWYDNEWGYSNRVVDLITHMSKVDSA------------------------------------------------------------------------------------------------------------------------------------------------------------------------------------------------------------------------------------------------------------------------------------------------------------------------------------------------------------------------------------------------------------------------------------------------------------
>D8LXP8_BLAHO__D8LXP8 SubName: Full=Glyceraldehyde 3-phosphate dehydrogenase;
MFTRSAIVARNFGTAARKLFVGGNWKCNGSIAKVQEIVSTLNASNLNSDAEVVIAPPTAYLRDTVSTVRPDVQVAAQDVWSQGNGAFTGETSAEMLKDLKVGWAIVGHSERRGKGESDAEVATKAAYAQKNGLKVICCLGESLQERESGRFAEVVTRQLKAYADAIKNWDDAVIAYEPIWAIGTGKVATPAQAEEVHAILRKWLRENVSGAVADKVRIIYGGSVNAKNCNELGKQADIDGFLVGGASLKPEFVNIINANSTVKNAG--PVNVGINGFGRIGRLVFRASQPNPLVNVVAINDPFI--TPDYMEYMIMHDSTHGPFQGTVKAEKDA----IIVNGRRIVVSNEMDPKKIQWGAAGAEYIVESTGVFTAQEKAAQHLE--GG--AKKVVISAPSKD--APMFVMGVN-NTSYTK-DL-KVVSNASCTTNCLAPLAKIINDKFGLKEGLMTTVHAVTSTQKVLDGPSK--KDWRGGRSACFNIIPSSTGAAKAVGKVIPELNGKLTGMSFRVPTEDVSVVDLTCTLSKPATYEQIKAAVKEA-----SET-YLKGIMGYVDYDIVSRDLLTCPYSSVFDAKAGIALNEHFVKLVSWYDNEWGYSNRMVDLIQYMAKVDRS------------------------------------------------------------------------------------------------------------------------------------------------------------------------------------------------------------------------------------------------------------------------------------------------------------------------------------------------------------------------------------------------------------------------------------------------------------
>G3PC_SCEVA__Q8VXQ8 RecName: Full=Glyceraldehyde-3-phosphate dehydrogenase, cytosolic;          EC=1.2.1.12; Flags: Fragment;
----------------------------------------------------------------------------------------------------------------------------------------------------------------------------------------------------------------------------------------------------------------------------------NGFGRIGSLVLRATLDRKDVKVVAINDPFI--EGEYMAYMFKYDSVHGRYEGDVQGDKHG----ITINGEQIKTLAMMDPTQIPWGEVGADYVVESTGVFTTVDKCQAHLK--GG--AKKVVISAPSAD--APMFVMGVN-ADKYDP-KQHTVVSNASCTTNCLAPLAKVVNDTFGIKEALMTTVHATTATQKTVDGPSK--KDWRGGRGASANIIPSSTGAAKAVGKVIPELNGKLTGMAFRVPTQDVSVVDLTCILEKPAKYEDIMAALKAA-----SEG-PMKGILGYTEDDVVSSDFVSDPASSTVDAKAGIMLSPTFVKLVSWYDNEWG------------------------------------------------------------------------------------------------------------------------------------------------------------------------------------------------------------------------------------------------------------------------------------------------------------------------------------------------------------------------------------------------------------------------------------------------------------------------------
>A7ATE8_BABBO__A7ATE8 SubName: Full=Glyceraldehyde-3-phosphate dehydrogenase protein;          EC=1.2.1.12;
-------------------------------------------------------------------------------------------------------------------------------------------------------------------------------------------------------------------------------------------------------------------------M--VVKVGINGFGRIGRLVLRASLAYDNLEVVAINDPFM--TADYMAYLLKYDSVHGTLGETVSVTADT----LKIGSRSIKLFFEREPSQIPWGQNGVDFVAECTGVFTSSEKSQQHIA--GG--AKLVIISAPPSD-STPIYVYGVN-HTKYEK-SQ-RIVSNASCTTNCLAPLAKVIHEKFGIVEGLMTTVHATTANQLTVDGASRGGKDWRAGRCAGANIIPASTGAAKAVGKVIPELNGKLTGMAFRVPTPDVSVVDLTCKLAKPATYDEIVSAVKAA-----SEG-ELKGILGWADDDLVSTDFVHDKRSSIFDVKAGIALTDTFVKLVSWYDNEWGFSNRLLDLGLYICSKQ--------------------------------------------------------------------------------------------------------------------------------------------------------------------------------------------------------------------------------------------------------------------------------------------------------------------------------------------------------------------------------------------------------------------------------------------------------------
>O96366_GONPO__O96366 SubName: Full=Glyceraldehyde-3-phosphate dehydrogenase isoform 2;          EC=1.2.1.13;
M-------------------------------------------------------------ARGSFLAPLCLAAVVLGVWQLLPISFVAPSPRLRGVTSESAQVATAAPLERS--HGSQSSAWLATGA---------------------------------------------------------------------------------------------------------------ACALILSGAAARALSMGRQSSSVAMR--ATGIAINGFGRIGRQVARIAMKDPEVELKLINASY---DADYLAYMMKYDTIHGKYDGTVEVDGDA----LVIDGLKVALSHTRDPAEIPFTEHGAEYVCESTGVFLTTEKVEPHLK--AG--AKKIVFSAPAKD-DSHTIVMGVN-QDTYDP-SM-TCVFCASCTTNGLAPAVKAVNDALGIKRGLMTTIHAMTASQPTVDSASK--KDWRGGRAASGNIIPSSTGAAKAVAKVVPEVKGKLTGMAFRVPTIDVSVVDLTCELEKATTYEEICAEIKRR-----SEG-DMKGFLGYTDEPLVSTDFETNTISCTFDAKAGIMLDPTFVKLVMWYDNEWGYSCRVVDLIKHMAKVDAAAA----------------------------------------------------------------------------------------------------------------------------------------------------------------------------------------------------------------------------------------------------------------------------------------------------------------------------------------------------------------------------------------------------------------------------------------------------------
>Q7XJJ4_SYMMU__Q7XJJ4 SubName: Full=Glyceraldehyde-3-phosphate dehydrogenase;          EC=1.2.1.13;
M---------------------------------------------------------------PSAVENVALLFGGAVATTALSSAFVASGP----VAQEAKTGLRAAGYAKSSQSSSQSMGAMAGVGA--------------------------------------------------------------------------------------------------------------VAGLAVAGVAGRR----AGKNRTSME--AVGVGINGFGRIGRQVARIAMKDPETELKLINASY---DSDYLAYMMKYDTIHGKYDGTVEADGDS----LIVDGEKIALSHTRDPAEIPFGEHGAEYVCESTGVFLTTEKVQGHLK--AG--AKKVIFSAPAKD-DSHTIVMGVN-EDTYDP-SM-ECVSCASCTTNGLAPAVRVLQEKWGIKRGLMTTCHAMTASQPTVDGTSK--KDWRGGRAGPGNIIPSSTGAAKAVAKVIPDVKGKLTGMALRVPTIDVSVVDLTVELEKETTYEEICAEMKKR-----SEG-DMKGFLGYTDEALVSTDFETCPISCTFDAKAGIMLDPTFVKVVCWYDNEWGYSSRVVDLIKHMAAEDAKA-----------------------------------------------------------------------------------------------------------------------------------------------------------------------------------------------------------------------------------------------------------------------------------------------------------------------------------------------------------------------------------------------------------------------------------------------------------
>A2Q6I0_ASCNO__A2Q6I0 SubName: Full=Glyceraldehyde 3-phosphate dehydrogenase;          EC=1.2.1.12; Flags: Precursor;
M---------------------------------------------------------------------------------------------------------APVINAVAAMAFAGSASAFVAPSA-------------------------------------------------------------------------------------------------------------FNGAAVSTNS--------ATSSTKLSM--ATDCGINGFGRIGRLVARSMVKNPETNLKLINTGA---APEYMAYQFKYDTVHGKFGGTVEVDGMD----LILDGQRVPTSHTRNPEEIPFVATGAEYVCESTGAFLTEEKVQPHLK--AG--AKKIVFSAPAKD-DSHTIVMGVN-AETYES-SM-NLVSCASCTTNGLAPTVKVINDNFVIKDALMTTVHAMTATQMVVDGTSK--KDWRGGRCASSNIIPSSTGAAKAVTKVIPQLKGKLTGMAFRVPTPNVSVVDLTCTLEKSTSYEEICAAVKSA-----SESGPMAGIIGYTEEPLVSTDFISDSRSSIFDAGAGIMLNPNFVKVVAWYDNEWGYSQRVMDLMCHMSTVDAKAGVKA-------------------------------------------------------------------------------------------------------------------------------------------------------------------------------------------------------------------------------------------------------------------------------------------------------------------------------------------------------------------------------------------------------------------------------------------------------
>D7FSU9_ECTSI__D7FSU9 SubName: Full=Glyceraldehyde 3-phosphate dehydrogenase;          EC=1.2.1.12;
M---------------------------------------------------------------------------------------------------------APVLNAAATLALAGSCSAFVAPSA-------------------------------------------------------------------------------------------------------------FKGAAVTSKA--------SASSTKLSM--AVDTGINGFGRIGRLVARSMVKNPETNLKLINTGA---APEYMAYQFKYDTVHGKYDGTVEVDGMD----LILDGQRVPTSHTRNPEEIPFTSTGAEYVCESTGAFLTEEKVQPHLK--AG--AKKIVFSAPAKD-DSHTIVMGVN-AETYDP-SM-DLVSCASCTTNGLAPTVKVINDNFGIKEALMTTVHAMTATQMVVDGTSK--KDWRGGRTASANIIPSSTGAAKAVTKVIPSLQGKLTGMAFRVPTPNVSVVDLTCTLDKATSYEEICAAIKEA-----SESGPMKGVIGYTEEPLVSTDFISDSRSSIFDAGAGIMLNPNFVKCVAWYDNEWGYSQRVMDLMVHMATVDAKAGVKA-------------------------------------------------------------------------------------------------------------------------------------------------------------------------------------------------------------------------------------------------------------------------------------------------------------------------------------------------------------------------------------------------------------------------------------------------------
>O04167_PYRSA__O04167 SubName: Full=Glyceraldehyde-3-phosphate dehydrogenase; Flags: Precursor;
M----------------------------------------------------------------------------------------------------------YKTVLVGVLSVAAGANAFQMGSS-------------------------------------------------------------------------------------------------------------FVPRMGGQAETARR----ATMTGPVMAEDPVKCGINGFGRIGRLVARIMIKDPETNLIHVNAGSA--TPDYMAYQFKYDSIHGRFDGAVVVDGED----LVIDGQRVITTRQRDPKDIGWDKTGVEYLCESTGVFLTSEKAQAHID--GG--CKKVIFSAPAKD-DSLTVVMGVN-PDDYKG-QT-DFVSCASCTTNGLAPLVKCINDKFGIEEGLMTTIHAMTATQAVVDSSSR--KDWRGGRAASGNIIPSSTGAAKAVAKVIPDVKGKLTGMAFRVPTIDVSVVDLTCKLKKETTYEEICNEVKKR-----AAG-DMKGVLGYCDEPLVSTDFESESISSTFDAEAGIMLNPSFVKLVAWYDNEWGYSTRVKDLMVHMAKVDAKVSA---------------------------------------------------------------------------------------------------------------------------------------------------------------------------------------------------------------------------------------------------------------------------------------------------------------------------------------------------------------------------------------------------------------------------------------------------------
>Q9M7R7_ODOSI__Q9M7R7 SubName: Full=Glyceraldehyde-3-phosphate dehydrogenase; Flags: Precursor;
M------------------------------------------------------------------------------------------------------------KLSIAAL-LVGSAAAYAPSSF-------------------------------------------------------------------------------------------------------------SGTSLKASSN-----------GASMSM--STGMGVNGFGRIGRLVTRIMMEDEDCSLNAINAGSA--TPDYMAYQYKYDTIHGIAKGSVEIDGDF----LVLNGKKIQTSRCRDPKEVGWGALGADYVCESTGVFLTKEKAQAIID--GG--AKKVIYSAPAKD-DSQTIVMGVN-QAEYDG-SE-DFISCASCTTNGLAPMVKAIHDEFVIEEALMTTVHAMTATQAVVDSSSR--KDWRGGRAASGNIIPSSTGAAKAVTKVIPSLQGKLTGMAFRVPTIDVSVVDLTCRLEKATTYEEICAYVKSK-----AEG-DMKGFLGYSDEPLVSTDYEGNTISSIFDADAGIMLNPNFVKLVAWYDNEWGYSCRVVDLMKHVAAVDAKVEA---------------------------------------------------------------------------------------------------------------------------------------------------------------------------------------------------------------------------------------------------------------------------------------------------------------------------------------------------------------------------------------------------------------------------------------------------------
>Q5EGD3_HETTR__Q5EGD3 SubName: Full=Chloroplast glyceraldehyde-3-phosphate dehydrogenase; Flags: Fragment;
M-----------------------------------------------------------------------AKALLIPATFGCAAAFVAPGQSLRGVPAAGVQEASQAPTA----APAQSSSVLSTTAT-------------------------------------------------------------------------------------------------------------LAGAAIAVGGVVRRRGGRAAAKATAMR--ATGIAINGFGRIGRQVARIAMKDPEVELKLINASY---DAEYLAYQMKYDSIHGRYNGTIEVDGDS----LVIDGQKVALSHTRDPAEIPFKKHGAEYVCESTGVFLTTEKVQPHLK--AG--AKKVVFSAPAKD-DSHTVVMGVN-QETYKS-SM-ECVSCASCTTNGLAPLVKCINDAFGIRRGLMTTIHAMTASQPTVDGASK--KDWRGGRAASGNIIPSSTGAAKAVAKVIPEVAGKLTGMAFRVPTIDVSVVDLTCELEKATTYEEICAEVKKR-----AEG-DMKGFLGYCDEDLVSTDFETCTISSTFDSKAGIMLDPTFVKLVA-------------------------------------------------------------------------------------------------------------------------------------------------------------------------------------------------------------------------------------------------------------------------------------------------------------------------------------------------------------------------------------------------------------------------------------------------------------------------------------
>B8BQU2_THAPS__B8BQU2 SubName: Full=Glyceraldehyde-3-phosphate dehydrogenase;          EC=1.2.1.12; Flags: Fragment;
K--------------------------------------------------------------------------------------------------------------FIAALSLVAGASAYAPSAF-------------------------------------------------------------------------------------------------------------SGSSLRATSN-----------GSSMSM--ATGMGVNGFGRIGRLVTRIMMEDDDIKLSAINAGSA--TPDYMAYQYKYDTIHGIAKGTVDIDGDF----LVLNGEKIQTSRCRDPKEVGWGALGADYVCESTGVFLTKEKAQAIID--GG--AKKVIYSAPAKD-DSQTIVMGVN-QGEYDG-SE-DFISCASCTTNGLAPMVKAIHDEFDIQEALMTTVHAMTATQAVVDSSSR--KDWRGGRAASGNIIPSSTGAAKAVTKVIPSLQGKLTGMAFRVPTIDVSVVDLTCKLGKATTYEEICAVIKAK-----SEG-EMKGILGYCDEPLVSTDFESDSRSSIFDAGAGIMLNPTFVKLVAWYDNEWGYSGRVVDLMKHVAAVDAKIAA---------------------------------------------------------------------------------------------------------------------------------------------------------------------------------------------------------------------------------------------------------------------------------------------------------------------------------------------------------------------------------------------------------------------------------------------------------
>G3PA_GUITH__O09452 RecName: Full=Glyceraldehyde-3-phosphate dehydrogenase, chloroplastic;          EC=1.2.1.59; AltName: Full=NAD(P)-dependent glyceraldehyde-3-phosphate dehydrogenase; Flags: Precursor;
M----------------------------------------------------------------------------------------------------------AYFKAVAYLAALASAAAFNPGSS-------------------------------------------------------------------------------------------------------------FVPRLNAPATQPKA----AKMTGPTMQ--AVPCGINGFGRIGRLVARIMIKDPETKLLQVNAGSA--TPDYMAYQFKYDSIHGRYQGDVVVDGDD----LVIDGQRVITTRARDPKDIGWAKTGVEYLCESTGVFLTAEKAQPHID--AG--VKKVIFSAPAKD-DSLTVVMGVN-AEDYKG-QT-DFISCASCTTNGLAPLVKCINDKWGIEEGLMTTIHAMTATQAVVDSSSR--KDWRGGRAASGNIIPSSTGAAKAVAKVIPAVKGKLTGMAFRVPTIDVSVVDLTCRLAKDATYEEICAEVKRR-----ANG-DMKGFLGYTDEPLVSTDFETEPISSTFDAEAGISLNPRFVKLVAWYDNEWGYSNRVKDLMVHVAKVDAKVKA---------------------------------------------------------------------------------------------------------------------------------------------------------------------------------------------------------------------------------------------------------------------------------------------------------------------------------------------------------------------------------------------------------------------------------------------------------
