# Supplementary material for: Responses of the Emiliania huxleyi Proteome to Ocean Acidification
Source: PLoS One. 2013 Apr 12;8(4):e61868. doi: 10.1371/journal.pone.0061868 (PMC3625171; doi:10.1371/journal.pone.0061868)
Supplement: Data S1 — Output files from BUDAPEST analysis. (ZIP) [file pone.0061868.s001.zip › BUDAPEST data/Jones_et_al_2012_Data/EHUX130k04a.nsf]

(
(
B9PHC9_TOXGO__B9PHC9 SubName- Full=Glyceraldehyde-3-phosphate dehydrogenase - putative-          EC=1.2.1.12-:0.290210,
(
Q6WEV5_PAVLU__Q6WEV5 SubName- Full=Glyceraldehyde-3-phosphate dehydrogenase- Flags- Fragment-:0.087820,
(
(
bud_EMIHU__EHUX130k04a Similar {e=1.00e-180} to Q2IA55_KARMI__Q2IA55 SubName- Full=Chloroplast glyceraldehyde-3-phosphat...:0.078700,
Q6WEV9_ISOGA__Q6WEV9 SubName- Full=Glyceraldehyde-3-phosphate dehydrogenase- Flags- Fragment-:0.026010)
732:0.013480,
(
Q2IA54_KARMI__Q2IA54 SubName- Full=Chloroplast glyceraldehyde-3-phosphate dehydrogenase-:0.093100,
A7ULF7_KARBR__A7ULF7 SubName- Full=Glyceraldehyde-3-phosphate dehydrogenase-:0.140310)
713:0.010820)
1000:0.108780)
935:0.061130)
994:0.046690,
(
(
(
A2Q6I0_ASCNO__A2Q6I0 SubName- Full=Glyceraldehyde 3-phosphate dehydrogenase-          EC=1.2.1.12- Flags- Precursor-:0.053860,
D7FSU9_ECTSI__D7FSU9 SubName- Full=Glyceraldehyde 3-phosphate dehydrogenase-          EC=1.2.1.12-:0.039220)
1000:0.161950,
(
(
Q7XJJ4_SYMMU__Q7XJJ4 SubName- Full=Glyceraldehyde-3-phosphate dehydrogenase-          EC=1.2.1.13-:0.183810,
(
O96366_GONPO__O96366 SubName- Full=Glyceraldehyde-3-phosphate dehydrogenase isoform 2-          EC=1.2.1.13-:0.142340,
Q5EGD3_HETTR__Q5EGD3 SubName- Full=Chloroplast glyceraldehyde-3-phosphate dehydrogenase- Flags- Fragment-:0.137860)
667:0.014860)
1000:0.082140,
(
(
Q9M7R7_ODOSI__Q9M7R7 SubName- Full=Glyceraldehyde-3-phosphate dehydrogenase- Flags- Precursor-:0.053750,
B8BQU2_THAPS__B8BQU2 SubName- Full=Glyceraldehyde-3-phosphate dehydrogenase-          EC=1.2.1.12- Flags- Fragment-:0.056250)
1000:0.138830,
(
O04167_PYRSA__O04167 SubName- Full=Glyceraldehyde-3-phosphate dehydrogenase- Flags- Precursor-:0.096120,
G3PA_GUITH__O09452 RecName- Full=Glyceraldehyde-3-phosphate dehydrogenase - chloroplastic-          EC=1.2.1.59- AltName...:0.096840)
1000:0.105350)
943:0.036650)
704:0.016880)
999:0.072400,
(
A2Q6I1_ASCNO__A2Q6I1 SubName- Full=Glyceraldehyde 3-phosphate dehydrogenase-          EC=1.2.1.12-:0.203140,
(
(
(
Q84KP9_CYAME__Q84KP9 SubName- Full=Glyceraldehyde 3 phosphate dehydrogenase-:0.223650,
(
G3PC_GRAVE__P54270 RecName- Full=Glyceraldehyde-3-phosphate dehydrogenase - cytosolic-          EC=1.2.1.12-:0.127160,
Q84LQ0_PORYE__Q84LQ0 SubName- Full=Cytosolic glyceraldehyde 3-phosphate dehydrogenase-:0.118010)
974:0.034390)
911:0.022770,
(
D8LXP8_BLAHO__D8LXP8 SubName- Full=Glyceraldehyde 3-phosphate dehydrogenase-:0.246570,
G3PC_SCEVA__Q8VXQ8 RecName- Full=Glyceraldehyde-3-phosphate dehydrogenase - cytosolic-          EC=1.2.1.12- Flags- Frag...:0.163850)
594:0.014640)
973:0.040920,
(
(
D0MUG5_PHYIN__D0MUG5 SubName- Full=Triosephosphate isomerase/glyceraldehyde-3-phosphate dehydrogenase - putative-:0.119370,
Q9M7R9_ACHBI__Q9M7R9 SubName- Full=Glyceraldehyde-3-phosphate dehydrogenase-:0.100730)
1000:0.056490,
(
(
Q4H4A1_HETTR__Q4H4A1 RecName- Full=Enolase-          EC=4.2.1.11- Flags- Fragment-:0.162370,
(
A4UHA4_ALEFU__A4UHA4 SubName- Full=Glyceraldehyde-3-phosphate dehydrogenase-:0.079320,
A3E3I9_PFIPI__A3E3I9 SubName- Full=Glyceraldehyde-3-phosphate dehydrogenase-:0.080440)
1000:0.061880)
989:0.041280,
(
(
Q5CJJ8_CRYHO__Q5CJJ8 SubName- Full=Glyceraldehyde-3-phosphate dehydrogenase-:0.000000,
Q5CWT6_CRYPV__Q5CWT6 SubName- Full=Glyceraldehyde 3-phosphate dehydrogenase-:0.000000)
0:0.156420,
(
B9QE28_TOXGO__B9QE28 SubName- Full=Glyceraldehyde-3-phosphate dehydrogenase - putative-          EC=1.2.1.12-:0.170120,
A7ATE8_BABBO__A7ATE8 SubName- Full=Glyceraldehyde-3-phosphate dehydrogenase protein-          EC=1.2.1.12-:0.202620)
648:0.012140)
799:0.014310)
915:0.019210)
515:0.004300)
715:0.012600)
973:0.043430)
994:0.009570)
;
