# Supplementary material for: Responses of the Emiliania huxleyi Proteome to Ocean Acidification
Source: PLoS One. 2013 Apr 12;8(4):e61868. doi: 10.1371/journal.pone.0061868 (PMC3625171; doi:10.1371/journal.pone.0061868)
Supplement: Data S1 — Output files from BUDAPEST analysis. (ZIP) [file pone.0061868.s001.zip › BUDAPEST data/Jones_et_al_2012_Data/EHUX130k04a.tree]

       +------------+ 6: B9PHC9_TOXGO__B9PHC9 SubName: Full=Glyceraldehyde-3-phosphate dehydrogenase, putative;          EC=1.2.1.12; {0.290210}
       |             
    #==+ 58 [994] {0.046690}
    |  |
    |  |   +----+ 5: Q6WEV5_PAVLU__Q6WEV5 SubName: Full=Glyceraldehyde-3-phosphate dehydrogenase; Flags: Fragment; {0.087820}
    |  |   |     
    |  +---+ 56 [935] {0.061130}
    |      |
    |      |       +----+ 1: bud_EMIHU__EHUX130k04a Similar (e=1.00e-180) to Q2IA55_KARMI__Q2IA55 SubName: Full=Chloroplast glyceraldehyde-3-phosphate dehydrogenase; Flags: Fragment; {0.078700}
    |      |       |     
    |      |     +-+ 49 [732] {0.013480}
    |      |     | |
    |      |     | +--+ 4: Q6WEV9_ISOGA__Q6WEV9 SubName: Full=Glyceraldehyde-3-phosphate dehydrogenase; Flags: Fragment; {0.026010}
    |      |     |     
    |      +-----+ 53 [1000] {0.108780}
    |            |
    |            | +----+ 2: Q2IA54_KARMI__Q2IA54 SubName: Full=Chloroplast glyceraldehyde-3-phosphate dehydrogenase; {0.093100}
    |            | |     
    |            +-+ 48 [713] {0.010820}
    |              |
    |              +------+ 3: A7ULF7_KARBR__A7ULF7 SubName: Full=Glyceraldehyde-3-phosphate dehydrogenase; {0.140310}
    |                      
+---# 59
    |
    |             +---+ 9: A2Q6I0_ASCNO__A2Q6I0 SubName: Full=Glyceraldehyde 3-phosphate dehydrogenase;          EC=1.2.1.12; Flags: Precursor; {0.053860}
    |             |    
    |     +-------+ 52 [1000] {0.161950}
    |     |       |
    |     |       +--+ 10: D7FSU9_ECTSI__D7FSU9 SubName: Full=Glyceraldehyde 3-phosphate dehydrogenase;          EC=1.2.1.12; {0.039220}
    |     |           
    | #===+ 55 [999] {0.072400}
    | |   |
    | |   |      +--------+ 8: Q7XJJ4_SYMMU__Q7XJJ4 SubName: Full=Glyceraldehyde-3-phosphate dehydrogenase;          EC=1.2.1.13; {0.183810}
    | |   |      |         
    | |   | +----+ 47 [1000] {0.082140}
    | |   | |    |
    | |   | |    | +------+ 7: O96366_GONPO__O96366 SubName: Full=Glyceraldehyde-3-phosphate dehydrogenase isoform 2;          EC=1.2.1.13; {0.142340}
    | |   | |    | |       
    | |   | |    +-+ 43 [667] {0.014860}
    | |   | |      |
    | |   | |      +------+ 12: Q5EGD3_HETTR__Q5EGD3 SubName: Full=Chloroplast glyceraldehyde-3-phosphate dehydrogenase; Flags: Fragment; {0.137860}
    | |   | |              
    | |   +-+ 51 [704] {0.016880}
    | |     |
    | |     |         +---+ 13: Q9M7R7_ODOSI__Q9M7R7 SubName: Full=Glyceraldehyde-3-phosphate dehydrogenase; Flags: Precursor; {0.053750}
    | |     |         |    
    | |     |  +------+ 42 [1000] {0.138830}
    | |     |  |      |
    | |     |  |      +---+ 14: B8BQU2_THAPS__B8BQU2 SubName: Full=Glyceraldehyde-3-phosphate dehydrogenase;          EC=1.2.1.12; Flags: Fragment; {0.056250}
    | |     |  |           
    | |     +--+ 46 [943] {0.036650}
    | |        |
    | |        |     +----+ 11: O04167_PYRSA__O04167 SubName: Full=Glyceraldehyde-3-phosphate dehydrogenase; Flags: Precursor; {0.096120}
    | |        |     |     
    | |        +-----+ 41 [1000] {0.105350}
    | |              |
    | |              +----+ 15: G3PA_GUITH__O09452 RecName: Full=Glyceraldehyde-3-phosphate dehydrogenase, chloroplastic;          EC=1.2.1.59; AltName: Full=NAD(P)-dependent glyceraldehyde-3-phosphate dehydrogenase; Flags: Precursor; {0.096840}
    | |                    
    #=# 57 [994] {0.009570}
      |
      |  +---------+ 24: A2Q6I1_ASCNO__A2Q6I1 SubName: Full=Glyceraldehyde 3-phosphate dehydrogenase;          EC=1.2.1.12; {0.203140}
      |  |          
      #==+ 54 [973] {0.043430}
         |
         |      +---------+ 26: Q84KP9_CYAME__Q84KP9 SubName: Full=Glyceraldehyde 3 phosphate dehydrogenase; {0.223650}
         |      |          
         |    +-+ 40 [911] {0.022770}
         |    | |
         |    | |  +------+ 23: G3PC_GRAVE__P54270 RecName: Full=Glyceraldehyde-3-phosphate dehydrogenase, cytosolic;          EC=1.2.1.12; {0.127160}
         |    | |  |       
         |    | +--+ 36 [974] {0.034390}
         |    |    |
         |    |    +-----+ 27: Q84LQ0_PORYE__Q84LQ0 SubName: Full=Cytosolic glyceraldehyde 3-phosphate dehydrogenase; {0.118010}
         |    |           
         | +--+ 45 [973] {0.040920}
         | |  |
         | |  | +----------+ 29: D8LXP8_BLAHO__D8LXP8 SubName: Full=Glyceraldehyde 3-phosphate dehydrogenase; {0.246570}
         | |  | |           
         | |  +-+ 39 [594] {0.014640}
         | |    |
         | |    +-------+ 28: G3PC_SCEVA__Q8VXQ8 RecName: Full=Glyceraldehyde-3-phosphate dehydrogenase, cytosolic;          EC=1.2.1.12; Flags: Fragment; {0.163850}
         | |             
         +-+ 50 [715] {0.012600}
           |
           |     +-----+ 16: D0MUG5_PHYIN__D0MUG5 SubName: Full=Triosephosphate isomerase/glyceraldehyde-3-phosphate dehydrogenase, putative; {0.119370}
           |     |      
           | +---+ 38 [1000] {0.056490}
           | |   |
           | |   +-----+ 18: Q9M7R9_ACHBI__Q9M7R9 SubName: Full=Glyceraldehyde-3-phosphate dehydrogenase; {0.100730}
           | |          
           +-+ 44 [515] {0.004300}
             |
             |    +-------+ 19: Q4H4A1_HETTR__Q4H4A1 RecName: Full=Enolase;          EC=4.2.1.11; Flags: Fragment; {0.162370}
             |    |        
             | +--+ 35 [989] {0.041280}
             | |  |
             | |  |   +----+ 20: A4UHA4_ALEFU__A4UHA4 SubName: Full=Glyceraldehyde-3-phosphate dehydrogenase; {0.079320}
             | |  |   |     
             | |  +---+ 33 [1000] {0.061880}
             | |      |
             | |      +----+ 25: A3E3I9_PFIPI__A3E3I9 SubName: Full=Glyceraldehyde-3-phosphate dehydrogenase; {0.080440}
             | |            
             +-+ 37 [915] {0.019210}
               |
               |         +-+ 21: Q5CJJ8_CRYHO__Q5CJJ8 SubName: Full=Glyceraldehyde-3-phosphate dehydrogenase; {0.000000}
               |         |  
               | +-------+ 32 [0] {0.156420}
               | |       |
               | |       +-+ 22: Q5CWT6_CRYPV__Q5CWT6 SubName: Full=Glyceraldehyde 3-phosphate dehydrogenase; {0.000000}
               | |          
               +-+ 34 [799] {0.014310}
                 |
                 | +-------+ 17: B9QE28_TOXGO__B9QE28 SubName: Full=Glyceraldehyde-3-phosphate dehydrogenase, putative;          EC=1.2.1.12; {0.170120}
                 | |        
                 +-+ 31 [648] {0.012140}
                   |
                   +---------+ 30: A7ATE8_BABBO__A7ATE8 SubName: Full=Glyceraldehyde-3-phosphate dehydrogenase protein;          EC=1.2.1.12; {0.202620}
                              
