# Supplementary material for: Responses of the Emiliania huxleyi Proteome to Ocean Acidification
Source: PLoS One. 2013 Apr 12;8(4):e61868. doi: 10.1371/journal.pone.0061868 (PMC3625171; doi:10.1371/journal.pone.0061868)
Supplement: Data S1 — Output files from BUDAPEST analysis. (ZIP) [file pone.0061868.s001.zip › BUDAPEST data/Jones_et_al_2012_Data/EHUX130k06a.nsf]

(
(
(
bud_EMIHU__EHUX130k06a Similar {e=1.00e-134} to TPSJGI21815_THAPS__TPSJGI21815 estExt_fgenesh1_pg.C_chr_30499:-0.015720,
bud_EMIHU__EHUX130k06b Similar {e=1.00e-102} to TPSJGI21815_THAPS__TPSJGI21815 estExt_fgenesh1_pg.C_chr_30499:0.078600)
1000:0.101190,
(
B9ZZX7_DETCO__B9ZZX7 RecName- Full=S-adenosylmethionine synthase-          EC=2.5.1.6-:0.056500,
(
B8BY55_THAPS__B8BY55 RecName- Full=S-adenosylmethionine synthase-          EC=2.5.1.6-:0.036030,
B9ZZX8_SKECO__B9ZZX8 RecName- Full=S-adenosylmethionine synthase-          EC=2.5.1.6- Flags- Fragment-:0.057730)
694:0.007310)
1000:0.080800)
1000:0.213000,
(
D8LX34_BLAHO__D8LX34 RecName- Full=S-adenosylmethionine synthase-          EC=2.5.1.6-:0.145540,
(
(
B6KFF7_TOXGO__B6KFF7 RecName- Full=S-adenosylmethionine synthase-          EC=2.5.1.6-:0.192740,
(
(
B8BY56_THAPS__B8BY56 SubName- Full=S-adenosylmethionine synthetase-          EC=2.5.1.6-:0.081810,
B9ZZX3_DETCO__B9ZZX3 SubName- Full=Methionine S-adenosyl transferase- Flags- Fragment-:0.108880)
1000:0.142540,
(
D0NWG8_PHYIN__D0NWG8 RecName- Full=S-adenosylmethionine synthase-          EC=2.5.1.6-:0.115340,
(
B7S466_PHATR__B7S466 RecName- Full=S-adenosylmethionine synthase-          EC=2.5.1.6-:0.081450,
D7FN56_ECTSI__D7FN56 RecName- Full=S-adenosylmethionine synthase-          EC=2.5.1.6-:0.132970)
645:0.011090)
479:0.002780)
997:0.040240)
520:0.004920,
(
(
B7TXX0_PORYE__B7TXX0 RecName- Full=S-adenosylmethionine synthase-          EC=2.5.1.6-:0.150200,
(
(
D9CJ53_VOLCA__D9CJ53 RecName- Full=S-adenosylmethionine synthase-          EC=2.5.1.6-:0.029860,
(
METK_CHLRE__A8HYU5 RecName- Full=S-adenosylmethionine synthase-          Short=AdoMet synthase-          EC=2.5.1.6- Alt...:0.010270,
Q1WLU2_CHLIN__Q1WLU2 SubName- Full=S-adenosyl-L-methionine synthetase- Flags- Fragment-:0.012090)
803:0.011060)
1000:0.068300,
(
C1N037_MICPS__C1N037 RecName- Full=S-adenosylmethionine synthase-          EC=2.5.1.6-:0.131280,
(
METK_OSTLU__A4S779 RecName- Full=S-adenosylmethionine synthase-          Short=AdoMet synthase-          EC=2.5.1.6- Alt...:0.021610,
METK_OSTTA__Q00VB2 RecName- Full=S-adenosylmethionine synthase-          Short=AdoMet synthase-          EC=2.5.1.6- Alt...:0.035970)
1000:0.057380)
987:0.039050)
1000:0.072620)
907:0.021040,
(
A0CWQ3_PARTE__A0CWQ3 RecName- Full=S-adenosylmethionine synthase-          EC=2.5.1.6-:0.341890,
(
(
(
(
Q7K6A4_PLAF7__Q7K6A4 RecName- Full=S-adenosylmethionine synthase-          EC=2.5.1.6-:0.000000,
Q9GN14_PLAFA__Q9GN14 RecName- Full=S-adenosylmethionine synthase-          EC=2.5.1.6-:0.000000)
0:0.043210,
(
(
Q4X3C6_PLACH__Q4X3C6 RecName- Full=S-adenosylmethionine synthase-          EC=2.5.1.6-:0.010390,
(
Q4YRS5_PLABE__Q4YRS5 RecName- Full=S-adenosylmethionine synthase-          EC=2.5.1.6-:0.001610,
Q7RBA1_PLAYO__Q7RBA1 RecName- Full=S-adenosylmethionine synthase-          EC=2.5.1.6-:0.000460)
965:0.005220)
1000:0.033060,
(
A5K6T7_PLAVI__A5K6T7 RecName- Full=S-adenosylmethionine synthase-          EC=2.5.1.6-:0.007490,
B3L2N9_PLAKH__B3L2N9 RecName- Full=S-adenosylmethionine synthase-          EC=2.5.1.6-:0.007850)
1000:0.032430)
521:0.003210)
1000:0.171450,
(
A7APP7_BABBO__A7APP7 SubName- Full=S-adenosylmethionine synthetase - putative-          EC=2.5.1.6-:0.222560,
(
Q4N156_THEPA__Q4N156 RecName- Full=S-adenosylmethionine synthase-          EC=2.5.1.6-:0.061420,
Q4U8G4_THEAN__Q4U8G4 RecName- Full=S-adenosylmethionine synthase-          EC=2.5.1.6-:0.048010)
1000:0.197670)
812:0.029930)
978:0.052150,
(
(
Q5CKX0_CRYHO__Q5CKX0 RecName- Full=S-adenosylmethionine synthase-          EC=2.5.1.6-:0.000000,
Q6L8M0_CRYPV__Q6L8M0 RecName- Full=S-adenosylmethionine synthase-          EC=2.5.1.6-:0.000000)
0:0.173220,
B6AFU7_CRYMR__B6AFU7 RecName- Full=S-adenosylmethionine synthase-          EC=2.5.1.6-:0.202130)
1000:0.093410)
426:0.008730)
766:0.017160)
741:0.010760)
583:0.013550)
1000:0.001420)
;
