# Supplementary material for: Responses of the Emiliania huxleyi Proteome to Ocean Acidification
Source: PLoS One. 2013 Apr 12;8(4):e61868. doi: 10.1371/journal.pone.0061868 (PMC3625171; doi:10.1371/journal.pone.0061868)
Supplement: Data S1 — Output files from BUDAPEST analysis. (ZIP) [file pone.0061868.s001.zip › BUDAPEST data/Jones_et_al_2012_Data/EHUX130k06a.tree]

                    *-+ 1: bud_EMIHU__EHUX130k06a Similar (e=1.00e-134) to TPSJGI21815_THAPS__TPSJGI21815 estExt_fgenesh1_pg.C_chr_30499 {-0.015720}
                    |  
              +-----* 62 [1000] {0.101190}
              |     |
              |     *----+ 5: bud_EMIHU__EHUX130k06b Similar (e=1.00e-102) to TPSJGI21815_THAPS__TPSJGI21815 estExt_fgenesh1_pg.C_chr_30499 {0.078600}
              |           
    #=========+ 64 [1000] {0.213000}
    |         |
    |         |    +---+ 3: B9ZZX7_DETCO__B9ZZX7 RecName: Full=S-adenosylmethionine synthase;          EC=2.5.1.6; {0.056500}
    |         |    |    
    |         +----+ 61 [1000] {0.080800}
    |              |
    |              | +--+ 2: B8BY55_THAPS__B8BY55 RecName: Full=S-adenosylmethionine synthase;          EC=2.5.1.6; {0.036030}
    |              | |   
    |              +-+ 59 [694] {0.007310}
    |                |
    |                +---+ 4: B9ZZX8_SKECO__B9ZZX8 RecName: Full=S-adenosylmethionine synthase;          EC=2.5.1.6; Flags: Fragment; {0.057730}
    |                     
+---# 65
    |
    | +------+ 6: D8LX34_BLAHO__D8LX34 RecName: Full=S-adenosylmethionine synthase;          EC=2.5.1.6; {0.145540}
    | |       
    #=+ 63 [1000] {0.001420}
      |
      |   +--------+ 11: B6KFF7_TOXGO__B6KFF7 RecName: Full=S-adenosylmethionine synthase;          EC=2.5.1.6; {0.192740}
      |   |         
      | +-+ 58 [520] {0.004920}
      | | |
      | | |         +----+ 32: B8BY56_THAPS__B8BY56 SubName: Full=S-adenosylmethionine synthetase;          EC=2.5.1.6; {0.081810}
      | | |         |     
      | | |  +------+ 53 [1000] {0.142540}
      | | |  |      |
      | | |  |      +-----+ 33: B9ZZX3_DETCO__B9ZZX3 SubName: Full=Methionine S-adenosyl transferase; Flags: Fragment; {0.108880}
      | | |  |             
      | | +--+ 56 [997] {0.040240}
      | |    |
      | |    | +-----+ 15: D0NWG8_PHYIN__D0NWG8 RecName: Full=S-adenosylmethionine synthase;          EC=2.5.1.6; {0.115340}
      | |    | |      
      | |    +-+ 52 [479] {0.002780}
      | |      |
      | |      | +----+ 17: B7S466_PHATR__B7S466 RecName: Full=S-adenosylmethionine synthase;          EC=2.5.1.6; {0.081450}
      | |      | |     
      | |      +-+ 49 [645] {0.011090}
      | |        |
      | |        +------+ 22: D7FN56_ECTSI__D7FN56 RecName: Full=S-adenosylmethionine synthase;          EC=2.5.1.6; {0.132970}
      | |                
      +-+ 60 [583] {0.013550}
        |
        |   +-------+ 14: B7TXX0_PORYE__B7TXX0 RecName: Full=S-adenosylmethionine synthase;          EC=2.5.1.6; {0.150200}
        |   |        
        | +-+ 55 [907] {0.021040}
        | | |
        | | |       +--+ 8: D9CJ53_VOLCA__D9CJ53 RecName: Full=S-adenosylmethionine synthase;          EC=2.5.1.6; {0.029860}
        | | |       |   
        | | |   +---+ 48 [1000] {0.068300}
        | | |   |   |
        | | |   |   | +-+ 9: METK_CHLRE__A8HYU5 RecName: Full=S-adenosylmethionine synthase;          Short=AdoMet synthase;          EC=2.5.1.6; AltName: Full=Methionine adenosyltransferase;          Short=MAT; {0.010270}
        | | |   |   | |  
        | | |   |   +-+ 44 [803] {0.011060}
        | | |   |     |
        | | |   |     +-+ 28: Q1WLU2_CHLIN__Q1WLU2 SubName: Full=S-adenosyl-L-methionine synthetase; Flags: Fragment; {0.012090}
        | | |   |        
        | | +---+ 51 [1000] {0.072620}
        | |     |
        | |     |  +------+ 16: C1N037_MICPS__C1N037 RecName: Full=S-adenosylmethionine synthase;          EC=2.5.1.6; {0.131280}
        | |     |  |       
        | |     +--+ 47 [987] {0.039050}
        | |        |
        | |        |   +-+ 7: METK_OSTLU__A4S779 RecName: Full=S-adenosylmethionine synthase;          Short=AdoMet synthase;          EC=2.5.1.6; AltName: Full=Methionine adenosyltransferase;          Short=MAT; {0.021610}
        | |        |   |  
        | |        +---+ 43 [1000] {0.057380}
        | |            |
        | |            +--+ 10: METK_OSTTA__Q00VB2 RecName: Full=S-adenosylmethionine synthase;          Short=AdoMet synthase;          EC=2.5.1.6; AltName: Full=Methionine adenosyltransferase;          Short=MAT; {0.035970}
        | |                
        +-+ 57 [741] {0.010760}
          |
          | +--------------+ 31: A0CWQ3_PARTE__A0CWQ3 RecName: Full=S-adenosylmethionine synthase;          EC=2.5.1.6; {0.341890}
          | |               
          +-+ 54 [766] {0.017160}
            |
            |                +-+ 12: Q7K6A4_PLAF7__Q7K6A4 RecName: Full=S-adenosylmethionine synthase;          EC=2.5.1.6; {0.000000}
            |                |  
            |             +--+ 39 [0] {0.043210}
            |             |  |
            |             |  +-+ 13: Q9GN14_PLAFA__Q9GN14 RecName: Full=S-adenosylmethionine synthase;          EC=2.5.1.6; {0.000000}
            |             |     
            |     +-------+ 42 [1000] {0.171450}
            |     |       |
            |     |       |    +-+ 21: Q4X3C6_PLACH__Q4X3C6 RecName: Full=S-adenosylmethionine synthase;          EC=2.5.1.6; {0.010390}
            |     |       |    |  
            |     |       | +--+ 36 [1000] {0.033060}
            |     |       | |  |
            |     |       | |  | +-+ 18: Q4YRS5_PLABE__Q4YRS5 RecName: Full=S-adenosylmethionine synthase;          EC=2.5.1.6; {0.001610}
            |     |       | |  | |  
            |     |       | |  +-+ 34 [965] {0.005220}
            |     |       | |    |
            |     |       | |    +-+ 19: Q7RBA1_PLAYO__Q7RBA1 RecName: Full=S-adenosylmethionine synthase;          EC=2.5.1.6; {0.000460}
            |     |       | |       
            |     |       +-+ 38 [521] {0.003210}
            |     |         |
            |     |         |  +-+ 20: A5K6T7_PLAVI__A5K6T7 RecName: Full=S-adenosylmethionine synthase;          EC=2.5.1.6; {0.007490}
            |     |         |  |  
            |     |         +--+ 35 [1000] {0.032430}
            |     |            |
            |     |            +-+ 23: B3L2N9_PLAKH__B3L2N9 RecName: Full=S-adenosylmethionine synthase;          EC=2.5.1.6; {0.007850}
            |     |               
            | +---+ 46 [978] {0.052150}
            | |   |
            | |   |  +---------+ 30: A7APP7_BABBO__A7APP7 SubName: Full=S-adenosylmethionine synthetase, putative;          EC=2.5.1.6; {0.222560}
            | |   |  |          
            | |   +--+ 41 [812] {0.029930}
            | |      |
            | |      |        +---+ 26: Q4N156_THEPA__Q4N156 RecName: Full=S-adenosylmethionine synthase;          EC=2.5.1.6; {0.061420}
            | |      |        |    
            | |      +--------+ 37 [1000] {0.197670}
            | |               |
            | |               +--+ 29: Q4U8G4_THEAN__Q4U8G4 RecName: Full=S-adenosylmethionine synthase;          EC=2.5.1.6; {0.048010}
            | |                   
            +-+ 50 [426] {0.008730}
              |
              |            +-+ 24: Q5CKX0_CRYHO__Q5CKX0 RecName: Full=S-adenosylmethionine synthase;          EC=2.5.1.6; {0.000000}
              |            |  
              |    +-------+ 40 [0] {0.173220}
              |    |       |
              |    |       +-+ 25: Q6L8M0_CRYPV__Q6L8M0 RecName: Full=S-adenosylmethionine synthase;          EC=2.5.1.6; {0.000000}
              |    |          
              +----+ 45 [1000] {0.093410}
                   |
                   +---------+ 27: B6AFU7_CRYMR__B6AFU7 RecName: Full=S-adenosylmethionine synthase;          EC=2.5.1.6; {0.202130}
                              
