# Supplementary material for: Responses of the Emiliania huxleyi Proteome to Ocean Acidification
Source: PLoS One. 2013 Apr 12;8(4):e61868. doi: 10.1371/journal.pone.0061868 (PMC3625171; doi:10.1371/journal.pone.0061868)
Supplement: Data S1 — Output files from BUDAPEST analysis. (ZIP) [file pone.0061868.s001.zip › BUDAPEST data/Jones_et_al_2012_Data/EHUX130k06b.fas]

>bud_EMIHU__EHUX130k06b Similar (e=1.00e-102) to TPSJGI21815_THAPS__TPSJGI21815 estExt_fgenesh1_pg.C_chr_30499
--------------------------------------------------------------------------------------------------------------------------------------------------------------------------------------------------------------------------------------------------------------------------------------ISTQHAERSKAKRXEKQRGTDFRGKYTGAEQVAPSMEDMNEQIHEKVILATLKSIKLKNGKDATSIYNRGECNLHINPSGKFIIGGPQGDAGLTGRKIIIDTYGGWGAHGGGAFSGKDPTKVDRSAAYACRWMAKSVVKSGLAKRACVQLSYAIGVAKPLSLFVETYGTEQ--GE-LTAAAITDLVKLYFDCRPGALARDLALRQ---------PKYNVTAAYCHFGREPYAEG-DLKF-FSWEDAKDLSKYAGMKAADIATEVEGKKAEILTKWVD
>B8BY55_THAPS__B8BY55 RecName: Full=S-adenosylmethionine synthase;          EC=2.5.1.6;
M-------------------------------------------------------------VEARSFLFSSESVNEGHPDKLCDQVSDAVLDACLAADPMSKVACETATKDNMVMVFGEISTAAHLDYEKIVRDQVREIGFSSFVDDLSSVESKGLSCDTCEVLVRINKQSPDIAGGVH--IGKDELDVGAGDQGIMFGYASDETE-------CCMPLTHLLANKLGKQLTDVRKDGT---LWWLRPDGKTQVTIAYDQLA---DGSVVPTKIHTVLISTQHAEPGKAKRTVEQDGKDNRGAYTGEEQIAPSMAEMNELIHDYVIVKTLESIKLKSGESALSIYNRDECHLHLNPSGKFIIGGPQGDAGLTGRKIIIDTYGGWGAHGGGAFSGKDPTKVDRSAAYACRWMAKSVVAAGLCKRALVQLSYAIGVAKPLSLFVETYGTEK--EG-LTAQAITDIVKLEFDARPGALARDLVLRE---------PKYNKTAAYCHFGRESFVED-GKKF-FSWEDPVDLSKYASMDAAGVAAAVAENKEAILNKWVD
>B9ZZX7_DETCO__B9ZZX7 RecName: Full=S-adenosylmethionine synthase;          EC=2.5.1.6;
M-------------------------------------------------------------VEVRSFLFSSESVNEGHPDKLCDQVSDAVLDACLAADPMSKVACETATKDNMVMVFGEISTAANLDYEKIVRDQVREIGFSSFVDDLSSVASKGLSCDTCEVLVRINKQSPDIAGGVH--VGKDDMDVGAGDQGIMFGYASDETD-------CHMPLTHLLANKLGKQLTDVRKDGS---LWWLRPDGKTQVTIAYDQLA---DGSVIPTEIHTVLISTQHAEPSKAKRTEEQDGKDNRPAYTGEEQIAPSMAEMNTLIHDNVIVKTLEAITLKNGKSAFSIYNKETCHLHINPSGKFIIGGPQGDAGLTGRKIIIDTYGGWGAHGGGAFSGKDPTKVDRSAAYACRWMAKSVVAAGLCKRACVQLSYAIGVAKPLSLFVETYGTEK--KG-LTAAAITDIVKLEFDCRPGALARDLKLRE---------PKYNKTAAYCHFGRKCFTDDAGKKF-FSWEDPVDLSKYAGSDAAAVAKTVAESQVAILKKWVD
>B9ZZX8_SKECO__B9ZZX8 RecName: Full=S-adenosylmethionine synthase;          EC=2.5.1.6; Flags: Fragment;
----------------------------------------------------------------------------------LCDQVSDAVLDACLKADPLSKVACETATKDNMVMVFGEISTAANLDYEKIVRDQVREIGFSSFVDDLSSVESKGLSCDNCEVLVRINKQSPDIAGGVH--IGKDDMDVGAGDQGIMFGYASDETE-------CCMPLTHLLANKLGKQLTDVRKDGS---LWWLRPDGKTQVTIAYDQLA---DGSVVPTKIHTVLISTQHAEPGKAKRTAEQDGKDNRPAYTGEEQIAPTMAEMNDLIHDHVIVKTLESITLKNGETALSIYSRDDCHVHLNPSGKFIIGGPQGDAGLTGRKIIIDTYGGWGAHGGGAFSGKDPTKVDRFAAYACRWMAKSVVAAGLAKRALVQLFYAIGVAKPLSLFVETYGTEK--EG-LTAAAITDIVKMEFDARPGALARDLQLRE---------PKYNVTAAYCHFGREPFTKD-GMKF-FSWEDPVDLKKYAGMSAAEVEKAIADNKEAVLKKWVD
>bud_EMIHU__EHUX130k06a Similar (e=1.00e-134) to TPSJGI21815_THAPS__TPSJGI21815 estExt_fgenesh1_pg.C_chr_30499
---------------------------------------------------------------------------NEGHPDKLADQVSDAVLDACLKEDPYSKVACETCTKDNMVMVFGEITTAAKLDYDKIVRNEVKKIGFDSFVDDLSSVDSKGLSCDSCEVLVRINKQSPDIAGGVH--VGKSDLDVGAGDQGIMFGYASDETE-------SCMPLTHLMATKLGKTLTDVRKDGS---LWWLRPDGKTQVTIKYKQHT---DGSVEPLMIHTVVISTQHAEPLKAKRTEEQPGTDFRGKYTGAEQVAPSMEDMNEQIHEKVILATLKSIKLKNGKDATSIYNRGECNLHXHPSGKFIIGGPQGDAGLTGRKIIIDTYGGWGAHGG----------------------------------------------------------------------------------------------------------------------------------------------------------------------
>B7S466_PHATR__B7S466 RecName: Full=S-adenosylmethionine synthase;          EC=2.5.1.6;
M--------------------------------------------------------------ADTTFLFTSESVNEGHPDKFCDQVSDAVLDACIAGDEMSRVACETCCKTGMVMIFGEITTAATVNYEQVIRDAIKDIGYDD--------PAKGFDYKTCNVIVAIEEQSPDIAQSV---DAVKVEDIGAGDQGIMFGYATDETE-------SLMPLTHMLATQIGSKLTEVRKNGT---CEWVRPDGKTQVTCEYK-LV---NGVPVPQRVHTIVISTQHAEDVT-----------------------------NEQIAADLMEHVIKPVVPEKYLDEKTIY-------HLNPSGRFVIGGPHGDAGLTGRKIIIDTYGGWGAHGGGAFSGKDTTKVDRSAAYAARWVAKSLVAAKLCKRALVQLSYAIGVPYPLSVFVDSYGTVK--EG-MTDADLTEVINKNFDLRPGCIIRDLNLRR---------AVMRKTAAYGHFGRE-------DPD-FTWEQVKELKL--------------------------
>C1N037_MICPS__C1N037 RecName: Full=S-adenosylmethionine synthase;          EC=2.5.1.6;
MASK-----------------------------------------------------------DGSTFFFTSESVNEGHPDKLADQISDGVLDACLAQDPDSKVACETATKTGMVMVFGEITTKAKVDYEAVVRKVCNDVGFTS--------EAVGLDGNNCRVLVELHDQSPEIGQGVHGMGTKKLEEIGAGDQGIMFGYATDESEAYEEYKGKFMPMTLMLANAIGYRLTEVRKNGT---CPWVRPDGKTQVTIEYK-NE---GGAMRPQRVHTVLISTQHDETVT-----------------------------NEQISKDLMEEVIKKVIPASLLDANTIF-------HLNPSGRFTIGGPDGDAGLTGRKIIIDTYGGWGAHGGGAFSGKDPTKVDRSAAYISRQAAKSVVAAGLAKRCIVQLSYAIGVPDPLSVFVDTYGTGT-----IPDDEILAKVKAAIDFRPGPVGRDLDLKRSASKTSGANNRYQQTAAYGHFGRT-------DFDVFTWEKPIAL----------------------------
>D7FN56_ECTSI__D7FN56 RecName: Full=S-adenosylmethionine synthase;          EC=2.5.1.6;
MANI-----------------------------------------------------KAPGAPAPGTFLFTSESVNEGHPDKICDQVSDAVLDACLKDDERSRVACETCTKTGMVMIFGEITTNSNVNYEQVIRDALKDIGYDD--------TAKGLDYKTCNVVVAVEEQSPDIAQSV---DATRIEDIGAGDQGIMFGYATDETD-------SLMPLSHELSTQIGARLTEVRKKGI---CEWCRPDGKTQVTVAYK-EE---NGRMVPQRVHTVVISTQHDDDVS-----------------------------NEKIRADLQEHVIKHVVPAKYLDDDTIY-------HLNPSGRFVIGGPHGDAGLTGRKIIIDTYGGWGAHGGGAFSGKDPTKVDRSAAYAARWVAKSLVHAGLCHRVLVQLSYAIGVPYPLSIHVDSYGTAKTRSG-KTDEELVEIINNNFDLRPGCLLRDLQLRK---------PIFRKTAAYGHFGRS-------DPE-FTWETPKDLTL--------------------------
>METK_CHLRE__A8HYU5 RecName: Full=S-adenosylmethionine synthase;          Short=AdoMet synthase;          EC=2.5.1.6; AltName: Full=Methionine adenosyltransferase;          Short=MAT;
MA-------------------------------------------------------------ALESFLYTSESVNEGHPDKICDQVSDAVLDACLEQDPDSKVACETCCKTGMVMVFGEITTKAKVDYEAIVRKVCKEIGFTS--------EDVGLDADKCKVLVHIEEQSPDIGQGVHGMGTKALEEIGAGDQGHMFGYATDETP-------ELMPLTHVLATQLGYKLTEVRKNGV---CPWLRPDGKTQVTVEYK-RE---GGAMIPQRVHTILISTQHNPDVT-----------------------------NEKIREDLMEHVIKPVVPAKYLDDKTIF-------HLNPSGRFVIGGPHGDAGLTGRKIIIDTYGGWGAHGGGAFSGKDPTKVDRSGAYIARQAAKSVVASGLAKRCLVQVSYSIAVAEPLSVFVDTYGTGT-----MPDAEILKLIRKHFDFRPGLIGKNLDLKR------GGNKRYQKTAAYGHFGRD-------DPD-FTWETVKKLE---------------------------
>D0NWG8_PHYIN__D0NWG8 RecName: Full=S-adenosylmethionine synthase;          EC=2.5.1.6;
MTQT---------------------------------------------------------TTKDRTFLFTSESVNEGHPDKLCDQISDAVLDACVSEDPNSRVACETCAKTGMVMIFGEISTKAIVNYEKVIRDTIKEIGYDD--------PAKGLDYKTVNVIVAIEQQSPDIAQSV---DSVTDEDVGAGDQGIMFGYASDETP-------ELMPLSHVLATKLGSKLTEVRKNGT---LDWIRPDGKTQVTVEYK-QE---DGRMVPQRVHTVVISTQHNDDVT-----------------------------NEQIAADLMKHVIQTVIPEKYLDDKTVY-------HLNPSGRFVIGGPHGDAGLTGRKIIIDTYGGWGAHGGGAFSGKDTTKVDRSAAYAARWVAKSVVAKGLAHRLLVQLSYAIGVPYPLSIHVDSYGTVK--EG-VTDDDLVEIIKKNFDLRPGMIQKTLQLKR---------PVMQKTAAYGHFGRE-------DAD-FTWETVKELEL--------------------------
>METK_OSTLU__A4S779 RecName: Full=S-adenosylmethionine synthase;          Short=AdoMet synthase;          EC=2.5.1.6; AltName: Full=Methionine adenosyltransferase;          Short=MAT;
M-----------------------------------------------------------------GFLFTSESVNEGHPDKLADQISDGILDACLAQDPDSKVACETATKTNMVMVFGEITTKAKVDYEAVVRQVCRDVGFIS--------DETGLDGNKCRVLVELHDQSPDIGQGVHGMGTKSDEDIGAGDQGHMFGYATDETP-------ELMPLTHVLATKLGHRLTVVRKDGT---CPWVLPDGKTQVTIEYE-NE---GGAMVPKRVHTILISTQHIEGVT-----------------------------NEKIAEDLMNEVIKKVVPEKYLDADTIF-------HLNPSGRFVIGGPHGDAGLTGRKIIIDTYGGWGAHGGGAFSGKDPTKVDRSGAYISRQAAKSVVAAGLARRCLFQISYAIGVAEPLSVHVDTYGTGK-----IPDSEILAKVKAAFDFRPGMMGKALDLKR------GGNKRYQTTAAYGHFGRD------EDLDIFTWEKVVPL----------------------------
>D9CJ53_VOLCA__D9CJ53 RecName: Full=S-adenosylmethionine synthase;          EC=2.5.1.6;
MA-------------------------------------------------------------SLETFLFTSESVNEGHPDKICDQVSDAVLDACLEQDPDSKVACETCCKTGMVMVFGEITTKAKVDYEAIVRRVCKEIGFTS--------EDVGLDADRCKVLVHIEEQSPDIGQGVHGMGTKSLEEIGAGDQGHMFGYATDETP-------ELMPLTHVLATQLGHKLTEVRKNGI---CSWLRPDGKTQVTVEYK-RE---GGAMVPQRVHTILISTQHNPEVT-----------------------------NEQIRSDLMEHVIKPVVPAKYLDDETIF-------HLNPSGRFVIGGPHGDAGLTGRKIIIDTYGGWGAHGGGAFSGKDPTKVDRSGAYIARQAAKSVVASGLARRCLVQISYSIAVAEPLSVFVDTYGTGK-----APDADILALIRKHFDFRPGLIGKHLDLKR------GGNKRYQKTAAYGHFGRD-------DAD-FTWEVVKKLE---------------------------
>D8LX34_BLAHO__D8LX34 RecName: Full=S-adenosylmethionine synthase;          EC=2.5.1.6;
MESL-----------------------------------------------------------PVGHFLFTSESVNEGHPDKLCDQISDAVLDACLAQDPNAKVACETAAKGEMVMIFGEITTTAKVELEKVVRETIRNIGYDS--------DSKGLDYQSCNVVVAIDHQSPDIAL-VH--INKKMEDIGAGDQGIMFGYATDETE-------ELMPLSHLLATKLGKRLTDVRKDGT---LKWVRPDGKTQVTVEYK-DD---NGHMIPIRVHTVVISTQHEDDVS-----------------------------NEQIHRDLIEHVIKPIIPAELLDDRTIF-------HLNPSGRFVIGGPSGDAGLTGRKIIVDTYGGWGAHGGGAFSGKDSSKVDRSAAYAARWIAKSLVHAGLCKRCLIQLSYAIGVNHPLSIHVDTYGTSE-----KTEAELVKIIVDNFDLRPGCIIQELGLDK---------PIFQKTAAYGHFGRP---------E-FPWEQCKELKM--------------------------
>B7TXX0_PORYE__B7TXX0 RecName: Full=S-adenosylmethionine synthase;          EC=2.5.1.6;
MA-------------------------------------------------------------AMKNFLFTSESVNEGHPDKLCDQVSDAVLDACLAQDPHSKVACETASKTGMVMCFGEITTTAKVNYEEVIREAIKSIGFDA--------EEKGLDYKTCRVLVELHAQSPEIAAGVH--EGRTSDDLGAGDQGIMFGYATNESE-------DLMPLTHSLSTKLGHRLTVVRKEGI---CPWVRPDGKTQVTVEYE-RD---GGALKPKRVHTIVISTQHDDEVS-----------------------------NEKIRSDLMTHVIKEVIPSQYLDDDTIY-------HLNPSGRFVIGGPEGDAGLTGRKIIIDTYGGWGAHGGGAFSGKDPTKVDRSAAYAARWVAKSMVAAGLAERLLVQVSYGIGIAEPISVFVDSYGTGT-----KPDDELLAIVKKNFDLRPGVLIKELDLLK---------PIFKKTSAYGHFGRD---------G-FTWETVKKLEL--------------------------
>METK_OSTTA__Q00VB2 RecName: Full=S-adenosylmethionine synthase;          Short=AdoMet synthase;          EC=2.5.1.6; AltName: Full=Methionine adenosyltransferase;          Short=MAT;
M-----------------------------------------------------------------GFLFTSESVNEGHPDKLADQISDGILDACLEQDPDSKVACETATKTNMVMVFGEITTKAKVDYEAVVRQVCRDVGFIS--------NETGLDGNNCRVLVELHDQSPDIGQGVHGMGTKSLEEIGAGDQGHMFGYATDETP-------ELMPLTHVLATKLGHRLTVVRKDGT---CPWVLPDGKTQVTIEYE-NE---GGAMIPKRVHTILISTQHIEGVS-----------------------------NEKIAEDLMNEVIKKVVPEKYLDADTIF-------HLNPSGRFVIGGPDGDAGLTGRKIIIDTYGGWGAHGGGAFSGKDPTKVDRSGAYIARQVAKSIVAAGLARRALFQISYAIGVAQPLSIHVDTYGSGK-----IPDSEILEKVKEKFDFRAGMIGKSLDLKR------GGNKRYQTTAAYGHFGRD-------DTDVFTWEKVVPL----------------------------
>B6KFF7_TOXGO__B6KFF7 RecName: Full=S-adenosylmethionine synthase;          EC=2.5.1.6;
MSFL------------------------------------------SFPLFSSRDKMNSVKPPRPGHFLFTSESVNEGHPDKLCDQVSDAVLDACLAQDPDSKVACETCAKTGMIMIFGEITTKASVNYEQIVRDTVKEIGYDD--------ESKGLDYKTMNVVVAIEEQSPDIAQCVH--VNKKEEEVGAGDQGHMFGYACDETE-------EFMPLSHSLATRLGKRLTEVRKQGI---LPYIRPDGKTQVTVEYE-DR---NGVPVPKRVHTIVISTQHAPEAS-----------------------------NEQLRADLMEHVVKYVVPPQYLDEDTVY-------HLNPSGKFVIGGPHGDAGLTGRKIIIDTYGGWGAHGGGAFSGKDSTKVDRSAAYAARRAAKSLVANGFCKRCLVQVSYSIGVSHPLSLFVNSYNTAA--EN-YTDEMLLKIVMENFDFRPGVILRELRLKE---------PGFKRFAAYGHFGRT-------EEE-CAWEKVVDLSH------CKVPSKSA------------
>B8BY56_THAPS__B8BY56 SubName: Full=S-adenosylmethionine synthetase;          EC=2.5.1.6;
MSTTGSVGTAPSASADPAAPSTPTQPQSTVMDVDAPESSPPPNSSPAAAASSAPTQDSTADSTAGNTYLFTSESVTESHPDKLCDQISDAIVDACLTLDPSSRVACETICKTGVVIIFGEITSSASINYEQVIRDAVRDAGYDD--------PAKGLDYKTCNVIVALEEQSPDIAQCV---DSTKVEDMGAGDSSTVFGYACEETP-------ELMPLSHMLATKLSARLAAVRKDGT---LDWIRPDGKTQVTVEYATSA---QGVPVPKRVHSIVISAQHSEDVS-----------------------------NDKISADLLEHVVQPVVPSKYLDEKTLY-------HFNPSGRFVIGGPHSDAGLTGRKPIVDTYGGWGSYGGGALSGKDATKVDRSASYAARWIAKSLVSNGYCHRCCIQLSYGIGIPHPISIRVDTYGTCTNKNG-KTESDLVKLVESNFDLRPGCIVRDLDLKR---------PAMRKTAAYGHFGRE---------E-FKWEKVKDLSK------A-------------------
>A0CWQ3_PARTE__A0CWQ3 RecName: Full=S-adenosylmethionine synthase;          EC=2.5.1.6;
MQ---------------------------------------------EEENNQQPSRKIKFALPKGHFLFTSESVSAGHPDKLCDFISDSVLDACLEQDPNSKVACESACKNSLVMIFGEITTHAQVPYETIVREAIKQVGYDN--------ISKGLDYRNASVIVSLDQQSQEINQAVV--GSKHEDEIGAGDQGLMIGYASDETP-------ELMPLTHHLCNKLISRLQECRVNEI---CPWMRPDAKVQVTVEYK-RV---DSSFYPVRIHNVLISQQHDEKIT-----------------------------HSEIEAELHKHVLKHILPEKYVDEQTQY-------HLNPSKAFTVGGPYGDAGLTGRKIIVDTYGGWGGHGGGAFSGKDPTKVDRSAAYAARWVAKSLVASKLCKRVMIQVAYGIGISEPLSICVNSYGTHA--EG-LDDDALSEIVQNHFDLRPGVIIRELKLRR---------PIYAKTASGGHFGRN-------EPE-FTWEHPKIIDL------NAWKTHKAEQQQQNQ-----
>B6AFU7_CRYMR__B6AFU7 RecName: Full=S-adenosylmethionine synthase;          EC=2.5.1.6;
MAND--------------------------------------FSINNGNVPILIQNVSKFEELPVGHLLFTSESVCSGHPDKLCDQISDAILDACLEQDPHSYVACETCTKTGFVMVFGEITTRAVVNFEEVVRNTVKQIGYDS--------DEKGLNYKTMKVIINLDQQSYEIAECVY--IHKRAEDIGAGDQGMMFGYATDETP-------QLMPMTHVLATSITRKLDEIRVSNTPVSVKWLRPDGKAQVTVQYQ-KK---DGALIPRRIHTILISIQHSEYAN-----------------------------NDEIYQFVYEYVIKVVCPPELLDSKTRI-------FINPSGKFTIGGPAADAGLTGRKIIVDTYGGWGAHGGGAFSGKDSTKVDRSGAYMARLVAKSLVASNLCRRCLVQLSYGIGIAELLSLNIETYGTIC--KG-YTEQDLLKIVMHNFDFRPGALLKNLKLNV---------PQFQKTASGGHFGRT-------DCN-FVWEEPVTLTL------QNIKINT-------------
>A5K6T7_PLAVI__A5K6T7 RecName: Full=S-adenosylmethionine synthase;          EC=2.5.1.6;
MSHL---------------------------------------------------------KIKRGNFLFTSESVNEGHPDKVCDQISDAILDACLREDPESKVACEVCAKKNFIFILGEITTKAKVDYDKVARDVLKHIGYDD--------ESKGLDYKTADIKIYIDEQSPDIAQCVH--ENKKPELIGAGDQGIMFGYATDEAE-------NYMPLTHHYATLLGKRLTEVRKLGI---LPYLGPDGKTQITIEYK-NKGSFGGHMEPLRVHTILISTQHAENVK-----------------------------YEQLKSDLIENVVKYVIPEKLLDEDTLY-------YLNPSGKFVLGGPAADAGLTGRKIICDTYGGWGAHGGGAFSGKDPSKVDRSAAYYLRYIAKSLVANKFCRRVLVQASYSIGIANPISLNVNSYGTAS--TG-YTDYDLEQIILRNFDLRPGFIIEELKLKE---------PIFSNTSAYGHFGRS-------DNS-FSWERIKDLTH------EKNVLKN-------------
>Q7K6A4_PLAF7__Q7K6A4 RecName: Full=S-adenosylmethionine synthase;          EC=2.5.1.6;
MSQL---------------------------------------------------------KIKRGNFLFTSESVNEGHPDKICDQISDAILDSCLREDPYSKVACEVCAKKNYIFIFGEITTKAKVNYDKVTRDVLKHIGYDD--------ESKGLDYKTAEIKVSIDEQSPDIAQCVH--ENRSPELIGAGDQGIMFGYATDETE-------NYMPLTHHYATLLGKRLTEVRKLGI---LPYLGPDGKTQITIEYK-NKGSCGGHLEPLRVHTVLISTQHAEDIK-----------------------------YEQLKTDLMENVIKYVIPEKLLDNETLY-------YLNPSGKFVLGGPAADAGLTGRKIICDTYGGWGAHGGGAFSGKDASKVDRSAAYYLRFIAKSLVANKFCRRVLVQASYSIGIANPISLNVNSYGTVS--TG-YTDYDLEQIILRNFDLRPGFIIQELKLTE---------PVFSKTSAYGHFGRE-------GDT-FTWEKIKDLSH------EKNALKN-------------
>Q9GN14_PLAFA__Q9GN14 RecName: Full=S-adenosylmethionine synthase;          EC=2.5.1.6;
MSQL---------------------------------------------------------KIKRGNFLFTSESVNEGHPDKICDQISDAILDSCLREDPYSKVACEVCAKKNYIFIFGEITTKAKVNYDKVTRDVLKHIGYDD--------ESKGLDYKTAEIKVSIDEQSPDIAQCVH--ENRSPELIGAGDQGIMFGYATDETE-------NYMPLTHHYATLLGKRLTEVRKLGI---LPYLGPDGKTQITIEYK-NKGSCGGHLEPLRVHTVLISTQHAEDIK-----------------------------YEQLKTDLMENVIKYVIPEKLLDNETLY-------YLNPSGKFVLGGPAADAGLTGRKIICDTYGGWGAHGGGAFSGKDASKVDRSAAYYLRFIAKSLVANKFCRRVLVQASYSIGIANPISLNVNSYGTVS--TG-YTDYDLEQIILRNFDLRPGFIIQELKLTE---------PVFSKTSAYGHFGRE-------GDT-FTWEKIKDLSH------EKNALKN-------------
>B3L2N9_PLAKH__B3L2N9 RecName: Full=S-adenosylmethionine synthase;          EC=2.5.1.6;
MNHL---------------------------------------------------------KIKRGNFLFTSESVNEGHPDKVCDQISDAILDACLREDPESKVACEVCAKKNFIFILGEITTKARVDYDKVARDVLKHIGYDD--------ESKGLDYKTADIKIYIDEQSPDIAQCVH--ENKKPELIGAGDQGIMFGYATDEAE-------NYMPLTHHYATLLGKRLTEVRKLGI---LPYLGPDGKTQITIEYK-NKGNFGGHMEPLRVHTILISTQHSENIK-----------------------------YEQLKSDLIENVVKYVIPEKMLDEETLY-------YLNPSGKFVLGGPAADAGLTGRKIICDTYGGWGAHGGGAFSGKDPSKVDRSAAYYLRYIAKSLVANKFCRRVLVQASYSIGIANPISLNVNSYGTAS--TG-YTDYDLEQIILRNFDLRPGFIIEELKLKE---------PIFSNTSAYGHFGRS-------DNS-FTWEKIKDLTH------EKNVLKN-------------
>Q7RBA1_PLAYO__Q7RBA1 RecName: Full=S-adenosylmethionine synthase;          EC=2.5.1.6;
MDQL---------------------------------------------------------KIKRGNFLFTSESVNEGHPDKVCDQISDAILDACLKEDPESKVACEVCAKKNFIFIFGEITTKAKVNYDQVTRNVLKHIGYDD--------EKKGLDYKNAEIKVFIDEQSPDIAQCVH--ENKQPELIGAGDQGIMFGYATDETE-------NYMPLTHHYATLLGKRLTEVRKLGI---LPYLGPDGKTQITIEYK-NKASGVYHMEPIRVHTVLISTQHSENVK-----------------------------YEQLKSDLMENVVKYVIPEKLLDKDTLY-------YLNPSGKFVLGGPAADAGLTGRKIICDTYGGWGAHGGGAFSGKDASKVDRSAAYYLRYIAKSLVANKFCRRVLVQASYSIGIANPVSLNVNSYGTVS--TG-YTDYDLEQIILRNFDLRPGFIIDELKLKE---------PIFSKTSAYGHFGRD-------DKS-FTWEKVKDLTH------EKNVLKN-------------
>Q4X3C6_PLACH__Q4X3C6 RecName: Full=S-adenosylmethionine synthase;          EC=2.5.1.6;
MDQL---------------------------------------------------------KIKRGNFLFTSESVNEGHPDKICDQISDAILDACLKEDPESKVACEVCAKKNFIFIFGEITTKAKVNYDQVTRDVLKRIGYDD--------EKKGLDYKNAEIKVFIDEQSPDIAQCVH--ENKKPELIGAGDQGIMFGYATDETE-------NYMPLTHHYATLLGKRLTEVRKLGI---LPYLGPDGKTQITIEYK-NKASGVYHMEPIRVHTVLISTQHSENIN-----------------------------HEQLKSDLMENVVKYVIPEKLLDKDTLY-------YLN-SGKFVIGGPAADAGLTGRKIICDTYGGWGAHGGGAFSGKDASKVDRSAAYYLRYIAKSLVANKFCRRVLVQASYSIGIANPVSLNVNSYGTVS--TG-YTDYDLEQIILRNFDLRPGFIIDELKLKE---------PIFSKTSAYGHFGRE-------DKS-FTWEKVKDLTH------EKNVLKN-------------
>Q5CKX0_CRYHO__Q5CKX0 RecName: Full=S-adenosylmethionine synthase;          EC=2.5.1.6;
MDSS---------------------------------------------RLSGNKSTYTDLQTTSEQFLFSSESVCSGHPDKLCDQISDAILDACLEQDPESFVACETCTKTGFIMVFGEITTKANVNYERVVRETVKEIGYDS--------EEKGLDYKTMDVIIKLEQQSNQIAGCVH--VDKNVEDIGAGDQGMMFGYATNETK-------ELMPLTHVLATSITRELDYIRMKGVSSRVGWLRPDGKAQVTVEYN-CK---HGVLIPKRIHTILVSVQHDENIE-----------------------------NEEIREFVLENVIKKVCPSDLMDKETRI-------LINPSGRFTIGGPAADAGLTGRKIIVDTYGGWGAHGGGAFSGKDATKVDRSGAYMARLVAKSIVFSGLCSRCLVQVSYGIGIARPLSLYINTFGTAK--DG-YNDTKLLEIVNKVFDFRPGILIKQLNLKS---------PIFKKTSSGGHFGRS-------EKE-FLWEKPIILQ---------------------------
>Q6L8M0_CRYPV__Q6L8M0 RecName: Full=S-adenosylmethionine synthase;          EC=2.5.1.6;
MDSS---------------------------------------------RLSGNKSTYTDLQTTSEQFLFSSESVCSGHPDKLCDQISDAILDACLEQDPESFVACETCTKTGFIMVFGEITTKANVNYERVVRETVKEIGYDS--------EEKGLDYKTMDVIIKLEQQSNQIAGCVH--VDKNVEDIGAGDQGMMFGYATNETK-------ELMPLTHVLATSITRELDYIRMKGVSSRVGWLRPDGKAQVTVEYN-CK---HGVLIPKRIHTILVSVQHDENIE-----------------------------NEEIREFVLENVIKKVCPSDLMDKETRI-------LINPSGRFTIGGPAADAGLTGRKIIVDTYGGWGAHGGGAFSGKDATKVDRSGAYMARLVAKSIVFSGLCSRCLVQVSYGIGIARPLSLYINTFGTAK--DG-YNDTKLLEIVNKVFDFRPGILIKQLNLKS---------PIFKKTSSGGHFGRS-------EKE-FLWEKPIILQ---------------------------
>B9ZZX3_DETCO__B9ZZX3 SubName: Full=Methionine S-adenosyl transferase; Flags: Fragment;
AGGP--------------------------------------------AKPASIATSSTEDDAAANTFLFASESVTESHPDKLCDVISDAIVDACLTLDPASRIACETVCKTGVVIVLGEITTSASINYEQVIRDAVRDAGYDD--------PAKGLDYKTCNVIVALEEQSPDIAQSV---DAAKVEDIGAGDSCIVFGYACEETP-------EYMPMSHVLATKLSARLAEVHKDGT---LDWIRPDGKTQITLEYGYNE---NGVPVPKRVHSIVISAQHSEEVS-----------------------------NDKIAADLMEHVVKPIVPEKYLDDKTLY-------HMNPSGRFVIGGPHSDAGLSGRKPIVDTYGGWASYGGGALSGKDATKVDRSGSYAARWIAKSLVANGYCSRCKVQLSFAIGVPHPISVSVDTYGTCTKKNGMATERDLVKLVETKFDLRPGSIVKELDLRR---------PIMRKTAAYGHFGRE-------EEE-FKWEKVKDI----------------------------
>Q4YRS5_PLABE__Q4YRS5 RecName: Full=S-adenosylmethionine synthase;          EC=2.5.1.6;
MDQL---------------------------------------------------------KIKRGNFLFTSESVNEGHPDKVCDQISDAILDACLKEDPESKVACEVCAKKNFIFIFGEITTKAKVNYDQVTRNVLKHIGYDD--------EKKGLDYKNAEIKVFIDEQSPDIAQCVH--ENKQPELIGAGDQGIMFGYATDETE-------NYMPLTHHYATLLGKRLTEVRKLGI---LPYLGPDGKTQITIEYK-NKASGVYHMEPIRVHTVLISTQHSENVK-----------------------------YEQLKSDLMENVVKYVIPEKLLDKDTLY-------YLNPSGKFVLGGPAADAGLTGRKIICDTYGGWGAHGGGAFSGKDASKVDRSAAYYLRYIAKSLVANKFCRRVLVQASYSIGIANPVSLNVNSYGTVS--TG-YTDYDLEQIILRNFDLRPGFIIDELKLKE---------PIFSKTSAYGHFGRD-------DQS-FTWEKVKDLTH------EKNVLKN-------------
>Q4N156_THEPA__Q4N156 RecName: Full=S-adenosylmethionine synthase;          EC=2.5.1.6;
MPLP------------------------------------------------------KFINNTNGSFLFTSESVNEGHPDKLCDQISDSILDACLEQDKDSKVACEVCATKDFIMVFGEISTFANVDYVEVVKSVLKNVGYTS--------TALGIDSDTVEVLVKLKLQSPEIANAVH--VGKAKEHIGAGDQGIMFGYATDETP-------ECVPLSHYLAVKLGQRLSYLRKSNS---LSYLRPDAKTQVTVEYQKHT---NGHIEPKRIDTIVISTQHDPGVD-----------------------------FGVMKEDIMKHVVMQVVPKNLLDERTKY-------LINPAGSFVLGGPASDAGLTGRKVIVDTYGGWGAHGGGCFSGKDSTKVDRSGAYYARFVAKSLVLNGFCKRVLVQISYCIGAVDPISLYIDTYGTVA--KG-YTDNDLQKIVLKNFDFRVGYIIEELMLKR---------PIFRKTSVYGHFGRE-------DPD-FLWERPKDLSH------EKLSNNHNLMVNGH------
>Q4U8G4_THEAN__Q4U8G4 RecName: Full=S-adenosylmethionine synthase;          EC=2.5.1.6;
MAVP------------------------------------------------------NFINHTNGTFLFTSESVNEGHPDKLCDQISDSILDACLEQDKESKVACEVCTTKDFVMVFGEITTFANVDYVKVVKSVLKSVGYTS--------SDLGIDSNTVEVLVKFNLQSPEIANAVH--VGKAKEQIGAGDQGIMFGYATDETP-------ECVPLSHSLAVKLGQRLSYLRKNKY---LPYLRPDAKTQVTVEYRKYT---NGYIEPKRVDTIVISSQHDPGVD-----------------------------FQVMKEDIMKDVIMQVVPKHLLDEKTKY-------LINPAGSFVLGGPASDSGLTGRKVIVDTYGGWGAHGGGCFSGKDSTKVDRSGAYYARFVAKSLVSNGFCKRVIVQISYCIGTVDPISLYIDTYGTVA--KG-YTDNDLREIVLRNFDFRVGYIIDELKLKR---------PIFGKTSVYGHFGRE-------DSD-FLWERPKDLSH------EKLSNNHNYMTNGY------
>A7APP7_BABBO__A7APP7 SubName: Full=S-adenosylmethionine synthetase, putative;          EC=2.5.1.6;
MEVI------------------------------------------------------TADTVDKNNFLFTSESVNEGHPDKICDQISDAILDACLRQDPESKVACEVCAIKNLVMVFGEITTNAVVDYQAVVRQVLTDIGYTS--------NELGFDASTVEIMVRLAQQAPEIASAVH--LGRKLEETAAGDQGIMFGYASDETP-------ELMPLSHALATRLGKRLTKVRKTKV---MPYLRPDGKTQITVEYRVEP---NGHLEPVRVHTVLISTQHDPDVS-----------------------------LDTLREDLMEHVVKPTVPSKFLDKDTVY-------LFNPSGKWVHGGPACDSGLTGRKIVVDTYGGWGAHGGGCFSGKDATKVDRSGAYYCRLVAKSLVANGFCRRVLLQVAYSIAVANPLSLHINSFGTCA--EG-FDDNKLKEIVFRNFDFRVGCIIKQLDLTR---------PIFSKTSCYGHFGRH-------GDE-YTWERCIDLSH------ETPPGSKVRSPWCDCNFLIK
