# Supplementary material for: Responses of the Emiliania huxleyi Proteome to Ocean Acidification
Source: PLoS One. 2013 Apr 12;8(4):e61868. doi: 10.1371/journal.pone.0061868 (PMC3625171; doi:10.1371/journal.pone.0061868)
Supplement: Data S1 — Output files from BUDAPEST analysis. (ZIP) [file pone.0061868.s001.zip › BUDAPEST data/Jones_et_al_2012_Data/EHUX130k06b.nsf]

(
(
(
bud_EMIHU__EHUX130k06b Similar {e=1.00e-102} to TPSJGI21815_THAPS__TPSJGI21815 estExt_fgenesh1_pg.C_chr_30499:0.079770,
bud_EMIHU__EHUX130k06a Similar {e=1.00e-134} to TPSJGI21815_THAPS__TPSJGI21815 estExt_fgenesh1_pg.C_chr_30499:-0.016890)
1000:0.100760,
(
B9ZZX7_DETCO__B9ZZX7 RecName- Full=S-adenosylmethionine synthase-          EC=2.5.1.6-:0.056400,
(
B8BY55_THAPS__B8BY55 RecName- Full=S-adenosylmethionine synthase-          EC=2.5.1.6-:0.035870,
B9ZZX8_SKECO__B9ZZX8 RecName- Full=S-adenosylmethionine synthase-          EC=2.5.1.6- Flags- Fragment-:0.057890)
713:0.007420)
1000:0.081380)
1000:0.211560,
(
D8LX34_BLAHO__D8LX34 RecName- Full=S-adenosylmethionine synthase-          EC=2.5.1.6-:0.144680,
(
(
(
B7TXX0_PORYE__B7TXX0 RecName- Full=S-adenosylmethionine synthase-          EC=2.5.1.6-:0.149580,
(
(
METK_CHLRE__A8HYU5 RecName- Full=S-adenosylmethionine synthase-          Short=AdoMet synthase-          EC=2.5.1.6- Alt...:0.021950,
D9CJ53_VOLCA__D9CJ53 RecName- Full=S-adenosylmethionine synthase-          EC=2.5.1.6-:0.027780)
1000:0.069670,
(
C1N037_MICPS__C1N037 RecName- Full=S-adenosylmethionine synthase-          EC=2.5.1.6-:0.130430,
(
METK_OSTLU__A4S779 RecName- Full=S-adenosylmethionine synthase-          Short=AdoMet synthase-          EC=2.5.1.6- Alt...:0.021440,
METK_OSTTA__Q00VB2 RecName- Full=S-adenosylmethionine synthase-          Short=AdoMet synthase-          EC=2.5.1.6- Alt...:0.036140)
1000:0.058230)
988:0.039190)
1000:0.069980)
969:0.027420,
(
(
(
(
Q7K6A4_PLAF7__Q7K6A4 RecName- Full=S-adenosylmethionine synthase-          EC=2.5.1.6-:0.000000,
Q9GN14_PLAFA__Q9GN14 RecName- Full=S-adenosylmethionine synthase-          EC=2.5.1.6-:0.000000)
0:0.041220,
(
(
Q4X3C6_PLACH__Q4X3C6 RecName- Full=S-adenosylmethionine synthase-          EC=2.5.1.6-:0.010400,
(
Q7RBA1_PLAYO__Q7RBA1 RecName- Full=S-adenosylmethionine synthase-          EC=2.5.1.6-:0.000460,
Q4YRS5_PLABE__Q4YRS5 RecName- Full=S-adenosylmethionine synthase-          EC=2.5.1.6-:0.001600)
965:0.005210)
1000:0.033520,
(
A5K6T7_PLAVI__A5K6T7 RecName- Full=S-adenosylmethionine synthase-          EC=2.5.1.6-:0.007090,
B3L2N9_PLAKH__B3L2N9 RecName- Full=S-adenosylmethionine synthase-          EC=2.5.1.6-:0.008250)
1000:0.031970)
733:0.005200)
1000:0.164180,
(
A7APP7_BABBO__A7APP7 SubName- Full=S-adenosylmethionine synthetase - putative-          EC=2.5.1.6-:0.217960,
(
Q4N156_THEPA__Q4N156 RecName- Full=S-adenosylmethionine synthase-          EC=2.5.1.6-:0.060810,
Q4U8G4_THEAN__Q4U8G4 RecName- Full=S-adenosylmethionine synthase-          EC=2.5.1.6-:0.048620)
1000:0.202270)
863:0.035310)
1000:0.051970,
(
A0CWQ3_PARTE__A0CWQ3 RecName- Full=S-adenosylmethionine synthase-          EC=2.5.1.6-:0.338990,
(
B6AFU7_CRYMR__B6AFU7 RecName- Full=S-adenosylmethionine synthase-          EC=2.5.1.6-:0.201990,
(
Q5CKX0_CRYHO__Q5CKX0 RecName- Full=S-adenosylmethionine synthase-          EC=2.5.1.6-:0.000000,
Q6L8M0_CRYPV__Q6L8M0 RecName- Full=S-adenosylmethionine synthase-          EC=2.5.1.6-:0.000000)
0:0.176820)
1000:0.092990)
500:0.008760)
833:0.016500)
648:0.006960,
(
B6KFF7_TOXGO__B6KFF7 RecName- Full=S-adenosylmethionine synthase-          EC=2.5.1.6-:0.188340,
(
(
B8BY56_THAPS__B8BY56 SubName- Full=S-adenosylmethionine synthetase-          EC=2.5.1.6-:0.079750,
B9ZZX3_DETCO__B9ZZX3 SubName- Full=Methionine S-adenosyl transferase- Flags- Fragment-:0.111590)
1000:0.142140,
(
D0NWG8_PHYIN__D0NWG8 RecName- Full=S-adenosylmethionine synthase-          EC=2.5.1.6-:0.116120,
(
B7S466_PHATR__B7S466 RecName- Full=S-adenosylmethionine synthase-          EC=2.5.1.6-:0.082270,
D7FN56_ECTSI__D7FN56 RecName- Full=S-adenosylmethionine synthase-          EC=2.5.1.6-:0.132160)
638:0.009540)
477:0.004570)
995:0.043380)
473:0.003300)
670:0.015320)
1000:0.002950)
;
