# Supplementary material for: Responses of the Emiliania huxleyi Proteome to Ocean Acidification
Source: PLoS One. 2013 Apr 12;8(4):e61868. doi: 10.1371/journal.pone.0061868 (PMC3625171; doi:10.1371/journal.pone.0061868)
Supplement: Data S1 — Output files from BUDAPEST analysis. (ZIP) [file pone.0061868.s001.zip › BUDAPEST data/Jones_et_al_2012_Data/EHUX130k06b.tree]

                    *----+ 1: bud_EMIHU__EHUX130k06b Similar (e=1.00e-102) to TPSJGI21815_THAPS__TPSJGI21815 estExt_fgenesh1_pg.C_chr_30499 {0.079770}
                    |     
              +-----* 60 [1000] {0.100760}
              |     |
              |     *-+ 5: bud_EMIHU__EHUX130k06a Similar (e=1.00e-134) to TPSJGI21815_THAPS__TPSJGI21815 estExt_fgenesh1_pg.C_chr_30499 {-0.016890}
              |        
    #=========+ 62 [1000] {0.211560}
    |         |
    |         |    +---+ 3: B9ZZX7_DETCO__B9ZZX7 RecName: Full=S-adenosylmethionine synthase;          EC=2.5.1.6; {0.056400}
    |         |    |    
    |         +----+ 59 [1000] {0.081380}
    |              |
    |              | +--+ 2: B8BY55_THAPS__B8BY55 RecName: Full=S-adenosylmethionine synthase;          EC=2.5.1.6; {0.035870}
    |              | |   
    |              +-+ 57 [713] {0.007420}
    |                |
    |                +---+ 4: B9ZZX8_SKECO__B9ZZX8 RecName: Full=S-adenosylmethionine synthase;          EC=2.5.1.6; Flags: Fragment; {0.057890}
    |                     
+---# 63
    |
    | +------+ 13: D8LX34_BLAHO__D8LX34 RecName: Full=S-adenosylmethionine synthase;          EC=2.5.1.6; {0.144680}
    | |       
    #=+ 61 [1000] {0.002950}
      |
      |      +------+ 14: B7TXX0_PORYE__B7TXX0 RecName: Full=S-adenosylmethionine synthase;          EC=2.5.1.6; {0.149580}
      |      |       
      |   +--+ 54 [969] {0.027420}
      |   |  |
      |   |  |       +-+ 9: METK_CHLRE__A8HYU5 RecName: Full=S-adenosylmethionine synthase;          Short=AdoMet synthase;          EC=2.5.1.6; AltName: Full=Methionine adenosyltransferase;          Short=MAT; {0.021950}
      |   |  |       |  
      |   |  |   +---+ 46 [1000] {0.069670}
      |   |  |   |   |
      |   |  |   |   +--+ 12: D9CJ53_VOLCA__D9CJ53 RecName: Full=S-adenosylmethionine synthase;          EC=2.5.1.6; {0.027780}
      |   |  |   |       
      |   |  +---+ 51 [1000] {0.069980}
      |   |      |
      |   |      |  +------+ 7: C1N037_MICPS__C1N037 RecName: Full=S-adenosylmethionine synthase;          EC=2.5.1.6; {0.130430}
      |   |      |  |       
      |   |      +--+ 45 [988] {0.039190}
      |   |         |
      |   |         |   +-+ 11: METK_OSTLU__A4S779 RecName: Full=S-adenosylmethionine synthase;          Short=AdoMet synthase;          EC=2.5.1.6; AltName: Full=Methionine adenosyltransferase;          Short=MAT; {0.021440}
      |   |         |   |  
      |   |         +---+ 40 [1000] {0.058230}
      |   |             |
      |   |             +--+ 15: METK_OSTTA__Q00VB2 RecName: Full=S-adenosylmethionine synthase;          Short=AdoMet synthase;          EC=2.5.1.6; AltName: Full=Methionine adenosyltransferase;          Short=MAT; {0.036140}
      |   |                 
      | +-+ 56 [648] {0.006960}
      | | |
      | | |                +-+ 21: Q7K6A4_PLAF7__Q7K6A4 RecName: Full=S-adenosylmethionine synthase;          EC=2.5.1.6; {0.000000}
      | | |                |  
      | | |             +--+ 39 [0] {0.041220}
      | | |             |  |
      | | |             |  +-+ 22: Q9GN14_PLAFA__Q9GN14 RecName: Full=S-adenosylmethionine synthase;          EC=2.5.1.6; {0.000000}
      | | |             |     
      | | |     +-------+ 44 [1000] {0.164180}
      | | |     |       |
      | | |     |       |    +-+ 25: Q4X3C6_PLACH__Q4X3C6 RecName: Full=S-adenosylmethionine synthase;          EC=2.5.1.6; {0.010400}
      | | |     |       |    |  
      | | |     |       | +--+ 35 [1000] {0.033520}
      | | |     |       | |  |
      | | |     |       | |  | +-+ 24: Q7RBA1_PLAYO__Q7RBA1 RecName: Full=S-adenosylmethionine synthase;          EC=2.5.1.6; {0.000460}
      | | |     |       | |  | |  
      | | |     |       | |  +-+ 33 [965] {0.005210}
      | | |     |       | |    |
      | | |     |       | |    +-+ 29: Q4YRS5_PLABE__Q4YRS5 RecName: Full=S-adenosylmethionine synthase;          EC=2.5.1.6; {0.001600}
      | | |     |       | |       
      | | |     |       +-+ 38 [733] {0.005200}
      | | |     |         |
      | | |     |         |  +-+ 20: A5K6T7_PLAVI__A5K6T7 RecName: Full=S-adenosylmethionine synthase;          EC=2.5.1.6; {0.007090}
      | | |     |         |  |  
      | | |     |         +--+ 34 [1000] {0.031970}
      | | |     |            |
      | | |     |            +-+ 23: B3L2N9_PLAKH__B3L2N9 RecName: Full=S-adenosylmethionine synthase;          EC=2.5.1.6; {0.008250}
      | | |     |               
      | | | +---+ 50 [1000] {0.051970}
      | | | |   |
      | | | |   |  +---------+ 32: A7APP7_BABBO__A7APP7 SubName: Full=S-adenosylmethionine synthetase, putative;          EC=2.5.1.6; {0.217960}
      | | | |   |  |          
      | | | |   +--+ 43 [863] {0.035310}
      | | | |      |
      | | | |      |         +---+ 30: Q4N156_THEPA__Q4N156 RecName: Full=S-adenosylmethionine synthase;          EC=2.5.1.6; {0.060810}
      | | | |      |         |    
      | | | |      +---------+ 37 [1000] {0.202270}
      | | | |                |
      | | | |                +--+ 31: Q4U8G4_THEAN__Q4U8G4 RecName: Full=S-adenosylmethionine synthase;          EC=2.5.1.6; {0.048620}
      | | | |                    
      | | +-+ 53 [833] {0.016500}
      | |   |
      | |   | +--------------+ 18: A0CWQ3_PARTE__A0CWQ3 RecName: Full=S-adenosylmethionine synthase;          EC=2.5.1.6; {0.338990}
      | |   | |               
      | |   +-+ 49 [500] {0.008760}
      | |     |
      | |     |    +---------+ 19: B6AFU7_CRYMR__B6AFU7 RecName: Full=S-adenosylmethionine synthase;          EC=2.5.1.6; {0.201990}
      | |     |    |          
      | |     +----+ 42 [1000] {0.092990}
      | |          |
      | |          |        +-+ 26: Q5CKX0_CRYHO__Q5CKX0 RecName: Full=S-adenosylmethionine synthase;          EC=2.5.1.6; {0.000000}
      | |          |        |  
      | |          +--------+ 36 [0] {0.176820}
      | |                   |
      | |                   +-+ 27: Q6L8M0_CRYPV__Q6L8M0 RecName: Full=S-adenosylmethionine synthase;          EC=2.5.1.6; {0.000000}
      | |                      
      +-+ 58 [670] {0.015320}
        |
        | +--------+ 16: B6KFF7_TOXGO__B6KFF7 RecName: Full=S-adenosylmethionine synthase;          EC=2.5.1.6; {0.188340}
        | |         
        +-+ 55 [473] {0.003300}
          |
          |         +----+ 17: B8BY56_THAPS__B8BY56 SubName: Full=S-adenosylmethionine synthetase;          EC=2.5.1.6; {0.079750}
          |         |     
          |  +------+ 48 [1000] {0.142140}
          |  |      |
          |  |      +-----+ 28: B9ZZX3_DETCO__B9ZZX3 SubName: Full=Methionine S-adenosyl transferase; Flags: Fragment; {0.111590}
          |  |             
          +--+ 52 [995] {0.043380}
             |
             | +-----+ 10: D0NWG8_PHYIN__D0NWG8 RecName: Full=S-adenosylmethionine synthase;          EC=2.5.1.6; {0.116120}
             | |      
             +-+ 47 [477] {0.004570}
               |
               | +----+ 6: B7S466_PHATR__B7S466 RecName: Full=S-adenosylmethionine synthase;          EC=2.5.1.6; {0.082270}
               | |     
               +-+ 41 [638] {0.009540}
                 |
                 +------+ 8: D7FN56_ECTSI__D7FN56 RecName: Full=S-adenosylmethionine synthase;          EC=2.5.1.6; {0.132160}
                         
