# Supplementary material for: Responses of the Emiliania huxleyi Proteome to Ocean Acidification
Source: PLoS One. 2013 Apr 12;8(4):e61868. doi: 10.1371/journal.pone.0061868 (PMC3625171; doi:10.1371/journal.pone.0061868)
Supplement: Data S1 — Output files from BUDAPEST analysis. (ZIP) [file pone.0061868.s001.zip › BUDAPEST data/Jones_et_al_2012_Data/EHUX130k06c.fas]

>bud_EMIHU__EHUX130k06c Similar (e=9.00e-27) to B9ZZX8_SKECO__B9ZZX8 RecName: Full=S-adenosylmethionine synthase;          EC=2.5.1.6; Flags: Fragment;
---------------------------------------------------------------------------------------------------------------------------------------------------------------------------------------------------------------------------------------------------------------------------------------------------------------------------------------------------------------------------------------------------------------------------------AIGVAKPLSLFVETYGTEQGEARLRQDRPQRGQEDRLRLLRRRPLVG-RLEGTLVRLVRGAGPNQQAVARHCRRRARRKVGPRRGRGRPGHHVWLRVKLYFDCRPGALARDLALRQPKYNVTAAYCHFGREPYAEG-DLKFFSWEDAKDLSKYAGMKAADIATEVEGKKAEILTKWVD
>bud_EMIHU__EHUX130k06b Similar (e=1.00e-102) to TPSJGI21815_THAPS__TPSJGI21815 estExt_fgenesh1_pg.C_chr_30499
-------------------------------------------------------------------------------------------------------------------------------------------------------------------------------------------------------------------------------------------------------------------------ISTQHAERSKAKRXEKQRGTDFRGKYTGAEQVAPSMEDMNEQIHEKVILATLKSIKLKNGKDATSIYNRGECNLHINPSGKFIIGGPQGDAGLTGRKIIIDTYGGWGAHGGGAFSGKDPTKVDRSAAYACRWMAKSVVKSGLAKRACVQLSYAIGVAKPLSLFVETYGTEQG--------------------------E-LTAAAITDL---------------------------------------VKLYFDCRPGALARDLALRQPKYNVTAAYCHFGREPYAEG-DLKFFSWEDAKDLSKYAGMKAADIATEVEGKKAEILTKWVD
>B8BY55_THAPS__B8BY55 RecName: Full=S-adenosylmethionine synthase;          EC=2.5.1.6;
M-------------------------------------------------------------VEARSFLFSSESVNEGHPDKLCDQVSDAVLDACLAADPMSKVACETATKDNMVMVFGEISTAAHLDYEKIVRDQVREIGFSSFVDDLSSVESKGLSCDTCEVLVRINKQSPDIAGGVHIGKDELDVGAGDQGIMFGYASDETECCMPLTHLLANKLGKQLTDVRKDGTLWWLRPDGKTQVTIAYDQLAD--GSVVPTKIHTVLISTQHAEPGKAKRTVEQDGKDNRGAYTGEEQIAPSMAEMNELIHDYVIVKTLESIKLKSGESALSIYNRDECHLHLNPSGKFIIGGPQGDAGLTGRKIIIDTYGGWGAHGGGAFSGKDPTKVDRSAAYACRWMAKSVVAAGLCKRALVQLSYAIGVAKPLSLFVETYGTEKE--------------------------G-LTAQAITDI---------------------------------------VKLEFDARPGALARDLVLREPKYNKTAAYCHFGRESFVED-GKKFFSWEDPVDLSKYASMDAAGVAAAVAENKEAILNKWVD
>B9ZZX7_DETCO__B9ZZX7 RecName: Full=S-adenosylmethionine synthase;          EC=2.5.1.6;
M-------------------------------------------------------------VEVRSFLFSSESVNEGHPDKLCDQVSDAVLDACLAADPMSKVACETATKDNMVMVFGEISTAANLDYEKIVRDQVREIGFSSFVDDLSSVASKGLSCDTCEVLVRINKQSPDIAGGVHVGKDDMDVGAGDQGIMFGYASDETDCHMPLTHLLANKLGKQLTDVRKDGSLWWLRPDGKTQVTIAYDQLAD--GSVIPTEIHTVLISTQHAEPSKAKRTEEQDGKDNRPAYTGEEQIAPSMAEMNTLIHDNVIVKTLEAITLKNGKSAFSIYNKETCHLHINPSGKFIIGGPQGDAGLTGRKIIIDTYGGWGAHGGGAFSGKDPTKVDRSAAYACRWMAKSVVAAGLCKRACVQLSYAIGVAKPLSLFVETYGTEKK--------------------------G-LTAAAITDI---------------------------------------VKLEFDCRPGALARDLKLREPKYNKTAAYCHFGRKCFTDDAGKKFFSWEDPVDLSKYAGSDAAAVAKTVAESQVAILKKWVD
>B9ZZX8_SKECO__B9ZZX8 RecName: Full=S-adenosylmethionine synthase;          EC=2.5.1.6; Flags: Fragment;
----------------------------------------------------------------------------------LCDQVSDAVLDACLKADPLSKVACETATKDNMVMVFGEISTAANLDYEKIVRDQVREIGFSSFVDDLSSVESKGLSCDNCEVLVRINKQSPDIAGGVHIGKDDMDVGAGDQGIMFGYASDETECCMPLTHLLANKLGKQLTDVRKDGSLWWLRPDGKTQVTIAYDQLAD--GSVVPTKIHTVLISTQHAEPGKAKRTAEQDGKDNRPAYTGEEQIAPTMAEMNDLIHDHVIVKTLESITLKNGETALSIYSRDDCHVHLNPSGKFIIGGPQGDAGLTGRKIIIDTYGGWGAHGGGAFSGKDPTKVDRFAAYACRWMAKSVVAAGLAKRALVQLFYAIGVAKPLSLFVETYGTEKE--------------------------G-LTAAAITDI---------------------------------------VKMEFDARPGALARDLQLREPKYNVTAAYCHFGREPFTKD-GMKFFSWEDPVDLKKYAGMSAAEVEKAIADNKEAVLKKWVD
>B8BY56_THAPS__B8BY56 SubName: Full=S-adenosylmethionine synthetase;          EC=2.5.1.6;
MSTTGSVGTAPSASADPAAPSTPTQPQSTVMDVDAPESSPPPNSSPAAAASSAPTQDSTADSTAGNTYLFTSESVTESHPDKLCDQISDAIVDACLTLDPSSRVACETICKTGVVIIFGEITSSASINYEQVIRDAVRDAGYDD--------PAKGLDYKTCNVIVALEEQSPDIAQCVDSTKV-EDMGAGDSSTVFGYACEETPELMPLSHMLATKLSARLAAVRKDGTLDWIRPDGKTQVTVEYATSAQ--GVPVPKRVHSIVISAQHSEDVS------------------NDKISADLLE-------HVVQPVVPSKYLD-----------EKTLYHFNPSGRFVIGGPHSDAGLTGRKPIVDTYGGWGSYGGGALSGKDATKVDRSASYAARWIAKSLVSNGYCHRCCIQLSYGIGIPHPISIRVDTYGTCTNKN------------------------G-KTESDLVKL---------------------------------------VESNFDLRPGCIVRDLDLKRPAMRKTAAYGHFGR---------EEFKWEKVKDLSKA-------------------------
>B9ZZX3_DETCO__B9ZZX3 SubName: Full=Methionine S-adenosyl transferase; Flags: Fragment;
A------------------------------------------GGPAKPASI--ATSSTEDDAAANTFLFASESVTESHPDKLCDVISDAIVDACLTLDPASRIACETVCKTGVVIVLGEITTSASINYEQVIRDAVRDAGYDD--------PAKGLDYKTCNVIVALEEQSPDIAQSVDAAKV-EDIGAGDSCIVFGYACEETPEYMPMSHVLATKLSARLAEVHKDGTLDWIRPDGKTQITLEYGYNEN--GVPVPKRVHSIVISAQHSEEVS------------------NDKIAADLME-------HVVKPIVPEKYLD-----------DKTLYHMNPSGRFVIGGPHSDAGLSGRKPIVDTYGGWASYGGGALSGKDATKVDRSGSYAARWIAKSLVANGYCSRCKVQLSFAIGVPHPISVSVDTYGTCTKKN------------------------GMATERDLVKL---------------------------------------VETKFDLRPGSIVKELDLRRPIMRKTAAYGHFGREE-------EEFKWEKVKDI----------------------------
>D7FN56_ECTSI__D7FN56 RecName: Full=S-adenosylmethionine synthase;          EC=2.5.1.6;
M-----------------------------------------------------ANIKAPGAPAPGTFLFTSESVNEGHPDKICDQVSDAVLDACLKDDERSRVACETCTKTGMVMIFGEITTNSNVNYEQVIRDALKDIGYDD--------TAKGLDYKTCNVVVAVEEQSPDIAQSVDATRI-EDIGAGDQGIMFGYATDETDSLMPLSHELSTQIGARLTEVRKKGICEWCRPDGKTQVTVAYK-EEN--GRMVPQRVHTVVISTQHDDDVS------------------NEKIRADLQE-------HVIKHVVPAKYLD-----------DDTIYHLNPSGRFVIGGPHGDAGLTGRKIIIDTYGGWGAHGGGAFSGKDPTKVDRSAAYAARWVAKSLVHAGLCHRVLVQLSYAIGVPYPLSIHVDSYGTAKTRS------------------------G-KTDEELVEI---------------------------------------INNNFDLRPGCLLRDLQLRKPIFRKTAAYGHFGRSD-------PEFTWETPKDLTL--------------------------
>Q4X3C6_PLACH__Q4X3C6 RecName: Full=S-adenosylmethionine synthase;          EC=2.5.1.6;
M---------------------------------------------------------DQLKIKRGNFLFTSESVNEGHPDKICDQISDAILDACLKEDPESKVACEVCAKKNFIFIFGEITTKAKVNYDQVTRDVLKRIGYDD--------EKKGLDYKNAEIKVFIDEQSPDIAQCVHENKKPELIGAGDQGIMFGYATDETENYMPLTHHYATLLGKRLTEVRKLGILPYLGPDGKTQITIEYKNKASGVYHMEPIRVHTVLISTQHSENIN------------------HEQLKSDLME-------NVVKYVIPEKLLD-----------KDTLYYLN-SGKFVIGGPAADAGLTGRKIICDTYGGWGAHGGGAFSGKDASKVDRSAAYYLRYIAKSLVANKFCRRVLVQASYSIGIANPVSLNVNSYGTVST--------------------------G-YTDYDLEQI---------------------------------------ILRNFDLRPGFIIDELKLKEPIFSKTSAYGHFGRED-------KSFTWEKVKDLTHEKNV-------------------LKN
>Q7K6A4_PLAF7__Q7K6A4 RecName: Full=S-adenosylmethionine synthase;          EC=2.5.1.6;
M---------------------------------------------------------SQLKIKRGNFLFTSESVNEGHPDKICDQISDAILDSCLREDPYSKVACEVCAKKNYIFIFGEITTKAKVNYDKVTRDVLKHIGYDD--------ESKGLDYKTAEIKVSIDEQSPDIAQCVHENRSPELIGAGDQGIMFGYATDETENYMPLTHHYATLLGKRLTEVRKLGILPYLGPDGKTQITIEYKNKGSCGGHLEPLRVHTVLISTQHAEDIK------------------YEQLKTDLME-------NVIKYVIPEKLLD-----------NETLYYLNPSGKFVLGGPAADAGLTGRKIICDTYGGWGAHGGGAFSGKDASKVDRSAAYYLRFIAKSLVANKFCRRVLVQASYSIGIANPISLNVNSYGTVST--------------------------G-YTDYDLEQI---------------------------------------ILRNFDLRPGFIIQELKLTEPVFSKTSAYGHFGREG-------DTFTWEKIKDLSHEKNA-------------------LKN
>Q9GN14_PLAFA__Q9GN14 RecName: Full=S-adenosylmethionine synthase;          EC=2.5.1.6;
M---------------------------------------------------------SQLKIKRGNFLFTSESVNEGHPDKICDQISDAILDSCLREDPYSKVACEVCAKKNYIFIFGEITTKAKVNYDKVTRDVLKHIGYDD--------ESKGLDYKTAEIKVSIDEQSPDIAQCVHENRSPELIGAGDQGIMFGYATDETENYMPLTHHYATLLGKRLTEVRKLGILPYLGPDGKTQITIEYKNKGSCGGHLEPLRVHTVLISTQHAEDIK------------------YEQLKTDLME-------NVIKYVIPEKLLD-----------NETLYYLNPSGKFVLGGPAADAGLTGRKIICDTYGGWGAHGGGAFSGKDASKVDRSAAYYLRFIAKSLVANKFCRRVLVQASYSIGIANPISLNVNSYGTVST--------------------------G-YTDYDLEQI---------------------------------------ILRNFDLRPGFIIQELKLTEPVFSKTSAYGHFGREG-------DTFTWEKIKDLSHEKNA-------------------LKN
>Q7RBA1_PLAYO__Q7RBA1 RecName: Full=S-adenosylmethionine synthase;          EC=2.5.1.6;
M---------------------------------------------------------DQLKIKRGNFLFTSESVNEGHPDKVCDQISDAILDACLKEDPESKVACEVCAKKNFIFIFGEITTKAKVNYDQVTRNVLKHIGYDD--------EKKGLDYKNAEIKVFIDEQSPDIAQCVHENKQPELIGAGDQGIMFGYATDETENYMPLTHHYATLLGKRLTEVRKLGILPYLGPDGKTQITIEYKNKASGVYHMEPIRVHTVLISTQHSENVK------------------YEQLKSDLME-------NVVKYVIPEKLLD-----------KDTLYYLNPSGKFVLGGPAADAGLTGRKIICDTYGGWGAHGGGAFSGKDASKVDRSAAYYLRYIAKSLVANKFCRRVLVQASYSIGIANPVSLNVNSYGTVST--------------------------G-YTDYDLEQI---------------------------------------ILRNFDLRPGFIIDELKLKEPIFSKTSAYGHFGRDD-------KSFTWEKVKDLTHEKNV-------------------LKN
