# Supplementary material for: Responses of the Emiliania huxleyi Proteome to Ocean Acidification
Source: PLoS One. 2013 Apr 12;8(4):e61868. doi: 10.1371/journal.pone.0061868 (PMC3625171; doi:10.1371/journal.pone.0061868)
Supplement: Data S1 — Output files from BUDAPEST analysis. (ZIP) [file pone.0061868.s001.zip › BUDAPEST data/Jones_et_al_2012_Data/EHUX130k06c.nsf]

(
(
(
(
Q7K6A4_PLAF7__Q7K6A4 RecName- Full=S-adenosylmethionine synthase-          EC=2.5.1.6-:0.000000,
Q9GN14_PLAFA__Q9GN14 RecName- Full=S-adenosylmethionine synthase-          EC=2.5.1.6-:0.000000)
0:0.042460,
(
Q4X3C6_PLACH__Q4X3C6 RecName- Full=S-adenosylmethionine synthase-          EC=2.5.1.6-:0.008110,
Q7RBA1_PLAYO__Q7RBA1 RecName- Full=S-adenosylmethionine synthase-          EC=2.5.1.6-:0.007480)
1000:0.039030)
1000:0.246530,
(
D7FN56_ECTSI__D7FN56 RecName- Full=S-adenosylmethionine synthase-          EC=2.5.1.6-:0.144620,
(
B8BY56_THAPS__B8BY56 SubName- Full=S-adenosylmethionine synthetase-          EC=2.5.1.6-:0.078010,
B9ZZX3_DETCO__B9ZZX3 SubName- Full=Methionine S-adenosyl transferase- Flags- Fragment-:0.103350)
1000:0.160490)
677:0.019870)
1000:0.159685,
(
(
bud_EMIHU__EHUX130k06c Similar {e=9.00e-27} to B9ZZX8_SKECO__B9ZZX8 RecName- Full=S-adenosylmethionine synthase-        ...:0.135430,
bud_EMIHU__EHUX130k06b Similar {e=1.00e-102} to TPSJGI21815_THAPS__TPSJGI21815 estExt_fgenesh1_pg.C_chr_30499:-0.035150)
1000:0.231490,
(
B9ZZX7_DETCO__B9ZZX7 RecName- Full=S-adenosylmethionine synthase-          EC=2.5.1.6-:0.056110,
(
B8BY55_THAPS__B8BY55 RecName- Full=S-adenosylmethionine synthase-          EC=2.5.1.6-:0.036010,
B9ZZX8_SKECO__B9ZZX8 RecName- Full=S-adenosylmethionine synthase-          EC=2.5.1.6- Flags- Fragment-:0.057750)
659:0.007710)
941:0.053400)
1000:0.086435)
;
