# Supplementary material for: Responses of the Emiliania huxleyi Proteome to Ocean Acidification
Source: PLoS One. 2013 Apr 12;8(4):e61868. doi: 10.1371/journal.pone.0061868 (PMC3625171; doi:10.1371/journal.pone.0061868)
Supplement: Data S1 — Output files from BUDAPEST analysis. (ZIP) [file pone.0061868.s001.zip › BUDAPEST data/Jones_et_al_2012_Data/EHUX130k06c.tree]

                          +-+ 10: Q7K6A4_PLAF7__Q7K6A4 RecName: Full=S-adenosylmethionine synthase;          EC=2.5.1.6; {0.000000}
                          |  
                       +--+ 16 [0] {0.042460}
                       |  |
                       |  +-+ 11: Q9GN14_PLAFA__Q9GN14 RecName: Full=S-adenosylmethionine synthase;          EC=2.5.1.6; {0.000000}
                       |     
            +----------+ 20 [1000] {0.246530}
            |          |
            |          |  +-+ 9: Q4X3C6_PLACH__Q4X3C6 RecName: Full=S-adenosylmethionine synthase;          EC=2.5.1.6; {0.008110}
            |          |  |  
            |          +--+ 15 [1000] {0.039030}
            |             |
            |             +-+ 12: Q7RBA1_PLAYO__Q7RBA1 RecName: Full=S-adenosylmethionine synthase;          EC=2.5.1.6; {0.007480}
            |                
    #=======+ 22 [1000] {0.159685}
    |       |
    |       | +------+ 8: D7FN56_ECTSI__D7FN56 RecName: Full=S-adenosylmethionine synthase;          EC=2.5.1.6; {0.144620}
    |       | |       
    |       +-+ 19 [677] {0.019870}
    |         |
    |         |       +----+ 6: B8BY56_THAPS__B8BY56 SubName: Full=S-adenosylmethionine synthetase;          EC=2.5.1.6; {0.078010}
    |         |       |     
    |         +-------+ 14 [1000] {0.160490}
    |                 |
    |                 +-----+ 7: B9ZZX3_DETCO__B9ZZX3 SubName: Full=Methionine S-adenosyl transferase; Flags: Fragment; {0.103350}
    |                        
+---# 23
    |
    |               *------+ 1: bud_EMIHU__EHUX130k06c Similar (e=9.00e-27) to B9ZZX8_SKECO__B9ZZX8 RecName: Full=S-adenosylmethionine synthase;          EC=2.5.1.6; Flags: Fragment; {0.135430}
    |               |       
    |    +----------* 18 [1000] {0.231490}
    |    |          |
    |    |          *+ 2: bud_EMIHU__EHUX130k06b Similar (e=1.00e-102) to TPSJGI21815_THAPS__TPSJGI21815 estExt_fgenesh1_pg.C_chr_30499 {-0.035150}
    |    |            
    #====+ 21 [1000] {0.086435}
         |
         |   +---+ 4: B9ZZX7_DETCO__B9ZZX7 RecName: Full=S-adenosylmethionine synthase;          EC=2.5.1.6; {0.056110}
         |   |    
         +---+ 17 [941] {0.053400}
             |
             | +--+ 3: B8BY55_THAPS__B8BY55 RecName: Full=S-adenosylmethionine synthase;          EC=2.5.1.6; {0.036010}
             | |   
             +-+ 13 [659] {0.007710}
               |
               +---+ 5: B9ZZX8_SKECO__B9ZZX8 RecName: Full=S-adenosylmethionine synthase;          EC=2.5.1.6; Flags: Fragment; {0.057750}
                    
