# Supplementary material for: Responses of the Emiliania huxleyi Proteome to Ocean Acidification
Source: PLoS One. 2013 Apr 12;8(4):e61868. doi: 10.1371/journal.pone.0061868 (PMC3625171; doi:10.1371/journal.pone.0061868)
Supplement: Data S1 — Output files from BUDAPEST analysis. (ZIP) [file pone.0061868.s001.zip › BUDAPEST data/Jones_et_al_2012_Data/EHUX130k07a.fas]

>ATPA_RHDSA__A6MVW4 RecName: Full=ATP synthase subunit alpha, chloroplastic;          EC=3.6.3.14; AltName: Full=ATP synthase F1 sector subunit alpha; AltName: Full=F-ATPase subunit alpha;
M---------------------------------------------------------------VNIRPDEISSIIRQQIDKY----DQGVQ--VANVGTVLQIGDGIARVYGLDQVMAGELLEFE-DE------------------TIGIALNLESDNVGVVLMGEGRAILEGSSVKATGKIAQVPVGDGYLGRVVNSLGAPIDGKGDISSS-DTRLIESAAPGIISRKSVCEPIQTGITAIDSMIPIGRGQRELIIGDRQTGKTSVAIDTIINQK----------T--EDVVCVYVAIGQKAASVASIVTQLEEKGALDYTVIVAANADEPATLQYIAPYTGAAIAEYFMYKGKATLIIYDDLSKQASAYRQMSLLLRRPPGREAFPGDVFYLHSRLLERAAKLSDALGGGSMTALPIIETQAGDVSAYIPTNVISITDGQIFLSGDLFNAGIRPAINVGISVSRVGSAAQIKAMKQVAGKLKLELAQFAELEAFSQFASDLDQATRNQLARGQRLREILKQPASSPISVEEQVAIIYTGINGFLDEVPVNKVKEFVSQLRTNLKNSK-PKFAESIRETK-ALGSDAEELLKSAIADVK--QSMG------
>ATPA_PORYE__Q1XDP5 RecName: Full=ATP synthase subunit alpha, chloroplastic;          EC=3.6.3.14; AltName: Full=ATP synthase F1 sector subunit alpha; AltName: Full=F-ATPase subunit alpha;
M---------------------------------------------------------------VNIRPDEISSIIRQQIEKY----DQDVE--VANIGTVLQVGDGIARVYGLDEVMAGELLEFE-DK------------------TIGVALNLESDNVGVVLMGDGRDILEGSSVKGTGRIAQIPVGDAFLGRVVDPLARPIDDKGEPASN-GTRLIESMAPGIIGRQSVCEPMQTGITAIDSMIPIGRGQRELIIGDRQTGKTAVALDTIINQK----------G--QDVVCVYVAIGQKASSVAQVVSSLQDKGALDYTIIVAANADSPATLQYIAPYTGAALAEYFMYKGKATLVIYDDLTKQAQAYRQMSLLLRRPPGREAYPGDVFYLHSRLLERAAKLNAELGGGSMTALPIIETQAGDVSAYIPTNVISITDGQIFLSGDLFNSGIRPAINVGISVSRVGSAAQIKAMKQVAGKLKLELAQFAELEAFSQFASDLDKATQNQLARGQRLREILKQAQNSPIPVEEQTAIIYTGINGYLDDIEVSKVAEFIRELREDLKNSK-PEFGENVRSTK-KLEPVSEELLKRAIEDVK--QGFDKA----
>ATPA_OCHNE__Q40611 RecName: Full=ATP synthase subunit alpha, chloroplastic;          EC=3.6.3.14; AltName: Full=ATP synthase F1 sector subunit alpha; AltName: Full=F-ATPase subunit alpha; Flags: Fragment;
M---------------------------------------------------------------INIRPDEISNIIRQQIESY----DQEVQ--IDNVGTVLQVGDGIARVYGLEQVMAGELLEFE-DK------------------TVGIALNLENDNVGVVLMGPGLDILEGGSVRSTGKIAQIPVGDGFLGRVVDSLARPIDGKGDIDAT-ESRLVESMAPGIITRKSVCEPVQTGITAIDSMIPIGRGQRELIIGDRQTGKTSVAIDTIINQK----------S--EDVICVYVAIGQKASSVASIVTTLEEKGALGYTIVVASNADDPATLQYIAPYTGAALAEYFMYKGKATLIIYDDLSKQASAYRQMSLLLRRPPGREAYPGDVFYLHSRLLERAAKLSDALGGGSMTALPIIETQAGDVSAYIPTNVISITDGQIFLSGDLFNAGIRPAINVGISVSRVGSAAQTKAMKQVAGKLKLELAQFAELEAFSQFASDLDAATQAELARGQRLREMLKQPQNSPIPVEEQVALI--------------------------------------------------------------------------
>ATPA_EMIHU__Q4G397 RecName: Full=ATP synthase subunit alpha, chloroplastic;          EC=3.6.3.14; AltName: Full=ATP synthase F1 sector subunit alpha; AltName: Full=F-ATPase subunit alpha;
M---------------------------------------------------------------INIRPDEISNIIRQQIESY----DQEVQ--IDNVGTVLQIGDGIARVYGLEQVMAGELLEFD-DS------------------TVGIALNLENDNVGAVLMGPGLGILEGSAVRSTGKIAQVPVGDAFLGRVVNSLAKPIDGKGDIPAS-ETRLVESMAPGIITRKSVCEPVQTGITAIDSMIPIGRGQRELIIGDRQTGKTSVAIDTIINQK----------T--EDVICVYVAIGQKASSVAGVVSTLEDKGALGYTIIVAANADEPATLQYIAPYTGAALAEYFMYKGKATVIVYDDLTKQASAYRQMSLLLRRPPGREAYPGDVFYLHSRLLERAAKLSDALGGGSMTALPIIETQAGDVSAYIPTNVISITDGQIFLSGDLFNSGIRPAINVGISVSRVGSAAQTKAMKQVAGKLKLELAQFAELEAFSQFASDLDAATQAELARGVRLREMLKQKQNSPISVEEQVAIIYAGINGYLDTIPVSEVKGFVEKLRSYLRNSA-PQFISSIQSEK-KLSPENEELLKKILTDLK-------G----
>D1J797_ECTSI__D1J797 SubName: Full=ATP synthase CF1, subunit alpha;          EC=3.6.3.14;
M-----------------------------------------------------------------TNPNEISNIIRKQIEDY----STDLN--IDIIGTVLQVGDGIARVYGLDEVMAGELLEFD-EG------------------TVGIALNLENDNVGAVLMGDGREILEGSTVKATGRIAQIPVGDSLLGRVLDPLAIPIDGKGEATST-ESRLIESMAPGIISRKSVCEPLQTGITAIDAMIPIGRGQRELIIGDRQTGKTSIALDTIINQK----------G--QDVVCVYVAIGQKASSVAQAVTNLQEKEALDYTVIVAANADQPATLQYIAPYTGAAIAEYFMYTGKHTLVVYDDLSKQASAYRQMSLLLRRPPGREAYPGDVFYLHSRLLERAAKLNDGLGGGSMTALPIIETQAGDVSAYIPTNVISITDGQIFLSGDLFNSGLRPAINVGISVSRVGSAAQIKAMKQVAGKLKLELAQFDELEAFSQFASDLDKATQNQLARGKRLREILKQAQNSPIPVAEQVAVIYIGTNGFLDDLEVEDIPTFIINLREYLTSSK-PEYLEIVNSSK-QLTTEAETILKTAISDVK--KTFKA-----
>O64436_ACEAT__O64436 RecName: Full=ATP synthase subunit alpha;
M---------------------------------------------------------------VKIQPDEISSIIRQQIEQY----NQEVK--IVNVGTVFQVGDGIARIYGLEKVMAGELLEFD-DG------------------TIGIALNLETKNVGAVLMGEGLAVQEGSSVRATGKIAQIPVGDEYLGRVVNSLARPIDGKGEINTT-ETRLIESAAPGIISRKSVHEPLQTGLVAVDAMIPIGRGQRELIIGDRQTGKTAIATDTILNQK----------G--KGVICVYVAIGQKASSIAQVVNTLQERGAMDYTIIVAATADTPATLQYLAPYTGASLAEYFMYKGKHTLAIYDDLSKQAQAYREMSLLLRRPPGREAYPGDVFYLHSRLLERAAKLNDELGSGSMTALPIVETQEGDVSAYIPTNVISITDGQIFLSADIFNAGIRPAINVGISVSRVGSAAQPKAMKKVAGKLKLELAQFAELEAFSQFASDLDQATQNQLARGQRLRELLKQPQASPLSLEDQVATIYAGTNGYLDKISIDQVRPFLVELRQYLAQSV-PKFGEIIRSTN-TFTEEAQDLLKQTLEELT--SVSS------
>C0JWK4_MONSK__C0JWK4 RecName: Full=ATP synthase subunit alpha, chloroplastic;          EC=3.6.3.14; AltName: Full=ATP synthase F1 sector subunit alpha; AltName: Full=F-ATPase subunit alpha;
M---------------------------------------------------------------VKIRPDEISSIIRQQIESY----NQEVK--ISNVGTVLNVGDGIARIYGLEKVMAGELLEFQ-DG------------------TVGIALNLETDNVGAVLMGDGLKIQEGDSVKATGKIAQIPVGEAFLGRVVDALARPIDGKGAIKAD-ATRLIESPAPGIISRRSVYEPLQTGLVAIDAMIPIGRGQRELIIGDRQTGKTAVATDTILNQN----------G--ENVVCVYVAIGQKASSVAQIVTTLQERGAMKYTIIVAENADAPATLQYLAPYTGAALAEYFMYTGRHTLVIYDDLSKQAQAYRQMSLLLKRPPGREAYPGDVFYLHSRLLERAAKLSNALGEGSMTALPVIETQGGDVSAYIPTNVISITDGQIFLSADLFNSGIRPAINVGISVSRVGSAAQIKAMKQVAGTLKLELAQFAELEAFSQFASDLDQATQNQLARGVRLRELLKQSQSAPLRVEEQVVTIYTGIKGYLDKLAVDQVRDFLVGLREYIATNK-TKLYETIRTTK-AFGPDAETLLKEAIAEYT--QIFLSSARK-
>ATPA_ODOSI__Q00820 RecName: Full=ATP synthase subunit alpha, chloroplastic;          EC=3.6.3.14; AltName: Full=ATP synthase F1 sector subunit alpha; AltName: Full=F-ATPase subunit alpha;
M---------------------------------------------------------------INIRPDEISSIIREQIEQY----DQDVK--VDNIGTVLQVGDGIARVYGLDQVMSGELLEFE-DK------------------TIGIALNLENDNVGVVLMGNGRQILEGSTVKTTGQIAQIPTGEAFLGRVVNPLGAPIDGKGDIANT-ETRLLEAMAPGIISRKSVCEPLQTGITSIDAMIPIGRGQRELIIGDRQTGKTAIAVDTIINQK----------T--EDVVCVYVGVGQKASTVAQVVNVLEEKEAMAYTIIVCASANDPATLQYIAPYAGAALAEYFMYNGKATLVIYDDLTKQAMAYRQMSLLLRRPPGREAYPGDVFYLHSRLLERAAKLSDALGGGSMTALPVIETQASDVSAYIPTNVISITDGQIFLSNDLFNSGIRPAINVGISVSRVGSAAQTKAMKQVAGKLKLELAQFAELEAFSQFASDLDEATQKQLARGTRLREVLKQPQNSPLSVAEQVALIYTGINGFLDELEVASVKKYCASLLSFLNTSN-NSYIGIVSSTN-QFTAEAETALKEAISESK--AVFMK-----
>ATPA_STIHE__Q06SI2 RecName: Full=ATP synthase subunit alpha, chloroplastic;          EC=3.6.3.14; AltName: Full=ATP synthase F1 sector subunit alpha; AltName: Full=F-ATPase subunit alpha;
----------------------------------------------------------------MKMRPEEISSIIMKQIEQY----NQEVQ--VVNFGTVFQVGDGIARIYGLEKVMAGELLEFE-DG------------------TIGIALNLEAKNVGAVLMGDGLKIKEGSKVRATGKVAQIAVGEGYLGRVVDSLARPIDGKGDIASD-DTRLIESPAPGIISRRSVHEPLQTGLIAVDAMIPIGRGQRELIIGDRQTGKTAIAIDTILNQK----------G--KNVICVYVAIGQKASSVAQVVNTLRERGALDYTVIVTANADSAATLQYLAPYTGATIAEYFMYTNRHTLVIYDDLSKQAQAYREMSLLLRRPPGREAYPGDVFYLHSRLLERAAKLNDALGSGSMTALPIVETQEGDVSAYIPTNVISITDGQIFLSADIFNSGVRPAINVGISVSRVGSAAQPKAMKQVAGSLKLQLAQFEELRAFSQFASDLDQATQNQLARGARLVEILKQAQNSPLGLAEQVASIYAGNNGYFDNLQVLQVRPFLIGLRQLLATKY-SKYGEIVASAQ-TLTPEAETILKQAITEYL--DEFGAKK---
>C7BEK1_PEDMN__C7BEK1 RecName: Full=ATP synthase subunit alpha, chloroplastic;          EC=3.6.3.14; AltName: Full=ATP synthase F1 sector subunit alpha; AltName: Full=F-ATPase subunit alpha;
M---------------------------------------------------------------VKIRPDEISSIIRQQIEQY----TQEVK--VVNVGTVFQVGDGIARIYGLEKVMAGELLEFE-DG------------------TVGIALNLESKNVGAVLMGEGRSVREGSSVRATGKIAQVPVGDAFLGRIVSPLAVPIDGKGEIPAQ-GSRLIESGAPGIISRRSVHEPLQTGLVSIDAMIPIGRGQRELIIGDRQTGKTAVAVDTILNQK----------G--KGVICVYVAIGQKASSIAQVVNSLNERGAMDYTIIVAATADSPATLQYLAPYTGAALAEHFMYTGRHTLVIYDDLSKQAQAYREMSLLLRRPPGREAYPGDVFYLHSRLLERAAKLNDALGSGSMTALPIVETQAGDVSAYIPTNVISITDGQIFLSADLFNSGLRPAINVGISVSRVGSAAQTKAMKQVAGKLKLELAQFAELEAFAQFSSDLDQATQNQLARGQRLRELLKQPQASPLSVAEQVATIYTGTNGYLDKIRVDQVRAFLAGLRQFLSNKK-SRYGQILAETN-ALNAEAEGLLKEAIAEYT--EEFLATNK--
>C7BF00_CHLKE__C7BF00 RecName: Full=ATP synthase subunit alpha, chloroplastic;          EC=3.6.3.14; AltName: Full=ATP synthase F1 sector subunit alpha; AltName: Full=F-ATPase subunit alpha;
M---------------------------------------------------------------VKIRPDEISSIIKQQIEQY----QQEVK--AVNVGTVFQVGDGIARIYGLDKVMAGELLEFE-DG------------------TVGIALNLETKNVGAVLMGEGTSVQEGSSVRATGKIAQIPVGDGYLGRVVNSLARPIDGKGEISTT-ENRLIESSAPGIISRRSVHEPLQTGIVAIDSMIPIGRGQRELIIGDRQTGKTAIAVDTILNQK----------G--KDVVCVYVAIGQKASSIAQVVNTLQDRGAMDYTIIVAATADSPATLQYLAPYTGAALAEYFMYTGRHTLVIYDDLTKQAQAYREMSLLLRRPPGREAYPGDVFYLHSRLLERAAKLNDKLGSGSMTALPIVETQEGDVSAYIPTNVISITDGQIFLSADIFNAGIRPAINVGISVSRVGSAAQPKAMKQVAGKLKLELAQFAELEAFSQFASDLDQATQNQLARGQRLRELLKQSQSSPLALEDQVACIFAGTNGYLDVIPVDRVRAFLVGLRQYLLLNK-PKYGEILRTTN-TLTDEAQSLLKQAIGEFT--SEFLATTK--
>ATPA_THAPS__A0T0P4 RecName: Full=ATP synthase subunit alpha, chloroplastic;          EC=3.6.3.14; AltName: Full=ATP synthase F1 sector subunit alpha; AltName: Full=F-ATPase subunit alpha;
M---------------------------------------------------------------INIRPDEISSIIREQIEQY----DQDVK--IDNIGTVLQVGDGIARVYGLDQVMSGELLEFE-DK------------------TIGIALNLENDNVGVVLMGNGRQILEGGSVKSTGQIAQIPVGEAFLGRVVNPLGAPIDGKGDIAST-ETRLVESMAPGIISRKSVCEPLQTGITSIDAMIPIGRGQRELIIGDRQTGKTSIAVDTIINQK----------T--EDVVCVYVGIGQKASTIAQVVNVLDEKEAMAYTIIVSASANDPATLQYIAPYSGAALAEYFMYNGKATLIVYDDLTKQAMAYRQMSLLLRRPPGREAYPGDVFYLHSRLLERAAKLSDALGGGSMTALPIIETQASDVSAYIPTNVISITDGQIFLSNDLFNSGIRPAINVGISVSRVGSAAQTKAMKQVAGKLKLELAQFAELEAFSQFASDLDEATQKQLARGTRLREILKQPQNSPLSVAQQVALIYAGINGFLDNLAVSDVKKFSASLIQTLASQK--SYIDVVGKTN-QFTEEAETLLKEAIASTK--TGFATL----
>Q36517_PLASU__Q36517 RecName: Full=ATP synthase subunit alpha;
M--------------------------------------------------------------ANKRLAGELSSLLEQKMTEK----QFNFS--YEEVGKVLSIGDGIARVYGLNKIQAGEMVEFQ-SG------------------IKGMALNLENDNVGVVVFGSDTSINEGDIVKRTNTIVDVPVGKGTLGRVMDALGNPIDGKGPLTNV-TRQRVEVKAPGIISRKSVHEPMQTGIKAVDSLVPIGRGQRELIIGDRQTGKTRIAIDTIINQQGVN-EGT-DES--KKLYCVYVAVGQKRSTVAQLVKILEERGALKYSIIVAATASDPAPLQFLAPYSGCAMGEYFRDNGMHALIIYDDVSKQSVAYRQMSLLLRRPPGREAFPGDVFYLHSRLLERAAKMSDDTGAGSLTALPVIETQAGDVSAYIPTNVISITDGQIFLETELFYKGIRPAINVGLSVSRVGSAAQVKAMKQVAGTMKLELAQYREVAAFAQFGSDLDASTQYLLNRGARLTEVLKQGLFQPMPIENQVVLLYAATKGYLDKLEIKDIASFEET----------------------------------------------------
>B6KI67_TOXGO__B6KI67 RecName: Full=ATP synthase subunit alpha;
MTIHSCLARRAVSVAASGARAFAS-------------GLGARAVAVGALQSARLLHTSSLRAAGAKISPSEMSRLLEERIAGW----KTQTS--TEEVGRVVSVGDGIARLFGLEGVQAGELVEFQ-NG------------------MTGMALNLETDNVGVVIFGDDRSVLEGDSVKRTGRIVDVPIGPGLLGRVVDALGNPIDGKGPIPAK-ERRRVELKAPGIIPRKSVHEPMMTGLKCVDALVPVGRGQRELIIGDRQTGKTAVAVDAIINQKEIN-DSTDDES--KKLYCIYVAVGQKRSTVAQIVKALEQRDAMKYTTVVAATASEAAPLQFLAPYSGCAMGEWFRDSGRHCVIIYDDLSKQATAYRQMSLLLRRPPGREAYPGDVFYLHSRLLERAAKMGDKSGGGSLTALPVIETQAGDVSAYIPTNVISITDGQIFLETELFYKGIRPAINVGLSVSRVGSAAQVKAMKQVAGTMKLELAQYREVAAFAQFGSDLDASTRQLLTRGTALTELLKQRQYSPMKNSVQVCVLYCGVKGYLDPLDPKEISRFESLFIDYINANH-QDILKTIETEK-ELSEKTEAKLRAAVDEFVAMNEFKKK----
>Q0P3H4_OSTTA__Q0P3H4 RecName: Full=ATP synthase subunit alpha;
----------------------------------------------------------------MSLSATELSNLLEQRISNY----YSDLN--IDEIGRVLSVGDGIARVYGLNKIQSGEMVEFD-SG------------------IKGMALNLENDNVGIVCFGSDTNIREGDIVKRTGSIVDVPVGKGMLGRVVDGLGNPIDGKGPIPNV-TPRRVELKAPGIIARKSVHEPMQTGLKAVDSLVPIGRGQRELIIEDRQTGKTAIAIDTIINQRTIN-DSN-DES--KKLYCVYVAVGQKRSTVAQLVKTLQDKNALEYSIIVAATASDPAPLQFLAPYSGCAMAEYFRDNGMHALIIYDDLSKQSVAYRQMSLLLRRPPGREAFPGDVFYLHSRLLERSAKMSDEVGGGSMTALPVVETQGGDVSAYIPTNVISITDGQIFLETELFFKGIRPAINVGLSVSRVGSAAQLKAMKQVSGSLKLELAQYREVAAFAQFGSDLDAATQYLLNRGSRLTEVLKQGQFVPMPVEQQVVVIYAATKGYLDSLKMTDISSYEDGLLKSVD----GSLLQTIKSEG-VLSENTLAKLKEFCDTYT--QQFKAA----
>A0DB02_PARTE__A0DB02 RecName: Full=ATP synthase subunit alpha;
MIRGYTSVLR------------------------------------------KSLWYLPSMGFSKKLGIGEASSVLEDKIKNI----SQLND--IKEYGTVISIGDGIARVFGLTQVQAGEMVEFS-SG------------------VRGMALNLETDNVGIVVLGNDREIQEGDIVKRTGAIVDVPIGMEMLGRVFDALGNPIDGHGPVKTN-TRRRVELKAPGIIPRKSVHEPMQTGLKAVDCLVPIGRGQRELIIGDRQTGKTAIAIDTIINQKPNF-DSG-DKN--KQLYCIYVAIGQKRSTVANLVKILTQAGAMKYTIVVAATASEAAPLQYLAPYSGCAIGEYFRDNGMHALIIYDDLSKQAVAYRQMSLLLRRPPGREAYPGDVFYLHSRLLERAAKLNAENGNGSLTALPVIETQAGDVSAYIPTNVISITDGQIFLETELFFKGIRPAINVGLSVSRVGSAAQIKAMKTVAGRLKLELAQYREVAAFAQFGSDLDAATQQLLNRGAQLTELLKQKQYVPMCAEEQVCVIYAGVRGFLDKVQTSEIAKFEEKFLTHLRTNY-PAMLERIRSTG-ELSKQDDAELKSILEVFIPEAGLAMKQ---
>Q0QIQ2_OLTVI__Q0QIQ2 RecName: Full=ATP synthase subunit alpha;
M------------------------------------------------SAKVRNSTVKAAKGKKKLTTAERRKIIQEKISQY----HLKVS--VDEIGKVLSVGDGIARVNGLSKVQAGEMLDFP-GN------------------IKGMALNLEKDNVGVVLFGSDSAIKEGDTVKRTGQILVTPVGLGTLGRVLDGLGNPIDGKGPLKDV-TYKRVEVKAPGIIARKSVHEPMQTGIKAVDSLVPIGRGQRELIIGDRQTGKTAIAIDAIINQKSAN-DAAKSES--DKLFCVYVAVGQKRSTVTQLVKTLERSGALEYTIIVAATASDPAPLQFIAPYTGCAMGEYMRDNGLHALIIYDDLSKQAVAYRQMSLLLRRPPGREAYPGDIFYAHSRLLERAAKLSDAMKAGSLTALPVIETMAGDVSAYIPTNVISITDGQIFLETELFYKGIRPAINVGLSVSRVGSAAQIKAMKQVAGTLKLELAQYREVAAFAQFGGDLDSATQYTLNRGARLTQILKQPQFSPLTVEFQAALLFGATKGYLDRVDLSKVEEFEKLTAELVS----PSTLESILKEK-YITPAIETELKALFEEIV--TRLS------
>Q9TC93_NEPOL__Q9TC93 RecName: Full=ATP synthase subunit alpha;
----------------------------------------------------------------MSLSAGEISTLLEQRIQNY----YMKVN--VDEIGRVLSVGDGIARVYGLNKIRAGEMVEFA-SG------------------VQGMALNLEYDNVGIVLFGADYLINEGDIVKRTGAIVDVPVGRGLLGRVVDALGKPIDGKGALTDV-TRARVETKAPGIIERKSVHEPMQTGIKAVDSLVPIGRGQRELIIGDRQTGKTSIAIDTIINQKSVN-AGN-DES--KKLYCIYVAVGQKRSTVAQLVRILSEAGAMSYTIVVAATASDAAPLQFLAPYSASAMGEYFRDNGMHALIIYDDLSKQSVAYRQMSLLLRRPPGREAFPGDVFYLHSRLLERSCKRSDATGAGSMTGLPVIETQAGDVSAYIPTNVISITDGQIFLETELFNKGNRPAINVGLSVSRVGSAAQIKAMKQVAGTLKLELAQYREVAAFAQFGSDLDAATQYLLNRGQRLTEILKQGLYVPIPVELQVVIIYSATRGYLDRIPVSSIASFEQGLVKEVP----PAILETIRKER-VLSPSTDAALKDFFNKFM--TNFVTA----
>D3IZV8_HELSJ__D3IZV8 RecName: Full=ATP synthase subunit alpha;
M--------------------------------------------------------------SLRLSLSEISDLLEQNISNT----YSDAN--VEEVGRVLSIGDGIARVYGLNKIQAGEMVEFP-GG------------------IKGMALNLENDNVGVVLFGSDTAIKEGDMVKRTGTIVDVPVGKGILGRVLDGLGNPIDGKGPLTNV-TRKRAEVKAPGIIVRESVSQPMQTGLKAVDSLVPIGRGQRELIIGDRQTGKTAIALDAIINQKSVN-STASDES--AKLYCVYVAIGQKRSTVAQFVRILENNGALEYSVIVAATASDPAPLQFLAPYSGCAMGEYFRDNGMHALIIYDDLSKQSVAYRQMSLLLRRPPGREAFPGDVFYLHSRLLERAAKMSKDVGGGSLTALPVIETQAGDVSAYIPTNVISITDGQIFLETELFYKGIRPAINVGLSVSRVGSAAQVKAMKQVAGTMKLELAQYREVAAFAQFGSDLDASTQYLLNRGARLTEVLKQDQYSPMSIETQVVILYAATKGYLDKLNISDIKKFEDTVLKNID----SSILEDIKNTR-QLTDASNAKLKDFFSNLKI-----------
>C1MNM6_MICPS__C1MNM6 RecName: Full=ATP synthase subunit alpha;
MMRRVASSILRAQARNGVRASNFR-------------FAPSALTTEGFKAPDAIARAFGTSAPVAAMGAQELSSLLEERISGH----YSALD--MAEIGRVLSVGDGIARVYGLNNIQSGEMVEFA-SG------------------VKGMALNLENDNVGVVCFGSDTSISEGDIVKRTGTIVDVPVGRGMLGRVVDGLGNAIDGKGALTDV-TQRRVEIKAPGIIVRKSVHEPMQTGLKAVDSLVPIGRGQRELIIGDRQTGKTAIAIDTIINQKGVH-DSG-AEN--EKLYCVYVAVGQKRSTVAQLVKQLKDKGALDYSIIVAATASDPAPLQFLAPYAATAMGEYFRDNGMHALIIYDDLSKQSVAYRQMSLLLRRPPGREAFPGDVFYLHSRLLERSAKMSDEVGAGSMTALPVVETQGGDVSAYIPTNVISITDGQIFLETELFFKGIRPAINVGLSVSRVGSAAQMKAMKQVSGSLKLELAQYREVAAFAQFGSDLDAATQYLLNRGSRLTEVLKQGQFVPMPIEVQVVVIYAATKGYLDKVDIKNIGAFEEGLLKEVP----TSLLDTIRNEK-VISDATDAKLKELCSKYT--EGFLATQSA-
>Q24HY8_TETTH__Q24HY8 RecName: Full=ATP synthase subunit alpha;
MIRNFHSLVKRV---------------------------------PRLALTPFFGFRTSMTLADKKLSTGEASVVLAEKIKGI----TQQND--ITEYGTVISIGDGIARVFGLTKVQAGEMVEFK-SG------------------IRGMALNLETDNVGVVVLGNDRDIKEGDVVKRTGAIVDVPIGEAMCGRVFDALGNPIDGLGPLKTT-QRARVEIKAPGIIPRQSVRQPMQTGIKCVDSLVPIGRGQRELIIGDRQTGKTAIAIDTILNQKEAF-NTG-DVK--KQLYCIYVAVGQKRSTIANLVSILKQHDCMKFTIVVCATASDAAPLQFLAPYSGCAIGEFFRDNGKHALIIYDDLSKQAVAYRQMSLLLRRPPGREAYPGDVFYLHSRLLERAAKMNDSLGGGSLTALPVIETQAGDVSAYIPTNVISITDGQIFLETELFYKGIRPAINVGLSVSRVGSAAQIKAMKKIAGNLKLTLATYRELAAFSQFGSDLDAKTQQQLNTGERLVEMLKQNQYTPMKVEEQVCIIFAGVKGFLDALVTSEVLKFEKKFLEHVRTNH-SALLKRIRDSG-DLSEVDTNELNTIIPLFIQEGGFKLKAQ--
>B7G531_PHATR__B7G531 RecName: Full=ATP synthase subunit alpha;
MVLRTALV-----------------------------SAGKRMAMAAASQAARRSALQATASRGMASQTLELSTYLESKIGALAGAEDSGKK--YAETGSVISVGDGIARVYGLSNVQAGEMVVFS-AG------------------LRGMALNLEEDNVGVVIFGDDRDILEGDTVKRTGAIVDVPVGNELLGRVVDGIGQPIDGGASLEKC-KRSRAEVKAPGIIPRESVSEPMLTGLKAVDALIPIGRGQRELIIGDRQTGKTAIAIDTIINQK--------TKA--EPLACIYVGVGQKRSTIAQLVGQLDERGAMDNCIIVAATASDAAPLQFLAPYTGAAMGEFFRDNGKHAVIFYDDLSKQAVAYRQMSLLLRRPPGREAYPGDVFYLHSRLLERAAKMHRNNGGGSLTALPVIETQAGDVSAYIPTNVISITDGQIFLESELFYQGQRPAISVGLSVSRVGSAAQYKATKAVAGTMKLELAQYREVAAFAKFGSDLDPATQQQLNRGVRLYELLKQGQYQPYEPEEVVAALFIGVKGYCDRIDVEHVQGFEVAFLAHVKGVH-SKVLADIVSAGYVLTEDAEKKMHEIAEAFT--SGYSP-----
>B8C6C6_THAPS__B8C6C6 RecName: Full=ATP synthase subunit alpha;
MAFRIAAT-----------------------------QIAKRAAL-AAPQVARSTAL-LTSTRSMASQTLELTAYLESKISAAAGSEDSAVK--YAETGSVISVGDGIARVYGLANVQAGEMVVFA-CG------------------LRGMALNLEEDNVGVVIFGDDRDILEGDTVKRTGAIVDVPVGPELLGRVVDGIGQPIDGGASLDNC-KRSRAEVKAPGIIPRESVSEPMLTGLKAVDALIPIGRGQRELIIGDRQTGKTAIAIDTIINQK--------TKK--DPLACIYVGVGQKRSTIAQLVGQLDDKKAMDNCIIVAATASDSAPLQFLAPYTGAAMGEYFRDNGKHAVIFYDDLSKQAVAYRQMSLLLRRPPGREAYPGDVFYLHSRLLERAAKMHRNTGGGSLTALPVIETQAGDVSAYIPTNVISITDGQIFLESELFYQGQRPAISVGLSVSRVGSAAQYKATKSVAGTMKLELAQYREVAAFAKFGSDLDAATQQQLNRGVRLYELLKQGQYEPYEPEEVVASLFIGVKGYCDRIDVEHVQAFEGAFLAHMKGAH-AAVLKEIVDSGYVLSPEVEKKLHEIAEDFT--NGFSP-----
>Q37628_PROWI__Q37628 RecName: Full=ATP synthase subunit alpha;
----------------------------------------------------------------MALSLSEISILLEQKISNT----YSKIN--VDEVGRVLSVGDGIARIYGLKKIQAGEMVEFA-SG------------------VKGMALNLENDNVGVVLFGSDSSISEGDLVKRTGTIVDVPSGKGVLGRVLDGLGNPIDGKGPLKDV-TRVRAELKAPGIIVRESVNQPMQTGLKAVDSLVPIGRGQRELIIGDRQTGKTAIALDAIINQKFVN-VSK-DES--AKLYCVYVAIGQKRSTVAQIVKTLEDAGALDYTVIVAATASDPAPLQYLAPYSGCAMGEYFRDNGMHALIIYDDLSKQSVAYRQMSLLLRRPPGREAFPGDVFYLHSRLLERAAKMSSAVGGGSLTALPVIETQAGDVSAYIPTNVISITDGQIFLETELFYKGIRPAINVGLSVSRVGSAAQVKAMKQVAGTMKLELAQYREVAAFAQFGSDLDASTQYLLNRGARLTEILKQGQFSPMPIEKQVIVLYAATKGYLDKLNISDIEKYEQTLLKEID----PAILSTIKDKK-ALSDELLGTLKTFFDGFT--DRFILAR---
>Q9G8W0_RHDSA__Q9G8W0 RecName: Full=ATP synthase subunit alpha;
----------------------------------------------------------------MNFSAIELTAIIENRLKNY----YTNVK--IDETGFVLSVGDGIARVFGLKGIQAGEMCRFAQAN------------------IFGMALNLEQDNVGIVIFGNDRKIKEGDTVERSNFIVEVPVGRELLGRVVDGLGMPIDGLGEIKAE-KKSRVEIKAPGIIPRKSVNEPMQTGLKVVDGLVPIGRGQRELIIGDRQTGKTAVAIDTIINQKSIH-ESN-DES--NKLYCIYVAVGQKRSTVAQVSKILKSSNAMGYTIIVAATASDSAPLQFLAPYTGCTIGEFFRDNGSHALVIYDDLSKQAVAYRQMSLLLRRPPGREAFPGDVFYLHSRLLERAAKLNADFGSGSLTALPVIETQAGDVSAYIPTNVISITDGQIFLETELFFKGIRPALNVGLSVSRVGSAAQIKAIKQVAGTLKLELAQYREVAAFAQFGSDLDAATQHLLNRGSKLTELLKQNQFSPLTIEQQVCVLFTGVRGYLDKLEINQIGRFEVEFLSALDTKG-SSILQTVKTDK-VISDETETKLKDFIVEFL--SSFK------
>Q6E798_SAPFE__Q6E798 RecName: Full=ATP synthase subunit alpha;
M-------------------------------------------------------------------AIELSYILESNIKNF----KSEKK--LEETGIVLSMSDGIARCYGLTKIQAGEMVEFN-KGN-----------------IKGMALNLEPDVVGVVVFSNEREIQEGNFVKRTGSIVSVPTGEGLLGRVVDALGQPIDGKGAIKSN-TLSRVEIKAPGIMPRQSVSEPVQTGLKAVDSLIPIGRGQRELIIGDRQTGKTSIAMDTIINQVKAH-QSG-DKD--NQLFCIYVAVGQKRSTVADLTKTLEEKNALFFSIIVAATASDSAPLQFLAPYTGCTLGEYFRDNGKHAVIFYDDLSKQAVAYRQMSLLLRRPPGREAYPGDVFYLHSRLLERAAKMNIAIGGGSLTALPVIETQAGDVSAYIPTNVISITDGQIFLETELFNQGQRPAISVGLSVSRVGSSAQIKAMKQIAGSMKLELAQFREVQAFSQFGSDLDAATQQQLHRGVRLTEMLKQGLNVPLNVEDQIVIIFLGVRGFLDKIEVKKIGQFENAWLQFIKNNH-NDILVEIATKK-EISKELEAKLRTLANDFT--SQFLNK----
>Q9T252_PHYIN__Q9T252 RecName: Full=ATP synthase subunit alpha;
M-------------------------------------------------------------------AIELSYILESNIKKY----KDEKS--LQETGIVLSMSDGIARCYGLTKIQAGEMVEFN-NGN-----------------IKGMALNLEPDVVGVVVFSNDREIQEGNFVRRTGSIVSVPVGPEVLGRVVDALGQPIDGKGQINSK-LESRVEVKAPGIMPRESVKEPVQTGLKAVDSLIPIGRGQRELIIGDRQTGKTSIAIDTIINQREPH-LKK-DTN--NQLYCIYVGVGQKRSTIAELTKTLEEKNAMFFSVIVAATASDSAPLQYLAPYTGCALGEYFRDNGKHAVIFYDDLSKQAVAYRQMSLLLRRPPGREAYPGDVFYLHSRLLERAAKMNRKIGGGSLTALPIIETQAGDVSAYIPTNVISITDGQIFLETELFNEGQRPAISVGLSVSRVGSAAQIKAMKQIAGTMKLELAQFREVQAFAQFGSDLDATTQQQLNRGVRLTEMLKQGLNIPLSVEDQIVIIYLGVRGFLDKIAVDKISIFETNWLNFIQNNH-SDILEEILTKK-EISKELDKKLNTLAIDFT--NNFITK----
>A4ZHD7_PHYRM__A4ZHD7 RecName: Full=ATP synthase subunit alpha;
M-------------------------------------------------------------------AIELSYILESNIKKY----KDEKS--LQETGIVLSMSDGIARCYGLTKIQAGEMVEFN-NGN-----------------IKGMALNLEPDVVGVVVFSNDREIQEGNFVRRTGSIVSVPVGPEVLGRVVDALGQPIDGKGQINSK-LESRVEVKAPGIMPRESVKEPVQTGLKAVDSLIPIGRGQRELIIGDRQTGKTSIAIDTIINQREPH-LKK-DIN--NQLYCIYVGVGQKRSTIAELTKTLEEKNAMFFSVIVAATASDSAPLQYLAPYTGCALGEYFRDNGKHAVIFYDDLSKQAVAYRQMSLLLRRPPGREAYPGDVFYLHSRLLERAAKMNRKIGGGSLTALPIIETQAGDVSAYIPTNVISITDGQIFLETELFNEGQRPAISVGLSVSRVGSAAQIKAMKQIAGTMKLELAQFREVQAFAQFGSDLDATTQQQLNRGVRLTEMLKQGLNIPLSVEDQIVIIYLGVRGFLDKIAVDKIAIFETNWLNFIKNNH-SEILEEILTKK-EISKELDKKLNTLSTDFT--NNFITK----
>A7AMJ6_BABBO__A7AMJ6 RecName: Full=ATP synthase subunit alpha;
M---------------------------------NTIGRPLLRNLATAIARRVSIACNAREFSTSKISPAEMSKLLQSRIAGW----EKQKD--VVDVGHVINVGDGIARVYGLKDVKMGELVVFS-SG------------------VSGMALNLETDNVGVVIFGDDRSILEGDNVSRTNRIIDVPVGPALLGRVVDALGNPIDGKGPVEST-KRNRVEVPAPGIIDRRSVNEPMTTGIKCVDSLVPIGRGQRELIIGDRQTGKTALAIDTILNQKELN-DGK-DEK--DRVYCVYVAIGQKRSTVARIMKTLEDKDALKYTTIVAATASDSAPLQFLAPFAGCAMGEWFRNSGRHAVIIYDDLSKQATAYRQMSLLLRRPPGREAYPGDIFYLHSRLLERAAKLSDKNGGGSLTALPIIETQAGDVSAYIPTNVISITDGQIFLESELFYKGIRPAINVGLSVSRVGSAAQIKAMKQVSGTMKLDLAQFREVAAFAQFGSDLDAATQKLLTRGTLLTELLKQPQYSPMKTAIQVCVIYGGVRGLLDSIDPKDVSKFETLFIEHLMSSQ-QDLLKKIDDEG-QLSPETEAQLKQTVENFVATADVRKI----
>D8UD45_VOLCA__D8UD45 RecName: Full=ATP synthase subunit alpha;
MRNSALSFVRAGVLQLGSQSGVSLLAQEGAFTLSKRSEQAILRISRAFAADAKALDELRKPKFTSKYLINHVSEKLIPAVKEW----EKQYQPPVIHLGRVLSVGDGIARVYGLKSVQAGELVCFD-SG------------------VKGMALNLQADHVGVVVFGNDSLIHQGDLVYRTGQIVNVPVGPGTLGRVVDALGQPIDGKGPLTNV-KSSLVEIKAPGIIARQSVREPLYTGVKAVDALVPIGRGQRELIIGDRQTGKTAIAVDCILHQNYLN-GIT-SRK--NRVYCIYVAIGQKRSTVAQLVKLFGQTGALKYTIIVSATASDAAPLQFLAPYSGCAMAEYFRDNGKHAVIIYDDLSKQSVAYRQMSLLLRRPPGREAFPGDVFYLHSRLLERAAKMSAAMGGGSLTAFPVIETQAGDVSAYIATNVISITDGQIFLETELFYKGIRPALNVGLSVSRVGSAAQFPGMKQVAGTLKLELAQYREVAAFAQFGSDLDAATQYVLERGARLTEVLKQRQFNPMPIEQQTVVVYAATKGYLDKVPVSKVTASEDVILKHVD----PKIFKVLKAKG-KITPEINAHLAQQMATLPL-----------
>B6ABK1_CRYMR__B6ABK1 RecName: Full=ATP synthase subunit alpha;
MNSRYYFSLSSRLA-----------------------PILFKTFVHKNLNGYKKLYMYSIYKLISSIRIPELNKILEEKISGL----KLDLS--ISEIGHVISVGDGIVRVYGLQNVQYGEMLEFS-SG------------------VKGMALNLESDNVGVVIFGEDRGIKEGDIVKRTKTIVNTPVGTGLLGRVVDALGNAIDGKGDIIYS-ERRFVEVKAPGIIPRKSVHEPVQTGIKCIDSLVPIGRGQREVIIGDRQTGKTALIIDTILNQKYSYYNSKIEDK--DKMYCIYVAIGQKRSTVAQIVKLLEKNDALNYTIIVAATASDPAPLQFLAPYTGCAMGEWFRDNGKHCIIFYDDLSKQAVAYRQMSLLLRRPPGREAYPGDIFYIHSRLLERAAKMSDERGGGSLTAIPVIETQAGDMSSYIPTNIISITDGQIMLDSELFYKGIRPAINVGLSVSRVGSAAQLKSVKQVSNSLKLNLAQYREVAAFSQFGSDLDESTKKLLTRGSTLTEILKQKQYSPLETSLQVVIIYIGINGYIDNIKLTEIPKFENLFFKFLKDNYQKDILSPIEEDK-ELSKEVEEKLKEAINHFFEQHKFEERNKK-
>Q96550_CHLRE__Q96550 RecName: Full=ATP synthase subunit alpha; Flags: Precursor;
MRSQALSLARAGLLQLSSQTGASL---EGGFALSKRAEQALIRASRAFASDAKALDELRKPKFTSKYLINHVSEKLIPAVKEW----EKQYQPPVIHLGRVLSVGDGIARVYGLKSVQAGELVCFD-SG------------------VKGMALNLQADHVGVVVFGNDSLIHQGDLVYRTGQIVNVPVGPGTLGRVVDALGQPIDGKGPLTNV-RSSLVEIKAPGIIARQSVREPLYTGVKAVDALVPIGRGQRELIIGDRQTGKTAVALDCILHQNYLN-GLT-NKK--NRVYCVYVAIGQKRSTVANLVKLFAQTGALKYTIIVSATASDAAPLQFLAPYSGCAMAEYFRDTGKHAVIIYDDLSKQSVAYRQMSLLLRRPPGREAFPGDVFYLHSRLLERAAKLSAAMGGGSLTAFPVIETQAGDVSAYIATNVISITDGQIFLETELFYKGIRPALNVGLSVSRVGSAAQFPGMKQVAGTLKLELAQYREVAAFAQFGSDLDAATQYVLERGARLTEVLKQKQFVPMPIEQQTIVVYAATKGYLDKVPVNQITACEDVILKHVD----PRLFKILKAKG-KITPEINAHLAQQMSNLPVMTK--------
>Q4UBG5_THEAN__Q4UBG5 RecName: Full=ATP synthase subunit alpha;
M------------------------------SYINRIAKLVIPKCKLQTRISTGFSQGLRSFSTTKVSPAEISKLLQNRIAGW----DSQKD--VRDVGHVINVGDGIARIYGLKEVKAGELVMFS-SG------------------VAGMALNLETDNIGVVVFGDDRSILEGDTVTRTNRILDVPVGPELLGRVVDALGRPIDGKGDLVTK-ETSRVEVPAPGIIDRRSVHEPMTTGMKCVDSLVPIGRGQRELIIGDRQTGKTALAVDTILNQRLVN-EGL-EEN--KRLYCIYVAIGQKRSTVARILKTLEDNDALKYTIVVAATASDPAPLQFLAPFTGCSMGEWFRNNKKHCVIIYDDLSKQATAYRQMSLLLRRPPGREAYPGDIFYLHSRLLERAAKMSDAKGSGSLTALPIIETQAGDVSAYIPTNVISITDGQIFLESELFYKGIRPAINVGLSVSRVGSAAQSKAMKQVSGTMKLDLAQFREIQAFSQFGSDLDASTQQLLTRGTLLTELLKQKQYAPLSVPLQICVIYGGVNGLLDKLDPKLVGKYEEQLLEHLTSQH-SDLLSTLEKEG-VLSPETEAKLKSTLEHFV--DNFNKS----
>B2MWS9_HEMAN__B2MWS9 RecName: Full=ATP synthase subunit alpha;
----------------------------------------------------------------------------------------------MGDTGIVLTIGDGIVRAYGLGDIQAGEMCEFPAAD------------------IKGMVLNLETDNVGIVIFGNDRLIKEGDIVKRTRRIVEVPIGEALLGRVVDSLGVAIDGK-PINAK-ENRRVEVKAPGIIPRKSVHEPMQSGLKVVDALVPIGRGQRELIIGDRQTGKTAVAIDTIINQQSIH-ARK-DQAGVKPLYCIYVAIGQKRSTVAQVSKILQSAKALDYTIIIAATASNSAPLQFLAPYTGCTMGEYFRDNGMDALVIYDDLSKQAVAYRQMSLLLRRPPGREAFPGDVFYLHSRLLERAAKMGEKAGLGSLTALPVIETQAGDVSAYIPTNVISITDGQIFLETELFYKGIRPALNVGLSVSRVGSAAQIKAIKQVAGTLKLELAQYREVAAFAQFGSDLDAATQHLLNRGSKLTELLKQSQFAPLTIEEQVFVLFAGIKGYLDKVDITLIRSFEEALLAQLHEKN-ASFLEKIRSEK-AISPEFEKEVHSFMATFV--EGFMKSH---
>Q4MZF1_THEPA__Q4MZF1 RecName: Full=ATP synthase subunit alpha;
M------------------------------RYINRIVKLAIPKGKLQAQISTGFHLGLRPFSTNKVSPAEISKLLQTKIGGW----DSQKD--VRDVGHVINVGDGIARIYGLKEVKAGELVMFS-SG------------------VAGMALNLETDNIGVVIFGDDRNILEGDTVTRTNRILDVPVGPELLGRVVDALGRPIDGKGDLVTK-ETSRVEVPAPGIIDRRSVHEPMTTGMKCVDSLVPIGRGQRELIIGDRQTGKTALAIDTILNQRLVN-EGL-EEN--KRLYCIYVAIGQKRSTVARILKILEDNDALKYTIVVAATASDPAPLQFLAPFTGCSMGEWFRNNKKHCVIIYDDLSKQATAYRQMSLLLRRPPGREAYPGDIFYLHSRLLERAAKMSDTKGSGSLTALPVIETQAGDVSAYIPTNVISITDGQIFLESELFYKGIRPAINVGLSVSRVGSAAQSKAMKQVSGTMKLDLAQFREIQAFSQFGSDLDSSTQQLLTRGTLLTELLKQKQYAPLSIPLQICVIYGGVNGLLDKLDPKLVGKYEEQLLQHLTTQH-SDLLSTLEREG-VLSPETEAKLKSTLEQFV--DNFNKS----
>A5KBV3_PLAVI__A5KBV3 RecName: Full=ATP synthase subunit alpha;
M-----------------------------QAAGK---MRLLGQQLRRCGKWSDVRSAAVLAYSTKISPVEISKILEKKFEQF----DFKTS--ANEVGYVLSVGDGICRAFGLNNVKSSELLEIH-NSDASDSSGGAANQGGASNVTYGMATNLEYDNVGVVIFGNDRNIREGDIIKRTNRIIDVCVGHELLGRVVDGLGNEIDGGKPIQTS-EKRKIEIKAPGIIARKSVNESIITGIKCIDSLVPIGRGQRELIIGDRQTGKTAIAVDTIIHQKNIN-EQV-PDN--EKVYCIYVAIGQKKSNIAKLVNLLKKYDALKYTIIVNSSASDASPLQFLAPYTGCAMAEYFRDNGKHALIIFDDLSKQAVAYRQLSLLLRRPPGREAYPGDIFYIHSKLLERSSKLNDSLKGGSLTALPIIETLNNDVSAYIPTNVISITDGQIFLESELFYKGIIPAINVGLSVSRIGSSAQYKCMKKLASSMKLELAQFREIVAFSQFGSDLDASTKKLIEKGKILTEILKQKQYSPVSISYQICLIYAATKDYLASLTIDQVQDFEKRYFEFLDSNY-ADVLRKIQANC-DLA-EVEDQIREAIQRFL--ELYKAEAGAA
>B3L0I2_PLAKH__B3L0I2 RecName: Full=ATP synthase subunit alpha;
M-----------------------------QRVHK---VRLLGHQLRRRVNWN---CATVVPFSTKISPVEISKILEKKFENF----DFKTS--ANEVGYVLSVGDGICRAFGLNNVKSSELLEIH-NSDTSAGE-------GASSITYGMATNLEYDNVGVVIFGNDRNIKEGDIIKRTNRIIDVSVGPELLGRVVDGLGKEIDGGKPIQTN-EKRKIEIKAPGIIARKSVNESIITGIKCIDSLVPIGRGQRELIIGDRQTGKTAIAVDTIIHQKNIN-EQV-PDS--EKVYCIYVAIGQKKSNIAKLVNLLKKYDALKYTIIVNSSASDASPLQFLAPYTGCAMAEYFRDNGKHALIIFDDLSKQAVAYRQLSLLLRRPPGREAYPGDIFYIHSKLLERSSKLNDKLKGGSLTALPIIETLNNDVSAYIPTNVISITDGQIFLESELFYKGIIPAINVGLSVSRIGSSAQYKCMKKLASSMKLELAQFREIVAFSQFGSDLDASTKKLIEKGKILTEILKQKQYSPVSISYQICLIYAATKDYLASLTIDKVQDFEKRYFEYLDNNY-ADVLKKIQNNC-DLA-EVEDQIKESIQRFL--ELYKGESS--
>O96252_PLAF7__O96252 RecName: Full=ATP synthase subunit alpha;
M-----------------------KASGLCQQLNKCMWNQLV--VSRKCI------KKFVCNYSTKISPIEISKILEKKFESF----NFKTS--SNEVGYVLSVGDGICRAYGLNNVKSSELVEIH-NED------------DKGSVTYGMATNLEYDNVGIVIFGNDRNIKEGDVIKRTNRIIDVNVGYELLGRVVDALGNCIDGEKNVVTK-ERRKIEIKAPGIIARKSVNESIITGIKCIDSLVPIGRGQRELIIGDRQTGKTAIAIDAIIHQKNIN-DNVLNNN--EKVYCIYVAIGQKKSNIAKLVNLLKKYDALKYTIIVNSSASDASPLQFLAPYTGCAMAEFFRDNGKHALIIFDDLSKQAVAYRQLSLLLRRPPGREAYPGDIFYIHSKLLERSSKLNDNLKGGSLTALPIIETLNNDVSAYIPTNVISITDGQIFLESELFYKGIIPAINVGLSVSRIGSSAQYNCMKKLASSMKLELAQFREIVAFSQFGSDLDVSTKKLIEKGKILTEILKQKQYSPVNISYQICLIYAATKDYLLNLPIEKVQDFETKYFDYLDNNY-LDVLKKIQSNC-HLS-EVEDQIKESIQKFL--ELYKNEA---
>Q7RC14_PLAYO__Q7RC14 RecName: Full=ATP synthase subunit alpha;
M-----------------------------LRINKDFGKKLVNAVTRKRKPWL---EKSCLSFSTKISPVEISKILEKKFENF----DFKTS--ANEVGYVLSVGDGICRAFGLNNVKSSELVEIH-NEE------------DKSNITYGMATNLEYDNVGIVIFGNDRNIKEGDIIKRTNRIIDVNVGYELLGRVVDALGNEIDGEKKIETK-ERRKIEVKAPGIIARKSVNESIITGIKCIDSLVPIGRGQRELIIGDRQTGKTAIAIDAIIHQKNIN-DKV-PDN--EKVYCVYVAIGQKKSNIAKLVNLLKKYDALKYTIIVNSSASDASPLQFLAPYTGCAMAEFFRDRGNHALIIYDDLSKQAVAYRQLSLLLRRPPGREAYPGDIFYIHSKLLERSSKLNDSLKGGSLTALPVIETLNNDVSAYIPTNVISITDGQIFLESELFYKGIIPAINVGLSVSRIGSSAQYKCMKKLASSMKLELAQFREIVAFSQFGSDLDASTKKLIEKGKILTEILKQKQYSPVNISYQICLIYAATKDYLANLNINQVQEFETQYFEYLDANY-SDTLKKIQENC-DLS-EVEDQIKDSIQKFL--EIFKKE----
>Q4Z4N0_PLABE__Q4Z4N0 RecName: Full=ATP synthase subunit alpha;
M-----------------------------LRINKDFGKKLVNAVTRKGKPWL---GISGLSFSTKISPVEISKILEKKFENF----DFKTS--ANEIGYVLSVGDGICRAFGLNNVKSSELVEIH-NEE------------DKSNITYGMATNLEYDNVGIVIFGNDRNIKEGDIIKRTNRIIDVNVGYELLGRVVDALGNEIDGEKKIETK-ERRKIEVKAPGIIARKSVNESIITGIKCIDSLVPIGRGQRELIIGDRQTGKTAIAIDAIIHQKNIN-DKV-PDN--EKVYCVYVAIGQKKSNIAKLVNLLKKYDALKYTIIVNSSASDASPLQFLAPYTGCAMAEFFR-RGNHALIIYDDLSKQAVAYRQLSLLLRRPPGREAYPGDIFYIHSKLLERSSKLNDSLKGGSLTALPVIETLNNDVSAYIPTNVISITDGQIFLESELFYKGIIPAINVGLSVSRIGSSAQYKCMKKLSSSMKLELAQFREIVAFSQFGSDLDASTKKLIEKGKILTEILKQKQYSPVNISYQICLIYAATKDYLANLSINQVQDFETQYFEYLDVNY-SDTLKKIQENC-DLS-EVEDQIKDSIQKFL--EIFKKE----
>bud_EMIHU__EHUX130k07a Similar (e=1.00e-110) to Q0P3H4_OSTTA__Q0P3H4 RecName: Full=ATP synthase subunit alpha;
PTHKQQRLPQMQALRT---------------------GLQRAAPQLQQTLSRGLRVSAPAAAKKGQALVSELSSIIESKLLDY----GGEVQ--LEEIGKVLAIGDGIARVYGLQSVQAGEMVEFD-SG------------------LRGMALNLENDNVGVVVFGNDRAIKEGDTVKRTGAIIDLSVGDGLLGRVVDGLGDPIDGLGPLTGQLSRQRIEVKAPGIIARQSVHEPMESGLKAVDSLVPVGRGQRELIIGDRQTGKTAVAIDTIINQKTIN-AAG-DDK--KSLYCIYVAVGQKRSTVAQLMKTLADQGAMEYTTIVAATASEAASLQFLAPYTGCAVGEHFRDNGKHALIIWDDLSKQAVAYRQMSLLLRRPPGREAYPGDVFYLHSRLLERACKMSADLQGGSMTGLPIIE-----------------------------------------------------------------------------------------------------------------------------------------------------------------------------------------------
