# Supplementary material for: Responses of the Emiliania huxleyi Proteome to Ocean Acidification
Source: PLoS One. 2013 Apr 12;8(4):e61868. doi: 10.1371/journal.pone.0061868 (PMC3625171; doi:10.1371/journal.pone.0061868)
Supplement: Data S1 — Output files from BUDAPEST analysis. (ZIP) [file pone.0061868.s001.zip › BUDAPEST data/Jones_et_al_2012_Data/EHUX130k07a.nsf]

(
(
bud_EMIHU__EHUX130k07a Similar {e=1.00e-110} to Q0P3H4_OSTTA__Q0P3H4 RecName- Full=ATP synthase subunit alpha-:0.193440,
(
(
C0JWK4_MONSK__C0JWK4 RecName- Full=ATP synthase subunit alpha - chloroplastic-          EC=3.6.3.14- AltName- Full=ATP s...:0.103990,
(
ATPA_STIHE__Q06SI2 RecName- Full=ATP synthase subunit alpha - chloroplastic-          EC=3.6.3.14- AltName- Full=ATP syn...:0.114220,
(
C7BEK1_PEDMN__C7BEK1 RecName- Full=ATP synthase subunit alpha - chloroplastic-          EC=3.6.3.14- AltName- Full=ATP s...:0.079200,
(
O64436_ACEAT__O64436 RecName- Full=ATP synthase subunit alpha-:0.063710,
C7BF00_CHLKE__C7BF00 RecName- Full=ATP synthase subunit alpha - chloroplastic-          EC=3.6.3.14- AltName- Full=ATP s...:0.051400)
976:0.020650)
618:0.007270)
942:0.016410)
997:0.036300,
(
(
ATPA_ODOSI__Q00820 RecName- Full=ATP synthase subunit alpha - chloroplastic-          EC=3.6.3.14- AltName- Full=ATP syn...:0.047860,
ATPA_THAPS__A0T0P4 RecName- Full=ATP synthase subunit alpha - chloroplastic-          EC=3.6.3.14- AltName- Full=ATP syn...:0.040830)
1000:0.084710,
(
D1J797_ECTSI__D1J797 SubName- Full=ATP synthase CF1 - subunit alpha-          EC=3.6.3.14-:0.111550,
(
ATPA_PORYE__Q1XDP5 RecName- Full=ATP synthase subunit alpha - chloroplastic-          EC=3.6.3.14- AltName- Full=ATP syn...:0.087330,
(
ATPA_RHDSA__A6MVW4 RecName- Full=ATP synthase subunit alpha - chloroplastic-          EC=3.6.3.14- AltName- Full=ATP syn...:0.077690,
(
ATPA_OCHNE__Q40611 RecName- Full=ATP synthase subunit alpha - chloroplastic-          EC=3.6.3.14- AltName- Full=ATP syn...:-0.002230,
ATPA_EMIHU__Q4G397 RecName- Full=ATP synthase subunit alpha - chloroplastic-          EC=3.6.3.14- AltName- Full=ATP syn...:0.061140)
999:0.033630)
572:0.009350)
721:0.016780)
405:0.001720)
895:0.020860)
1000:0.154550)
740:0.014900,
(
(
Q0QIQ2_OLTVI__Q0QIQ2 RecName- Full=ATP synthase subunit alpha-:0.183450,
(
(
(
D3IZV8_HELSJ__D3IZV8 RecName- Full=ATP synthase subunit alpha-:0.071490,
Q37628_PROWI__Q37628 RecName- Full=ATP synthase subunit alpha-:0.077150)
990:0.026170,
(
Q9TC93_NEPOL__Q9TC93 RecName- Full=ATP synthase subunit alpha-:0.124290,
(
Q0P3H4_OSTTA__Q0P3H4 RecName- Full=ATP synthase subunit alpha-:0.071520,
C1MNM6_MICPS__C1MNM6 RecName- Full=ATP synthase subunit alpha-:0.092840)
952:0.031230)
748:0.019120)
837:0.008490,
(
Q36517_PLASU__Q36517 RecName- Full=ATP synthase subunit alpha-:0.051600,
(
D8UD45_VOLCA__D8UD45 RecName- Full=ATP synthase subunit alpha-:0.025960,
Q96550_CHLRE__Q96550 RecName- Full=ATP synthase subunit alpha- Flags- Precursor-:0.032130)
1000:0.224800)
616:0.009780)
880:0.010650)
974:0.026360,
(
(
(
B6KI67_TOXGO__B6KI67 RecName- Full=ATP synthase subunit alpha-:0.150600,
(
A7AMJ6_BABBO__A7AMJ6 RecName- Full=ATP synthase subunit alpha-:0.113030,
(
Q4UBG5_THEAN__Q4UBG5 RecName- Full=ATP synthase subunit alpha-:0.016890,
Q4MZF1_THEPA__Q4MZF1 RecName- Full=ATP synthase subunit alpha-:0.027310)
1000:0.127500)
997:0.050700)
997:0.035880,
(
B6ABK1_CRYMR__B6ABK1 RecName- Full=ATP synthase subunit alpha-:0.218320,
(
(
A5KBV3_PLAVI__A5KBV3 RecName- Full=ATP synthase subunit alpha-:0.040030,
B3L0I2_PLAKH__B3L0I2 RecName- Full=ATP synthase subunit alpha-:0.033010)
1000:0.032890,
(
O96252_PLAF7__O96252 RecName- Full=ATP synthase subunit alpha-:0.058950,
(
Q7RC14_PLAYO__Q7RC14 RecName- Full=ATP synthase subunit alpha-:0.006360,
Q4Z4N0_PLABE__Q4Z4N0 RecName- Full=ATP synthase subunit alpha-:0.012960)
1000:0.046300)
695:0.005770)
1000:0.209210)
932:0.019350)
939:0.017980,
(
(
Q9G8W0_RHDSA__Q9G8W0 RecName- Full=ATP synthase subunit alpha-:0.129230,
B2MWS9_HEMAN__B2MWS9 RecName- Full=ATP synthase subunit alpha-:0.128050)
985:0.027460,
(
(
A0DB02_PARTE__A0DB02 RecName- Full=ATP synthase subunit alpha-:0.115310,
Q24HY8_TETTH__Q24HY8 RecName- Full=ATP synthase subunit alpha-:0.158440)
1000:0.067880,
(
(
B7G531_PHATR__B7G531 RecName- Full=ATP synthase subunit alpha-:0.065070,
B8C6C6_THAPS__B8C6C6 RecName- Full=ATP synthase subunit alpha-:0.053900)
1000:0.162950,
(
Q6E798_SAPFE__Q6E798 RecName- Full=ATP synthase subunit alpha-:0.074150,
(
Q9T252_PHYIN__Q9T252 RecName- Full=ATP synthase subunit alpha-:0.005230,
A4ZHD7_PHYRM__A4ZHD7 RecName- Full=ATP synthase subunit alpha-:0.006230)
1000:0.062140)
1000:0.090670)
986:0.036960)
779:0.008150)
637:0.005530)
795:0.008930)
740:0.007990)
;
