# Supplementary material for: Responses of the Emiliania huxleyi Proteome to Ocean Acidification
Source: PLoS One. 2013 Apr 12;8(4):e61868. doi: 10.1371/journal.pone.0061868 (PMC3625171; doi:10.1371/journal.pone.0061868)
Supplement: Data S1 — Output files from BUDAPEST analysis. (ZIP) [file pone.0061868.s001.zip › BUDAPEST data/Jones_et_al_2012_Data/EHUX130k07a.tree]

      #========+ 41: bud_EMIHU__EHUX130k07a Similar (e=1.00e-110) to Q0P3H4_OSTTA__Q0P3H4 RecName: Full=ATP synthase subunit alpha; {0.193440}
      |         
    #=# 80 [740] {0.014900}
    | |
    | |          +-----+ 7: C0JWK4_MONSK__C0JWK4 RecName: Full=ATP synthase subunit alpha, chloroplastic;          EC=3.6.3.14; AltName: Full=ATP synthase F1 sector subunit alpha; AltName: Full=F-ATPase subunit alpha; {0.103990}
    | |          |      
    | |       +--+ 75 [997] {0.036300}
    | |       |  |
    | |       |  | +-----+ 9: ATPA_STIHE__Q06SI2 RecName: Full=ATP synthase subunit alpha, chloroplastic;          EC=3.6.3.14; AltName: Full=ATP synthase F1 sector subunit alpha; AltName: Full=F-ATPase subunit alpha; {0.114220}
    | |       |  | |      
    | |       |  +-+ 70 [942] {0.016410}
    | |       |    |
    | |       |    | +----+ 10: C7BEK1_PEDMN__C7BEK1 RecName: Full=ATP synthase subunit alpha, chloroplastic;          EC=3.6.3.14; AltName: Full=ATP synthase F1 sector subunit alpha; AltName: Full=F-ATPase subunit alpha; {0.079200}
    | |       |    | |     
    | |       |    +-+ 61 [618] {0.007270}
    | |       |      |
    | |       |      | +---+ 6: O64436_ACEAT__O64436 RecName: Full=ATP synthase subunit alpha; {0.063710}
    | |       |      | |    
    | |       |      +-+ 52 [976] {0.020650}
    | |       |        |
    | |       |        +---+ 11: C7BF00_CHLKE__C7BF00 RecName: Full=ATP synthase subunit alpha, chloroplastic;          EC=3.6.3.14; AltName: Full=ATP synthase F1 sector subunit alpha; AltName: Full=F-ATPase subunit alpha; {0.051400}
    | |       |             
    | #=======+ 78 [1000] {0.154550}
    |         |
    |         |      +--+ 8: ATPA_ODOSI__Q00820 RecName: Full=ATP synthase subunit alpha, chloroplastic;          EC=3.6.3.14; AltName: Full=ATP synthase F1 sector subunit alpha; AltName: Full=F-ATPase subunit alpha; {0.047860}
    |         |      |   
    |         | +----+ 69 [1000] {0.084710}
    |         | |    |
    |         | |    +--+ 12: ATPA_THAPS__A0T0P4 RecName: Full=ATP synthase subunit alpha, chloroplastic;          EC=3.6.3.14; AltName: Full=ATP synthase F1 sector subunit alpha; AltName: Full=F-ATPase subunit alpha; {0.040830}
    |         | |        
    |         +-+ 74 [895] {0.020860}
    |           |
    |           | +-----+ 5: D1J797_ECTSI__D1J797 SubName: Full=ATP synthase CF1, subunit alpha;          EC=3.6.3.14; {0.111550}
    |           | |      
    |           +-+ 68 [405] {0.001720}
    |             |
    |             | +----+ 2: ATPA_PORYE__Q1XDP5 RecName: Full=ATP synthase subunit alpha, chloroplastic;          EC=3.6.3.14; AltName: Full=ATP synthase F1 sector subunit alpha; AltName: Full=F-ATPase subunit alpha; {0.087330}
    |             | |     
    |             +-+ 60 [721] {0.016780}
    |               |
    |               | +----+ 1: ATPA_RHDSA__A6MVW4 RecName: Full=ATP synthase subunit alpha, chloroplastic;          EC=3.6.3.14; AltName: Full=ATP synthase F1 sector subunit alpha; AltName: Full=F-ATPase subunit alpha; {0.077690}
    |               | |     
    |               +-+ 51 [572] {0.009350}
    |                 |
    |                 |  +-+ 3: ATPA_OCHNE__Q40611 RecName: Full=ATP synthase subunit alpha, chloroplastic;          EC=3.6.3.14; AltName: Full=ATP synthase F1 sector subunit alpha; AltName: Full=F-ATPase subunit alpha; Flags: Fragment; {-0.002230}
    |                 |  |  
    |                 +--+ 44 [999] {0.033630}
    |                    |
    |                    +---+ 4: ATPA_EMIHU__Q4G397 RecName: Full=ATP synthase subunit alpha, chloroplastic;          EC=3.6.3.14; AltName: Full=ATP synthase F1 sector subunit alpha; AltName: Full=F-ATPase subunit alpha; {0.061140}
    |                         
+---# 81
    |
    |    +--------+ 17: Q0QIQ2_OLTVI__Q0QIQ2 RecName: Full=ATP synthase subunit alpha; {0.183450}
    |    |         
    | +--+ 77 [974] {0.026360}
    | |  |
    | |  |      +---+ 19: D3IZV8_HELSJ__D3IZV8 RecName: Full=ATP synthase subunit alpha; {0.071490}
    | |  |      |    
    | |  |   +--+ 59 [990] {0.026170}
    | |  |   |  |
    | |  |   |  +----+ 24: Q37628_PROWI__Q37628 RecName: Full=ATP synthase subunit alpha; {0.077150}
    | |  |   |        
    | |  | +-+ 67 [837] {0.008490}
    | |  | | |
    | |  | | | +-----+ 18: Q9TC93_NEPOL__Q9TC93 RecName: Full=ATP synthase subunit alpha; {0.124290}
    | |  | | | |      
    | |  | | +-+ 58 [748] {0.019120}
    | |  | |   |
    | |  | |   |  +---+ 15: Q0P3H4_OSTTA__Q0P3H4 RecName: Full=ATP synthase subunit alpha; {0.071520}
    | |  | |   |  |    
    | |  | |   +--+ 50 [952] {0.031230}
    | |  | |      |
    | |  | |      +----+ 20: C1MNM6_MICPS__C1MNM6 RecName: Full=ATP synthase subunit alpha; {0.092840}
    | |  | |            
    | |  +-+ 73 [880] {0.010650}
    | |    |
    | |    | +---+ 13: Q36517_PLASU__Q36517 RecName: Full=ATP synthase subunit alpha; {0.051600}
    | |    | |    
    | |    +-+ 66 [616] {0.009780}
    | |      |
    | |      |         +--+ 30: D8UD45_VOLCA__D8UD45 RecName: Full=ATP synthase subunit alpha; {0.025960}
    | |      |         |   
    | |      +---------+ 57 [1000] {0.224800}
    | |                |
    | |                +--+ 32: Q96550_CHLRE__Q96550 RecName: Full=ATP synthase subunit alpha; Flags: Precursor; {0.032130}
    | |                    
    #=+ 79 [740] {0.007990}
      |
      |      +-------+ 14: B6KI67_TOXGO__B6KI67 RecName: Full=ATP synthase subunit alpha; {0.150600}
      |      |        
      |   +--+ 65 [997] {0.035880}
      |   |  |
      |   |  |   +-----+ 29: A7AMJ6_BABBO__A7AMJ6 RecName: Full=ATP synthase subunit alpha; {0.113030}
      |   |  |   |      
      |   |  +---+ 56 [997] {0.050700}
      |   |      |
      |   |      |      +-+ 33: Q4UBG5_THEAN__Q4UBG5 RecName: Full=ATP synthase subunit alpha; {0.016890}
      |   |      |      |  
      |   |      +------+ 49 [1000] {0.127500}
      |   |             |
      |   |             +--+ 35: Q4MZF1_THEPA__Q4MZF1 RecName: Full=ATP synthase subunit alpha; {0.027310}
      |   |                 
      | +-+ 72 [939] {0.017980}
      | | |
      | | | +---------+ 31: B6ABK1_CRYMR__B6ABK1 RecName: Full=ATP synthase subunit alpha; {0.218320}
      | | | |          
      | | +-+ 64 [932] {0.019350}
      | |   |
      | |   |            +--+ 36: A5KBV3_PLAVI__A5KBV3 RecName: Full=ATP synthase subunit alpha; {0.040030}
      | |   |            |   
      | |   |         +--+ 48 [1000] {0.032890}
      | |   |         |  |
      | |   |         |  +--+ 37: B3L0I2_PLAKH__B3L0I2 RecName: Full=ATP synthase subunit alpha; {0.033010}
      | |   |         |      
      | |   +---------+ 55 [1000] {0.209210}
      | |             |
      | |             | +---+ 38: O96252_PLAF7__O96252 RecName: Full=ATP synthase subunit alpha; {0.058950}
      | |             | |    
      | |             +-+ 47 [695] {0.005770}
      | |               |
      | |               |  +-+ 39: Q7RC14_PLAYO__Q7RC14 RecName: Full=ATP synthase subunit alpha; {0.006360}
      | |               |  |  
      | |               +--+ 43 [1000] {0.046300}
      | |                  |
      | |                  +-+ 40: Q4Z4N0_PLABE__Q4Z4N0 RecName: Full=ATP synthase subunit alpha; {0.012960}
      | |                     
      +-+ 76 [795] {0.008930}
        |
        |    +------+ 25: Q9G8W0_RHDSA__Q9G8W0 RecName: Full=ATP synthase subunit alpha; {0.129230}
        |    |       
        | +--+ 63 [985] {0.027460}
        | |  |
        | |  +------+ 34: B2MWS9_HEMAN__B2MWS9 RecName: Full=ATP synthase subunit alpha; {0.128050}
        | |          
        +-+ 71 [637] {0.005530}
          |
          |     +-----+ 16: A0DB02_PARTE__A0DB02 RecName: Full=ATP synthase subunit alpha; {0.115310}
          |     |      
          | +---+ 54 [1000] {0.067880}
          | |   |
          | |   +-------+ 21: Q24HY8_TETTH__Q24HY8 RecName: Full=ATP synthase subunit alpha; {0.158440}
          | |            
          +-+ 62 [779] {0.008150}
            |
            |          +---+ 22: B7G531_PHATR__B7G531 RecName: Full=ATP synthase subunit alpha; {0.065070}
            |          |    
            |  +-------+ 46 [1000] {0.162950}
            |  |       |
            |  |       +---+ 23: B8C6C6_THAPS__B8C6C6 RecName: Full=ATP synthase subunit alpha; {0.053900}
            |  |            
            +--+ 53 [986] {0.036960}
               |
               |    +---+ 26: Q6E798_SAPFE__Q6E798 RecName: Full=ATP synthase subunit alpha; {0.074150}
               |    |    
               +----+ 45 [1000] {0.090670}
                    |
                    |   +-+ 27: Q9T252_PHYIN__Q9T252 RecName: Full=ATP synthase subunit alpha; {0.005230}
                    |   |  
                    +---+ 42 [1000] {0.062140}
                        |
                        +-+ 28: A4ZHD7_PHYRM__A4ZHD7 RecName: Full=ATP synthase subunit alpha; {0.006230}
                           
