# Supplementary material for: Responses of the Emiliania huxleyi Proteome to Ocean Acidification
Source: PLoS One. 2013 Apr 12;8(4):e61868. doi: 10.1371/journal.pone.0061868 (PMC3625171; doi:10.1371/journal.pone.0061868)
Supplement: Data S1 — Output files from BUDAPEST analysis. (ZIP) [file pone.0061868.s001.zip › BUDAPEST data/Jones_et_al_2012_Data/EHUX130k07b.fas]

>bud_EMIHU__EHUX130k07b Similar (e=1.00e-118) to VATB1_ACEAT__Q38681 RecName: Full=V-type proton ATPase subunit B 1;          Short=V-ATPase subunit B 1; AltName: Full=Vacuolar proton pump subunit B 1;
--------------------------------------------------------------------------------------------------------------------------------------------------------------------------------LRLTAPSTS------TQAMSKAEVDAATRDYI--VKPRLEYRTVQGVNGPLVILENVRNPKFAEIVNLTLADGTSRAGQVLEVAGSKAVVQVFEGTAGIDNQRTSIEFTGNILTTPVSEDMLGRIFNGSGKPIDKGPGVLAEEYLDIQGQPINPQVRTYPEEMIQTGISTIDCMNSVARGQKIPLFSAAGLPHNEIAAQICRQAGLVKQSTKGTT--SDD------------SEESFAIVFAAMGVNMETARFFKQDFEENGALERVTLFLNLANDPTIERIITPRIALTTAEYLAYDKDKHVLAIMTDMSSY---------------------------------------------------------------------------------------------------------------------------------------------------------------------------------------------------------------------------------------------
>A8IA45_CHLRE__A8IA45 SubName: Full=Vacuolar ATP synthase subunit B;
----------------------------------------------------------------------------------------------------------------------------------------------------------------------------------MAVDALS------SELAFKAHVDAAKRDYI--CEPHLEYRTVAGVSGPLVVVECVKKPKYAEIVEIRLGDGSLRRGQVLEVDGTRAVVQVFEGTSGIDNRKTSLEFTGEVLTTPVSRDMLGRVFNGSGKPIDGGPPILAEQFLDITGASINPAERTYPEEMIQTGISTIDVMNSIARGQKIPLFSAAGLPHNDIAAQICRQAGLVKLP---AG--QKKHGHAGGHGDE-DGGDSFAIVFAAMGVNMETAHFFKQDFEENGSLERTVLFLNLANDPTIERIITPRIALTTAEYLAYECGYHVLVILTDMSSYADALREVSAAREEVPGRRGYPGYMYTDLATIYERAGRIEGRKGSITQLPILTMPNDDITHPIPDLTGYITEGQIYIDRQLHNRQIYPPINVLPSLSRLMKSAIGEGMTRKDHSEVSNQLYANYAIGKDVAAMKAVVGEEALSSEDLLYLEFLEKFEKKFVAQGPYENRTIFNSLDLAWSLLRIFPRELLRRITVKTLDDWYERKEDH------------------------------
>D8UC42_VOLCA__D8UC42 SubName: Full=Putative uncharacterized protein;
---------------M------------------------------------------------------------------------------------------------------------------------------------------------------------------AAIDMLS------SELAFKAHVDAASRDYV--CEPHLEYRTVAGVSGPLVVVECVKKPKYAEIVEIRLGDGSFRRGQVLEVDGTRAVVQVFEGTSGIDNRKTTLEFTGEVLTTPVSRDMLGRVFNGSGKPIDGGPPILAEAFLDITGASINPAERTYPEEMIQTGISTIDVMNSIARGQKIPLFSAAGLPHNDIAAQICRQAGLVKLP---AG--QKKHSH--GHGAEGEEEDSFAIVFAAMGVNMETAHFFKQDFEENGSLERTVLFLNLANDPTIERIITPRIALTTAEYLAYECGYHVLVILTDMSSYADALREVSAAREEVPGRRGYPGYMYTDLATIYERAGRIEGRKGSITQLPILTMPNDDITHPIPDLTGYITEGQIYIDRQLHNRQIYPPINVLPSLSRLMKSAIGEGMTRKDHSEVSNQLYANYAIGKDVAAMKAVVGEEALSSEDLLYLEFLEKFEKKFVAQGSYDNRTIFNSLDLAWSLLRIFPRELLRRITIKTLDEWYERKEDH------------------------------
>VATB1_ACEAT__Q38681 RecName: Full=V-type proton ATPase subunit B 1;          Short=V-ATPase subunit B 1; AltName: Full=Vacuolar proton pump subunit B 1;
---------------------------------------------------------------------------------------------------------------------------------------------------------------------------------------MA------SADVFKANVEAVTRDYI--CEPRIEYRTVGGVSGPLVVVELVKRPKFAEIVNIRLGNGTSRRGQVLEVDGNRAVVQVFEGTSGIDNRNTTLQFTGEVLSTPVSKDMLGRVFNGSGKPIDGGPPVLAEAYLDIQGSSINPSERTYPEEMIQTGVSTIDVMNSIARGQKIPLFSAAGLPHNDIAAQICRQAGLVKRG---NQ--DSMIDA--GH-----EEEEFAIVFAAMGVNMETAHYFKQDFEENGSMEKTVLFLNLANDPTIERIITPRIALTTAEYLAYECGKHVLVILTDMSSYADALREVSAAREEVPGRRGYPGYMYTDLATIYERAGRIEGRKGSITQLPILTMPNDDITHPIPDLTGYITEGQIYVDRQLHNRQIYPPINVLPSLSRLMKSAIGEGMTRKDHSEVSNQLYANYAIGKDVAAMKAVVGEEALSSEDLLYLEFLDKFERKFVNQGHYEARTIFDSLDLAWTLLRLFPKELLRRITAKTLEKMYERSES-------------------------------
>VATB_CYACA__P48413 RecName: Full=V-type proton ATPase subunit B;          Short=V-ATPase subunit B; AltName: Full=Vacuolar proton pump subunit B;
------------------------------------------------------------------------------------------------------------------------------------------------------------------------------------------------MEAFNLHKKAVSRDYI--VKPRLEYRTVSAVNGPLIILQNVKSPRFAEIVNVTLGDGSVRRGQVLEINQDKAVVQIFEGTTGIDNKKTVCQFTGEILKTPVSLDMLGRVFNGSGKPIDGGPPILPEAYLDIQGQPINPQSRTYPEEMFETGISSIDVMNSIARGQKIPLFSGAGLPHNEVAAQICRQVCLVSTC---TL--VKRSGK---------DEEDFAIVFAAMGVNMETARFFRQDFEENGAMERVTLFLNLANDPTIERIITPRLALTFAEYLAYEKGKHVLVILTDMSAYADALREVSAAREEVPGRRGYPGYMYTDLATIYERAGRVEGRPGSITQLPILTMPNDDITHPIPDLTGYITEEQIYLDRQLHNRQIYPPINVLPSLSRLMKSAIGEGMTRKDHSDVSNQLYAAYAMGKDALAMRAVVGVEALSQEDLLYLEFHDKFERRFVNQGAYERRDIYTSLDMAWDLLRIFPVQMLRRIPEKILQEYYHRTSNYEH-KENKPHSSRS-----------------
>A4S3H0_OSTLU__A4S3H0 SubName: Full=F-ATPase family transporter: protons (Vacuolar);
--------------------------------------------------------------------------------------------------------------------------------------------------------------------------------MSPADALAS------DFARTQIAAAKATIDAIDAIDPKLTYRTVRAVAGPLVILDQVSNAKYAEIVNVKLGDGTLRRGQVLEVDGERAVVQIFEGTSGIDGKRTELEFTGEVLKTPVSEDMLGRIFNGSGNPIDGGPPVMAEKYLDIQGASINPSERTYPEEMIQTGISTIDVMNSIARGQKIPLFSAAGLPHNEIAAQICRQAGLVKRR---DD--EGREVEGGDAGTSA-GEDDFAIVFAAMGVNLETANFFRRDFERTGSLEKVVLFLNLANDPTIERIITPRIALTTAEYLAYECGKHVLVILTDMSSYADALREVSAAREEVPGRRGYPGYMYTDLATIYERAGRIKGRKGSITQLPILTMPNDDITHPIPDLTGYITEGQIYIDRQLHNRQIYPPINVLPSLSRLMKSAIGEGMTRRDHGEVSNQLYANYAIGKDTLAMKAVVGEEALSSDDLLYLEFLDKFERKFINQGN-EGRNIYDALDLAWSLLRIFPRELLKRIPAKTLDRYYDRAA--------------------------------
>B8C0L1_THAPS__B8C0L1 SubName: Full=Vacuolar ATPase;          EC=3.6.1.3;          EC=3.6.3.14;          EC=3.6.3.6;
---------------M-----------------------------------------------------------------------------------------------------------------------------------------------------------------------ASHADERFIPERKKLDQLSVVKDYS--VVPRLEYRTIAGVNGPLVILDNVKLPKYAEIVNLTLGDGTTRSGQVLEVSGSRAVVQVFEGTSDIDNRKTRCEFTGDVLKMGVSEEMLGRSFNGSGKVIDNAPKVLPEAYLDINGQPINPSARDYPKAMIQTGISAIDVMNSVARGQKIPIFSAAGLPHNEVAAQIARQASLVKLK---DT--TDS------------HEENFAIVFGAMGVNMETARFFRSDFEESGAMQRTALFLNLANDPTIERIITPRLALTTAEYLAYERDLHVLVILTDMSSYADALREVSAAREEVPGRRGYPGYMYTDLSTIYERAGRVVGRNGSITQLPILTMPNDDITHPIPDLTGYITEGQIYLDRQLHTKGIFPPINVLPSLSRLMKSAIGEGMTRDDHGSVSNQLYASYAMGKDVLAMKAVVGEEALSMEDHLYLSFLERFESKFVSQGPYQARTIFESLDLAWSILRAFPKELLKKIPKKTLDQYYARRATAKE-DM-NKADGSN-----------------
>B7FQQ8_PHATR__B7FQQ8 SubName: Full=Predicted protein;
---------------M-----------------------------------------------------------------------------------------------------------------------------------------------------------------------SAAHTERFIPERQKLDQLSIVKDYA--TVPRLEYRTIAGVNGPLVILDNVKLPKYAEIVNLTLGDGTQRSGQVLEVSGSRAVVQVFEGTAGIDNRKTRCEFTGDVLKMGVSEEMLGRSFNGSGKVIDSAPKVLAEAYLDINGQPINPSSRDYPKAMIQTGISAIDVMNSIARGQKIPIFSAAGLPHNEVAAQIARQASLVKQK---DT--MDG------------HEDNFAIVFGAMGVNMETARFFRSDFEESGAMQRTALFLNLANDPTIERIITPRLALTTAEYLAYERDLHVLVILTDMSSYADALREVSAAREEVPGRRGYPGYMYTDLSTIYERAGRVVGRNGSITQLPILTMPNDDITHPIPDLTGYITEGQIYLDRQLHTKGIFPPINVLPSLSRLMKSAIGEGMTRSDHGSVSNQLYASYAMGKDVMAMKAVVGEEALSMEDHLYLSFLERFEGKFVSQGPYQARSIFESLDLAWSILRAFPKELLKKIPKKTLDQFYARRREAAE-DM-NKADGSA-----------------
>Q010J1_OSTTA__Q010J1 SubName: Full=Putative vacuolar ATPase B subunit [Oryza sativa (ISS);
---------------MIEITLNDRLGKKIRVKCKCVGRETLKNVERVIVDDAWFNWKMTTTTTPRRRLRAIRARENNAGLTRVAFPSTQRGRHDRGPEETRRRADGDARGEDSHTKVVHHLQGSHHAGGLRGARRGKFRAVLQLGARSRGFAPSCVVDSPPRARVSRPPRRIIRTRRRAMSSLSS------DFAAVQLQAAKATMDIVD-VEPKLTYRTVNAVAGPLVILDKVSKAKYAEIVNVRMPDGTARRGQVLEVDGDRAVVQIFEGTSGIDGKRTKLEFTGEVLKTPVSEDMLGRIFNGSGRPIDGGPKVTAEKYLDIQGASINPNERTYPEEMIQTGISTIDVMNSIARGQKIPLFSAAGLPHNEIAAQICRQADLVRRR---GE--DGREVE--STGTS--GDDDFCIVFAAMGVNLETANFFRRDFERTGALEKVCLFLNLANDPTIERIITPRIALTTAEYLAYEKGKHVLVILTDMSSYADALREVSAAREEVPGRRGYPGYMYTDLATIYERAGRIKGRKGSITQLPILTMPNDDITHPIPDLTGYITEGQIYIDRQLHNRQIYPPINVLPSLSRLMKSAIGEGMTRKDHGEVSNQMYANYAIGKDTLAMKAVVGEEALSSDDLLYLEFLDKFERKFINQGN-EGRNIYDALDLAWSLLRIFPRELLKRIPAKTLDQYYDRVN--------------------------------
>Q3SEB3_PARTE__Q3SEB3 SubName: Full=Chromosome undetermined scaffold_42, whole genome shotgun sequence; SubName: Full=Vacuolar ATPase beta, putative;
---MSHHPKAH----D-----------------------------------------------------------------------------------------------------------------------------------------------------------------------IA------KVAAARLNAAAATRNYN--VTPRVDYRTVVKVDGPLVILDNVKFPRYAEIVNVCLGDGSVRKGQVLEIAGKKAVVQIFEGTSGIDNLYTHCEFTGSTLQMPISEEMLGRAFNGSGVPIDKGPPVLAEEFLDIQGQPINPFSRVYPQEMIQTGISAIDCMNSIARGQKIPLFSANGLPHNEIGAQIVRQASLVKGK---DV--LDH------------SDENFAVVFGAMGVNMETARFFQTDFEQNGSMERVVLFMNLANDPTIERIITPRLALTTAEYLAYEKELHVLVILTDMSAYADSLREVSAAREEVPGRRSFPGYLYTDLSTIYERAGRVQGKNGSITQIPILTMPNDDITHPIPDLTGYITEGQIFIDRQLNNKQVYPPINVLPSLSRLMKSAIGKGMTREDHPEVSNQLYANYAIGKDTAAMKAVVGEEALSAEDLLYLEFLKKFENNFISQGAYEVRSIFKSLDLAWRLLRIFPPEKLKKINKRNLETYYYRRKEDEE-DFDGPQQQQEK----------------
>D0N6F5_PHYIN__D0N6F5 SubName: Full=V-type proton ATPase subunit B, putative;
---------------M-----------------------------------------------------------------------------------------------------------------------------------------------------------------------VT------AEQAFQANAAAVVRDYY--VEPRIDYRTISGVNGPLVILENVKLPKFAEIVNLTLASGEKRQGKVLEVQGSKAVVQVFEGTDGIDNRHTHCEFTGDVLKMAISEEMLGRAFNGSGKAIDGAPAVVAEEYLDIEGQPINPSCRDYPKEMIQTGISAIDVMNSIARGQKIPLFSAAGLPHNEIAAQIVRQAGLVQRK---DV--VDS------------HDDNFAIVFGAMGVNMETARFFRNDFEESGSMQKTALFMNLANDPTIERIVTPRLALTTAEYLAYERDMHVLVILTDMSSYADALREVSAAREEVPGRRGYPGYMYTDLSTLYERAGRVTGRNGSITQLPILTMPNDDITHPIPDLTGYITEGQIYVDRQLHNRQIFPPINVLPSLSRLMKSAIGEGMTRDDHSAVSNQLYASYATGKDVQAMKAVVGEEALSLEDHLYLKFTDKFEGKFIAQGPYQSRDIFESLDLAWSLFRAFPKELLKKIPKKHLDTYYARRTQARE-EKEERCDGARMYCSAIHDGLCWKGYEQ
>Q86N78_TOXGO__Q86N78 SubName: Full=Putative vacuolar H+ ATPase subunit B;          EC=3.6.3.6;
--------MAA----Q-----------------------------------------------------------------------------------------------------------------------------------------------------------------------AA------KADAALAHAAAASRDYR--VAPRLDYRTVAGVEGPLVILDDVKFPMYNEIVNIHLGDGSVREGQVLEVRGKRAVVQVFEGTSGIDTRQCHAEFTGDVLKMPISEEMLGRAFNGSGKPIDRGPRVLAEEFLDINGCPINPQCRVYPKEMIQTGISAIDVMNSVVRGQKIPLFSAAGLPHNEIGAQICRQASLVAGK---DV--KDH------------SNENFAVVFGAMGVNMETARFFRQDFEENGSMERVALFLNLANDPTIERIITPRLALTTAEYLAYEREMHVFVILTDMTAYADALREVSAAREEVPGRRGYPGYMYTDLSTIYERAGRVEGRNGSITQFPILTMPNDDITHPVPDLTGYITEGQVFVDRGLHNRQIYPPINVLPSLSRLMKSGIGRGMTREDHPQVSDQVQTR--------------------------------------------------------------------------------RD---------------------------------
>Q5CJ77_CRYHO__Q5CJ77 SubName: Full=Vacuolar ATP synthase subunit b;
---------------M-----------------------------------------------------------------------------------------------------------------------------------------------------------------------VT------SGQAYEANVAAVTRNYN--IAPRMEYRTVSGVQGPLVILDNVKFPKYNEIVRITLGDGSVREGQVLEVKGSRAVVQVFEGTTGIDNQSCRVEFTGDVLCMPITEDMLGRTFNGSGKPIDNGPPIFAEDYIDINGSPINPYCRVHPREMIQTGISAIDVMNSVVRGQKIPLFSAAGLPHNDIGAQICRQASLVSGK---DV--MDH------------SDDNFAVVFAAMGVNMETARFFRRDFEENGSMERVCLFLNLANDPTIERILTPKLALTTAEYLAYEKDLHVFVVMTDMSSYADALREVSAAREEVPGRRGYPGYMYTDLSTIYERAGRIEGRNGSITQFPILTMPNDDITHPIPDLTGYITEGQIFVDRALYNRQIYPPINVLPSLSRLMKSGIGTGLTREDHPSVSDQLYANYAIGQDTRAMVAVVGEEALSADDLLYLEFTSKFESKFLSQGPYEKRDIFESLDLAWELLRTFPEDMLKKIKHDLLQKYYPRDNYIQH-SK-------------------------
>Q5CW46_CRYPV__Q5CW46 SubName: Full=Vacuolar ATP synthase subunit B; Flags: Fragment;
RSYNSLFQSDSNYRKM-----------------------------------------------------------------------------------------------------------------------------------------------------------------------VT------SGQAYEANVAAVTRNYN--IAPRMEYRTVSGVQGPLVILDNVKFPKYNEIVRITLGDGSIREGQVLEVKGSRAVVQVFEGTTGIDNQSCRVEFTGDVLCMPITEDMLGRTFNGSGKPIDNGPPIFAEDYIDINGSPINPYCRVHPREMIQTGISAIDVMNSVVRGQKIPLFSAAGLPHNDIGAQICRQASLVSGK---DV--MDH------------SDDNFAVVFAAMGVNMETARFFRRDFEENGSMERVCLFLNLANDPTIERILTPKLALTTAEYLAYEKDLHVFVVMTDMSSYADALREVSAAREEVPGRRGYPGYMYTDLSTIYERAGRIEGRNGSITQFPILTMPNDDITHPIPDLTGYITEGQIFVDRALYNRQIYPPINVLPSLSRLMKSGIGTGLTREDHPSVSDQLYANYAIGQDTRAMVAVVGEEALSADDLLYLEFTSKFESKFLSQGPYEKRDIFESLDLAWELLRTFPEDMLKKIKHDLLQKYYPRDNYIQH-SK-------------------------
>B6AB03_CRYMR__B6AB03 SubName: Full=Vacuolar ATP synthase subunit B, putative;          EC=3.6.3.14;
---------------M-----------------------------------------------------------------------------------------------------------------------------------------------------------------------VT------SSKAYEVNVAAATRDYY--VVPRVEYRTVTGVQGPLVILDNVKFPRYNEIVRITLGDGSVREGQVLEVRGSRAIVQVFEGTTGIDNRSCRVEFSGDVLRMPITEDMLGRAFNGSGKPIDHGPAIFAEDYIDINGSPINPYCRVHPREMIQTGISAIDVMNSVVRGQKIPLFSAAGLPHNEIGAQICRQASLVSGK---DV--MDH------------SDDNFAVVFAAMGVNMETARFFRRDFEENGSMERVCLFLNLANDPTIERILTPKLALTTAEYLAYEKDLHVFVVMTDMSSYADALREVSAAREEVPGRRGYPGYMYTDLSTIYERAGRIEGRNGSITQFPILTMPNDDITHPIPDLTGYITEGQIFVDRALYNRQIYPPINVLPSLSRLMKSGIGVGLTREDHPSVSDQLYANYAIGQDIRAMMAVVGEEALSSDDLLYLEFTNKFESKFLSQGPYEKRDIFESLDLAWELLRIFPEDMLKKIKSDLLQKYYPRDRYIQQ-QTS------------------------
>D8M9C9_BLAHO__D8M9C9 SubName: Full=Singapore isolate B (sub-type 7) whole genome shotgun sequence assembly, scaffold_6;
---------------M-------------------------------------------------------------------------------------------------------------------------------------------------------------------------------SVSSFEVNAAAAMRDYY--VEPRLDYRTISGVNGPLVVLENVKGPRFSEIVNLRLGTGEMRKGKVLQIFGNKAIVQVFEGTTGIDNTRTHCEFTGDIMRMAISEEMLGRTFNGSGVAIDNAPPVLAEEYLDIDGQPINPYARTYPKEMIQTGISAIDVMNSIARGQKIPLFSASGLPHNELGAQICRQAGLVAGK---DI--HDD------------HEDNFAMVFGAMGVNMETARFFRNDFTENGTMQRTALFLNLANDPTMERIITPRIALTTAEYLAYERDLHVLVILTDMSSYADALREVSAAREEVPSRRGYPGYMYTDLSTLYERAGRVTGRNGSITQLPILTMPNDDITHPIPDLTGYITEGQIYVDRSLYKRGIYPPINVLPSLSRLMKSAIGKGMTRHDHGAVSNQLYTNYATGKDVMAMKAVVGEEALTAEDHFYLKFTEDFENTFVNQGPYESRSIFDSLDKAWNMLRTFPKEMLKKIPAEIIEEFYARKGVEMPEEEEEKKKEDA-----------------
>Q7REG3_PLAYO__Q7REG3 SubName: Full=V-type ATPase, B subunit;
--------MSKEV--I-----------------------------------------------------------------------------------------------------------------------------------------------------------------------HT------KVEASRVNALAAVRNYK--VCPRLEYKTISGVQGPLVIIEDVKFPKYSEIVTIHLSDNTSRQGQILEVCGKKAVIQVFEGTSGIDNKNSYVEVSGDILKMPMSDEMLGRVFNGSGKPIDKGPNILADDYLDINGNPINPQCRVYPKEMIQTGISTIDVMNSIVRGQKIPLFSAAGLPHNEIGAQICRQASLVQGK---DV--LDH------------SDENFAVVFGAMGVNMETARYFRQDFEENGKMERVCLFLNLANDPTIERILTPRIALTTAEYLAFEKEMHVFVILTDMSSYADALREVSSAREEVPGRRGYPGYMYSDLSTIYERAGRVEGRNGSITQFPILTMPNDDITHPIPDLTGYITEGQIFVDRNLYNRQIYPPINVLPSLSRLMKSGIGKNMTRVDHPYVSDQLYSNYAIAQDVKAMKAVIGEEALSNDDILYLEFLDKFEKRFITQNTYESRDIYQSLEIAWDLLRIFPEDMLKKIKSDILSKYYPRHHAS------------------------------
>Q4X2G0_PLACH__Q4X2G0 SubName: Full=Vacuolar ATP synthase subunit b, putative;
--------MSKEV--I-----------------------------------------------------------------------------------------------------------------------------------------------------------------------HT------KVEASRVNALAAVRNYK--VCPRLEYKTISGVQGPLVIIEDVKFPKYSEIVTIHLGDNTSRQGQILEVCGKKAVIQVFEGTSGIDNKNSYVEVSGDILKMPMSDEMLGRVFNGSGKPIDKGPNILADDYLDINGNPINPQCRVYPKEMIQTGISTIDVMNSIVRGQKIPLFSAAGLPHNEIGAQICRQASLVQGK---DV--LDH------------SDENFAVVFGAMGVNMETARYFRQDFEENGKMERVCLFLNLANDPTIERILTPRIALTTAEYLAFEKEMHVFVILTDMSSYADALREVSSAREEVPGRRGYPGYMYSDLSTIYERAGRVEGRNGSITQFPILTMPNDDITHPIPDLTGYITEGQIFVDRNLYNRQIYPPINVLPSLSRLMKSGIGKNMTRIDHPYVSDQLYSNYAIAQDVKAMKAVIGEEALSNDDILYLEFLDKFEKRFITQNTYESRDIYQSLEIAWDLLRIFPEDMLKKIKSDILSKYYPRHHAS------------------------------
>A5KAN4_PLAVI__A5KAN4 SubName: Full=Vacuolar ATP synthase subunit b, putative;
--------MSKET--I-----------------------------------------------------------------------------------------------------------------------------------------------------------------------TT------KVEASRVNAMAAVRDYK--VCPRLEYKTISGVQGPLVIIEDVKFPKYSEIVTIHLSDNSTRQGQILEVCGKKAVIQVFEGTSGIDNKNSYVEVSGDILKMPMSDEMLGRVFNGSGKPIDKGPNILADDYLDINGNPINPQCRVYPKEMIQTGISTIDVMNSIVRGQKIPLFSAAGLPHNEIGAQICRQASLVQGK---DV--LDH------------SDDNFAVVFGAMGVNMETARYFRQDFEENGKMERVCLFLNLANDPTIERILTPRIALTTAEYLAFEKEMHVFVILTDMSSYADALREVSSAREEVPGRRGYPGYMYSDLSTIYERAGRVDGRNGSITQFPILTMPNDDITHPIPDLTGYITEGQIFVDRNLYNRQIYPPINVLPSLSRLMKSGIGQNMTRIDHPYVSDQLYSNYAIAQDVKAMKAVIGEEALSNDDILYLEFLDKFEKRFITQNTYECRDIYQSLDIAWELLRIFPEDMLKKIKSDVLSKYYPRHHAG------------------------------
>Q4YBK9_PLABE__Q4YBK9 SubName: Full=Vacuolar ATP synthase subunit b, putative;
--------MSKEV--I-----------------------------------------------------------------------------------------------------------------------------------------------------------------------HT------KVEASRVNALAAVRNYK--VCPRLEYKTISGVQGPLVIIEDVKFPKYSEIVTIHLSDNTSRQGQILEVCGKKAVIQVFEGTSGIDNKNSYVEVSGDILKMPMSDEMLGRVFNGSGKPIDKGPNILADDYLDINGNPINPQCRVYP-EMIQTGISTIDVMNSIVRGQKIPLFSAAGLPHNEIGAQICRQASLVQGK---DV--LDH------------SDENFAVIFGAMGVNMETARYFRQDFEENGKMERVCLFLNLANDPTIERILTPRIALTTAEYLAFEKEMHVFVILTDMSSYADALREVSSAREEVPGRRGYPGYMYSDLSTIYERAGRVEGRNGSITQFPILTMPNDDITHPIPDLTGYITEGQIFVDRNLYNRQIYPPINVLPSLSRLMKSGIGKNMTRIDHPYVSDQLYSNYAIAQDVKAMKAVIGEEALSNDDILYLEFLDKFEKRFITQNTYESRDIYQSLEIAWDLLRIFPEDMLKKIKSDILSKYYPRHHAN------------------------------
>D8LCT6_ECTSI__D8LCT6 SubName: Full=Vacuolar ATP synthase subunit B;
---------------M-----------------------------------------------------------------------------------------------------------------------------------------------------------------------AN------IMGPLDAATAAVVRDYH--VEPRMEYRTISGVNGPLVILENVKLPKYAEIVDLTLSTGEKRQGQILEVFGSRAVVQVFEGTHGIDNRNTRVSFTGDVLKMAISEEMLGRAFNGSGKCIDNAPPVLAEDYLDIMGQPINPSCRDYPKAMIQTGISAIDVMNSVARGQKIPLFSAAGLPHNEVAAQICRQASLVKQK---DV--FDS------------HDDNFAIVFGAMGVNMETAR---------GAMQRTALFLNLANDPTIERIITPRLTLTTAEYLAYERDLHVLVILTDMSSYADALREVSAAREEVPGRRGYPGYMYTDLSTIYERAGRVTGRNGSITQLPILTMPNDDITHPIPDLTGYITEGQIYLDRQLHTKEIFPPINVLPSLSRLMKSAIGEGMTREDHWNVSNQLYAMYAQGKDVMAMKAVVGEEALSLEDHLFLNFVEKFEAKFVSQGPYQARSIFESLDLAWSLLRSFPKELLKKITKKQLEAWYSRRAAAKQAGASDLVSGDAKEEE-------------
>VATB_PLAFA__Q25691 RecName: Full=V-type proton ATPase subunit B;          Short=V-ATPase subunit B; AltName: Full=Vacuolar proton pump subunit B;
--------MSKEV--V-----------------------------------------------------------------------------------------------------------------------------------------------------------------------NT------KAEASRVNALAAVRNYK--VCPRLEYKTISGVQGPLVIIEDVKFPKYSEIVTIHLSDNTTRQGQILEVCGKKAVIQVFEGTSGIDNKNSYVEVSGDILKMPMSDEMLGRVFNGSGKPIDKGPNILADDYLDINGNPINPQCRVYPKEMIQTGISTIDVMNSIVRGQKIPLFSAAGLPHNEIGAQICRQASLVQGK---DV--LDH------------SDDNFAVVFGAMGVNMETARYFRQDFEENGKMERVCLFLNLANDPTIERILTPRIALTTAEYLAFEKEMHVFVILTDMSSYADALREVSSAREEVPGRRGYPGYMYSDLSTIYERAGRVEGRNGSITQFPILTMPNDDITHPIPDLTGYITEGQIFVDRNLYNRQIYPPINVLPSLSRLMKSGIGHNMTRIDHPYVSDQLYSNYAIAQDVKAMKAVIGEEALSNDDILYLEFLDKFEKRFITQNTYECRDIYQSLDIAWELLRIFPEDMLKKIKTDILSKYYPRHHAN------------------------------
>B3KZZ1_PLAKH__B3KZZ1 SubName: Full=Vacuolar ATP synthase subunit b, putative;          EC=3.6.3.14;
--------MSKEK--I-----------------------------------------------------------------------------------------------------------------------------------------------------------------------TT------KVEASRVNAMAAVRDYK--VCPRMEYKTISGVQGPLVIIEDVKFPKYSEIVTIHLSDNSTRQGQILEVCGKKAVIQVFEGTSGIDNKNSYVEVSGDILKMPMSDEMLGRVFNGSGKPIDKGPSILADDYLDINGNPINPQCRVYPKEMIQTGISTIDVMNSIVRGQKIPLFSAAGLPHNEIGAQICRQASLVQGK---DV--LDH------------SDDNFAVVFGAMGVNMETARYFRQDFEENGKMERVCLFLNLANDPTIERILTPRIALTTAEYLAFEKEMHVFVILTDMSSYADALREVSSAREEVPGRRGYPGYMYSDLSTIYERAGRVEGRNGSITQFPILTMPNDDITHPIPDLTGYITEGQIFVDRNLYNRQIYPPINVLPSLSRLMKSGIGKNMTRADHPYVSDQLYSNYAIAQDVKAMKAVIGEEALSNDDILYLEFLDKFEKRFITQNTYECRDIYQSLDIAWELLRIFPEDILKKIKSDILSKYYPRHHVG------------------------------
>Q6ZMA8_PLAF7__Q6ZMA8 SubName: Full=Vacuolar ATP synthase subunit b;          EC=3.6.3.14;
--------MSKEV--V-----------------------------------------------------------------------------------------------------------------------------------------------------------------------NT------KAEASRVNALAAVRNYK--VCPRLEYKTISGVQGPLVIIEDVKFPKYSEIVTIHLSDNTTRQGQILEVCGKKAVIQVFEGTSGIDNKNSYVEVSGDILKMPMSDEMLGRVFNGSGKPIDKGPNILADDYLDINGNPINPQCRVYPKEMIQTGISTIDVMNSIVRGQKIPLFSAAGLPHNEIGAQICRQASLVQGK---DV--LDH------------SDDNFAVVFGAMGVNMETARYFRQDFEENGKMERVCLFLNLANDPTIERILTPRIALTTAEYLAFEKEMHVFVILTDMSSYADALREVSSAREEVPGRRGYPGYMYSDLSTIYERAGRVEGRNGSITQFPILTMPNDDITHPIPDLTGYITEGQIFVDRNLYNRQIYPPINVLPSLSRLMKSGIGHNMTRIDHPYVSDQLYSNYAIAQDVKAMKAVIGEEALSNDDILYLEFLDKFEKRFITQNTYECRDIYQSLDIAWELLRIFPEDMLKKIKTDILSKYYPRHHAN------------------------------
>C1MQG1_MICPS__C1MQG1 SubName: Full=H+-or Na+-translocating f-type, v-type and A-type ATPase superfamily;
---------------M---------------------------------------------------------------------------------------------------------------------------------------------------------------------GLET------DFARTQLQAVAATKALA--QEPRLEYRTVTGVSGPLVVLDKVKSARYAEIVRVELGDGTARRGQVLEVDGERVVVQVFEGTSGVDARNATLAFTGEVLKAPVAEDVLGRIFNGSGDLIDGGPRVMPEKLVDVQGSSINPSERAHPERMIQTGISAIDVMNSVARGQKIPLFSAAGLPHNEIAAQICRQAGL----------------------------DEFCIVFAAMGVNTETANFFRKDFESTGAMEKVVLFLNLANDPTIERIITPRIALATAEFLAYEKGKHVLVILTDMSSYADALREVSAAREEVPGRRGYPGYMYTDLATIYERSGCIKGRGGSITQLPILTMPNDDITHLIPDLTGYITEGQIYVDRQLHSRQIYPPINVLPSLSRLMKSAIGEGMTREDHGDVSNQLYANYAIAKDTLAMKAVVGEEALSDEDALYLEFLDAFEREFIDQGNV-GRTIRESLDVAWTTLRIFPRELLRRVPEKILDAYY------------------------------------
>Q84KP2_CYAME__Q84KP2 SubName: Full=Vacuolar ATP synthase subunit B;
---------------------------------------------------------------------------------------------------------------------------------------------------------------------------------------------------MESTKVESHRFED--VKPRLTYRTVAAVNGPLVVLERVRQPRYAEIVTITLSDGTRRRGQVLEVNGDRAVVQVFEGTYGIDSGGTVIEFTGDVLRMPLSRDMLGRVFDGSGRPIDGGPAFLPEKLADINGSPINPQRRMYPQEMFQTGISTIDVMMSVARGQKIPIFTSSGLPSDVVAAQICRQACLVRPP---GTKKNDA------------NDDQFAIVFAAMGATQETARFFRRDFEENGAMTRTVLFLNMSSDPTIERIITPRLALTTAEYLAYDCGLHVLVILTDMASYCDALREVSAAREEVPGRRGYPSFMYSDLSSLYERAGRVEGCKGSITQIPIVTMPNGDITHPIPDLTGYITEGQIFLDAALHSREIYPPVNPLPSLSRLMKSAIGEGMTRRDHSDVSNQLYAAYAIGKDVMAMKAIIGEEALTAEDHLHLDFLAKFESKFIHQGRNENRSVYESLDLAWSLLRTFPAHLLKRVSQKILDEFYHREGVMDGPLNKKP----------------------
>A7AT45_BABBO__A7AT45 SubName: Full=Vacuolar ATPase subunit B;          EC=3.6.3.15;
--------MTKSYTKI-----------------------------------------------------------------------------------------------------------------------------------------------------------------------VS------EADGRKMMAQAASED----YDTNLRYRTIGGVKGPLVILENVRCPKYAEMVNINLGDGTTRRGQVLEVRGNVAVVQVFEGTAGIDNRSCSVDMTGDVLKMGVSEDILGRVFNGSGKPVDGGPRILADDYVDVNGQAINPMCRLHPREMLETGISTIDIMSSIVLGQKIPLFSAAGLPHNEIGAQICRQASLVDRK---DV--VDR------------HPDNFAVVFAAMGVNLETASFFKNDFEQNGAMSRVALFLNLANDPAVERIVTPRFAYTTAEYLAFDREMNVFVILTDMSAYADALREVSAAREEVPGRRGYPGYMYTDLASLYERAGRIQGCNGSITQFPILTMPNDDITHPIPDLTGYITEGQIFVDRNLHNRGIYPPINVLPSLSRLMKSGIGKGLTREDHPAVSDQLYSDYAIGQDTRTMKAVVGEEAMSSQDLLYLEFTDKFEQKFLKQGQYERRSITESLDICWELLRTFPEDMLKKIKKDIIKKYYPRGQASNN-TE-------------------------
>Q4N2B1_THEPA__Q4N2B1 SubName: Full=Vacuolar ATP synthase subunit B, putative;          EC=3.6.3.14;
----------------------------------------------------------------------------------------------------------------------------------------------------------------------------------MDKNTLN------KNDAYNEMVRAAKTDFS--FEPSLRYRTITGVRGPLVILDKVRFPRYSEIVRINMGDGTTRRGQILEVRGNVAVVQVFEGTAGIDNKSCTVDMTGETLKMGVSEDMLGRVFNGSGFPIDDGPSILPDDYVDVNGYPINPICRMHPREILETGISTIDVMNSIVLGQKIPLFSAAGLPHNEIGAQICRQSRLVDGK---DT--KDK------------HPDNFAVVFAAMGVNLETADFFRRDFEQTGAMSRVVLFLNLANDPAVERIITPRYAYTAAEYLAFDREMDVFVILTDMSSYADALREVSAAREEVPGRRGYPGYMYTDLASLYERAGRINGSTGSITQFPILTMPNDDITHPIPDLTGYITEGQIFVDRTLFNKGIYPPINVLPSLSRLMKSGIGSDLTREDHPSVSDQLYSDYAIGQDTRAMKAVIGEEALSSDDLLYLEFTDNFENKFLRQGQYERRTIEESLDICWELLRTFPEDMLKKIKTDLVKKYYPRKL--------------------------------
>Q4U9M4_THEAN__Q4U9M4 SubName: Full=Vacuolar ATP synthase, subunit beta, putative;
----------------------------------------------------------------------------------------------------------------------------------------------------------------------------------MDTTSLN------KNYAYNEMVRAAKTDFS--FEPNLRYRTITGVRGPLVILDKVRFPRYSEIVRINMGDGSTRRGQILEVKGNVAVVQVFEGTAGIDNKSCTVDMTGETLKMGVSEDMLGRVFNGSGFPIDDGPSILPDDYVDVNGYPINPICRMHPREILETGISTIDVMNSIVLGQKIPLFSAAGLPHNEIGAQICRQSRLVDGK---DT--KDK------------HPDNFAVVFAAMGVNLETADFFRRDFEQTGAMSRVVLFLNLANDPAVERIITPRYAYTAAEYLAFDREMDVFVILTDMSSYADALREVSAAREEVPGRRGYPGYMYTDLASLYERAGRINGSTGSITQFPILTMPNDDITHPIPDLTGYITEGQIFVDRTLFNKGIYPPINVLPSLSRLMKSGIGAELTREDHPSVSDQLYSDYAIGQDTRAMKAVIGEEALSSDDLLYLEFTDNFENKFLRQGQYERRTIEESLDICWELLRTFPEDMLKKIKTDLVKKYYPRKL--------------------------------
>B4ZFY9_AMPCA__B4ZFY9 SubName: Full=Vacuolar ATPase beta subunit; Flags: Fragment;
------------------------------------------------------------------------------------------------------------------------------------------------------------------------------------------------MAEAAVNAAAAMRDYK--VKPRMDYRTIIGVEGPLVIMDNVKFPTFGEIVNVTLSDGSVRQGQILEVNKKKAVVQVFEGTSNIDNTNCHVEFTGDTLKMPISDDVMGRAFNGSGKPIDKGPAVLAEDFLDINGAPLNPKSRVYPKEMIQTGISAIDTMNSVVRGQKLPLFSAAGLPHNEIAAQVCRQASLVKGK---DV--MDH------------TEENFSIVFGAMGVNMETARFFRNDFEENGSMENVVLFMNLANDPTIERIVLPRL-----------------------------------------------------------------------------------------------------------------------------------------------------------------------------------------------------------------------------------------------------------------------
