# Supplementary material for: Responses of the Emiliania huxleyi Proteome to Ocean Acidification
Source: PLoS One. 2013 Apr 12;8(4):e61868. doi: 10.1371/journal.pone.0061868 (PMC3625171; doi:10.1371/journal.pone.0061868)
Supplement: Data S1 — Output files from BUDAPEST analysis. (ZIP) [file pone.0061868.s001.zip › BUDAPEST data/Jones_et_al_2012_Data/EHUX130k07b.nsf]

(
(
(
bud_EMIHU__EHUX130k07b Similar {e=1.00e-118} to VATB1_ACEAT__Q38681 RecName- Full=V-type proton ATPase subunit B 1-     ...:0.158570,
VATB_CYACA__P48413 RecName- Full=V-type proton ATPase subunit B-          Short=V-ATPase subunit B- AltName- Full=Vacuol...:0.132770)
609:0.018020,
(
Q84KP2_CYAME__Q84KP2 SubName- Full=Vacuolar ATP synthase subunit B-:0.243640,
(
(
VATB1_ACEAT__Q38681 RecName- Full=V-type proton ATPase subunit B 1-          Short=V-ATPase subunit B 1- AltName- Full=V...:0.060740,
(
A8IA45_CHLRE__A8IA45 SubName- Full=Vacuolar ATP synthase subunit B-:0.021390,
D8UC42_VOLCA__D8UC42 SubName- Full=Putative uncharacterized protein-:0.013240)
1000:0.058030)
1000:0.042230,
(
C1MQG1_MICPS__C1MQG1 SubName- Full=H+-or Na+-translocating f-type - v-type and A-type ATPase superfamily-:0.120280,
(
A4S3H0_OSTLU__A4S3H0 SubName- Full=F-ATPase family transporter- protons {Vacuolar}-:0.045300,
Q010J1_OSTTA__Q010J1 SubName- Full=Putative vacuolar ATPase B subunit [Oryza sativa {ISS}-:0.048150)
1000:0.038580)
1000:0.041980)
752:0.012560)
571:0.007510)
999:0.025855,
(
(
D8M9C9_BLAHO__D8M9C9 SubName- Full=Singapore isolate B {sub-type 7} whole genome shotgun sequence assembly - scaffold_6-:0.137410,
(
D0N6F5_PHYIN__D0N6F5 SubName- Full=V-type proton ATPase subunit B - putative-:0.082840,
(
D8LCT6_ECTSI__D8LCT6 SubName- Full=Vacuolar ATP synthase subunit B-:0.092360,
(
B8C0L1_THAPS__B8C0L1 SubName- Full=Vacuolar ATPase-          EC=3.6.1.3-          EC=3.6.3.14-          EC=3.6.3.6-:0.030430,
B7FQQ8_PHATR__B7FQQ8 SubName- Full=Predicted protein-:0.032210)
1000:0.066960)
983:0.022410)
939:0.023540)
955:0.025660,
(
(
Q3SEB3_PARTE__Q3SEB3 SubName- Full=Chromosome undetermined scaffold_42 - whole genome shotgun sequence- SubName- Full=Va...:0.115990,
B4ZFY9_AMPCA__B4ZFY9 SubName- Full=Vacuolar ATPase beta subunit- Flags- Fragment-:0.144020)
911:0.030440,
(
Q86N78_TOXGO__Q86N78 SubName- Full=Putative vacuolar H+ ATPase subunit B-          EC=3.6.3.6-:0.070260,
(
(
(
A5KAN4_PLAVI__A5KAN4 SubName- Full=Vacuolar ATP synthase subunit b - putative-:0.006200,
B3KZZ1_PLAKH__B3KZZ1 SubName- Full=Vacuolar ATP synthase subunit b - putative-          EC=3.6.3.14-:0.009450)
598:0.003180,
(
(
VATB_PLAFA__Q25691 RecName- Full=V-type proton ATPase subunit B-          Short=V-ATPase subunit B- AltName- Full=Vacuol...:0.000000,
Q6ZMA8_PLAF7__Q6ZMA8 SubName- Full=Vacuolar ATP synthase subunit b-          EC=3.6.3.14-:0.000000)
0:0.007750,
(
Q4YBK9_PLABE__Q4YBK9 SubName- Full=Vacuolar ATP synthase subunit b - putative-:0.001660,
(
Q7REG3_PLAYO__Q7REG3 SubName- Full=V-type ATPase - B subunit-:0.001040,
Q4X2G0_PLACH__Q4X2G0 SubName- Full=Vacuolar ATP synthase subunit b - putative-:0.001930)
645:0.001070)
992:0.008760)
893:0.005040)
1000:0.099820,
(
(
A7AT45_BABBO__A7AT45 SubName- Full=Vacuolar ATPase subunit B-          EC=3.6.3.15-:0.087370,
(
Q4N2B1_THEPA__Q4N2B1 SubName- Full=Vacuolar ATP synthase subunit B - putative-          EC=3.6.3.14-:0.007000,
Q4U9M4_THEAN__Q4U9M4 SubName- Full=Vacuolar ATP synthase - subunit beta - putative-:0.010230)
1000:0.082880)
1000:0.104340,
(
B6AB03_CRYMR__B6AB03 SubName- Full=Vacuolar ATP synthase subunit B - putative-          EC=3.6.3.14-:0.025180,
(
Q5CJ77_CRYHO__Q5CJ77 SubName- Full=Vacuolar ATP synthase subunit b-:-0.002070,
Q5CW46_CRYPV__Q5CW46 SubName- Full=Vacuolar ATP synthase subunit B- Flags- Fragment-:0.003000)
1000:0.036410)
1000:0.060540)
720:0.014110)
870:0.012440)
544:0.012050)
999:0.027260)
999:0.013695)
;
