# Supplementary material for: Responses of the Emiliania huxleyi Proteome to Ocean Acidification
Source: PLoS One. 2013 Apr 12;8(4):e61868. doi: 10.1371/journal.pone.0061868 (PMC3625171; doi:10.1371/journal.pone.0061868)
Supplement: Data S1 — Output files from BUDAPEST analysis. (ZIP) [file pone.0061868.s001.zip › BUDAPEST data/Jones_et_al_2012_Data/EHUX130k07b.tree]

         +-------+ 1: bud_EMIHU__EHUX130k07b Similar (e=1.00e-118) to VATB1_ACEAT__Q38681 RecName: Full=V-type proton ATPase subunit B 1;          Short=V-ATPase subunit B 1; AltName: Full=Vacuolar proton pump subunit B 1; {0.158570}
         |        
       +-+ 56 [609] {0.018020}
       | |
       | +------+ 5: VATB_CYACA__P48413 RecName: Full=V-type proton ATPase subunit B;          Short=V-ATPase subunit B; AltName: Full=Vacuolar proton pump subunit B; {0.132770}
       |         
    +--+ 58 [999] {0.025855}
    |  |
    |  | +----------+ 26: Q84KP2_CYAME__Q84KP2 SubName: Full=Vacuolar ATP synthase subunit B; {0.243640}
    |  | |           
    |  +-+ 55 [571] {0.007510}
    |    |
    |    |    +---+ 4: VATB1_ACEAT__Q38681 RecName: Full=V-type proton ATPase subunit B 1;          Short=V-ATPase subunit B 1; AltName: Full=Vacuolar proton pump subunit B 1; {0.060740}
    |    |    |    
    |    | +--+ 48 [1000] {0.042230}
    |    | |  |
    |    | |  |   +-+ 2: A8IA45_CHLRE__A8IA45 SubName: Full=Vacuolar ATP synthase subunit B; {0.021390}
    |    | |  |   |  
    |    | |  +---+ 44 [1000] {0.058030}
    |    | |      |
    |    | |      +-+ 3: D8UC42_VOLCA__D8UC42 SubName: Full=Putative uncharacterized protein; {0.013240}
    |    | |         
    |    +-+ 52 [752] {0.012560}
    |      |
    |      |  +-----+ 25: C1MQG1_MICPS__C1MQG1 SubName: Full=H+-or Na+-translocating f-type, v-type and A-type ATPase superfamily; {0.120280}
    |      |  |      
    |      +--+ 47 [1000] {0.041980}
    |         |
    |         |  +--+ 6: A4S3H0_OSTLU__A4S3H0 SubName: Full=F-ATPase family transporter: protons (Vacuolar); {0.045300}
    |         |  |   
    |         +--+ 43 [1000] {0.038580}
    |            |
    |            +--+ 9: Q010J1_OSTTA__Q010J1 SubName: Full=Putative vacuolar ATPase B subunit [Oryza sativa (ISS); {0.048150}
    |                
+---+ 59
    |
    |    +------+ 16: D8M9C9_BLAHO__D8M9C9 SubName: Full=Singapore isolate B (sub-type 7) whole genome shotgun sequence assembly, scaffold_6; {0.137410}
    |    |       
    | +--+ 54 [955] {0.025660}
    | |  |
    | |  | +----+ 11: D0N6F5_PHYIN__D0N6F5 SubName: Full=V-type proton ATPase subunit B, putative; {0.082840}
    | |  | |     
    | |  +-+ 51 [939] {0.023540}
    | |    |
    | |    | +----+ 21: D8LCT6_ECTSI__D8LCT6 SubName: Full=Vacuolar ATP synthase subunit B; {0.092360}
    | |    | |     
    | |    +-+ 46 [983] {0.022410}
    | |      |
    | |      |   +--+ 7: B8C0L1_THAPS__B8C0L1 SubName: Full=Vacuolar ATPase;          EC=3.6.1.3;          EC=3.6.3.14;          EC=3.6.3.6; {0.030430}
    | |      |   |   
    | |      +---+ 42 [1000] {0.066960}
    | |          |
    | |          +--+ 8: B7FQQ8_PHATR__B7FQQ8 SubName: Full=Predicted protein; {0.032210}
    | |              
    +-+ 57 [999] {0.013695}
      |
      |     +-----+ 10: Q3SEB3_PARTE__Q3SEB3 SubName: Full=Chromosome undetermined scaffold_42, whole genome shotgun sequence; SubName: Full=Vacuolar ATPase beta, putative; {0.115990}
      |     |      
      |  +--+ 50 [911] {0.030440}
      |  |  |
      |  |  +------+ 30: B4ZFY9_AMPCA__B4ZFY9 SubName: Full=Vacuolar ATPase beta subunit; Flags: Fragment; {0.144020}
      |  |          
      +--+ 53 [999] {0.027260}
         |
         | +---+ 12: Q86N78_TOXGO__Q86N78 SubName: Full=Putative vacuolar H+ ATPase subunit B;          EC=3.6.3.6; {0.070260}
         | |    
         +-+ 49 [544] {0.012050}
           |
           |        +-+ 19: A5KAN4_PLAVI__A5KAN4 SubName: Full=Vacuolar ATP synthase subunit b, putative; {0.006200}
           |        |  
           |      +-+ 39 [598] {0.003180}
           |      | |
           |      | +-+ 23: B3KZZ1_PLAKH__B3KZZ1 SubName: Full=Vacuolar ATP synthase subunit b, putative;          EC=3.6.3.14; {0.009450}
           |      |    
           | +----+ 41 [1000] {0.099820}
           | |    |
           | |    |   +-+ 22: VATB_PLAFA__Q25691 RecName: Full=V-type proton ATPase subunit B;          Short=V-ATPase subunit B; AltName: Full=Vacuolar proton pump subunit B; {0.000000}
           | |    |   |  
           | |    | +-+ 35 [0] {0.007750}
           | |    | | |
           | |    | | +-+ 24: Q6ZMA8_PLAF7__Q6ZMA8 SubName: Full=Vacuolar ATP synthase subunit b;          EC=3.6.3.14; {0.000000}
           | |    | |    
           | |    +-+ 38 [893] {0.005040}
           | |      |
           | |      | +-+ 20: Q4YBK9_PLABE__Q4YBK9 SubName: Full=Vacuolar ATP synthase subunit b, putative; {0.001660}
           | |      | |  
           | |      +-+ 34 [992] {0.008760}
           | |        |
           | |        | +-+ 17: Q7REG3_PLAYO__Q7REG3 SubName: Full=V-type ATPase, B subunit; {0.001040}
           | |        | |  
           | |        +-+ 31 [645] {0.001070}
           | |          |
           | |          +-+ 18: Q4X2G0_PLACH__Q4X2G0 SubName: Full=Vacuolar ATP synthase subunit b, putative; {0.001930}
           | |             
           +-+ 45 [870] {0.012440}
             |
             |       +----+ 27: A7AT45_BABBO__A7AT45 SubName: Full=Vacuolar ATPase subunit B;          EC=3.6.3.15; {0.087370}
             |       |     
             | +-----+ 37 [1000] {0.104340}
             | |     |
             | |     |    +-+ 28: Q4N2B1_THEPA__Q4N2B1 SubName: Full=Vacuolar ATP synthase subunit B, putative;          EC=3.6.3.14; {0.007000}
             | |     |    |  
             | |     +----+ 33 [1000] {0.082880}
             | |          |
             | |          +-+ 29: Q4U9M4_THEAN__Q4U9M4 SubName: Full=Vacuolar ATP synthase, subunit beta, putative; {0.010230}
             | |             
             +-+ 40 [720] {0.014110}
               |
               |   +--+ 15: B6AB03_CRYMR__B6AB03 SubName: Full=Vacuolar ATP synthase subunit B, putative;          EC=3.6.3.14; {0.025180}
               |   |   
               +---+ 36 [1000] {0.060540}
                   |
                   |  +-+ 13: Q5CJ77_CRYHO__Q5CJ77 SubName: Full=Vacuolar ATP synthase subunit b; {-0.002070}
                   |  |  
                   +--+ 32 [1000] {0.036410}
                      |
                      +-+ 14: Q5CW46_CRYPV__Q5CW46 SubName: Full=Vacuolar ATP synthase subunit B; Flags: Fragment; {0.003000}
                         
