# Supplementary material for: Responses of the Emiliania huxleyi Proteome to Ocean Acidification
Source: PLoS One. 2013 Apr 12;8(4):e61868. doi: 10.1371/journal.pone.0061868 (PMC3625171; doi:10.1371/journal.pone.0061868)
Supplement: Data S1 — Output files from BUDAPEST analysis. (ZIP) [file pone.0061868.s001.zip › BUDAPEST data/Jones_et_al_2012_Data/EHUX130k09a.fas]

>bud_EMIHU__EHUX130k09a Similar (e=4.00e-91) to B7FUT7_PHATR__B7FUT7 SubName: Full=Predicted protein;
----------------------------------------------------------------------------------------------------------------------------------------------------------------------------------------------------------------------------------------------------------TTMFVARALRRA--PAL------------RSA-------APSLACRSLATGPASGGA-VSDEMLDKLGTLSTQALVDGLWVMGWPPAMVEGARGLKPGQ-KCKGRAITLRMVPQRPDIAADKPAGEISPEYEAFELCGPKE-VLCISSVGPWESVGGDIKFLRLKQLGLGGLVTDGSVRDTDEILSYGFPCFSHSTTAKQGPAAMQPWECNGVIELGQTNPVVVRPGDAIIGDQDGVVVVPAAAAEKVYEIAHFRETVEGIIKEELVKNPGPPGKYYPXQP-PIKPESPLGKLLDSQG---VXYYSTXXAPAPRRSTPA-------------------------------------------------------------------------------------------------------------------------------------------------------------------------------------------------------------------------------------------------------
>B8BVP1_THAPS__B8BVP1 SubName: Full=Predicted protein;
MVPPAVNRIVILYGIGGLSDVGRHAILAALEKPSVEHITVITSYPELLDENGHTNPFNDPANAKRLEMVKINSWKNDHDLSKHFQSATVPGWKNAEIKKGWIAYEGNKQVIKAMEGAHVSRVVVISSIGLKGDDNAWPHFANKVMKILFKTFQRKARKDLEAMESLYKQSSLDYLLVRPVGIGEDVVPVGEYFLQEYGEEAVGGNMAKLDVARFMVDEALSPSLHKTSKRVRGRESDNRQPSTTIQQHFNTSTMLSSTFRRAVTSATT---------RKHPL-------LASLATRSFAQGPASGGE-ISDELLAKLGSLSTQALVDGLWVMGWPSAQIDGARPLHPSH-KCVGRAVTLNFVPARPDIAQDKPAGGESPEYEAFEKCGPNE-VLVMSSVGPWESVGGDIKFLRLKQRAIGGLVTDGSVRDTDEIINYGFPCFSYSTTARQGPAAMQPWECNGVVSVS---GVTVRPGDAIVGDQDGVVVVPAKVAEKVYNIAHGREVIEDLVKDELIKNPGPPGRFYPFMSGKIKVDSPLGQLLASKG---ITPENSNQFEGS-----------------------------------------------------------------------------------------------------------------------------------------------------------------------------------------------------------------------------------------ADW-----------------
>B7FUT7_PHATR__B7FUT7 SubName: Full=Predicted protein;
---------------------------------------------------------------------------------------------------------------------------------------------------------------------------------------------------------------------------------------------------------------------MLTSARTF--------LSRSG-------ISNVAARSFAQGPASGGS-ISDDLLQKLGSLSTQALVDGLWVMGWPSAQIDGARPLSASM-KCVGRAVTLNFVPARPDIAQDKPAGGQSPEYEAFELCGPNE-VLVMASVGPWESVGGDIKFLRLKQRAIGGLVTDGSVRDTDEIINYGFPCFAYSTTARQGPAAMQPWECNGVLNIS---GITVRPGDAIVGDQDGVVCVPAKVAETVYNIAHGREVIEGIVKEELVKNPGPPGKFYPFMSGKIKPESPLGQLLASKG---ITPENSNQFEGT-----------------------------------------------------------------------------------------------------------------------------------------------------------------------------------------------------------------------------------------ADW-----------------
>C1MGZ3_MICPS__C1MGZ3 SubName: Full=Demethylmenaquinone methyltransferase/aldolase;
----------------------------------------------------------------------------------------------------------------------------------------------------------------------------------------------------------------------------------------------------------MSGALRSLAKRAFTAATVA--------PRRAANVPYLLNTA----RAL-TGPASGGH-ISDELLEKLGTLSTQALIDGLWVMGWPTSHVMGARPLTEGQKKMVGRAITLQFAATRPDIAADKPAGMDSPEYEAFEACAGNKGVVVMSSIGPWESVGGDIKFLRLKQLECRGLVTDGSVRDTGVLREYAFPVFSHSTTPRQGPHVHQPWAANVVINCG---GVVVRPGDAVIGDDDGCIIVPASHAQQVYDIAHSREVVEEIVKEELTKNPGPPGKYYPFMTGKIKPESPLGKLLTSKG---VKFTHTAARPGARATTRSVVSPMNRYKTLGARR-MSTRATHPFGRPEGHYVRTHLEMEKVLKEFEIHKACAVLRTGIDGAVLPAMDAAVAGGFRLAEFTLTTPGCLDAVAEYASNRPEVLTGVGTVLTVQDAKDAMDAGAKFIVSPCLIPEVVEWCAKNNIVSAPGCGTPTEMVQAFKLGAPIQKLFPGVAGGPGWVKAVSAALPFLRINPTSGVEIDTAADYLRSGAKSLGFVAPAFPPELVKNKDWDGISEIARKIHAAVASA
>Q00XP0_OSTTA__Q00XP0 SubName: Full=Putative 4-hydroxyphenylacetate isomerase/decar (ISS);
--------------------------------------------------------------------------------------------------------------------------------------------------------------------------------MTHEITPSHAKTTRVCEIPHARGTHPRVTTREIRPIQQTLDRPRSPPSRDRALHTPARRPCTHAPRRT------MSSALRRTARTALRAARAVTTTHAGWMPKTASETRTALSAPQMAIRALATGPARHEKTISDDLLHKLGDLSTQALIDGLWVLGWPTSHVMGARPLTEGQKKLVGRAVTLRFVPQRPDIAASKPAGTESPEYEAFEQTGPNE-CVVMESVGPWESVGGDIKFLRLKQLGCAGLVTDGSVRDTAVLREYGFPVFSISTTPRQGPHVHQPWEANGVIVCG---GIVVRPGDAVIGDQDGVVIVPASHAQEVYDIAHSREIVEGIVKDELTANPGPPGKFYPFVSGKIKKDSPLCKLLASKGYDSSKFAHTAANPGARAGIGGIPKSRN---TLGSRRGMSTQQVR-----HKSYMRTDAEYNRVLEEFAKHKACAVLRTSVEGAAYNAMDAAVRGGFKLAEFTLTTPGCLDAVSRFA-DRTDVLTGCGTILNIDDAKMALDAGSKFIVAPILVPEVVEWCAANKIVCIPGCQTPSELYRAYTLGAPVQKLFPGVAGGPNWVRAVANALPMLRINPTSGVEIDTAADFLRAGASSLGFVAPAFDQNAIKAGDWDTISETARRIDAAVKAA
