# Supplementary material for: Responses of the Emiliania huxleyi Proteome to Ocean Acidification
Source: PLoS One. 2013 Apr 12;8(4):e61868. doi: 10.1371/journal.pone.0061868 (PMC3625171; doi:10.1371/journal.pone.0061868)
Supplement: Data S1 — Output files from BUDAPEST analysis. (ZIP) [file pone.0061868.s001.zip › BUDAPEST data/Jones_et_al_2012_Data/EHUX130k09a.nsf]

(
(
bud_EMIHU__EHUX130k09a Similar {e=4.00e-91} to B7FUT7_PHATR__B7FUT7 SubName- Full=Predicted protein-:0.146750,
(
B8BVP1_THAPS__B8BVP1 SubName- Full=Predicted protein-:0.114050,
B7FUT7_PHATR__B7FUT7 SubName- Full=Predicted protein-:0.026550)
1000:0.137950)
1000:0.069405,
(
C1MGZ3_MICPS__C1MGZ3 SubName- Full=Demethylmenaquinone methyltransferase/aldolase-:0.129830,
Q00XP0_OSTTA__Q00XP0 SubName- Full=Putative 4-hydroxyphenylacetate isomerase/decar {ISS}-:0.228420)
1000:0.092985)
;
