# Supplementary material for: Responses of the Emiliania huxleyi Proteome to Ocean Acidification
Source: PLoS One. 2013 Apr 12;8(4):e61868. doi: 10.1371/journal.pone.0061868 (PMC3625171; doi:10.1371/journal.pone.0061868)
Supplement: Data S1 — Output files from BUDAPEST analysis. (ZIP) [file pone.0061868.s001.zip › BUDAPEST data/Jones_et_al_2012_Data/EHUX130k09a.tree]

        +------+ 1: bud_EMIHU__EHUX130k09a Similar (e=4.00e-91) to B7FUT7_PHATR__B7FUT7 SubName: Full=Predicted protein; {0.146750}
        |       
    +---+ 8 [1000] {0.069405}
    |   |
    |   |      +-----+ 2: B8BVP1_THAPS__B8BVP1 SubName: Full=Predicted protein; {0.114050}
    |   |      |      
    |   +------+ 6 [1000] {0.137950}
    |          |
    |          +--+ 3: B7FUT7_PHATR__B7FUT7 SubName: Full=Predicted protein; {0.026550}
    |              
+---+ 9
    |
    |    +------+ 4: C1MGZ3_MICPS__C1MGZ3 SubName: Full=Demethylmenaquinone methyltransferase/aldolase; {0.129830}
    |    |       
    +----+ 7 [1000] {0.092985}
         |
         +----------+ 5: Q00XP0_OSTTA__Q00XP0 SubName: Full=Putative 4-hydroxyphenylacetate isomerase/decar (ISS); {0.228420}
                     
