# Supplementary material for: Responses of the Emiliania huxleyi Proteome to Ocean Acidification
Source: PLoS One. 2013 Apr 12;8(4):e61868. doi: 10.1371/journal.pone.0061868 (PMC3625171; doi:10.1371/journal.pone.0061868)
Supplement: Data S1 — Output files from BUDAPEST analysis. (ZIP) [file pone.0061868.s001.zip › BUDAPEST data/Jones_et_al_2012_Data/EHUX130k11a.fas]

>bud_EMIHU__EHUX130k11a Similar (e=0.00e+00) to Q5ENR8_ISOGA__Q5ENR8 RecName: Full=Phosphoglycerate kinase;          EC=2.7.2.3;
R------------------------------------------------------------------------------------ETMVAKTATLAL-ALF-GGAEALTIGAA----------PMRSISRSCNIEMAKKSVGDLSEA-DLKGKKVLVRCDLNVPLD------GK-T---ITDDTRIRASVPTVKYLVEKGAK-VLLSSHLGRPKS---GPEDK-FSLGPVAPRLSELLGK-DVVMAPDC-IGDGVKECVDKMGDGDVLLLENTRFYKEEE---------------KNVPEFAEKLAA--NADLFVNDAFGTAHRAHGSTEGVTKYLSPSVAGFLLQKELDYLDGAVSEPKRPFAAIVGGSKVSSKIGVIESLMEKVDKIVIGGGMVFTFLQA-RGLETGSSLVEEDQLELATKLEKIAEEKGITFILPSDVIVADKFAADAAT---QTVS-VDSIPEGWMGLDNGPVATAEIQKELSDCKTVIWNGPMGVFEFEAFAKGTFDIADTLAELT-GTGCTTIIGGGDSVAAVEKAGLAEKMSHISTGGGASLELLEGKVLPGVAALQE----A-
>Q5ENR8_ISOGA__Q5ENR8 RecName: Full=Phosphoglycerate kinase;          EC=2.7.2.3;
M---------------------------------------------------------------------------------------VARTATLAL-ALF-GGAEALRIGAA----------PMRSTSRTCTIEMAKKSVGDLTKA-DLEGKRVLVRCDLNVPLD------GK-T---ITDDTRIRASIPTIKYLIDNGAK-VLLSSHLGRPKG---GPEDK-FSLGPVAPRLSELLGK-EVTMAPDC-IGDAVADCVTKMANGDVLLLENTRFYKEEE---------------KNDPEFAEKLAA--NADMFVNDAFGTAHRAHGSTEGVTKFLSPSVAGFLLQKELDYLDGAVSDPKRPFAAIVGGSKVSSKIGVIESLMEKVDKIVIGGGMVFTFLKA-RGLETGSSLVEEDQLELAKKLEVIAKEKGIDFILPTDVIVADKFAADAAT---QIVS-VDAIPEGWMGLDNGPESTKMIQQKLSECKTIIWNGPMGVFEFEAFAKGTFDVADTLAELT-GKGCTTIIGGGDSVAAVEKAGLAEKMSHISTGGGASLELLEGKVLPGVAALQE----A-
>Q8GVE7_CHOCR__Q8GVE7 RecName: Full=Phosphoglycerate kinase;          EC=2.7.2.3;
M-----VTGFVPCAAP---------------------------------------------------------------LRATTRQTAAVSVVSRSA-STFVAPSRRVTAPAA----------PVPTVRMTTAAATTKKSIKDLSPA-DIAGKRVLVRCDLNVPLD------GK-T---ITDDTRIRASVPTIKFLMEAGAK-VLLSSHLGRPKD---GPEDK-FSLSPVAARLTQLLGK-DVTMAPDC-IGDGVTKIVSGMANGDVTLLENVRFYKEET---------------KNDPDFAKKLAA--NADFFVNDAFGTAHRAHGSTAGVTAHLKPSVAGLLLEKELAYLAGTVSDPARPFAAIVGGSKVSSKIGVIDSLLQKVDKLIIGGGMVFTFLKA-KGLNVGSSLVEDDKLELARELVKTAEAKGVSIILPTDVVLADKFAADANT---QVTS-VDSIPDGWMGLDQGEDSTKLIQNELKECKTVIWNGPMGVFEMEKFAKGTFAIADTLADLT-ESGCITIIGGGDSVAAVEKAGLAEKMSHISTGGGASLELLEGKVLPGVAALDD----N-
>B0M0U3_PORYE__B0M0U3 RecName: Full=Phosphoglycerate kinase;          EC=2.7.2.3;
M-------AFVSVPAA---------------------------------------------------------------LRTGAVAKATTSVASSS--SVFVASNRRVQVPAA------GAASASPSGVVMQATATAKKSIKDLTAA-DLAGKRVLVRCDLNVPLD------GK-T---ITDDTRIRASIPTIEYLTAAGAK-VLLSSHLGRPKS---GPEDK-FSLAPVATRLSELLKK-DVKMAPDC-IGDGVAEIVSGMSNGDVTLLENVRFYKEET---------------ANDTEFAKKLAA--NADMFVNDAFGTAHRAHGSTAGVTEFLRPSVAGLLLEKELAYLAGAVSNPKRPFAAIVGGSKVSSKIGVIESMLDKVDKLVIVGGMVFTFLKA-RGLSTGSSLVEDDKIELAKELEEIAAKKGVKIILPVDVVAADKFAPDAKT---QLVS-VDAIPDDTMGLDQGPKSTELINAELADCKTVLWNGPAGVFEFDAFATGTYAIANTLAEVT-ANGATTIIGGGDSVAAVEKAGLAEKMSHISTGGGASLELLEGKVLPGVAALDD----Q-
>D8LEV5_ECTSI__D8LEV5 RecName: Full=Phosphoglycerate kinase;          EC=2.7.2.3;
MAFRVACLTLGALAVG------------------------------------------------DAFVVPLAAKQAGGLVRSTTARTRSSTTVGRRG-GVSMAAVEEPWFDEAKANVLLDLDELERASDMTLSSDKPKKSVGDLTSE-DLKGKRVLVRCDLNVPLD------GS-T---ITDDTRIRASIPTVKFLVDKGAK-VLLSSHLGRPKD---GPEDK-FSLAPVSERLTKLLGK-KVTMAPDC-IGPEVASLVDDMKNGGVLLLENVRFYKEET---------------KNDSDFAKKLAA--NADLFVNDAFGTAHRAHGSTEGVTKYLSPSVAGFLLQKELDYLQGAVAEPKRPFAAVVGGSKVSSKIGVIDSMLNKVDMLVIGGGMVFTFLKA-RGLSVGSSLVEDDKLDLARELEKTAASKGVEIILPTDVVLADAFSADANT---QVAS-VDAIPDGWMGLDNGPDSTSLIQGKLADCKTVIWNGPMGVFEYEAFAK--FGVGENLGAAP-GKGWLTIIGGGKSVGAVEKAGLADKMSHISTGGGASLELLEGKVLPGVAALDP----KD
>Q8GVE6_CHOCR__Q8GVE6 RecName: Full=Phosphoglycerate kinase;          EC=2.7.2.3;
M-------------------------------------------------------------------------------------------------------------------------------------SFSKLCIDAL----DLAGKRVFIRVDFNVPFD------KE-TGKTITNTQRIDAALPTIKYALEKGAKSVVLASHLGRPSG---RVNPK-FSLKPVADVVSEKIGK-TVTFLEDA-VGSATEEACKDPETGSVFLLENLRFHIEEEGKGVDADGNKIKADAAKVTEFRKSLST--LADVYVNDAFGTAHRAHSSMVGVD--LPQKASGFLMKKELEYFGKALQEPQRPFLSILGGSKVSDKIQLIENLLDKVDEMIIGGGMAFTFKKAVEGMAIGQSLFDEAGAKIAQEIVDKAKAKNVKLHFPVDFTIADKFAPVANT---RVATDSEGIPDEWMGLDAGPKSQEAMREVVLRAKTVVWNGPVGVFEFEAFAKGTKAVVDAVVEAT-SSGAVTIIGGGDTATAVKEMGAADSVSHVSTGGGASLELLEGKTLPGVAALTD-A----
>Q8H721_PHYIN__Q8H721 RecName: Full=Phosphoglycerate kinase;          EC=2.7.2.3;
M---------------------------------------------------------------------------------------------------------------------------------------AKLSIKNV----DVKGKRVLIRVDFNVPFA------QD---GSISNTQRIDAALPTVQYVLDQGAKAVVLMSHLGRPEG---KPKAK-DSLAPVAVAVEQKLGR-KVTFLKDC-VGPEVEAACANPTEGSIILLENLRFHVEEEGKGKDAEGNKTKASSEAVAAFRASLSK--LGDVYVNDAFGTAHRAHSSMVGVD--LPIKAAGFLLDKELVYFAKALDAPQRPFVSILGGAKVADKIQLIMNMLDKVDEMVIGGGMAYTFKKVINNMEIGGSLYDEEGAKIVPQIVEKAKAKGVTLHLPVDFVIADKFAADAAT---KISTEEEGIPAGWMGLDVGPKSQEAFSAAVAKAKTVVWNGPMGVFEFDAFADGTKVVMDAVVKAT-ESGATTIIGGGDTATCCVKFNTEDKVSHVSTGGGASLELLEGKILPGVDALSS-A----
>Q4UIF9_THEAN__Q4UIF9 RecName: Full=Phosphoglycerate kinase;          EC=2.7.2.3;
M----------------------------------------------------------------------------------------------------------------------------------DFLLSSKLGLKDVAD--KLPGKRVLMRVDYNVPLK------S----GVVKDLTRVKATIPTIKFLLENDVHSVILMSHCGRPDG---RVVDK-LSLKQVVGPLSSLLGM-EVNFLSDC-VGPEVEKTCSNLTKGSVVLLENLRFHPEEEGEL-----DGQKLSDEKIQKFRDSLTK--LGDVYVNDAFGTAHRAHSSIVGVN--LPLRVAGFLMKKELDYFSKALENPQRPFLAILGGAKVKDKVKLILALLEKIDVLIIGGGMAYTFKKVLDGMPIGKSLFDSDSVDLVKEIVEKAKEKGVKFLLPCDFVVTTMFSNDGPI---KLASETEGVPEGWMGLDCGPRSIQKFEESVLTAKTIVWNGPLGVFEFPNFSKGSNEVLDFVVKAT-ENGATTIIGGGDTASLAESTGKASKLSHVSTGGGASLELLEGKQLPGVVCLTN-KLP--
>B6AFB0_CRYMR__B6AFB0 RecName: Full=Phosphoglycerate kinase;          EC=2.7.2.3;
M------------------------------------------------------------------------------------------------------------------------------------DLSKKLSIKDIVS--ELRDKRIFIRVDFNVPIK------N----GVVSDKTRIVASIPTIKFALNHGAKSVVLASHLGRPDG---QRKEA-FSLKPLSPILEELLGC-KVEFLSDC-VGPEVEAACANPKQGSVILLENLRFHIEEEGKGVNSQGEKIKATAEQVEKFRASLSK--LGDIYVNDAFGTAHRAHSSMVGVN--LPHKVAGLLLQKELEYFGKALENPNRPFLAILGGAKVSDKIQLIKNLLSKVNMMIIAGGMAFTFKKVIDEMQIGESLYDEEGAKIVKDIIETAAIRKVQIILPQDFVIADSFSADASA---RVVKDSEGIPEGWRGLDIGPETSNICKEAILSAKTIVANGPPGVFEMDKFSKGSRSLVEALVAAT-QAGSITIVGGGDTASLVEKCGTSSKVSHVSTGGGASLELLEGKLLPGVVALSNKE----
>Q5CYV1_CRYPV__Q5CYV1 RecName: Full=Phosphoglycerate kinase;          EC=2.7.2.3; Flags: Fragment;
-----------------------------------------------------------------------------------------------------------------------------------------------------LKGKRVFIRVDMNVPVK------N----GQVTDKTRIIASLPTIKYALECGAKSVVLASHLGRPDG---QRKME-YSLTVIVPILEELLGK-SVIFAKDC-VGNETEELCKNPAEGSIILLENLRFHLAEEGKGVNENGEKVKATPEEIEAFRKSLSS--LGDIYVNDAFGTAHRAHSSMVGVD--LTPKVAGLLLKKELEYFSKALESPTRPFLAIMGGAKVADKIQLIKNLLLKVDRMIIGGGMAFTFKKVMDNMQIGKSLFDEEGAKIVKEIMDTAKERNVQILLPSDFVIADNFSNEANA---RIIKDSEGIPDGWMGLDIGPESSNSFKELILSSKTIVANGPPGVFEMEKFSKGSRSMVEALVAAT-ESGSITIVGGGDTASLVEKCGSANKVSHVSTGGGASLELLEGKLLPGVTSLSSKS----
>PGK_TETTH__P50313 RecName: Full=Phosphoglycerate kinase;          EC=2.7.2.3;
M-------------------------------------------------------------------------------------------------------------------------------------LSRKIGIDHILK--HIENKRVLMRVDFNVPLK------E----GKVKDPTRIQGSVPSIKKILEQNPKGLVLMSHLGRPDG---NRVEK-HSMKPVVPKLEELLGT-KVTFLNDC-VGKDVEEAVKSSRNGEIILLENLRFHPEEEGKYIDAAGNKVKADSKAVKEFRKSLTS--LGDLFVNDAFGTAHRAHSSMVGVD--HKIRAAGYLLKRELDYFSKALESPNRPFLVVLGGAKVKDKIQLIESMLDKVDEMIIGGGMAFTFLKKIHNIEIGNSLFDEEGYKIVDQLLEKAKAKNVKIHLPVDFLCGDSLEANANT---RSFDLKSGIPAGWIGLDAGPKTMAENAEAVARANTIVWNGPQGRFEVDKFKVGSSDLLKHVATRT-SQGATSIIGGGDTVNLVQQEKATQKVSHVSTGGGASLELLEGKVLPGVAYLTDIDQL--
>Q4N755_THEPA__Q4N755 RecName: Full=Phosphoglycerate kinase;          EC=2.7.2.3;
M----------------------------------------------------------------------------------------------------------------------------------DCLLSSKLGLNDVAD--KLPGKRVLMRVDYNVPMR------D----GVIKDLTRVKATIPTIKFLLENGVHSVVLMSHCGRPNG---RKVPR-HSLCPVVGPLSSLLGM-QVKFLNDC-VGPEVEKECSNPTKGSVILLENLRFHPEEEGEL-----DGAKVDDVRVQRFRESLTK--LGDVYVNDAFGTAHRAHSSMVGVN--LPLRVAGFLMKKELDYFAKALENPQKPFLAILGGAKVKDKVKLILALLEKIDVLIIGGGMAYTFKKVLDNMPIGTSLFDSDSVHLVKEISEKAKEKGVKLLLPCDFVVTTTFSNDGPI---KLASETQGVPDGWMGLDCGPKSVEKFSEPVLTAKTIVWNGPLGVFELPNFSKGSNEVLDLVVKAT-EKGATSIIGGGDTASLAESTGKAPKLSHVSTGGGASLELLEGKQLPGVVYLTN-R----
>PGK_PLAF7__P27362 RecName: Full=Phosphoglycerate kinase;          EC=2.7.2.3;
M-------------------------------------------------------------------------------------------------------------------------------------LGNKLSISDL-K--DIKNKKVLVRVDFNVPIE------N----GIIKDTNRITATLPTINHLKKEGASKIILISHCGRPDG---LRNEK-YTLKPVAETLKGLLGE-EVLFLNDC-VGKEVEDKINAAKENSVILLENLRFHIEEEGKGVDANGNKVKANKEDVEKFQNDLTK--LADVFINDAFGTAHRAHSSMVGVK--LNVKASGFLMKKELEYFSKALENPQRPLLAILGGAKVSDKIQLIKNLLDKVDRMIIGGGMAYTFKKVLNNMKIGTSLFDEAGSKIVGEIMEKAKAKNVQIFLPVDFKIADNFDNNANT---KFVTDEEGIPDNWMGLDAGPKSIENYKDVILTSKTVIWNGPQGVFEMPNFAKGSIECLNLVVEVT-KKGAITIVGGGDTASLVEQQNKKNEISHVSTGGGASLELLEGKELPGVLALSN-K----
>Q5ENR6_PAVLU__Q5ENR6 RecName: Full=Phosphoglycerate kinase;          EC=2.7.2.3;
M------------------------------------------------------------------------------------------------------------------------------------SLSSKLQLSSV----DVKGKRVLIRVDFNVPQD------KK-DPSKITNTARIEGALPTIKHCLDSGAKSVVLMSHLGRPDG---SRVDK-FSLKPVAGELEKLLGK-PITFLSDC-VGEEVEAACAAPADGSVILLENLRFHIEEEGKATTESGEKLKADPAKVAAFRASLAK--LGDVYVSDAFGTAHRAHSSMLGEG--FTTKAAGFLVAKELVAFAKVLDAPARPVLAILGGAKVSDKIQLIKNMLDKVDKMIIGGGMAYTFLKTTNSMPIGSSLYDEEGAKIVPEIMALAKEKNVEIHLPVDFVTSSKFGEDGTI---GAATLAAGVPDGMMGLDCGPKSSEAFAKVIMESKTIIWNGPMGVFEMASFETGTKAMMDVMCKAT-EAGIVTVIGGGDTATCCKKYDTEDKMTHVSTGGGASLELLEGKEMPGIAALSS-A----
>B3L2P2_PLAKH__B3L2P2 RecName: Full=Phosphoglycerate kinase;          EC=2.7.2.3;
M-------------------------------------------------------------------------------------------------------------------------------------LGNKLSITDV-K--DIKGKKVLVRVDFNVPIE------N----GIIKDTNRITATLPTIHHLKKEGASKIILISHCGRPDG---TKNVK-YTLKPVAETLTKLLEE-EVLFLNDC-VGEEVEKQINEAKDNSVILLENLRFHVEEEGKGVDGAGNKIKANKEDVEKFQSQLTK--LGDIFINDAFGTAHRAHSSMVGIK--LNVKASGFLMKKELEYFSKALENPQRPLLAILGGAKVSDKIQLIKNLLDKVDRMIIGGGMAYTFKYVLNNMKIGDSLFDEAGSKIVNEIMEKAKEKNVQIYLPVDFKVADKFDNNANT---KIVTDKEGIEDNWMGLDAGPNSIENYKDVILTSKTIIWNGPQGVFEMPNFANGSIECLKLVIEAT-KKGAITIVGGGDTASLVEQQQKKNEISHVSTGGGASLELLEGKELPGVLALSN-K----
>Q5CIK6_CRYHO__Q5CIK6 RecName: Full=Phosphoglycerate kinase;          EC=2.7.2.3;
----------------------------------------------------------------------------------------------------------------------------------------------------------------MNVPVK------N----GQVTDKTRIIASLPTIKYALECGAKSVVLASHLGRPDG---QRKME-YSLTVIVPILEELLGK-SVIFAKDC-VGKETEELCKNPAEGSVILLENLRFHLAEEGKGVNENGEKVKATPEEIEAFRKSLSS--LGDIYVNDAFGTAHRAHSSMVGVD--LTPKVAGLLLKKELEYFSKALESPTRPFLAIMGGAKVADKIQLIKNLLLKVDRMIIGGGMAFTFKKVMDNMEIGKSLFDEEGAKIVKEIMDTAKERNVQILLPSDFVIADNFSTEANA---RIIKDSEGIPDGWMGLDIGPESSNSFKELILSSKTIVANGPPGVFEMEKFSKGSRSMVEALVAAT-ESGSITIVGGGDTASLVEKCGSANKVSHVSTGGGASLELLEGKLLPGVTSLSSKS----
>Q7RG04_PLAYO__Q7RG04 RecName: Full=Phosphoglycerate kinase;          EC=2.7.2.3;
M-------------------------------------------------------------------------------------------------------------------------------------LGNKLTISDI-P--SVKNKKVLVRADYNVPIE------N----GEVKDNTRIVATLPTINYLKKEGASKIILISHCGRPDG---IKNLK-YTLKPVADVLSKLLGE-NVLFLNDC-VGDDIEKEINNAKEQSIILLENLRFHIEEEGKGVDAAGNKIKANKEDVEKFQNQLTK--LGDVFINDAFGTAHRAHSSMVGIK--LNVKASGFLMKKELEYFSKALENPQRPVLAILGGAKVSDKIQLIKNLLDKVDRMIIGGGMAYTFKRVLKNMEIGDSLFDEAGSKIVNEIMEKAKSKNVQICLPIDFKIADKFDNNANT---KFVTDEEGIPDKWMGLDAGPKSIESYKDVILGSKTIIWNGPQGVFEMENFAKGSIQCLELVIQAT-QNGAITIVGGGDTASLVEQQKKKDQISHVSTGGGASLELLEGKELPGVVALSN-K----
>Q4Z6M8_PLABE__Q4Z6M8 RecName: Full=Phosphoglycerate kinase;          EC=2.7.2.3;
M-------------------------------------------------------------------------------------------------------------------------------------LGNKLTISDI-P--SVKNKRVLVRADYNVPIE------N----GEVKDTTRIVATLPTINYLKKEGASKIILISHCGRPDG---LKNLK-YTLKPVAEVLKKLLGE-DVLFLNDC-VGSDIEKEINNAKNQSVILLENLRFHIEEEGKGVDAAGNKIKANKEDIEKFQNKLTK--LGDIFINDAFGTAHRAHSSMVGIK--LNVKASGFLMKKELEYFSKALENPQRPVLAILGGAKVSDKIQLIKNLLDKVDRMIIGGGMAYTFKRVLKNMEIGDSLFDEAGSKIVNEIMEKAKSKNVQICLPVDFKIADKFDNNANT---KFVTDEEGIPDKWMGLDAGPKSIESYKDVILGSKTIIWNGPQGVFEMENFAKGSIQCLELVIQAT-QNGAITIVGGGDTASLVEQQ-KKDQISHVSTGGGASLELLEGKELPGVVALSN-K----
>Q4Y192_PLACH__Q4Y192 RecName: Full=Phosphoglycerate kinase;          EC=2.7.2.3; Flags: Fragment;
--------------------------------------------------------------------------------------------------------------------------------------------------------KKVLVRADYNVPIE------N----GEVKDDTRIVATLPTIHHLKKEGASKIILMSHCGRPDG---VKNLK-YTLKPVAEVLKKLLGE-DVLFLNDC-VGEDIEKEINNAKDQSVILLENLRFHIEEEGKGVDASGNKIKANKDDIEKFQNNLTK--LGDIFINDAFGTAHRAHSSMVGVK--LDVKAAGFLMKKELEYFSKALENPQRPVLAILGGAKVSDKIQLIKNLLDKVDRMIIGGGMAYTFKHVLKNMKIGDSLFDEAGSKIVNEIMEKAKSKNVQICLPIDFKIADKFDNNANT---KFVTDEEGIPDNWMGLDAGPKSIESYKDVILGSKTIIWNGPQGVFEMENFAKGSIQCLELVIQAT-QKGTITIIGGGDTASLVEQQKKKDHISHVSTGGGASLELLEGKELPGVVALSN-K----
>A5K6T9_PLAVI__A5K6T9 RecName: Full=Phosphoglycerate kinase;          EC=2.7.2.3;
M-------------------------------------------------------------------------------------------------------------------------------------LGNKLSITDV-K--AIQGKKVLVRVDFNVPIE------N----GVIKDTNRITATLPTIHHLKKEGAAKIILISHCGRPDG---TKNLK-YTLKPVAETLGTLLGE-EVLFLSDC-VGEEVAAQINQAKDNSVILLENLRFHVEEEGKGVDAAGNKIKASKEDMEKFQNELTK--LGDVFINDAFGTAHRAHSSMVGIK--MNVKASGFLMKKELEYFSKALENPQRPLLAILGGAKVSDKIQLIKNLLDKVDKMIIGGGMAYTFKYVLNNMKIGDSLFDEAGSKIVNEIMEKAKAKNVEIYLPVDFKVADKFDNNANT---KVVTDEEGIEDKWMGLDAGPKSIENYKDVILSSKTIIWNGPQGVFEMPNFAKGSIECLNLVIEAT-KKGAISIVGGGDTASLVEQQQKKNEISHVSTGGGASLELLEGKELPGVVALSS-K----
>D8LS77_ECTSI__D8LS77 RecName: Full=Phosphoglycerate kinase;          EC=2.7.2.3;
M----------------------------------------------------------------------------------------------------------------------------------SDPTNAKADVRDLADSTDLTGKRVFVRVDLNAPLS------KD-SPPAVTDATRLSAACPTITFLADKGAK-VILASHLGRPKK---QVVDS-LRMDPVAAKLSELLGK-EVIKMDDC-IGTTVEERISSMGNGEIMLLENVRFHSGEE---------------SNDEEFSKQLAA--LCDYYVNDAFGTAHRAHASTEGITKFVDRKVSGMLMEKELKYLKGAVDSPVRPMACIVGGAKVSSKITVIEALIEKCDVILLGGGMIFTFYKA-KGLGVGKSLVEDDYVDLARDLMSKAEAKGVKMLLPEDVVVADKFSPTAES---DTVT-VDSIPEEWMGLDVGPKTISAFEDALAPCKTIVWNGPMGVFEFDKFAAGTFAVASCLADLT-SKGAITIIGGGDSVAAVEKANLADKMSHISTGGGASLELLEGKELPGVNAIEERTS---
>B7G938_PHATR__B7G938 RecName: Full=Phosphoglycerate kinase;          EC=2.7.2.3;
M-FRMLTST---------------------------------------------------------------------------------------------ALRRSPVTSSLTSCCKANAFAVRIRSFHAAPVIQAKMTVEQLAQQVDMKGTNVLVRVDLNAPLA------TD--DVTVTDDTRLRAIVPTTKFLLEQGAN-VILCSHFGRPKGEIIETGKN-GRLNPVVKPLEVLLGQ-TITKLDDC-MGPDVEAATKNLGEGKVVLLENTRFYSGET---------------KNDPELAAGLGK--LADYFVMDAFGTAHRAHSSTAGVTTHMKFNAAGKLMEKELQYLQGAVEEPKRPMMAIVGGAKVSTKIPVIESLLDKCDVILIGGGMIFTFYKA-LGYDIGASLVEDDIVELASSLMKKAEEKGVKLILPVDVVLADKFDNDANS---AVAK-VTDISGDWMGLDIGPETIDLFRSEIAEANTIVWNGPMGVFEFSNFAAGTNDVAQMLAQATAERGAVTIIGGGDSVAAVNKAGLGDKVSHISTGGGASLELLEGKVLPGVAALTE----V-
>B8BXW2_THAPS__B8BXW2 RecName: Full=Phosphoglycerate kinase;          EC=2.7.2.3;
------------------------------------------------------------------------------------------------------------------------------------------------------------MRVDLNVPLS------KG-DDVTVTDDTRLRAIVPTAKFLLDKGAN-VILCSHFGRPKGEIIETGKN-GRLNPVVGPLKELLGV-DVKKVNDC-IGEEVESVAKSLTKGEVLLLENTRFYKGET---------------KNDAELAAGLGK--LADYFVMDAFGTAHRAHSSTAGVAEHMKMSAAGFLLDKELKYLKGAVDEPNRPLCAIIGGAKVSTKLPVIESLLEKCDVILLGGGMIFTFYKA-MGYDIGASMLEEEYVELAGKLMKQAEEKGVKLILPPDVVLADKFAEDANT---AVAK-ASEISGDWMGLDVGPETLELFKEEIGKCNTIVFNGPMGVFEMKPFATGTITVAELMAEAT-ERGATTIVGGGDSVAAVNQAGLGDKVSHISTGGGASLELLEGKELPGVAALSE----A-
>B5YN92_THAPS__B5YN92 RecName: Full=Phosphoglycerate kinase;          EC=2.7.2.3;
MKLFNAAL--ILAVIG---------------------------------------------------------------------------------------------NASAFAPAAPSLGLRTVGPSTFDFALDAKKSIEDLSEA-DLKGKKVLVRCDVNVPLD------GK-K---ITDDTRIRSSIPTIEYLKGKGAI-VTVCSHLGRPKD---GPEDK-FSLGPCAERMGELLGQ-EVKLAPDC-IGEEVSTLVNAAKEGDVIMLENTRFYKEEE---------------KNEAGFVEKLAA--PFDLFVNDAFGTAHRAHASTEGVTKFLQPSVSGFLLAKELEYLDGAIENGKKPMAAIVGGSKVSSKITVLNALLDKCDKIIIGGGMVFTFLKA-KGLNVGTSLVEDDYVETAKEVLAKAEKLGKEILLPSDIVIADKFAADAET---KVVS-SDAIPDGWMGLDNGPASTAEQKEFLSDCQTVIMNGPMGVFEMKAFEKGTFGLVDILADLSKEKGAITIIGGGDSVAATELSGRAGDMSHISTGGGASLELLEGKVLPGVAALND----K-
>B7G5G4_PHATR__B7G5G4 RecName: Full=Phosphoglycerate kinase;          EC=2.7.2.3;
MKFVQAAIFALAASAS---------------------------------------------------------------------------------------------TAAAFAPAKTFG--VRSFAPVSLIELEAKASIEDLSDA-ELKGKKVLVRCDVNVPLD------GK-K---ITDDTRIRSSIPTIEYLKNKGAI-VSVCSHLGRPKD---GPEDK-FSLGPCAERMGELLGQ-TVTLAPDC-IGEEVAKIVNDAKEGDVIMLENTRFYKEET---------------KNDPEFVEKLAA--PFDLYVNDAFGTAHRAHASTEGVTKFLKPSVGGFLLAKELEYLDGAISNGKKPMAAIVGGSKVSSKITVLEALLDKCDKVIIGGGMVFTFLKA-KGFNVGTSLVEDDFVDTAKEVLAKAEKLGKEILLPIDIVIADKFDAEAET---KVVS-AEEIPDGWMGLDNGPETTAQQKEALSDCKTIIMNGPMGVFEFEKFAKGTFDLVNILADLSKDKGAITIIGGGDSVAATEQSGRAGDMSHISTGGGASLELLEGKVLPGVAALND----K-
>B8LCH6_THAPS__B8LCH6 RecName: Full=Phosphoglycerate kinase;          EC=2.7.2.3;
--------------------------------------------------------------------------------------------------------------------------------------MATKCCISDLPAA-DLKGKKVLVRCDLNVPLD------GK-T---ITDDTRIRSSIPTIEYLTKAGAI-VTVCSHLGRPKD---GPEDK-FSLAPCATRMGELLGQ-EVKLAPDC-IGDEVATMVAEAKEGDVVMLENTRFYKEET---------------KNDPEFVEKLAK--PFDMYVNDAFGSAHRAHASTEGVTKYLHPSVSGFLLAKELKYLAGAIDNGEKPMAAIVGGSKVSSKITVLNALLDKCDKIIIGGGMVFTFLKA-KDLSVGTSLVEDDYVETAKEVLAKAEKLGKKILLPCDIVVADKFAADAET---KIVA-TDEIPDGWMGLDNGPASTAEQKEFLSDCKTVIMNGPLGVFEMKAFEKGTMGIIDILADLTKEKGAITIIGGGDSVAATEQSGRAKDMSHISTGGGASLELMEGKVLPGVAALDEIDGTK-
>A8JC04_CHLRE__A8JC04 RecName: Full=Phosphoglycerate kinase;          EC=2.7.2.3;
MALSMKMRANARVVSG---------------------------------------------------------------RRVAAVAPRVVPFSSASS-SVL-RSGFAAEVSVD----------IRRVGRSRIVVEAVKKSVGDLHKA-DLEGKRVFVRADLNVPLD------KA-T-LAITDDTRIRAAVPTLKYLLDNGAK-VLLTSHLGRPKG---GPEDK-YRLTPVVARLSELLGK-PVTKVDDC-IGPEVEKAVGAMKNGELLLLENVRFYKEEE---------------KNEPEFAKKLAA--NADLYVNDAFGTAHRAHASTEGVTKFLKPSVAGFLLQKELDYLDGAVSNPKRPFVAIVGGSKVSSKITVIEALMEKCDKIIIGGGMIFTFYKA-RGLKVGSSLVEDDKIELAKKLEEMAKAKGVQLLLPTDVVVADKFDANANT---QTVP-ITAIPDGWMGLDIGPDSVKTFNDALADAKTVVWNGPMGVFEFPKFANGTVSIANTLAGLT-PKGCITIIGGGDSVAAVEQAGVAEKMSHISTGGGASLELLEGKVLPGVAALDE----K-
>PGKH_VOLCA__Q9SBN4 RecName: Full=Phosphoglycerate kinase, chloroplastic;          EC=2.7.2.3; Flags: Precursor;
MALSMKMRANARVVSG---------------------------------------------------------------RRVAAVAPRVVPFSSVAR-PVL-RSTFAPEVSID----------IRRAGRSRIVVEAVKKSVGDLGKA-DLEGKRVFVRADLNVPLD------KK-T-LAITDDTRIRAAVPTLKYLLDNGAK-VLLTSHLGRPKG---GPEDK-YRLTPVVARLSELLGK-EVKKVDDC-IGPSVEQAVASLKSGELLLLENVRFYKEEE---------------KNDPEFAKKLAS--NADLYVNDAFGTAHRAHASTEGVTKFLKPSVAGFLLQKELDYLDGAVSAPKRPFVAIVGGSKVSSKITVIEKLMEKCDKIIIGGGMIFTFYKA-RGLKVGSSLVEEDKLELAKNLEAIAKAKGVQLLLPSDVVVADKFDANANT---QTVS-VEAIPDGWMGLDIGPDSIKTFQDALADAKTVVWNGPMGVFEFPKFAVGTVAIANTLSELT-PKGAITIIGGGDSVAAVEQAGVAEKMSHISTGGGASLELLEGKVLPGVAALDE----K-
>B9QHC1_TOXGO__B9QHC1 RecName: Full=Phosphoglycerate kinase;          EC=2.7.2.3;
MGLGLFLRTSAALLQALACCSWLSLSNAVSFSSPSSRGLVLDAVSLSTPCPLASSLALGQSRLSRRFPPTSGSRPSALWRPFASNSSAFLISAGRETVASSPFRSENAFSTGAVKSLSNSSPQSRLLATATSKAGLRKKRLDSLSPS-ELRGKRVLVRADLNVPLEVGKERGEHGDAVTISNDARIRASLPTLRYLVDSGAK-TIVCSHLGRPKT---EEDRKRLSLKPVADRLQSLLGNARVLMAPAV-VGAEVQAMADKMENGDILLLENVRFEKGET---------------KNDEELSRKFAN--LADMFVNDAFGTAHRAHSSTAGVTQFVSRSVAGFLLQQELEYLSTVVANPVRPFAALVGGAKVSSKLGVLRALIEKVDKLVIGGAMAFTFLKA-RGFNVGASIVEDDQMEAATQLEALAKEKGVELIIPGDVVVADRCAADAQT---AVVP-VTEIPEGWMGLDNGPQTTARIVEALQDCKTVLWNGPMGMSEYAPFAAGTQEVARALAEIT-RRGGTTVVGGGDSVAAIERLGLSNEFSHVSTGGGASLELLEGKTLPGVAALSDEEETP-
>D8LFP9_ECTSI__D8LFP9 RecName: Full=Phosphoglycerate kinase;          EC=2.7.2.3;
MKI---------VCAA---------------------------------------------------------------LCVQAVGAFVAPSVVKS------GLARASSRSAA-------------PMQMMADAVVKKLSVGDLKDE-DLKGKKVLVRCDLNVPLS------DK-V---IGDDTRIRASIPTIEHLLSKGAR-VALSSHLGRPKD---GPEDK-FSLGPVAERLTKLLGK-DCKMAPDC-VGDEVAKIADGLGDGEVMLLENVRFYPAET---------------KNDKDFAEKLAA--PFDLFVNDAFGTAHRAHCSTEGVTKFLSPSVAGFLLQKELDYLAGAVQEPKRPFAAIVGGSKVSSKIGVIESLLAKCDKLIIGGGMVFTFLKA-RGLGVGSSLVEEDKLELAKELEEKAKTAGVEIILPSDVVVADAFAADAKT---QVVK-ADAIPDGWMGLDNGPEATKEIQAALKECKTVVWNGPMGVFEYEAFAKGTFAIADTLAEIT-SEGCTTIVGGGDSVAAVEKANLADKMSHISTGGGASLELLEGKVLPGVAALND----A-
>C1MTZ6_MICPS__C1MTZ6 RecName: Full=Phosphoglycerate kinase;          EC=2.7.2.3;
M------------------------------------------------------------------------------------------------------------------------------PRAAFKVEAAKKSVGDLKEA-DLKGKTVFIRCDLNVPLD------G----AKITDDTRIRAAIPTLEYLVKNGAK-VLVTSHLGRPKD---GPEDK-FRLTPVGDRLAELLDC-SVTKIDDC-VGDVVKDAIAGMENGSVCLLENVRFYKDEE---------------KNGADFAKQLAE--HADLYVNDAFGTAHRAHASTAGVTEFLSPSVAGFLLQKELDYLDGAVSNPERPFCAIVGGSKVSSKIGVIESLLEKTDKIILGGGMIFTFYKA-LGKSVGSSLVEDDKIDLAKELMAKAEKKGVKILLPTDVVVADAFAADAKT---QTVS-VDDIPEGWMGLDIGPDSVKSFQDELNECKSVIWNGPMGVFEMDAFAKGTFAIADTLANLD-G---ITIIGGGDSVAAVEKAGLADKMSHISTGGGASLELLEGKVLPGVAALDE----A-
>Q68Y96_CYAME__Q68Y96 RecName: Full=Phosphoglycerate kinase;          EC=2.7.2.3; Flags: Fragment;
MIAFVINSATKAAVSP------------------------------------------------LKGQICRGLPKNPSFAASTWLGQAALSTRPRSSQGRGRSGVRESAATRA----------RAPVCVQTSDVAMRVRSIRDLQDA-EIRGKRVFVRSDLNVPLD------GK-R---ITDDTRIRASVPTIKYLADKGAK-VIVVSHLGRPKG---GFEDK-YSLAPVAERLSELLGK-KVRMAKDC-IGDAVATEVAAMSPGDVVLLENVRFYPEEE---------------KNDPDFARKLAA--NADLYVNDAFGTAHRAHASTEGVTAFLKPAVAGFLLEKELDYLSNAIESPKRPFAAIVGGSKVSTKIAVLEKLLQKCDTIIIGGGMVFTFLRA-RGLKTGSSLVEEDKIELARVIEEEARKRGIELLLPLDVVVADKFANDANT---KVVP-VEEIPDGWMGLDNGPETTRMIQEKLRTMKTVLWNGPLGVFEMPNFAKGTFAIAETLAEIT-QNGCITIVGGGDSVAAMEQSGKADKVSHISTGGGAALELIEGRVLPGVAALQR----A-
>A4RYF0_OSTLU__A4RYF0 RecName: Full=Phosphoglycerate kinase;          EC=2.7.2.3;
M----------------------------------------------------------------------------------------QSLATFTGFKPAAAPRQRLSAPRA----------RPAATRAAVVVEAKKKSVGDLAES-DLKGQTVFVRCDLNVPMD------AD---LNITDDTRIRAAIPTLEYLAKNGAK-VLVTSHLGRPKN---GPEDK-FRLTPVGARLSEKLSC-PVTKVDDC-VGDEVAKAVASMPNGSVCLLENTRFYKEEE---------------KNDSDFAKKLAG--SATIFVNDAFGTAHRAHASTEGVTKYCKTNVAGFLLQKELDYLDGAVSNPERPFCAIVGGSKVSSKIGVIESLLQKTDKIILGGGMIFTFYKA-LGKSVGASLVEDDKIDLAKELMAKAEAKGVKILLPTDVVVADKFAEDAKT---QIVS-VDNIPEGWMGLDIGPDSLKAFQGELNECKSVIWNGPMGVFEMDAFAKGTFGIADTLANLN-G---ITIIGGGDSVAAVEKAGLADKMSHISTGGGASLELLEGKVLPGVAALDE----A-
>D0MSY9_PHYIN__D0MSY9 RecName: Full=Phosphoglycerate kinase;          EC=2.7.2.3;
M----------------------------------------------------------------------------------------------------------------LRLSRMSMHLARPTSAVVRAMSTSKLSLEQLAQRQSLKGARVLVRADLNVPFK------KNVTPATITDDTRIRAVLPTLKLLQGAGAR-TVLCSHLGRPGG---EAKDE-LRLTPVAARLGELLSS-PVKKLDDC-IGPQVDASIDQLQDGEIVLLENVRFYKQET---------------KNDPEFAKQLAH--DADIYVNDAFGTAHRAHASTEGVTNFIKTNVAGFLVEKELKYLSGAVDAPVRPLGAIIGGAKVSTKIPVLKSLLQKCDKIMIGGGMIFTFYKA-QGLDVGKSIIEEDKVALAKEILEEAKQRDVQIVLPTDVVVADKFEADAQS---KVVP-ANAIPADWLGLDIGPNSMATFAKELKECKTVVWNGPMGVFEFPEFAKGTFGVAKALAEST-ESGVTTIVGGGDSVAAVEQAGLGAKMSHISTGGGASLELLEGKVLPGVAALND----A-
>Q5ENS0_HETTR__Q5ENS0 RecName: Full=Phosphoglycerate kinase;          EC=2.7.2.3; Flags: Fragment;
E---------------------------------------------------IKKRAEGDMKGFLGYCDEDLVSTDFETCTISSTFDSKACIMLDPTFVKLVAWYDNEWGYSCRVVDLIKHMAKVDAGESGAAPKGVKKSVADLSDA-DLDGKTVLIRCDLNVPLN------GD---LEITDETRITASIPTIEYLCKKGAK-VLACSHLGRPKN---GPEDK-FSLKPVAKRMSELMGK-EIKCAPDCKATDEVKKMVGAMGKGDVMILENTRFYKGET---------------KNDPELAESMAS--LADLFVNDAFGTAHRAHSSTEGVTKFLKPNVSGFLLKKELDYLAGAVDSPVRPMCAIVGGAKVSTKIPVIESMLDKVDKLVIGGGMVFTFLKA-RGLSVGGSLVEEDMLDLAKKLEEQAKAKGVELILPSDIACGDAFPADGKEVGFKVVP-AIEIPDGWLGLDNGPDATEEIKKALADCKTVIWNGPMGVFESPQFSKGTYEIAECLARSR-RRTAPS---------------------------------------PSSAVATPCQP---
>D8LX38_BLAHO__D8LX38 RecName: Full=Phosphoglycerate kinase;          EC=2.7.2.3;
M------------------------------------------------------------------------------------------------------------------------LSALSKRLFSTSRTVSKLGVAAYTKTHNIAGKTVFVRVDFNVPLS------KD-GKRTITDDTRIVKALPTVNLLTQQGAK-VVLVTHLGKPKG----PDPK-LTLDPVAARLSELVGK-KVVKVDEV-VGDSVKNAVSNMKNGDIVLLENVRFNPGET---------------KNKPEFVQQLVDCIHPDIYVNDAFGTAHRAHASTVGVTAHTSVNLSGLLMDKELQFLYGAIDNPKRPLAAIVGGAKVSTKLPVLESLIDKCDKLLVGGGMMFTFYKA-MGKNIGNSIVENDQLDLALKLMDKAKAKGIQFMLPVDTVITDSLDKQSVI---KTVD-VNAIPDGFLGADVGPKTIKMFQDCLQDANTIVWNGPMGIFEQKNFAAGTMAIAKTLAERS-DKGAITIVGGGDSVSAINKSGVADKITHISTGGGASLEVLEGKILPGVAALTD----A-
