# Supplementary material for: Responses of the Emiliania huxleyi Proteome to Ocean Acidification
Source: PLoS One. 2013 Apr 12;8(4):e61868. doi: 10.1371/journal.pone.0061868 (PMC3625171; doi:10.1371/journal.pone.0061868)
Supplement: Data S1 — Output files from BUDAPEST analysis. (ZIP) [file pone.0061868.s001.zip › BUDAPEST data/Jones_et_al_2012_Data/EHUX130k11a.nsf]

(
(
PGK_TETTH__P50313 RecName- Full=Phosphoglycerate kinase-          EC=2.7.2.3-:0.297320,
(
(
(
Q4UIF9_THEAN__Q4UIF9 RecName- Full=Phosphoglycerate kinase-          EC=2.7.2.3-:0.061690,
Q4N755_THEPA__Q4N755 RecName- Full=Phosphoglycerate kinase-          EC=2.7.2.3-:0.062520)
1000:0.210720,
(
(
Q4Y192_PLACH__Q4Y192 RecName- Full=Phosphoglycerate kinase-          EC=2.7.2.3- Flags- Fragment-:0.021300,
(
Q7RG04_PLAYO__Q7RG04 RecName- Full=Phosphoglycerate kinase-          EC=2.7.2.3-:0.013940,
Q4Z6M8_PLABE__Q4Z6M8 RecName- Full=Phosphoglycerate kinase-          EC=2.7.2.3-:0.009370)
990:0.014160)
1000:0.044420,
(
PGK_PLAF7__P27362 RecName- Full=Phosphoglycerate kinase-          EC=2.7.2.3-:0.048210,
(
B3L2P2_PLAKH__B3L2P2 RecName- Full=Phosphoglycerate kinase-          EC=2.7.2.3-:0.031970,
A5K6T9_PLAVI__A5K6T9 RecName- Full=Phosphoglycerate kinase-          EC=2.7.2.3-:0.041620)
993:0.018000)
887:0.013350)
1000:0.163140)
591:0.009610,
(
(
B6AFB0_CRYMR__B6AFB0 RecName- Full=Phosphoglycerate kinase-          EC=2.7.2.3-:0.133130,
(
Q5CYV1_CRYPV__Q5CYV1 RecName- Full=Phosphoglycerate kinase-          EC=2.7.2.3- Flags- Fragment-:0.002350,
Q5CIK6_CRYHO__Q5CIK6 RecName- Full=Phosphoglycerate kinase-          EC=2.7.2.3-:0.006010)
1000:0.116540)
1000:0.101890,
(
Q8GVE6_CHOCR__Q8GVE6 RecName- Full=Phosphoglycerate kinase-          EC=2.7.2.3-:0.212490,
(
Q8H721_PHYIN__Q8H721 RecName- Full=Phosphoglycerate kinase-          EC=2.7.2.3-:0.159120,
Q5ENR6_PAVLU__Q5ENR6 RecName- Full=Phosphoglycerate kinase-          EC=2.7.2.3-:0.274010)
679:0.029150)
954:0.031490)
586:0.012890)
735:0.019310)
1000:0.148005,
(
B9QHC1_TOXGO__B9QHC1 RecName- Full=Phosphoglycerate kinase-          EC=2.7.2.3-:0.378890,
(
D8LX38_BLAHO__D8LX38 RecName- Full=Phosphoglycerate kinase-          EC=2.7.2.3-:0.317530,
(
(
B7G938_PHATR__B7G938 RecName- Full=Phosphoglycerate kinase-          EC=2.7.2.3-:0.149690,
B8BXW2_THAPS__B8BXW2 RecName- Full=Phosphoglycerate kinase-          EC=2.7.2.3-:0.092280)
1000:0.156030,
(
D8LS77_ECTSI__D8LS77 RecName- Full=Phosphoglycerate kinase-          EC=2.7.2.3-:0.244810,
(
D0MSY9_PHYIN__D0MSY9 RecName- Full=Phosphoglycerate kinase-          EC=2.7.2.3-:0.246900,
(
(
(
A8JC04_CHLRE__A8JC04 RecName- Full=Phosphoglycerate kinase-          EC=2.7.2.3-:0.042700,
PGKH_VOLCA__Q9SBN4 RecName- Full=Phosphoglycerate kinase - chloroplastic-          EC=2.7.2.3- Flags- Precursor-:0.046530)
1000:0.128320,
(
C1MTZ6_MICPS__C1MTZ6 RecName- Full=Phosphoglycerate kinase-          EC=2.7.2.3-:0.041700,
A4RYF0_OSTLU__A4RYF0 RecName- Full=Phosphoglycerate kinase-          EC=2.7.2.3-:0.108650)
1000:0.095630)
644:0.026640,
(
Q68Y96_CYAME__Q68Y96 RecName- Full=Phosphoglycerate kinase-          EC=2.7.2.3- Flags- Fragment-:0.264450,
(
(
(
Q8GVE7_CHOCR__Q8GVE7 RecName- Full=Phosphoglycerate kinase-          EC=2.7.2.3-:0.122960,
B0M0U3_PORYE__B0M0U3 RecName- Full=Phosphoglycerate kinase-          EC=2.7.2.3-:0.154220)
999:0.041570,
(
D8LEV5_ECTSI__D8LEV5 RecName- Full=Phosphoglycerate kinase-          EC=2.7.2.3-:0.209050,
(
bud_EMIHU__EHUX130k11a Similar {e=0.00e+00} to Q5ENR8_ISOGA__Q5ENR8 RecName- Full=Phosphoglycerate kinase-          EC=2...:0.069840,
Q5ENR8_ISOGA__Q5ENR8 RecName- Full=Phosphoglycerate kinase-          EC=2.7.2.3-:0.034680)
1000:0.076500)
704:0.013840)
847:0.018090,
(
D8LFP9_ECTSI__D8LFP9 RecName- Full=Phosphoglycerate kinase-          EC=2.7.2.3-:0.170430,
(
Q5ENS0_HETTR__Q5ENS0 RecName- Full=Phosphoglycerate kinase-          EC=2.7.2.3- Flags- Fragment-:0.363460,
(
B8LCH6_THAPS__B8LCH6 RecName- Full=Phosphoglycerate kinase-          EC=2.7.2.3-:0.057390,
(
B5YN92_THAPS__B5YN92 RecName- Full=Phosphoglycerate kinase-          EC=2.7.2.3-:0.083900,
B7G5G4_PHATR__B7G5G4 RecName- Full=Phosphoglycerate kinase-          EC=2.7.2.3-:0.103100)
491:0.012340)
1000:0.120170)
885:0.031420)
616:0.012500)
894:0.018320)
665:0.019530)
834:0.016570)
602:0.018800)
556:0.008400)
504:0.007840)
502:0.012970)
1000:0.005045)
;
