# Supplementary material for: Responses of the Emiliania huxleyi Proteome to Ocean Acidification
Source: PLoS One. 2013 Apr 12;8(4):e61868. doi: 10.1371/journal.pone.0061868 (PMC3625171; doi:10.1371/journal.pone.0061868)
Supplement: Data S1 — Output files from BUDAPEST analysis. (ZIP) [file pone.0061868.s001.zip › BUDAPEST data/Jones_et_al_2012_Data/EHUX130k11a.tree]

           +------------+ 11: PGK_TETTH__P50313 RecName: Full=Phosphoglycerate kinase;          EC=2.7.2.3; {0.297320}
           |             
    #======+ 70 [1000] {0.148005}
    |      |
    |      |             +---+ 8: Q4UIF9_THEAN__Q4UIF9 RecName: Full=Phosphoglycerate kinase;          EC=2.7.2.3; {0.061690}
    |      |             |    
    |      |   +---------+ 63 [1000] {0.210720}
    |      |   |         |
    |      |   |         +---+ 12: Q4N755_THEPA__Q4N755 RecName: Full=Phosphoglycerate kinase;          EC=2.7.2.3; {0.062520}
    |      |   |              
    |      | +-+ 66 [591] {0.009610}
    |      | | |
    |      | | |          +-+ 19: Q4Y192_PLACH__Q4Y192 RecName: Full=Phosphoglycerate kinase;          EC=2.7.2.3; Flags: Fragment; {0.021300}
    |      | | |          |  
    |      | | |       +--+ 57 [1000] {0.044420}
    |      | | |       |  |
    |      | | |       |  | +-+ 17: Q7RG04_PLAYO__Q7RG04 RecName: Full=Phosphoglycerate kinase;          EC=2.7.2.3; {0.013940}
    |      | | |       |  | |  
    |      | | |       |  +-+ 52 [990] {0.014160}
    |      | | |       |    |
    |      | | |       |    +-+ 18: Q4Z6M8_PLABE__Q4Z6M8 RecName: Full=Phosphoglycerate kinase;          EC=2.7.2.3; {0.009370}
    |      | | |       |       
    |      | | +-------+ 62 [1000] {0.163140}
    |      | |         |
    |      | |         | +--+ 13: PGK_PLAF7__P27362 RecName: Full=Phosphoglycerate kinase;          EC=2.7.2.3; {0.048210}
    |      | |         | |   
    |      | |         +-+ 56 [887] {0.013350}
    |      | |           |
    |      | |           | +--+ 15: B3L2P2_PLAKH__B3L2P2 RecName: Full=Phosphoglycerate kinase;          EC=2.7.2.3; {0.031970}
    |      | |           | |   
    |      | |           +-+ 51 [993] {0.018000}
    |      | |             |
    |      | |             +--+ 20: A5K6T9_PLAVI__A5K6T9 RecName: Full=Phosphoglycerate kinase;          EC=2.7.2.3; {0.041620}
    |      | |                 
    |      +-+ 68 [735] {0.019310}
    |        |
    |        |       +------+ 9: B6AFB0_CRYMR__B6AFB0 RecName: Full=Phosphoglycerate kinase;          EC=2.7.2.3; {0.133130}
    |        |       |       
    |        | +-----+ 61 [1000] {0.101890}
    |        | |     |
    |        | |     |     +-+ 10: Q5CYV1_CRYPV__Q5CYV1 RecName: Full=Phosphoglycerate kinase;          EC=2.7.2.3; Flags: Fragment; {0.002350}
    |        | |     |     |  
    |        | |     +-----+ 55 [1000] {0.116540}
    |        | |           |
    |        | |           +-+ 16: Q5CIK6_CRYHO__Q5CIK6 RecName: Full=Phosphoglycerate kinase;          EC=2.7.2.3; {0.006010}
    |        | |              
    |        +-+ 65 [586] {0.012890}
    |          |
    |          |  +---------+ 6: Q8GVE6_CHOCR__Q8GVE6 RecName: Full=Phosphoglycerate kinase;          EC=2.7.2.3; {0.212490}
    |          |  |          
    |          +--+ 60 [954] {0.031490}
    |             |
    |             |  +-------+ 7: Q8H721_PHYIN__Q8H721 RecName: Full=Phosphoglycerate kinase;          EC=2.7.2.3; {0.159120}
    |             |  |        
    |             +--+ 54 [679] {0.029150}
    |                |
    |                +-----------+ 14: Q5ENR6_PAVLU__Q5ENR6 RecName: Full=Phosphoglycerate kinase;          EC=2.7.2.3; {0.274010}
    |                             
+---# 71
    |
    | +----------------+ 29: B9QHC1_TOXGO__B9QHC1 RecName: Full=Phosphoglycerate kinase;          EC=2.7.2.3; {0.378890}
    | |                 
    #=+ 69 [1000] {0.005045}
      |
      | +-------------+ 36: D8LX38_BLAHO__D8LX38 RecName: Full=Phosphoglycerate kinase;          EC=2.7.2.3; {0.317530}
      | |              
      +-+ 67 [502] {0.012970}
        |
        |         +------+ 22: B7G938_PHATR__B7G938 RecName: Full=Phosphoglycerate kinase;          EC=2.7.2.3; {0.149690}
        |         |       
        | #=======+ 59 [1000] {0.156030}
        | |       |
        | |       +----+ 23: B8BXW2_THAPS__B8BXW2 RecName: Full=Phosphoglycerate kinase;          EC=2.7.2.3; {0.092280}
        | |             
        +-# 64 [504] {0.007840}
          |
          | #==========+ 21: D8LS77_ECTSI__D8LS77 RecName: Full=Phosphoglycerate kinase;          EC=2.7.2.3; {0.244810}
          | |           
          #=# 58 [556] {0.008400}
            |
            | +----------+ 34: D0MSY9_PHYIN__D0MSY9 RecName: Full=Phosphoglycerate kinase;          EC=2.7.2.3; {0.246900}
            | |           
            #=+ 53 [602] {0.018800}
              |
              |           +--+ 27: A8JC04_CHLRE__A8JC04 RecName: Full=Phosphoglycerate kinase;          EC=2.7.2.3; {0.042700}
              |           |   
              |    +------+ 47 [1000] {0.128320}
              |    |      |
              |    |      +--+ 28: PGKH_VOLCA__Q9SBN4 RecName: Full=Phosphoglycerate kinase, chloroplastic;          EC=2.7.2.3; Flags: Precursor; {0.046530}
              |    |          
              | +--+ 49 [644] {0.026640}
              | |  |
              | |  |    +--+ 31: C1MTZ6_MICPS__C1MTZ6 RecName: Full=Phosphoglycerate kinase;          EC=2.7.2.3; {0.041700}
              | |  |    |   
              | |  +----+ 46 [1000] {0.095630}
              | |       |
              | |       +-----+ 33: A4RYF0_OSTLU__A4RYF0 RecName: Full=Phosphoglycerate kinase;          EC=2.7.2.3; {0.108650}
              | |              
              +-+ 50 [834] {0.016570}
                |
                | +-----------+ 32: Q68Y96_CYAME__Q68Y96 RecName: Full=Phosphoglycerate kinase;          EC=2.7.2.3; Flags: Fragment; {0.264450}
                | |            
                +-+ 48 [665] {0.019530}
                  |
                  |      +-----+ 3: Q8GVE7_CHOCR__Q8GVE7 RecName: Full=Phosphoglycerate kinase;          EC=2.7.2.3; {0.122960}
                  |      |      
                  |   +--+ 42 [999] {0.041570}
                  |   |  |
                  |   |  +-------+ 4: B0M0U3_PORYE__B0M0U3 RecName: Full=Phosphoglycerate kinase;          EC=2.7.2.3; {0.154220}
                  |   |           
                  | #=+ 44 [847] {0.018090}
                  | | |
                  | | | +---------+ 5: D8LEV5_ECTSI__D8LEV5 RecName: Full=Phosphoglycerate kinase;          EC=2.7.2.3; {0.209050}
                  | | | |          
                  | | +-+ 41 [704] {0.013840}
                  | |   |
                  | |   |    +---+ 1: bud_EMIHU__EHUX130k11a Similar (e=0.00e+00) to Q5ENR8_ISOGA__Q5ENR8 RecName: Full=Phosphoglycerate kinase;          EC=2.7.2.3; {0.069840}
                  | |   |    |    
                  | |   +----+ 39 [1000] {0.076500}
                  | |        |
                  | |        +--+ 2: Q5ENR8_ISOGA__Q5ENR8 RecName: Full=Phosphoglycerate kinase;          EC=2.7.2.3; {0.034680}
                  | |            
                  +-# 45 [894] {0.018320}
                    |
                    | +-------+ 30: D8LFP9_ECTSI__D8LFP9 RecName: Full=Phosphoglycerate kinase;          EC=2.7.2.3; {0.170430}
                    | |        
                    #=+ 43 [616] {0.012500}
                      |
                      |  +---------------+ 35: Q5ENS0_HETTR__Q5ENS0 RecName: Full=Phosphoglycerate kinase;          EC=2.7.2.3; Flags: Fragment; {0.363460}
                      |  |                
                      +--+ 40 [885] {0.031420}
                         |
                         |     #===+ 26: B8LCH6_THAPS__B8LCH6 RecName: Full=Phosphoglycerate kinase;          EC=2.7.2.3; {0.057390}
                         |     |    
                         +-----# 38 [1000] {0.120170}
                               |
                               | +----+ 24: B5YN92_THAPS__B5YN92 RecName: Full=Phosphoglycerate kinase;          EC=2.7.2.3; {0.083900}
                               | |     
                               #=+ 37 [491] {0.012340}
                                 |
                                 +-----+ 25: B7G5G4_PHATR__B7G5G4 RecName: Full=Phosphoglycerate kinase;          EC=2.7.2.3; {0.103100}
                                        
