# Supplementary material for: Responses of the Emiliania huxleyi Proteome to Ocean Acidification
Source: PLoS One. 2013 Apr 12;8(4):e61868. doi: 10.1371/journal.pone.0061868 (PMC3625171; doi:10.1371/journal.pone.0061868)
Supplement: Data S1 — Output files from BUDAPEST analysis. (ZIP) [file pone.0061868.s001.zip › BUDAPEST data/Jones_et_al_2012_Data/EHUX130k11b.fas]

>bud_EMIHU__EHUX130k11b Similar (e=9.00e-82) to Q5ENR8_ISOGA__Q5ENR8 RecName: Full=Phosphoglycerate kinase;          EC=2.7.2.3;
---------------------------------------------------------------------------------------------------------------------------------------------------------------------------------------------------------------------------------------------------------------------------------------------------------------------------DAQFGA--------------------------------------KAPFAAIVVAQSV-VKDGVIESLMEKLTR-SSSRRHVFTFLKA-RGLETGSSLVEEDQLELATKLEKIAKEKGITFILPSDVIVADKFAADAATQTVSVDS--IPEGWMGLDNGPVATAEIQKELSDCKTVIWNGPMGVFEFEAFAKGTFDIADTLAELT-GTGCTTIIGGGDSVAAVEKA-GLAEKMSHISTGGGASLELLEGKVLPGVAALQE--------------------A-
>bud_EMIHU__EHUX130k11a Similar (e=0.00e+00) to Q5ENR8_ISOGA__Q5ENR8 RecName: Full=Phosphoglycerate kinase;          EC=2.7.2.3;
R------------------------------------ETMVAKT------------------------------------------------AT-LALALFGGA-------EALTIGAA----PMRSISRSCNIEMAKKSVGDLSEA-DLKGKKVLVRCDLNVPLD------G----KTITDDTRIRASVPTVKYLVEKGAK-VLLSSHLGRPKS---GPEDK-FSLGPVAPRLSELLGK-DVVMAPDCIGDGVKECVDKMGDGDVLLLENTRFYKEEE---------------KNVPEFAEKLAA--NADLFVNDA-FGTAHRAHGSTEGVTKYLSPSVAGFLLQKELDYLDGAVSEPKRPFAAIVGGSKVSSKIGVIESLMEKVDKIVIGGGMVFTFLQA-RGLETGSSLVEEDQLELATKLEKIAEEKGITFILPSDVIVADKFAADAATQTVSVDS--IPEGWMGLDNGPVATAEIQKELSDCKTVIWNGPMGVFEFEAFAKGTFDIADTLAELT-GTGCTTIIGGGDSVAAVEKA-GLAEKMSHISTGGGASLELLEGKVLPGVAALQE--------------------A-
>Q5ENR8_ISOGA__Q5ENR8 RecName: Full=Phosphoglycerate kinase;          EC=2.7.2.3;
M---------------------------------------VART------------------------------------------------AT-LALALFGGA-------EALRIGAA----PMRSTSRTCTIEMAKKSVGDLTKA-DLEGKRVLVRCDLNVPLD------G----KTITDDTRIRASIPTIKYLIDNGAK-VLLSSHLGRPKG---GPEDK-FSLGPVAPRLSELLGK-EVTMAPDCIGDAVADCVTKMANGDVLLLENTRFYKEEE---------------KNDPEFAEKLAA--NADMFVNDA-FGTAHRAHGSTEGVTKFLSPSVAGFLLQKELDYLDGAVSDPKRPFAAIVGGSKVSSKIGVIESLMEKVDKIVIGGGMVFTFLKA-RGLETGSSLVEEDQLELAKKLEVIAKEKGIDFILPTDVIVADKFAADAATQIVSVDA--IPEGWMGLDNGPESTKMIQQKLSECKTIIWNGPMGVFEFEAFAKGTFDVADTLAELT-GKGCTTIIGGGDSVAAVEKA-GLAEKMSHISTGGGASLELLEGKVLPGVAALQE--------------------A-
>Q8GVE7_CHOCR__Q8GVE7 RecName: Full=Phosphoglycerate kinase;          EC=2.7.2.3;
M-----VTGFVPCAAP---------------LRATTRQTAAVSV------------------------------------------------VSRSASTFVAPS-------RRVTAPAA----PVPTVRMTTAAATTKKSIKDLSPA-DIAGKRVLVRCDLNVPLD------G----KTITDDTRIRASVPTIKFLMEAGAK-VLLSSHLGRPKD---GPEDK-FSLSPVAARLTQLLGK-DVTMAPDCIGDGVTKIVSGMANGDVTLLENVRFYKEET---------------KNDPDFAKKLAA--NADFFVNDA-FGTAHRAHGSTAGVTAHLKPSVAGLLLEKELAYLAGTVSDPARPFAAIVGGSKVSSKIGVIDSLLQKVDKLIIGGGMVFTFLKA-KGLNVGSSLVEDDKLELARELVKTAEAKGVSIILPTDVVLADKFAADANTQVTSVDS--IPDGWMGLDQGEDSTKLIQNELKECKTVIWNGPMGVFEMEKFAKGTFAIADTLADLT-ESGCITIIGGGDSVAAVEKA-GLAEKMSHISTGGGASLELLEGKVLPGVAALDD--------------------N-
>B0M0U3_PORYE__B0M0U3 RecName: Full=Phosphoglycerate kinase;          EC=2.7.2.3;
M-------AFVSVPAA---------------LRTGAVAKATTSV------------------------------------------------AS-SSSVFVASN-------RRVQVPAAGAASASPSGVVMQATATAKKSIKDLTAA-DLAGKRVLVRCDLNVPLD------G----KTITDDTRIRASIPTIEYLTAAGAK-VLLSSHLGRPKS---GPEDK-FSLAPVATRLSELLKK-DVKMAPDCIGDGVAEIVSGMSNGDVTLLENVRFYKEET---------------ANDTEFAKKLAA--NADMFVNDA-FGTAHRAHGSTAGVTEFLRPSVAGLLLEKELAYLAGAVSNPKRPFAAIVGGSKVSSKIGVIESMLDKVDKLVIVGGMVFTFLKA-RGLSTGSSLVEDDKIELAKELEEIAAKKGVKIILPVDVVAADKFAPDAKTQLVSVDA--IPDDTMGLDQGPKSTELINAELADCKTVLWNGPAGVFEFDAFATGTYAIANTLAEVT-ANGATTIIGGGDSVAAVEKA-GLAEKMSHISTGGGASLELLEGKVLPGVAALDD--------------------Q-
>D8LEV5_ECTSI__D8LEV5 RecName: Full=Phosphoglycerate kinase;          EC=2.7.2.3;
MAFRVACLTLGALAVGDAFVVPLAAKQAGGLVRSTTARTRSSTT------------------------------------------------VGRRGGVSMAAVEEPWFDEAKANVLLD-LDELERASDMTLSSDKPKKSVGDLTSE-DLKGKRVLVRCDLNVPLD------G----STITDDTRIRASIPTVKFLVDKGAK-VLLSSHLGRPKD---GPEDK-FSLAPVSERLTKLLGK-KVTMAPDCIGPEVASLVDDMKNGGVLLLENVRFYKEET---------------KNDSDFAKKLAA--NADLFVNDA-FGTAHRAHGSTEGVTKYLSPSVAGFLLQKELDYLQGAVAEPKRPFAAVVGGSKVSSKIGVIDSMLNKVDMLVIGGGMVFTFLKA-RGLSVGSSLVEDDKLDLARELEKTAASKGVEIILPTDVVLADAFSADANTQVASVDA--IPDGWMGLDNGPDSTSLIQGKLADCKTVIWNGPMGVFEYEAFAK--FGVGENLGAAP-GKGWLTIIGGGKSVGAVEKA-GLADKMSHISTGGGASLELLEGKVLPGVAALDP--------------------KD
>B7G938_PHATR__B7G938 RecName: Full=Phosphoglycerate kinase;          EC=2.7.2.3;
M----------------------------------------------------------------------------------------------FRMLTSTALRRSPVTSSLTSCCKANAFAVRIRSFHAAPVIQAKMTVEQLAQQVDMKGTNVLVRVDLNAPLA------T--DDVTVTDDTRLRAIVPTTKFLLEQGAN-VILCSHFGRPKGEIIETGKN-GRLNPVVKPLEVLLGQ-TITKLDDCMGPDVEAATKNLGEGKVVLLENTRFYSGET---------------KNDPELAAGLGK--LADYFVMDA-FGTAHRAHSSTAGVTTHMKFNAAGKLMEKELQYLQGAVEEPKRPMMAIVGGAKVSTKIPVIESLLDKCDVILIGGGMIFTFYKA-LGYDIGASLVEDDIVELASSLMKKAEEKGVKLILPVDVVLADKFDNDANSAVAKVTD--ISGDWMGLDIGPETIDLFRSEIAEANTIVWNGPMGVFEFSNFAAGTNDVAQMLAQATAERGAVTIIGGGDSVAAVNKA-GLGDKVSHISTGGGASLELLEGKVLPGVAALTE--------------------V-
>D8LRT8_ECTSI__D8LRT8 RecName: Full=Phosphoglycerate kinase;          EC=2.7.2.3;
M-------------------------------------------------------------------------------------------------------------FRSATVLSRRWAAQGVVTCSRSFSVKKKKTIQDLAKEVSLRGKPVLVRADLNLPRS------K--EDGSITDDTRARAVVPTVKFLLKEGAK-VVLCTHAGRPKG---EVVES-MRIGNIGGCLGELLDE-PVACPTDCIGDKVEEQASKAE--CVVLLENVRFHKGET---------------KNDPDFAEKLAA--HAKIFVNDA-FGAAHRSHASTVGVTKYMDHSVAGFLMEKELDYLKGAMDSPSRPFLAMIGGAKVSTKIPVLESLLDKCDSILLGGGMIFTFYRA-LGMSTGASLVEEDFVDMARDLMKKAEAKGVKFLLPKDVVVADKFASDAASQLVDAKD--IPDGWMGLDIGTSAVDEFKQEISQANTIVWNGPLGVFEWDAFANGTNELAKALATRT-AEGGITIVGGGDCVAAVEKA-GVASQISHISTGGGASLELLEGKELPGIAALDD--------------------A-
>B8BXW2_THAPS__B8BXW2 RecName: Full=Phosphoglycerate kinase;          EC=2.7.2.3;
------------------------------------------------------------------------------------------------------------------------------------------------------------MRVDLNVPLS------K-GDDVTVTDDTRLRAIVPTAKFLLDKGAN-VILCSHFGRPKGEIIETGKN-GRLNPVVGPLKELLGV-DVKKVNDCIGEEVESVAKSLTKGEVLLLENTRFYKGET---------------KNDAELAAGLGK--LADYFVMDA-FGTAHRAHSSTAGVAEHMKMSAAGFLLDKELKYLKGAVDEPNRPLCAIIGGAKVSTKLPVIESLLEKCDVILLGGGMIFTFYKA-MGYDIGASMLEEEYVELAGKLMKQAEEKGVKLILPPDVVLADKFAEDANTAVAKASE--ISGDWMGLDVGPETLELFKEEIGKCNTIVFNGPMGVFEMKPFATGTITVAELMAEAT-ERGATTIVGGGDSVAAVNQA-GLGDKVSHISTGGGASLELLEGKELPGVAALSE--------------------A-
>Q8GVE6_CHOCR__Q8GVE6 RecName: Full=Phosphoglycerate kinase;          EC=2.7.2.3;
M-------------------------------------------------------------------------------------------------------------------------------------SFSKLCIDAL----DLAGKRVFIRVDFNVPFD------K-ETGKTITNTQRIDAALPTIKYALEKGAKSVVLASHLGRPSG---RVNPK-FSLKPVADVVSEKIGK-TVTFLEDAVGSATEEACKDPETGSVFLLENLRFHIEEEGKGVDADGNKIKADAAKVTEFRKSLST--LADVYVNDA-FGTAHRAHSSMVGVD--LPQKASGFLMKKELEYFGKALQEPQRPFLSILGGSKVSDKIQLIENLLDKVDEMIIGGGMAFTFKKAVEGMAIGQSLFDEAGAKIAQEIVDKAKAKNVKLHFPVDFTIADKFAPVANTRVATDSEG-IPDEWMGLDAGPKSQEAMREVVLRAKTVVWNGPVGVFEFEAFAKGTKAVVDAVVEAT-SSGAVTIIGGGDTATAVKEM-GAADSVSHVSTGGGASLELLEGKTLPGVAALTD--------------------A-
>D0NBK1_PHYIN__D0NBK1 RecName: Full=Phosphoglycerate kinase;          EC=2.7.2.3;
----------------------------------------------------------------------------------------------------------------------------------------------------------------------------------------------------------------------------------------------------------------------------------------------------------------------------------------MVGVD--LPIKAAGFLLDKELVYFAKALDAPQRPFVSILGGAKVADKIQLIMNMLDKVDEMVIGGGMAYTFKKVINNMEIGGSLYDEEGAKIVPQIVEKAKAKGVTLHLPVDFVIADKFAADAATKISTEEEG-IPAGWMGLDVGPKSQEAFSAAVAKAKTVVWNGPMGVFEFDAFADGTKVVMDAVVKAT-ESGATTIIGGGDTATCCVKF-NTEDKVSHVSTGGGASLELLEGKILPGVDALSS--------------------A-
>Q4UIF9_THEAN__Q4UIF9 RecName: Full=Phosphoglycerate kinase;          EC=2.7.2.3;
M----------------------------------------------------------------------------------------------------------------------------------DFLLSSKLGLKDVAD--KLPGKRVLMRVDYNVPLK------S----GVVKDLTRVKATIPTIKFLLENDVHSVILMSHCGRPDG---RVVDK-LSLKQVVGPLSSLLGM-EVNFLSDCVGPEVEKTCSNLTKGSVVLLENLRFHPEEEGE-----LDGQKLSDEKIQKFRDSLTK--LGDVYVNDA-FGTAHRAHSSIVGVN--LPLRVAGFLMKKELDYFSKALENPQRPFLAILGGAKVKDKVKLILALLEKIDVLIIGGGMAYTFKKVLDGMPIGKSLFDSDSVDLVKEIVEKAKEKGVKFLLPCDFVVTTMFSNDGPIKLASETEG-VPEGWMGLDCGPRSIQKFEESVLTAKTIVWNGPLGVFEFPNFSKGSNEVLDFVVKAT-ENGATTIIGGGDTASLAEST-GKASKLSHVSTGGGASLELLEGKQLPGVVCLTNKLP-------------------
>B6KPS3_TOXGO__B6KPS3 RecName: Full=Phosphoglycerate kinase;          EC=2.7.2.3;
M-------------------------------------------------------------------------------------------------------------------------------------LANKLGIQDVGA--QLTGKSVLIRVDFNVPMK------D----GVVQDATRIKATLPTLEYALSKNPRCLVLLSHAGRPDG---RVQMK-YTLKPVAAALQEFLPK-KVTFVEDCVGPKAEEAVQAAKNGEILVMENVRFHIEEEGKGVDEQGNKIKASPEAIAKFKADLTK--LGDIYINDA-FGTAHRAHASMVGIE--VPVRAAGLLMKKELDYFSKALECPEKPFLAILGGAKVRDKIQLIENMLDRVQMMIVAGGMAFTFKKVLDNMPIGDSLFDEEGAKIVPDIMAKAKAKGVEMLFSCDFLCADKFDNNANTQICEDKTG-IPDGWMGVDIGPKTVEKATEMILRAKTLVWNGPPGVFEMSNFAKGSIAFCGAVAKAT-EKGCITIVGGGDTAALVERE-GYASKVSHVSTGGGASLELLEGKTLPGVAALSN--------------------K-
>Q5CIK6_CRYHO__Q5CIK6 RecName: Full=Phosphoglycerate kinase;          EC=2.7.2.3;
----------------------------------------------------------------------------------------------------------------------------------------------------------------MNVPVK------N----GQVTDKTRIIASLPTIKYALECGAKSVVLASHLGRPDG---QRKME-YSLTVIVPILEELLGK-SVIFAKDCVGKETEELCKNPAEGSVILLENLRFHLAEEGKGVNENGEKVKATPEEIEAFRKSLSS--LGDIYVNDA-FGTAHRAHSSMVGVD--LTPKVAGLLLKKELEYFSKALESPTRPFLAIMGGAKVADKIQLIKNLLLKVDRMIIGGGMAFTFKKVMDNMEIGKSLFDEEGAKIVKEIMDTAKERNVQILLPSDFVIADNFSTEANARIIKDSEG-IPDGWMGLDIGPESSNSFKELILSSKTIVANGPPGVFEMEKFSKGSRSMVEALVAAT-ESGSITIVGGGDTASLVEKC-GSANKVSHVSTGGGASLELLEGKLLPGVTSLSSK-------------------S-
>Q5CYV1_CRYPV__Q5CYV1 RecName: Full=Phosphoglycerate kinase;          EC=2.7.2.3; Flags: Fragment;
-----------------------------------------------------------------------------------------------------------------------------------------------------LKGKRVFIRVDMNVPVK------N----GQVTDKTRIIASLPTIKYALECGAKSVVLASHLGRPDG---QRKME-YSLTVIVPILEELLGK-SVIFAKDCVGNETEELCKNPAEGSIILLENLRFHLAEEGKGVNENGEKVKATPEEIEAFRKSLSS--LGDIYVNDA-FGTAHRAHSSMVGVD--LTPKVAGLLLKKELEYFSKALESPTRPFLAIMGGAKVADKIQLIKNLLLKVDRMIIGGGMAFTFKKVMDNMQIGKSLFDEEGAKIVKEIMDTAKERNVQILLPSDFVIADNFSNEANARIIKDSEG-IPDGWMGLDIGPESSNSFKELILSSKTIVANGPPGVFEMEKFSKGSRSMVEALVAAT-ESGSITIVGGGDTASLVEKC-GSANKVSHVSTGGGASLELLEGKLLPGVTSLSSK-------------------S-
>PGK_OXYNO__O02609 RecName: Full=Phosphoglycerate kinase;          EC=2.7.2.3;
M-------------------------------------------------------------------------------------------------------------------------------------LSKKLAIDHIPH--LIKGKRVLMRVDFNVPIK------E----GKIKDLTRIQGALPSINYCLENGAESVVLMSHLGRPDG---QRVEK-HSLKPVLPAIEDLLKK-KVQFLDDCVGSEVERECKSASKGKVILLENLRFHLAEEGKGV-INGEKVKATKEDIAAFRKSLTS--LGELYVNDG-FGTAHRAHSSMVGVN--VDTRAAGFLLKKELQYFSKILETPERPLTVVMGGAKVADKIQLIMKLLELADELIIGGGMAFTFNKVLDGSNIGKSLFDQEGAKIVPDIIKKAKERGVKIHLPVDAVAADKFEESAATQLVDLKTGAIPDGWMGLDIGPKTIEQNSRVILRAKTVFWNGPQGVFEMAPFSKGSLSMLDDIIKAT-QTGATSVAGGGDTVSLLGKVKGTTDKFSHVSTGGGASLELLQGKQLPGVVALSDR-------------------Q-
>PGK_TETTH__P50313 RecName: Full=Phosphoglycerate kinase;          EC=2.7.2.3;
M-------------------------------------------------------------------------------------------------------------------------------------LSRKIGIDHILK--HIENKRVLMRVDFNVPLK------E----GKVKDPTRIQGSVPSIKKILEQNPKGLVLMSHLGRPDG---NRVEK-HSMKPVVPKLEELLGT-KVTFLNDCVGKDVEEAVKSSRNGEIILLENLRFHPEEEGKYIDAAGNKVKADSKAVKEFRKSLTS--LGDLFVNDA-FGTAHRAHSSMVGVD--HKIRAAGYLLKRELDYFSKALESPNRPFLVVLGGAKVKDKIQLIESMLDKVDEMIIGGGMAFTFLKKIHNIEIGNSLFDEEGYKIVDQLLEKAKAKNVKIHLPVDFLCGDSLEANANTRSFDLKSG-IPAGWIGLDAGPKTMAENAEAVARANTIVWNGPQGRFEVDKFKVGSSDLLKHVATRT-SQGATSIIGGGDTVNLVQQE-KATQKVSHVSTGGGASLELLEGKVLPGVAYLTDID------------------QL
>B6AFB0_CRYMR__B6AFB0 RecName: Full=Phosphoglycerate kinase;          EC=2.7.2.3;
M------------------------------------------------------------------------------------------------------------------------------------DLSKKLSIKDIVS--ELRDKRIFIRVDFNVPIK------N----GVVSDKTRIVASIPTIKFALNHGAKSVVLASHLGRPDG---QRKEA-FSLKPLSPILEELLGC-KVEFLSDCVGPEVEAACANPKQGSVILLENLRFHIEEEGKGVNSQGEKIKATAEQVEKFRASLSK--LGDIYVNDA-FGTAHRAHSSMVGVN--LPHKVAGLLLQKELEYFGKALENPNRPFLAILGGAKVSDKIQLIKNLLSKVNMMIIAGGMAFTFKKVIDEMQIGESLYDEEGAKIVKDIIETAAIRKVQIILPQDFVIADSFSADASARVVKDSEG-IPEGWRGLDIGPETSNICKEAILSAKTIVANGPPGVFEMDKFSKGSRSLVEALVAAT-QAGSITIVGGGDTASLVEKC-GTSSKVSHVSTGGGASLELLEGKLLPGVVALSNK-------------------E-
>Q4N755_THEPA__Q4N755 RecName: Full=Phosphoglycerate kinase;          EC=2.7.2.3;
M----------------------------------------------------------------------------------------------------------------------------------DCLLSSKLGLNDVAD--KLPGKRVLMRVDYNVPMR------D----GVIKDLTRVKATIPTIKFLLENGVHSVVLMSHCGRPNG---RKVPR-HSLCPVVGPLSSLLGM-QVKFLNDCVGPEVEKECSNPTKGSVILLENLRFHPEEEGE-----LDGAKVDDVRVQRFRESLTK--LGDVYVNDA-FGTAHRAHSSMVGVN--LPLRVAGFLMKKELDYFAKALENPQKPFLAILGGAKVKDKVKLILALLEKIDVLIIGGGMAYTFKKVLDNMPIGTSLFDSDSVHLVKEISEKAKEKGVKLLLPCDFVVTTTFSNDGPIKLASETQG-VPDGWMGLDCGPKSVEKFSEPVLTAKTIVWNGPLGVFELPNFSKGSNEVLDLVVKAT-EKGATSIIGGGDTASLAEST-GKAPKLSHVSTGGGASLELLEGKQLPGVVYLTNR---------------------
>bud_EMIHU__EHUX130k11c Similar (e=3.00e-67) to Q5ENR6_PAVLU__Q5ENR6 RecName: Full=Phosphoglycerate kinase;          EC=2.7.2.3;
-------------------------------------------------------------------------------------------------------------------------------------------------------------------------------------------------------------------------------------------------------------------------------------------------------------------------------------------------------------------------PRLAILGGAKVSDKILLIKSLLDKVDRMIIGGGMAYTFLKVLHSMPIGASLYDERGAALVTEIMELAKEKGVEITLPVDFVTASEFGEGGEIGAATLEGG-VPDGMMGLDCGPRSSEINASVVSSSKTILWNGPMGVFEMDSFEAGTKAMMEAVVKAT-AAGAVTVIGGGDTATCAKKY-GTEDKVTHVSTGGGASLELLEGKVLPGVAALDDAXPARPCRVQGMCGMADGVRAW
>TPSJGI35712_THAPS__TPSJGI35712 e_gw1.7.159.1
----------------------------------------------------------------------------------------------------------------------------------------AKKSIEDLSEA-DLKGKKVLVRCDVNVPLD------G----KKITDDTRIRSSIPTIEYLKGKGAI-VTVCSHLGRPKD---GPEDK-FSLGPCAERMGELLGQ-EVKLAPDCIGEEVSTLVNAAKEGDVIMLENTRFYKEEE---------------KNEAGFVEKLAA--PFDLFVNDA-FGTAHRAHASTEGVTKFLQPSVSGFLLAKELEYLDGAIENGKKPMAAIVGGSKVSSKITVLNALLDKCDKIIIGGGMVFTFLKA-KGLNVGTSLVEDDYVETAKEVLAKAEKLGKEILLPSDIVIADKFAADAETKVVSSDA--IPDGWMGLDNGPASTAEQKEFLSDCQTVIMNGPMGVFEMKAFEKGTFGLVDILADLSKEKGAITIIGGGDSVAATELS-GRAGDMSHISTGGGASLELLEGKVLPGVAALND--------------------K-
>B7G5G4_PHATR__B7G5G4 RecName: Full=Phosphoglycerate kinase;          EC=2.7.2.3;
M------------------------------------KFVQAAI------------------------------------------------FALAASASTAAAFAPAK-----------TFGVRSFAPVSLIELEAKASIEDLSDA-ELKGKKVLVRCDVNVPLD------G----KKITDDTRIRSSIPTIEYLKNKGAI-VSVCSHLGRPKD---GPEDK-FSLGPCAERMGELLGQ-TVTLAPDCIGEEVAKIVNDAKEGDVIMLENTRFYKEET---------------KNDPEFVEKLAA--PFDLYVNDA-FGTAHRAHASTEGVTKFLKPSVGGFLLAKELEYLDGAISNGKKPMAAIVGGSKVSSKITVLEALLDKCDKVIIGGGMVFTFLKA-KGFNVGTSLVEDDFVDTAKEVLAKAEKLGKEILLPIDIVIADKFDAEAETKVVSAEE--IPDGWMGLDNGPETTAQQKEALSDCKTIIMNGPMGVFEFEKFAKGTFDLVNILADLSKDKGAITIIGGGDSVAATEQS-GRAGDMSHISTGGGASLELLEGKVLPGVAALND--------------------K-
>B8LCH6_THAPS__B8LCH6 RecName: Full=Phosphoglycerate kinase;          EC=2.7.2.3;
--------------------------------------------------------------------------------------------------------------------------------------MATKCCISDLPAA-DLKGKKVLVRCDLNVPLD------G----KTITDDTRIRSSIPTIEYLTKAGAI-VTVCSHLGRPKD---GPEDK-FSLAPCATRMGELLGQ-EVKLAPDCIGDEVATMVAEAKEGDVVMLENTRFYKEET---------------KNDPEFVEKLAK--PFDMYVNDA-FGSAHRAHASTEGVTKYLHPSVSGFLLAKELKYLAGAIDNGEKPMAAIVGGSKVSSKITVLNALLDKCDKIIIGGGMVFTFLKA-KDLSVGTSLVEDDYVETAKEVLAKAEKLGKKILLPCDIVVADKFAADAETKIVATDE--IPDGWMGLDNGPASTAEQKEFLSDCKTVIMNGPLGVFEMKAFEKGTMGIIDILADLTKEKGAITIIGGGDSVAATEQS-GRAKDMSHISTGGGASLELMEGKVLPGVAALDEIDGT----------------K-
>A8JC04_CHLRE__A8JC04 RecName: Full=Phosphoglycerate kinase;          EC=2.7.2.3;
MALSMKMRANARVVSG---------------RRVAAVAPRVVPF------------------------------------------------SS-ASSSVLRSG-------FAAEVSVD----IRRVGRSRIVVEAVKKSVGDLHKA-DLEGKRVFVRADLNVPLD------K--ATLAITDDTRIRAAVPTLKYLLDNGAK-VLLTSHLGRPKG---GPEDK-YRLTPVVARLSELLGK-PVTKVDDCIGPEVEKAVGAMKNGELLLLENVRFYKEEE---------------KNEPEFAKKLAA--NADLYVNDA-FGTAHRAHASTEGVTKFLKPSVAGFLLQKELDYLDGAVSNPKRPFVAIVGGSKVSSKITVIEALMEKCDKIIIGGGMIFTFYKA-RGLKVGSSLVEDDKIELAKKLEEMAKAKGVQLLLPTDVVVADKFDANANTQTVPITA--IPDGWMGLDIGPDSVKTFNDALADAKTVVWNGPMGVFEFPKFANGTVSIANTLAGLT-PKGCITIIGGGDSVAAVEQA-GVAEKMSHISTGGGASLELLEGKVLPGVAALDE--------------------K-
>PGKH_VOLCA__Q9SBN4 RecName: Full=Phosphoglycerate kinase, chloroplastic;          EC=2.7.2.3; Flags: Precursor;
MALSMKMRANARVVSG---------------RRVAAVAPRVVPF------------------------------------------------SS-VARPVLRST-------FAPEVSID----IRRAGRSRIVVEAVKKSVGDLGKA-DLEGKRVFVRADLNVPLD------K--KTLAITDDTRIRAAVPTLKYLLDNGAK-VLLTSHLGRPKG---GPEDK-YRLTPVVARLSELLGK-EVKKVDDCIGPSVEQAVASLKSGELLLLENVRFYKEEE---------------KNDPEFAKKLAS--NADLYVNDA-FGTAHRAHASTEGVTKFLKPSVAGFLLQKELDYLDGAVSAPKRPFVAIVGGSKVSSKITVIEKLMEKCDKIIIGGGMIFTFYKA-RGLKVGSSLVEEDKLELAKNLEAIAKAKGVQLLLPSDVVVADKFDANANTQTVSVEA--IPDGWMGLDIGPDSIKTFQDALADAKTVVWNGPMGVFEFPKFAVGTVAIANTLSELT-PKGAITIIGGGDSVAAVEQA-GVAEKMSHISTGGGASLELLEGKVLPGVAALDE--------------------K-
>D8LS78_ECTSI__D8LS78 RecName: Full=Phosphoglycerate kinase;          EC=2.7.2.3;
M----------------------------------------------------------------------------------------------------------------------------------TGPVSSKADIHDLADSTDLTGKRVFVRVDLNAPLS------K-DSPPAVTDATRLKGACPTIEFLAGQGAR-VILASHLGRPKK---KVVDS-LRMDPVAARLSALLGK-EVIKMDDCVGAAVEERISSMGNGDIMLLENVRFHSGEE---------------GNDETFSKQLAA--LCDYYVNDA-FGTVHRAHASTAGITKFVERKVSGLLMEKELKYLKGAVDNPVRPMACIVGGAKVSCKITVIEALIEKCDVILLGGGMIFTFYKA-KGLGVGKSLVEDDFVELAARLMDKAEAKGVELLLPEDVVVADKFAADAESDVVAADS--IPEEWMGLDVGPKTTSSFEEALAPCKTIVWNGPMGVFEFDKFAAGTFAVASCLADLT-SKGVITIIGGGDSIAAVEKA-GLADKMSHISTGGGASLGLLEGKDLPGVSAIEEKTPR----------------PM
>B6KQ98_TOXGO__B6KQ98 RecName: Full=Phosphoglycerate kinase;          EC=2.7.2.3;
MGLGLFLRTSAALLQALACCSWLSLSNAVSFSSPSSRGRVLDAVSLSTPCPLASSLALGQSRLSRRSPPTSGSRPSALCRPFASNSSAFLISAGRETVASSPFRSENAFSTGAVKSLSNLSPQSRLLATATSKAGLRKKRLDSLSPS-ELRGKRVLVRADLNVPLEVGKERGEHGDAVTISNDARIRASLPTLRYLVDSGAK-TIVCSHLGRPKT---EEDRKRLSLKPVADRLQSLLGNARVLMAPAVVGAEVQAMADKMENGDILLLENVRFEKGET---------------KNDEELSRKFAN--LADMFVNDA-FGTAHRAHSSTAGVTQFVSRSVAGFLLQQELEYLSTVVANPVRPFAALVGGAKVSSKLGVLRALIEKVDKLVIGGAMAFTFLKA-RGFNVGASIVEDDQMEAATQLEALAKEKGVELIIPGDVVVADRCAADAQTAVVPVTE--IPEGWMGLDNGPQTTARIVEALQDCKTVLWNGPMGMSEYAPFAAGTQEVARALAEIT-RRGGTTVVGGGDSVAAIERL-GLSNEFSHVSTGGGASLELLEGKTLPGVAALSDEEET----------------P-
>D8LFP9_ECTSI__D8LFP9 RecName: Full=Phosphoglycerate kinase;          EC=2.7.2.3;
M------------------------------------KIVCAAL------------------------------------------------CVQAVGAFVAPSVVKSGLARASSRSAA-------PMQMMADAVVKKLSVGDLKDE-DLKGKKVLVRCDLNVPLS------D----KVIGDDTRIRASIPTIEHLLSKGAR-VALSSHLGRPKD---GPEDK-FSLGPVAERLTKLLGK-DCKMAPDCVGDEVAKIADGLGDGEVMLLENVRFYPAET---------------KNDKDFAEKLAA--PFDLFVNDA-FGTAHRAHCSTEGVTKFLSPSVAGFLLQKELDYLAGAVQEPKRPFAAIVGGSKVSSKIGVIESLLAKCDKLIIGGGMVFTFLKA-RGLGVGSSLVEEDKLELAKELEEKAKTAGVEIILPSDVVVADAFAADAKTQVVKADA--IPDGWMGLDNGPEATKEIQAALKECKTVVWNGPMGVFEYEAFAKGTFAIADTLAEIT-SEGCTTIVGGGDSVAAVEKA-NLADKMSHISTGGGASLELLEGKVLPGVAALND--------------------A-
>C1MTZ6_MICPS__C1MTZ6 RecName: Full=Phosphoglycerate kinase;          EC=2.7.2.3;
M------------------------------------------------------------------------------------------------------------------------------PRAAFKVEAAKKSVGDLKEA-DLKGKTVFIRCDLNVPLD------G----AKITDDTRIRAAIPTLEYLVKNGAK-VLVTSHLGRPKD---GPEDK-FRLTPVGDRLAELLDC-SVTKIDDCVGDVVKDAIAGMENGSVCLLENVRFYKDEE---------------KNGADFAKQLAE--HADLYVNDA-FGTAHRAHASTAGVTEFLSPSVAGFLLQKELDYLDGAVSNPERPFCAIVGGSKVSSKIGVIESLLEKTDKIILGGGMIFTFYKA-LGKSVGSSLVEDDKIDLAKELMAKAEKKGVKILLPTDVVVADAFAADAKTQTVSVDD--IPEGWMGLDIGPDSVKSFQDELNECKSVIWNGPMGVFEMDAFAKGTFAIADTLANLD-G---ITIIGGGDSVAAVEKA-GLADKMSHISTGGGASLELLEGKVLPGVAALDE--------------------A-
>Q68Y96_CYAME__Q68Y96 RecName: Full=Phosphoglycerate kinase;          EC=2.7.2.3; Flags: Fragment;
MIAFVINSATKAAVSPLKGQICRGLPKNPSFAASTWLGQAALST------------------------------------------------RPRSSQ----------GRGRSGVRESAATRARAPVCVQTSDVAMRVRSIRDLQDA-EIRGKRVFVRSDLNVPLD------G----KRITDDTRIRASVPTIKYLADKGAK-VIVVSHLGRPKG---GFEDK-YSLAPVAERLSELLGK-KVRMAKDCIGDAVATEVAAMSPGDVVLLENVRFYPEEE---------------KNDPDFARKLAA--NADLYVNDA-FGTAHRAHASTEGVTAFLKPAVAGFLLEKELDYLSNAIESPKRPFAAIVGGSKVSTKIAVLEKLLQKCDTIIIGGGMVFTFLRA-RGLKTGSSLVEEDKIELARVIEEEARKRGIELLLPLDVVVADKFANDANTKVVPVEE--IPDGWMGLDNGPETTRMIQEKLRTMKTVLWNGPLGVFEMPNFAKGTFAIAETLAEIT-QNGCITIVGGGDSVAAMEQS-GKADKVSHISTGGGAALELIEGRVLPGVAALQR--------------------A-
>A4RYF0_OSTLU__A4RYF0 RecName: Full=Phosphoglycerate kinase;          EC=2.7.2.3;
M----------------------------------------------------------------------------------------------QSLATFTGFKPAAAPRQRLSAPRA----RPAATRAAVVVEAKKKSVGDLAES-DLKGQTVFVRCDLNVPMD------A---DLNITDDTRIRAAIPTLEYLAKNGAK-VLVTSHLGRPKN---GPEDK-FRLTPVGARLSEKLSC-PVTKVDDCVGDEVAKAVASMPNGSVCLLENTRFYKEEE---------------KNDSDFAKKLAG--SATIFVNDA-FGTAHRAHASTEGVTKYCKTNVAGFLLQKELDYLDGAVSNPERPFCAIVGGSKVSSKIGVIESLLQKTDKIILGGGMIFTFYKA-LGKSVGASLVEDDKIDLAKELMAKAEAKGVKILLPTDVVVADKFAEDAKTQIVSVDN--IPEGWMGLDIGPDSLKAFQGELNECKSVIWNGPMGVFEMDAFAKGTFGIADTLANLN-G---ITIIGGGDSVAAVEKA-GLADKMSHISTGGGASLELLEGKVLPGVAALDE--------------------A-
>D0MSY9_PHYIN__D0MSY9 RecName: Full=Phosphoglycerate kinase;          EC=2.7.2.3;
M----------------------------------------------------------------------------------------------------------------LRLSRMSMHLARPTSAVVRAMSTSKLSLEQLAQRQSLKGARVLVRADLNVPFK------KNVTPATITDDTRIRAVLPTLKLLQGAGAR-TVLCSHLGRPGG---EAKDE-LRLTPVAARLGELLSS-PVKKLDDCIGPQVDASIDQLQDGEIVLLENVRFYKQET---------------KNDPEFAKQLAH--DADIYVNDA-FGTAHRAHASTEGVTNFIKTNVAGFLVEKELKYLSGAVDAPVRPLGAIIGGAKVSTKIPVLKSLLQKCDKIMIGGGMIFTFYKA-QGLDVGKSIIEEDKVALAKEILEEAKQRDVQIVLPTDVVVADKFEADAQSKVVPANA--IPADWLGLDIGPNSMATFAKELKECKTVVWNGPMGVFEFPEFAKGTFGVAKALAEST-ESGVTTIVGGGDSVAAVEQA-GLGAKMSHISTGGGASLELLEGKVLPGVAALND--------------------A-
>D8LX38_BLAHO__D8LX38 RecName: Full=Phosphoglycerate kinase;          EC=2.7.2.3;
M------------------------------------------------------------------------------------------------------------------------LSALSKRLFSTSRTVSKLGVAAYTKTHNIAGKTVFVRVDFNVPLS------K-DGKRTITDDTRIVKALPTVNLLTQQGAK-VVLVTHLGKPKG----PDPK-LTLDPVAARLSELVGK-KVVKVDEVVGDSVKNAVSNMKNGDIVLLENVRFNPGET---------------KNKPEFVQQLVDCIHPDIYVNDA-FGTAHRAHASTVGVTAHTSVNLSGLLMDKELQFLYGAIDNPKRPLAAIVGGAKVSTKLPVLESLIDKCDKLLVGGGMMFTFYKA-MGKNIGNSIVENDQLDLALKLMDKAKAKGIQFMLPVDTVITDSLDKQSVIKTVDVNA--IPDGFLGADVGPKTIKMFQDCLQDANTIVWNGPMGIFEQKNFAAGTMAIAKTLAERS-DKGAITIVGGGDSVSAINKS-GVADKITHISTGGGASLEVLEGKILPGVAALTD--------------------A-
