# Supplementary material for: Responses of the Emiliania huxleyi Proteome to Ocean Acidification
Source: PLoS One. 2013 Apr 12;8(4):e61868. doi: 10.1371/journal.pone.0061868 (PMC3625171; doi:10.1371/journal.pone.0061868)
Supplement: Data S1 — Output files from BUDAPEST analysis. (ZIP) [file pone.0061868.s001.zip › BUDAPEST data/Jones_et_al_2012_Data/EHUX130k11b.nsf]

(
(
bud_EMIHU__EHUX130k11c Similar {e=3.00e-67} to Q5ENR6_PAVLU__Q5ENR6 RecName- Full=Phosphoglycerate kinase-          EC=2...:0.256210,
(
(
Q8GVE6_CHOCR__Q8GVE6 RecName- Full=Phosphoglycerate kinase-          EC=2.7.2.3-:0.185020,
D0NBK1_PHYIN__D0NBK1 RecName- Full=Phosphoglycerate kinase-          EC=2.7.2.3-:0.154330)
964:0.041830,
(
(
B6AFB0_CRYMR__B6AFB0 RecName- Full=Phosphoglycerate kinase-          EC=2.7.2.3-:0.132150,
(
Q5CIK6_CRYHO__Q5CIK6 RecName- Full=Phosphoglycerate kinase-          EC=2.7.2.3-:0.005800,
Q5CYV1_CRYPV__Q5CYV1 RecName- Full=Phosphoglycerate kinase-          EC=2.7.2.3- Flags- Fragment-:0.002560)
1000:0.117510)
1000:0.099740,
(
(
Q4UIF9_THEAN__Q4UIF9 RecName- Full=Phosphoglycerate kinase-          EC=2.7.2.3-:0.059690,
Q4N755_THEPA__Q4N755 RecName- Full=Phosphoglycerate kinase-          EC=2.7.2.3-:0.064530)
1000:0.211000,
(
B6KPS3_TOXGO__B6KPS3 RecName- Full=Phosphoglycerate kinase-          EC=2.7.2.3-:0.248040,
(
PGK_OXYNO__O02609 RecName- Full=Phosphoglycerate kinase-          EC=2.7.2.3-:0.236150,
PGK_TETTH__P50313 RecName- Full=Phosphoglycerate kinase-          EC=2.7.2.3-:0.261180)
870:0.038670)
461:0.005150)
708:0.012600)
947:0.031650)
719:0.031380)
1000:0.064945,
(
B6KQ98_TOXGO__B6KQ98 RecName- Full=Phosphoglycerate kinase-          EC=2.7.2.3-:0.364170,
(
D8LX38_BLAHO__D8LX38 RecName- Full=Phosphoglycerate kinase-          EC=2.7.2.3-:0.332050,
(
(
D0MSY9_PHYIN__D0MSY9 RecName- Full=Phosphoglycerate kinase-          EC=2.7.2.3-:0.254010,
(
(
(
A8JC04_CHLRE__A8JC04 RecName- Full=Phosphoglycerate kinase-          EC=2.7.2.3-:0.040740,
PGKH_VOLCA__Q9SBN4 RecName- Full=Phosphoglycerate kinase - chloroplastic-          EC=2.7.2.3- Flags- Precursor-:0.048490)
1000:0.125290,
(
C1MTZ6_MICPS__C1MTZ6 RecName- Full=Phosphoglycerate kinase-          EC=2.7.2.3-:0.046000,
A4RYF0_OSTLU__A4RYF0 RecName- Full=Phosphoglycerate kinase-          EC=2.7.2.3-:0.104360)
1000:0.089900)
872:0.029270,
(
(
D8LFP9_ECTSI__D8LFP9 RecName- Full=Phosphoglycerate kinase-          EC=2.7.2.3-:0.180320,
(
(
Q8GVE7_CHOCR__Q8GVE7 RecName- Full=Phosphoglycerate kinase-          EC=2.7.2.3-:0.121240,
B0M0U3_PORYE__B0M0U3 RecName- Full=Phosphoglycerate kinase-          EC=2.7.2.3-:0.154690)
993:0.038330,
(
D8LEV5_ECTSI__D8LEV5 RecName- Full=Phosphoglycerate kinase-          EC=2.7.2.3-:0.209840,
(
Q5ENR8_ISOGA__Q5ENR8 RecName- Full=Phosphoglycerate kinase-          EC=2.7.2.3-:0.044090,
(
bud_EMIHU__EHUX130k11b Similar {e=9.00e-82} to Q5ENR8_ISOGA__Q5ENR8 RecName- Full=Phosphoglycerate kinase-          EC=2...:0.095110,
bud_EMIHU__EHUX130k11a Similar {e=0.00e+00} to Q5ENR8_ISOGA__Q5ENR8 RecName- Full=Phosphoglycerate kinase-          EC=2...:0.022040)
964:0.045660)
1000:0.076090)
796:0.014030)
723:0.010100)
564:0.014230,
(
Q68Y96_CYAME__Q68Y96 RecName- Full=Phosphoglycerate kinase-          EC=2.7.2.3- Flags- Fragment-:0.241130,
(
B8LCH6_THAPS__B8LCH6 RecName- Full=Phosphoglycerate kinase-          EC=2.7.2.3-:0.070170,
(
TPSJGI35712_THAPS__TPSJGI35712 e_gw1.7.159.1:0.025120,
B7G5G4_PHATR__B7G5G4 RecName- Full=Phosphoglycerate kinase-          EC=2.7.2.3-:0.089540)
996:0.032560)
1000:0.134570)
680:0.013480)
994:0.034460)
984:0.028860)
779:0.015080,
(
D8LS78_ECTSI__D8LS78 RecName- Full=Phosphoglycerate kinase-          EC=2.7.2.3-:0.252470,
(
D8LRT8_ECTSI__D8LRT8 RecName- Full=Phosphoglycerate kinase-          EC=2.7.2.3-:0.291480,
(
B7G938_PHATR__B7G938 RecName- Full=Phosphoglycerate kinase-          EC=2.7.2.3-:0.158300,
B8BXW2_THAPS__B8BXW2 RecName- Full=Phosphoglycerate kinase-          EC=2.7.2.3-:0.080060)
1000:0.140880)
847:0.026150)
536:0.007940)
458:0.005110)
607:0.017300)
1000:0.074615)
;
