# Supplementary material for: Responses of the Emiliania huxleyi Proteome to Ocean Acidification
Source: PLoS One. 2013 Apr 12;8(4):e61868. doi: 10.1371/journal.pone.0061868 (PMC3625171; doi:10.1371/journal.pone.0061868)
Supplement: Data S1 — Output files from BUDAPEST analysis. (ZIP) [file pone.0061868.s001.zip › BUDAPEST data/Jones_et_al_2012_Data/EHUX130k11b.tree]

        +-----------+ 20: bud_EMIHU__EHUX130k11c Similar (e=3.00e-67) to Q5ENR6_PAVLU__Q5ENR6 RecName: Full=Phosphoglycerate kinase;          EC=2.7.2.3; {0.256210}
        |            
    #===+ 64 [1000] {0.064945}
    |   |
    |   |     +--------+ 10: Q8GVE6_CHOCR__Q8GVE6 RecName: Full=Phosphoglycerate kinase;          EC=2.7.2.3; {0.185020}
    |   |     |         
    |   |  +--+ 60 [964] {0.041830}
    |   |  |  |
    |   |  |  +-------+ 11: D0NBK1_PHYIN__D0NBK1 RecName: Full=Phosphoglycerate kinase;          EC=2.7.2.3; {0.154330}
    |   |  |           
    |   +--+ 62 [719] {0.031380}
    |      |
    |      |       +------+ 18: B6AFB0_CRYMR__B6AFB0 RecName: Full=Phosphoglycerate kinase;          EC=2.7.2.3; {0.132150}
    |      |       |       
    |      |  +----+ 57 [1000] {0.099740}
    |      |  |    |
    |      |  |    |     +-+ 14: Q5CIK6_CRYHO__Q5CIK6 RecName: Full=Phosphoglycerate kinase;          EC=2.7.2.3; {0.005800}
    |      |  |    |     |  
    |      |  |    +-----+ 53 [1000] {0.117510}
    |      |  |          |
    |      |  |          +-+ 15: Q5CYV1_CRYPV__Q5CYV1 RecName: Full=Phosphoglycerate kinase;          EC=2.7.2.3; Flags: Fragment; {0.002560}
    |      |  |             
    |      +--+ 59 [947] {0.031650}
    |         |
    |         |           +---+ 12: Q4UIF9_THEAN__Q4UIF9 RecName: Full=Phosphoglycerate kinase;          EC=2.7.2.3; {0.059690}
    |         |           |    
    |         | +---------+ 52 [1000] {0.211000}
    |         | |         |
    |         | |         +---+ 19: Q4N755_THEPA__Q4N755 RecName: Full=Phosphoglycerate kinase;          EC=2.7.2.3; {0.064530}
    |         | |              
    |         +-+ 56 [708] {0.012600}
    |           |
    |           | +----------+ 13: B6KPS3_TOXGO__B6KPS3 RecName: Full=Phosphoglycerate kinase;          EC=2.7.2.3; {0.248040}
    |           | |           
    |           +-+ 51 [461] {0.005150}
    |             |
    |             |  +----------+ 16: PGK_OXYNO__O02609 RecName: Full=Phosphoglycerate kinase;          EC=2.7.2.3; {0.236150}
    |             |  |           
    |             +--+ 48 [870] {0.038670}
    |                |
    |                +-----------+ 17: PGK_TETTH__P50313 RecName: Full=Phosphoglycerate kinase;          EC=2.7.2.3; {0.261180}
    |                             
+---# 65
    |
    |   +---------------+ 27: B6KQ98_TOXGO__B6KQ98 RecName: Full=Phosphoglycerate kinase;          EC=2.7.2.3; {0.364170}
    |   |                
    #===+ 63 [1000] {0.074615}
        |
        | +--------------+ 33: D8LX38_BLAHO__D8LX38 RecName: Full=Phosphoglycerate kinase;          EC=2.7.2.3; {0.332050}
        | |               
        +-+ 61 [607] {0.017300}
          |
          |   +-----------+ 32: D0MSY9_PHYIN__D0MSY9 RecName: Full=Phosphoglycerate kinase;          EC=2.7.2.3; {0.254010}
          |   |            
          | #=+ 55 [779] {0.015080}
          | | |
          | | |            +--+ 24: A8JC04_CHLRE__A8JC04 RecName: Full=Phosphoglycerate kinase;          EC=2.7.2.3; {0.040740}
          | | |            |   
          | | |     +------+ 44 [1000] {0.125290}
          | | |     |      |
          | | |     |      +--+ 25: PGKH_VOLCA__Q9SBN4 RecName: Full=Phosphoglycerate kinase, chloroplastic;          EC=2.7.2.3; Flags: Precursor; {0.048490}
          | | |     |          
          | | |  +--+ 47 [872] {0.029270}
          | | |  |  |
          | | |  |  |    +--+ 29: C1MTZ6_MICPS__C1MTZ6 RecName: Full=Phosphoglycerate kinase;          EC=2.7.2.3; {0.046000}
          | | |  |  |    |   
          | | |  |  +----+ 43 [1000] {0.089900}
          | | |  |       |
          | | |  |       +-----+ 31: A4RYF0_OSTLU__A4RYF0 RecName: Full=Phosphoglycerate kinase;          EC=2.7.2.3; {0.104360}
          | | |  |              
          | | +--+ 50 [984] {0.028860}
          | |    |
          | |    |    #========+ 28: D8LFP9_ECTSI__D8LFP9 RecName: Full=Phosphoglycerate kinase;          EC=2.7.2.3; {0.180320}
          | |    |    |         
          | |    |  +-# 42 [564] {0.014230}
          | |    |  | |
          | |    |  | |    +-----+ 4: Q8GVE7_CHOCR__Q8GVE7 RecName: Full=Phosphoglycerate kinase;          EC=2.7.2.3; {0.121240}
          | |    |  | |    |      
          | |    |  | | +--+ 38 [993] {0.038330}
          | |    |  | | |  |
          | |    |  | | |  +-------+ 5: B0M0U3_PORYE__B0M0U3 RecName: Full=Phosphoglycerate kinase;          EC=2.7.2.3; {0.154690}
          | |    |  | | |           
          | |    |  | #=+ 40 [723] {0.010100}
          | |    |  |   |
          | |    |  |   | +---------+ 6: D8LEV5_ECTSI__D8LEV5 RecName: Full=Phosphoglycerate kinase;          EC=2.7.2.3; {0.209840}
          | |    |  |   | |          
          | |    |  |   +-+ 37 [796] {0.014030}
          | |    |  |     |
          | |    |  |     |    +--+ 3: Q5ENR8_ISOGA__Q5ENR8 RecName: Full=Phosphoglycerate kinase;          EC=2.7.2.3; {0.044090}
          | |    |  |     |    |   
          | |    |  |     +----+ 35 [1000] {0.076090}
          | |    |  |          |
          | |    |  |          |  *----+ 1: bud_EMIHU__EHUX130k11b Similar (e=9.00e-82) to Q5ENR8_ISOGA__Q5ENR8 RecName: Full=Phosphoglycerate kinase;          EC=2.7.2.3; {0.095110}
          | |    |  |          |  |     
          | |    |  |          +--* 34 [964] {0.045660}
          | |    |  |             |
          | |    |  |             *-+ 2: bud_EMIHU__EHUX130k11a Similar (e=0.00e+00) to Q5ENR8_ISOGA__Q5ENR8 RecName: Full=Phosphoglycerate kinase;          EC=2.7.2.3; {0.022040}
          | |    |  |                
          | |    +--+ 46 [994] {0.034460}
          | |       |
          | |       | +----------+ 30: Q68Y96_CYAME__Q68Y96 RecName: Full=Phosphoglycerate kinase;          EC=2.7.2.3; Flags: Fragment; {0.241130}
          | |       | |           
          | |       +-+ 41 [680] {0.013480}
          | |         |
          | |         |      #===+ 23: B8LCH6_THAPS__B8LCH6 RecName: Full=Phosphoglycerate kinase;          EC=2.7.2.3; {0.070170}
          | |         |      |    
          | |         +------# 39 [1000] {0.134570}
          | |                |
          | |                |  +--+ 21: TPSJGI35712_THAPS__TPSJGI35712 e_gw1.7.159.1 {0.025120}
          | |                |  |   
          | |                #==+ 36 [996] {0.032560}
          | |                   |
          | |                   +----+ 22: B7G5G4_PHATR__B7G5G4 RecName: Full=Phosphoglycerate kinase;          EC=2.7.2.3; {0.089540}
          | |                         
          +-# 58 [458] {0.005110}
            |
            | #===========+ 26: D8LS78_ECTSI__D8LS78 RecName: Full=Phosphoglycerate kinase;          EC=2.7.2.3; {0.252470}
            | |            
            #=# 54 [536] {0.007940}
              |
              |  +------------+ 8: D8LRT8_ECTSI__D8LRT8 RecName: Full=Phosphoglycerate kinase;          EC=2.7.2.3; {0.291480}
              |  |             
              #==+ 49 [847] {0.026150}
                 |
                 |      +-------+ 7: B7G938_PHATR__B7G938 RecName: Full=Phosphoglycerate kinase;          EC=2.7.2.3; {0.158300}
                 |      |        
                 +------+ 45 [1000] {0.140880}
                        |
                        +----+ 9: B8BXW2_THAPS__B8BXW2 RecName: Full=Phosphoglycerate kinase;          EC=2.7.2.3; {0.080060}
                              
