# Supplementary material for: Responses of the Emiliania huxleyi Proteome to Ocean Acidification
Source: PLoS One. 2013 Apr 12;8(4):e61868. doi: 10.1371/journal.pone.0061868 (PMC3625171; doi:10.1371/journal.pone.0061868)
Supplement: Data S1 — Output files from BUDAPEST analysis. (ZIP) [file pone.0061868.s001.zip › BUDAPEST data/Jones_et_al_2012_Data/EHUX130k11c.fas]

>bud_EMIHU__EHUX130k11c Similar (e=3.00e-67) to Q5ENR6_PAVLU__Q5ENR6 RecName: Full=Phosphoglycerate kinase;          EC=2.7.2.3;
------------------------------------------------------------------------------------------------------------------------------------------------------------------------------------------------------------------------------------------------------------------------------------------------------------------PRLAILGGAKVSDKILLIKSLLDKVDRMIIGGGMAYTFLKVLHSMPIGASLYDERGAALVTEIMELAKEKGVEITLPVDFVTASEFGEGGEIGAATLEGG-VPDGMMGLDCGPRSSEINASVVSSSKTILWNGPMGVFEMDSFEAGTKAMMEAVVKATA-AGAVTVIGGGDTATCAKKY-GTEDKVTHVSTGGGASLELLEGKVLPGVAALDDAXPARPCRVQGMCGMADGVRAW
>Q5ENR6_PAVLU__Q5ENR6 RecName: Full=Phosphoglycerate kinase;          EC=2.7.2.3;
---M--------------------------------------------------------------SLSSKLQLSSV----DVKGKRVLIRVDFNVPQDK-KDPSKITNTARIEGALPTIKHCLDSGAKSVVLMSHLGRPDG---SRVDKFSLKPVAGELEKLLGKPITFLSDCVGEEVEAACAAPADGSVILLENLRFHIEEEGKATTESGE------------------KLKADPAKVAAFRASLAK--LGDVYVSDAFGTAHRAHSSMLGEG--FTTK-AAGFLVAKELVAFAKVL--DAPARPVLAILGGAKVSDKIQLIKNMLDKVDKMIIGGGMAYTFLKTTNSMPIGSSLYDEEGAKIVPEIMALAKEKNVEIHLPVDFVTSSKFGEDGTIGAATLAAG-VPDGMMGLDCGPKSSEAFAKVIMESKTIIWNGPMGVFEMASFETGTKAMMDVMCKATE-AGIVTVIGGGDTATCCKKY-DTEDKMTHVSTGGGASLELLEGKEMPGIAALSSA---------------------
>Q5ENR5_GUITH__Q5ENR5 RecName: Full=Phosphoglycerate kinase;          EC=2.7.2.3;
---M--------------------------------------------------------------SSLNKKQLKDV----DVSGKRVFIRVDFNVPQDK-ADPSKITNNARIVGALPSIKHCLEKGAKSVVLASHLGRPDG---ARIEKYSLAPVAKELSKLLDKEVKFLNDCVGAEVEAACADPAPGSVILLENVRFHVEEEGKG-EVNGE------------------KIKADPAKVKDFRASLRK--LADVYVSDAFGTAHRAHSSMVGEG--YDVK-CAGFLVAKELENFSKVL--DNPTKPVLAILGGAKVSDKIQLIKNMIPKVDKMIIGGGMAYTFLKVLDKMEIGTSLYDEEGAKIVPEIMSLAKEKNVEIVLPVILSSPRSLERDGETGTATKAEG-IKAGFMGLDCGPESIKKNREAIMSSKTIIWNGPMGVFEMSKFEGGTKAMMDGMVEATS-KGVLTVIGGGDTATWCVKY-NTEDKVSFVSTGGGASLELLEGKVLPGVSALSDA---------------------
>Q5ENR9_HETTR__Q5ENR9 RecName: Full=Phosphoglycerate kinase;          EC=2.7.2.3; Flags: Fragment;
--------------------------------------------------------------------PAKLSIDDV----DVAGKRVFMRVDFNVPQDK-KDPTIITNTQRIDGALPTIQAVLAKGAKCVVLASHLGRPDG---SVMEKYSLAPVAKIVEEKLGKPVTFCKDCCGPEVEATCADPAMGSVILLENLRFHVEEEGKGVDASGE------------------KIKADKEKVKEFRASIRK--LADIYCNDAFGTAHRAHSSMVGEG--FDVK-CSGGLMAKELSAFAKVL--DEPARPLLAILGGAKVSDXIQLIMNMLDKVNKIIIGGGMAYTFLKVKDNMSIGTSLYDEEGANIVPDILKKAEEKGVELILPVDFVISSKFGEDGEIKTATKEEG-IPDGFMGLDCGEKTLELNRAGVAASKTIIWNGPMGVFEMAKFETGTKTLMDDIVKRLR-MASFTVIGGGDTATACKKY-GTEDKVSHCSSGGGASLELLEGKDLPGVSALND----------------------
>D0NBK1_PHYIN__D0NBK1 RecName: Full=Phosphoglycerate kinase;          EC=2.7.2.3;
------------------------------------------------------------------------------------------------------------------------------------------------------------------------------------------------------------------------------------------------------------------------------MVGVD--LPIK-AAGFLLDKELVYFAKAL--DAPQRPFVSILGGAKVADKIQLIMNMLDKVDEMVIGGGMAYTFKKVINNMEIGGSLYDEEGAKIVPQIVEKAKAKGVTLHLPVDFVIADKFAADAATKISTEEEG-IPAGWMGLDVGPKSQEAFSAAVAKAKTVVWNGPMGVFEFDAFADGTKVVMDAVVKATE-SGATTIIGGGDTATCCVKF-NTEDKVSHVSTGGGASLELLEGKILPGVDALSSA---------------------
>Q8GVE6_CHOCR__Q8GVE6 RecName: Full=Phosphoglycerate kinase;          EC=2.7.2.3;
---M---------------------------------------------------------------SFSKLCIDAL----DLAGKRVFIRVDFNVPFDK-ETGKTITNTQRIDAALPTIKYALEKGAKSVVLASHLGRPSG---RVNPKFSLKPVADVVSEKIGKTVTFLEDAVGSATEEACKDPETGSVFLLENLRFHIEEEGKGVDADGN------------------KIKADAAKVTEFRKSLST--LADVYVNDAFGTAHRAHSSMVGVD--LPQK-ASGFLMKKELEYFGKAL--QEPQRPFLSILGGSKVSDKIQLIENLLDKVDEMIIGGGMAFTFKKAVEGMAIGQSLFDEAGAKIAQEIVDKAKAKNVKLHFPVDFTIADKFAPVANTRVATDSEG-IPDEWMGLDAGPKSQEAMREVVLRAKTVVWNGPVGVFEFEAFAKGTKAVVDAVVEATS-SGAVTIIGGGDTATAVKEM-GAADSVSHVSTGGGASLELLEGKTLPGVAALTDA---------------------
>Q4Z6M8_PLABE__Q4Z6M8 RecName: Full=Phosphoglycerate kinase;          EC=2.7.2.3;
---M---------------------------------------------------------------LGNKLTISDI---PSVKNKRVLVRADYNVPIEN----GEVKDTTRIVATLPTINYLKKEGASKIILISHCGRPDG---LKNLKYTLKPVAEVLKKLLGEDVLFLNDCVGSDIEKEINNAKNQSVILLENLRFHIEEEGKGVDAAGN------------------KIKANKEDIEKFQNKLTK--LGDIFINDAFGTAHRAHSSMVGIK--LNVK-ASGFLMKKELEYFSKAL--ENPQRPVLAILGGAKVSDKIQLIKNLLDKVDRMIIGGGMAYTFKRVLKNMEIGDSLFDEAGSKIVNEIMEKAKSKNVQICLPVDFKIADKFDNNANTKFVTDEEG-IPDKWMGLDAGPKSIESYKDVILGSKTIIWNGPQGVFEMENFAKGSIQCLELVIQATQ-NGAITIVGGGDTASLVEQQ--KKDQISHVSTGGGASLELLEGKELPGVVALSNK---------------------
>Q4Y192_PLACH__Q4Y192 RecName: Full=Phosphoglycerate kinase;          EC=2.7.2.3; Flags: Fragment;
-------------------------------------------------------------------------------------KKVLVRADYNVPIEN----GEVKDDTRIVATLPTIHHLKKEGASKIILMSHCGRPDG---VKNLKYTLKPVAEVLKKLLGEDVLFLNDCVGEDIEKEINNAKDQSVILLENLRFHIEEEGKGVDASGN------------------KIKANKDDIEKFQNNLTK--LGDIFINDAFGTAHRAHSSMVGVK--LDVK-AAGFLMKKELEYFSKAL--ENPQRPVLAILGGAKVSDKIQLIKNLLDKVDRMIIGGGMAYTFKHVLKNMKIGDSLFDEAGSKIVNEIMEKAKSKNVQICLPIDFKIADKFDNNANTKFVTDEEG-IPDNWMGLDAGPKSIESYKDVILGSKTIIWNGPQGVFEMENFAKGSIQCLELVIQATQ-KGTITIIGGGDTASLVEQQ-KKKDHISHVSTGGGASLELLEGKELPGVVALSNK---------------------
>Q7RG04_PLAYO__Q7RG04 RecName: Full=Phosphoglycerate kinase;          EC=2.7.2.3;
---M---------------------------------------------------------------LGNKLTISDI---PSVKNKKVLVRADYNVPIEN----GEVKDNTRIVATLPTINYLKKEGASKIILISHCGRPDG---IKNLKYTLKPVADVLSKLLGENVLFLNDCVGDDIEKEINNAKEQSIILLENLRFHIEEEGKGVDAAGN------------------KIKANKEDVEKFQNQLTK--LGDVFINDAFGTAHRAHSSMVGIK--LNVK-ASGFLMKKELEYFSKAL--ENPQRPVLAILGGAKVSDKIQLIKNLLDKVDRMIIGGGMAYTFKRVLKNMEIGDSLFDEAGSKIVNEIMEKAKSKNVQICLPIDFKIADKFDNNANTKFVTDEEG-IPDKWMGLDAGPKSIESYKDVILGSKTIIWNGPQGVFEMENFAKGSIQCLELVIQATQ-NGAITIVGGGDTASLVEQQ-KKKDQISHVSTGGGASLELLEGKELPGVVALSNK---------------------
>Q4UIF9_THEAN__Q4UIF9 RecName: Full=Phosphoglycerate kinase;          EC=2.7.2.3;
---M------------------------------------------------------------DFLLSSKLGLKDVA--DKLPGKRVLMRVDYNVPLKS----GVVKDLTRVKATIPTIKFLLENDVHSVILMSHCGRPDG---RVVDKLSLKQVVGPLSSLLGMEVNFLSDCVGPEVEKTCSNLTKGSVVLLENLRFHPEEEGE-----LD------------------GQKLSDEKIQKFRDSLTK--LGDVYVNDAFGTAHRAHSSIVGVN--LPLR-VAGFLMKKELDYFSKAL--ENPQRPFLAILGGAKVKDKVKLILALLEKIDVLIIGGGMAYTFKKVLDGMPIGKSLFDSDSVDLVKEIVEKAKEKGVKFLLPCDFVVTTMFSNDGPIKLASETEG-VPEGWMGLDCGPRSIQKFEESVLTAKTIVWNGPLGVFEFPNFSKGSNEVLDFVVKATE-NGATTIIGGGDTASLAEST-GKASKLSHVSTGGGASLELLEGKQLPGVVCLTNKLP-------------------
>PGK_PLAF7__P27362 RecName: Full=Phosphoglycerate kinase;          EC=2.7.2.3;
---M---------------------------------------------------------------LGNKLSISDL---KDIKNKKVLVRVDFNVPIEN----GIIKDTNRITATLPTINHLKKEGASKIILISHCGRPDG---LRNEKYTLKPVAETLKGLLGEEVLFLNDCVGKEVEDKINAAKENSVILLENLRFHIEEEGKGVDANGN------------------KVKANKEDVEKFQNDLTK--LADVFINDAFGTAHRAHSSMVGVK--LNVK-ASGFLMKKELEYFSKAL--ENPQRPLLAILGGAKVSDKIQLIKNLLDKVDRMIIGGGMAYTFKKVLNNMKIGTSLFDEAGSKIVGEIMEKAKAKNVQIFLPVDFKIADNFDNNANTKFVTDEEG-IPDNWMGLDAGPKSIENYKDVILTSKTVIWNGPQGVFEMPNFAKGSIECLNLVVEVTK-KGAITIVGGGDTASLVEQQ-NKKNEISHVSTGGGASLELLEGKELPGVLALSNK---------------------
>Q5CIK6_CRYHO__Q5CIK6 RecName: Full=Phosphoglycerate kinase;          EC=2.7.2.3;
---------------------------------------------------------------------------------------------MNVPVKN----GQVTDKTRIIASLPTIKYALECGAKSVVLASHLGRPDG---QRKMEYSLTVIVPILEELLGKSVIFAKDCVGKETEELCKNPAEGSVILLENLRFHLAEEGKGVNENGE------------------KVKATPEEIEAFRKSLSS--LGDIYVNDAFGTAHRAHSSMVGVD--LTPK-VAGLLLKKELEYFSKAL--ESPTRPFLAIMGGAKVADKIQLIKNLLLKVDRMIIGGGMAFTFKKVMDNMEIGKSLFDEEGAKIVKEIMDTAKERNVQILLPSDFVIADNFSTEANARIIKDSEG-IPDGWMGLDIGPESSNSFKELILSSKTIVANGPPGVFEMEKFSKGSRSMVEALVAATE-SGSITIVGGGDTASLVEKC-GSANKVSHVSTGGGASLELLEGKLLPGVTSLSSKS--------------------
>Q5CYV1_CRYPV__Q5CYV1 RecName: Full=Phosphoglycerate kinase;          EC=2.7.2.3; Flags: Fragment;
----------------------------------------------------------------------------------LKGKRVFIRVDMNVPVKN----GQVTDKTRIIASLPTIKYALECGAKSVVLASHLGRPDG---QRKMEYSLTVIVPILEELLGKSVIFAKDCVGNETEELCKNPAEGSIILLENLRFHLAEEGKGVNENGE------------------KVKATPEEIEAFRKSLSS--LGDIYVNDAFGTAHRAHSSMVGVD--LTPK-VAGLLLKKELEYFSKAL--ESPTRPFLAIMGGAKVADKIQLIKNLLLKVDRMIIGGGMAFTFKKVMDNMQIGKSLFDEEGAKIVKEIMDTAKERNVQILLPSDFVIADNFSNEANARIIKDSEG-IPDGWMGLDIGPESSNSFKELILSSKTIVANGPPGVFEMEKFSKGSRSMVEALVAATE-SGSITIVGGGDTASLVEKC-GSANKVSHVSTGGGASLELLEGKLLPGVTSLSSKS--------------------
>Q4N755_THEPA__Q4N755 RecName: Full=Phosphoglycerate kinase;          EC=2.7.2.3;
---M------------------------------------------------------------DCLLSSKLGLNDVA--DKLPGKRVLMRVDYNVPMRD----GVIKDLTRVKATIPTIKFLLENGVHSVVLMSHCGRPNG---RKVPRHSLCPVVGPLSSLLGMQVKFLNDCVGPEVEKECSNPTKGSVILLENLRFHPEEEGE-----LD------------------GAKVDDVRVQRFRESLTK--LGDVYVNDAFGTAHRAHSSMVGVN--LPLR-VAGFLMKKELDYFAKAL--ENPQKPFLAILGGAKVKDKVKLILALLEKIDVLIIGGGMAYTFKKVLDNMPIGTSLFDSDSVHLVKEISEKAKEKGVKLLLPCDFVVTTTFSNDGPIKLASETQG-VPDGWMGLDCGPKSVEKFSEPVLTAKTIVWNGPLGVFELPNFSKGSNEVLDLVVKATE-KGATSIIGGGDTASLAEST-GKAPKLSHVSTGGGASLELLEGKQLPGVVYLTNR---------------------
>B3L2P2_PLAKH__B3L2P2 RecName: Full=Phosphoglycerate kinase;          EC=2.7.2.3;
---M---------------------------------------------------------------LGNKLSITDV---KDIKGKKVLVRVDFNVPIEN----GIIKDTNRITATLPTIHHLKKEGASKIILISHCGRPDG---TKNVKYTLKPVAETLTKLLEEEVLFLNDCVGEEVEKQINEAKDNSVILLENLRFHVEEEGKGVDGAGN------------------KIKANKEDVEKFQSQLTK--LGDIFINDAFGTAHRAHSSMVGIK--LNVK-ASGFLMKKELEYFSKAL--ENPQRPLLAILGGAKVSDKIQLIKNLLDKVDRMIIGGGMAYTFKYVLNNMKIGDSLFDEAGSKIVNEIMEKAKEKNVQIYLPVDFKVADKFDNNANTKIVTDKEG-IEDNWMGLDAGPNSIENYKDVILTSKTIIWNGPQGVFEMPNFANGSIECLKLVIEATK-KGAITIVGGGDTASLVEQQ-QKKNEISHVSTGGGASLELLEGKELPGVLALSNK---------------------
>A5K6T9_PLAVI__A5K6T9 RecName: Full=Phosphoglycerate kinase;          EC=2.7.2.3;
---M---------------------------------------------------------------LGNKLSITDV---KAIQGKKVLVRVDFNVPIEN----GVIKDTNRITATLPTIHHLKKEGAAKIILISHCGRPDG---TKNLKYTLKPVAETLGTLLGEEVLFLSDCVGEEVAAQINQAKDNSVILLENLRFHVEEEGKGVDAAGN------------------KIKASKEDMEKFQNELTK--LGDVFINDAFGTAHRAHSSMVGIK--MNVK-ASGFLMKKELEYFSKAL--ENPQRPLLAILGGAKVSDKIQLIKNLLDKVDKMIIGGGMAYTFKYVLNNMKIGDSLFDEAGSKIVNEIMEKAKAKNVEIYLPVDFKVADKFDNNANTKVVTDEEG-IEDKWMGLDAGPKSIENYKDVILSSKTIIWNGPQGVFEMPNFAKGSIECLNLVIEATK-KGAISIVGGGDTASLVEQQ-QKKNEISHVSTGGGASLELLEGKELPGVVALSSK---------------------
>B6AFB0_CRYMR__B6AFB0 RecName: Full=Phosphoglycerate kinase;          EC=2.7.2.3;
---M--------------------------------------------------------------DLSKKLSIKDIV--SELRDKRIFIRVDFNVPIKN----GVVSDKTRIVASIPTIKFALNHGAKSVVLASHLGRPDG---QRKEAFSLKPLSPILEELLGCKVEFLSDCVGPEVEAACANPKQGSVILLENLRFHIEEEGKGVNSQGE------------------KIKATAEQVEKFRASLSK--LGDIYVNDAFGTAHRAHSSMVGVN--LPHK-VAGLLLQKELEYFGKAL--ENPNRPFLAILGGAKVSDKIQLIKNLLSKVNMMIIAGGMAFTFKKVIDEMQIGESLYDEEGAKIVKDIIETAAIRKVQIILPQDFVIADSFSADASARVVKDSEG-IPEGWRGLDIGPETSNICKEAILSAKTIVANGPPGVFEMDKFSKGSRSLVEALVAATQ-AGSITIVGGGDTASLVEKC-GTSSKVSHVSTGGGASLELLEGKLLPGVVALSNKE--------------------
>B8LCF8_THAPS__B8LCF8 RecName: Full=Phosphoglycerate kinase;          EC=2.7.2.3;
---M---------------------------------------------------------------KLSKKTVNDI----SFTDQRVLMRVDFNVPQDA-S--GAITNTQRIVGAIPTIQLVLDGGAKSVVLMSHLGRPDG---TKNAKYTLKPVAEKLGEIMGREVTFLNDCVGEEVEKACADPAAGSIIVLENMRFYAEEEGKGIKHEDGCPGAKCDKKAPSKGEKCIKFKPSPEEVNAFRNSLSK--LGDIYVNDAFGTAHRAHSSMVGLS--GKMPCVSGLLMAKELEAFSKVLDPELKKTPLTSIVGGAKISDKVLVIDNLIDKSDNIIICGGMAYTFLKTCFGMKIGKSLFDAKGAELAPGLLEKAKAKGCNIIFPCDWACGQDFCNDQPIKMVTQEEG-IPDEWEGMDCGPESMELFRKTVLASSTVIWNGPAGVFEFDNFSKGTKALLEAVAETTA-AGNVGIIGGGDSATAAAKW-DMEDKVTFVSTGGGASLELLEGKVLPGVAALDDK---------------------
>A0BN95_PARTE__A0BN95 RecName: Full=Phosphoglycerate kinase;          EC=2.7.2.3;
---M---------------------------------------------------------------LSSKAGVDHVL--RQFANKRVLIRVDFNVPIKE----GKVKNATRIQGAIPTIKKILEQNPKNVTLMSHMGRPDG---KRVEKDSLKIVVPKLEELLGTKINFVNDCVGSEATEA-ANAGNGQINLLENLRFHIQEEGKGLDANGA------------------KIKADKESVKKFRKELSA--LGDIYVNDAFGTAHRAHSSMVGID--HKVR-VAGYLMKKELDYFSKAL--ETPQRPFLVILGGAKVADKIQLIKSMLDKVDEMIIGGGMAFTFLKKIHNVPIGKSLFDEEGYKIVDEILTKAKERNVKIHLPVDFVCGTGLEASSPVALHDLKSG-IPDGWLGLDAGQLTQRENAEAIGRAKTIVWNGPQGAFEIEQFKNGSVSMLNALVKQTS-SGATTIVGGGDTVNLVGAN-KANDKLSHVSTGGGASLELLEGKILPGVEYLTNIKDL------------------
>PGK_OXYNO__O02609 RecName: Full=Phosphoglycerate kinase;          EC=2.7.2.3;
---M---------------------------------------------------------------LSKKLAIDHIP--HLIKGKRVLMRVDFNVPIKE----GKIKDLTRIQGALPSINYCLENGAESVVLMSHLGRPDG---QRVEKHSLKPVLPAIEDLLKKKVQFLDDCVGSEVERECKSASKGKVILLENLRFHLAEEGKGV-INGE------------------KVKATKEDIAAFRKSLTS--LGELYVNDGFGTAHRAHSSMVGVN--VDTR-AAGFLLKKELQYFSKIL--ETPERPLTVVMGGAKVADKIQLIMKLLELADELIIGGGMAFTFNKVLDGSNIGKSLFDQEGAKIVPDIIKKAKERGVKIHLPVDAVAADKFEESAATQLVDLKTGAIPDGWMGLDIGPKTIEQNSRVILRAKTVFWNGPQGVFEMAPFSKGSLSMLDDIIKATQ-TGATSVAGGGDTVSLLGKVKGTTDKFSHVSTGGGASLELLQGKQLPGVVALSDRQ--------------------
>B6KPS3_TOXGO__B6KPS3 RecName: Full=Phosphoglycerate kinase;          EC=2.7.2.3;
---M---------------------------------------------------------------LANKLGIQDVG--AQLTGKSVLIRVDFNVPMKD----GVVQDATRIKATLPTLEYALSKNPRCLVLLSHAGRPDG---RVQMKYTLKPVAAALQEFLPKKVTFVEDCVGPKAEEAVQAAKNGEILVMENVRFHIEEEGKGVDEQGN------------------KIKASPEAIAKFKADLTK--LGDIYINDAFGTAHRAHASMVGIE--VPVR-AAGLLMKKELDYFSKAL--ECPEKPFLAILGGAKVRDKIQLIENMLDRVQMMIVAGGMAFTFKKVLDNMPIGDSLFDEEGAKIVPDIMAKAKAKGVEMLFSCDFLCADKFDNNANTQICEDKTG-IPDGWMGVDIGPKTVEKATEMILRAKTLVWNGPPGVFEMSNFAKGSIAFCGAVAKATE-KGCITIVGGGDTAALVERE-GYASKVSHVSTGGGASLELLEGKTLPGVAALSNK---------------------
>PGK_EUPCR__O02608 RecName: Full=Phosphoglycerate kinase;          EC=2.7.2.3;
---M---------------------------------------------------------------LSKKLTVDKIP--HMIKNKRVLVRVDFNVPIKD----GKVADPTRIVSTLDTINFLKENGAKSIVLMSHLGRPKG---VRQEQFSLAPVVPALEDIIGQKVNFLNDCIGTEVEGEVANTKDGNILLLENLRFYLEEEGKGV-INGE------------------KVKADPTKVESFRSQLTR--LGDLYVNDAFGTCHRAHSSMVGVN--VDTR-AAGFLLKKELDYFSKVL--EDPKRPLTVILGGAKVADKIQLINNLLDLADEMIIGGGMAFTFNKVLNNTPIGASLYDEEGAKTVHGIMEKAKEKGVKIHIPSDFVCAESFAEDAKFAYKLKMKE-SQDGWLGLDIGDKTIRSFDEVIRRSNTLFWNGPSGVFEWKNFAKGSHAMLQAVTESTK-NGTVSVCGGGDTLNLLKQVDGAKENISHVSTGGGASLELVEGKELPGIKALSDIN--------------------
>A7ARJ2_BABBO__A7ARJ2 RecName: Full=Phosphoglycerate kinase;          EC=2.7.2.3;
---M------------------------------------------------------------ESMLSSKLGLADIV--DKLPGARILLRADFNVPIKE----GVIGDCTRIKATIPTIEFLLKHNVKSIVMMSHLGRPDG---SRVEKYSLRPVATELSKILNKKVDFLDDCVGETVEKFCQEAPTGTIVLLENLRFHAAEEGV-----KD------------------KVKVDDSIIQAFRNSLTK--LGDIYVNDAFGTAHRAHSSMVGVN--VPIK-VAGLLMKKELDYFAKIL--ETPKRPFMSILGGAKVKDKIQLIKSIMRKVDILFIGGGMAYTFKNVLNGMPIGQSLYDEEGAKIVPDIMAEAKQLGVKVYLPIDFKAATAFSNDAPFKVVSEADG-ISDDSQGLDCGPKTVELLKTVIEGCQTIVWNGPLGVFEFSNFATGSIAALDIVGEATK-RGAISVIGGGDTASLAEQT-GRAHLFSHVSTGGGASLELMEGKVLPGVDALSSK---------------------
>PGK_TETTH__P50313 RecName: Full=Phosphoglycerate kinase;          EC=2.7.2.3;
---M---------------------------------------------------------------LSRKIGIDHIL--KHIENKRVLMRVDFNVPLKE----GKVKDPTRIQGSVPSIKKILEQNPKGLVLMSHLGRPDG---NRVEKHSMKPVVPKLEELLGTKVTFLNDCVGKDVEEAVKSSRNGEIILLENLRFHPEEEGKYIDAAGN------------------KVKADSKAVKEFRKSLTS--LGDLFVNDAFGTAHRAHSSMVGVD--HKIR-AAGYLLKRELDYFSKAL--ESPNRPFLVVLGGAKVKDKIQLIESMLDKVDEMIIGGGMAFTFLKKIHNIEIGNSLFDEEGYKIVDQLLEKAKAKNVKIHLPVDFLCGDSLEANANTRSFDLKSG-IPAGWIGLDAGPKTMAENAEAVARANTIVWNGPQGRFEVDKFKVGSSDLLKHVATRTS-QGATSIIGGGDTVNLVQQE-KATQKVSHVSTGGGASLELLEGKVLPGVAYLTDIDQL------------------
>PGK_TETPY__O00871 RecName: Full=Phosphoglycerate kinase;          EC=2.7.2.3; Flags: Fragment;
-------------------------------------------------------------------------------------------VDFNVPLKD----GQVKDPTRIQGSIPSIKKILEQNPKGLVLMSHLGRPDG---NRVEKHSMKPVVPKLEQLLGTKVKFLNDCVGKDVEEAVKSSRNGEIILLENLRFHAEEEGKSIDAAGN------------------KVKADPKAVKEFRKSLTS--LGDLYVNDAFGTAHRAHSSMVGVD--HKIR-AAGYLLKKELDYFSKAL--ESPNRPFLVVLGGAKVKDKIQLIESMIDKVDEMIIGGGMAFTFLKRIHNMEIGNSLFDEEGYKIVDQLLEKAKAKGVKIHLPVDFLCGDSLEANANTQIHDLISG-IPKGWIGLDAGPKTIALNADAVARANTIVWNGPQGRFEVDKFRQGSADLLKRVSARTA-AGATSIIGGGDTVNLVQQE-KATDKVSHVSTGGGE----------------------------------------
>PGK_GLACH__O00852 RecName: Full=Phosphoglycerate kinase;          EC=2.7.2.3; Flags: Fragment;
-------------------------------------------------------------------------------------------VDFNVPLKE----GVVKDPTRIAGSIPSIKKILETNPRGLVLMSHLGRPDG---QRVEKHSLKPVLPKLEELLGTKVTFLNDCVGKDVEEAVKSSRNGEIILLENLRFHIEEEGKAVDAAGN------------------KVKADPKAVKEFRKSLTN--LGDLFFNDAFGTAHRAHSSMVGVD--HKIR-VAGYLLKKELEYFSKAL--ESPTLPFCVVLGGAKVKDKIQLINSMLDNVNEMIIGGGMAFTFLKRLHNLEIGNSLFDEEGYKIVDELLEKAKKKNVKIHLPVDFLCGDSLEANANTAIHDLQSG-IPKGWIGLDAGPKTIALNAEVIARANTIVWNGPQGRFEVDKFRNGSSDLLKKVIERTK-TGATSIIGGGDTVNLVQQE-KASNKVSHVSTGGGAS---------------------------------------
>B7G938_PHATR__B7G938 RecName: Full=Phosphoglycerate kinase;          EC=2.7.2.3;
---M--------------FRMLTSTALRRSPVTSSLTSCCKANAFAVRIRSF----------HAAPVIQAKMTVEQLAQQVDMKGTNVLVRVDLNAPLAT--DDVTVTDDTRLRAIVPTTKFLLEQGAN-VILCSHFGRPKGEIIETGKNGRLNPVVKPLEVLLGQTITKLDDCMGPDVEAATKNLGEGKVVLLENTRFYSGET-----------------------------KNDPE----LAAGLGK--LADYFVMDAFGTAHRAHSSTAGVTTHMKFN-AAGKLMEKELQYLQGAV--EEPKRPMMAIVGGAKVSTKIPVIESLLDKCDVILIGGGMIFTFYKAL-GYDIGASLVEDDIVELASSLMKKAEEKGVKLILPVDVVLADKFDNDANSAVAK-VTD-ISGDWMGLDIGPETIDLFRSEIAEANTIVWNGPMGVFEFSNFAAGTNDVAQMLAQATAERGAVTIIGGGDSVAAVNKA-GLGDKVSHISTGGGASLELLEGKVLPGVAALTEV---------------------
>B0M0U3_PORYE__B0M0U3 RecName: Full=Phosphoglycerate kinase;          EC=2.7.2.3;
---M-------AFVSVPAALRTGAVAKATTSVASSS-SVFVASNRRVQVPAAGAASASPSGVVMQATATAKKSIKDLT-AADLAGKRVLVRCDLNVPLDG----KTITDDTRIRASIPTIEYLTAAGAK-VLLSSHLGRPKS---GPEDKFSLAPVATRLSELLKKDVKMAPDCIGDGVAEIVSGMSNGDVTLLENVRFYKEET-----------------------------ANDTE----FAKKLAA--NADMFVNDAFGTAHRAHGSTAGVTEFLRPS-VAGLLLEKELAYLAGAV--SNPKRPFAAIVGGSKVSSKIGVIESMLDKVDKLVIVGGMVFTFLKAR-GLSTGSSLVEDDKIELAKELEEIAAKKGVKIILPVDVVAADKFAPDAKTQLVS-VDA-IPDDTMGLDQGPKSTELINAELADCKTVLWNGPAGVFEFDAFATGTYAIANTLAEVTA-NGATTIIGGGDSVAAVEKA-GLAEKMSHISTGGGASLELLEGKVLPGVAALDDQ---------------------
>D8LFP9_ECTSI__D8LFP9 RecName: Full=Phosphoglycerate kinase;          EC=2.7.2.3;
---M---------KIVCAALCVQAVGAFVAPSVVKS-----GLARASSRSAA-------PMQMMADAVVKKLSVGDLK-DEDLKGKKVLVRCDLNVPLSD----KVIGDDTRIRASIPTIEHLLSKGAR-VALSSHLGRPKD---GPEDKFSLGPVAERLTKLLGKDCKMAPDCVGDEVAKIADGLGDGEVMLLENVRFYPAET-----------------------------KNDKD----FAEKLAA--PFDLFVNDAFGTAHRAHCSTEGVTKFLSPS-VAGFLLQKELDYLAGAV--QEPKRPFAAIVGGSKVSSKIGVIESLLAKCDKLIIGGGMVFTFLKAR-GLGVGSSLVEEDKLELAKELEEKAKTAGVEIILPSDVVVADAFAADAKTQVVK-ADA-IPDGWMGLDNGPEATKEIQAALKECKTVVWNGPMGVFEYEAFAKGTFAIADTLAEITS-EGCTTIVGGGDSVAAVEKA-NLADKMSHISTGGGASLELLEGKVLPGVAALNDA---------------------
>Q8GVE7_CHOCR__Q8GVE7 RecName: Full=Phosphoglycerate kinase;          EC=2.7.2.3;
---M-----VTGFVPCAAPLRATTRQTAAVSVVSRSASTFVAPSRRVTAPAA----PVPTVRMTTAAATTKKSIKDLS-PADIAGKRVLVRCDLNVPLDG----KTITDDTRIRASVPTIKFLMEAGAK-VLLSSHLGRPKD---GPEDKFSLSPVAARLTQLLGKDVTMAPDCIGDGVTKIVSGMANGDVTLLENVRFYKEET-----------------------------KNDPD----FAKKLAA--NADFFVNDAFGTAHRAHGSTAGVTAHLKPS-VAGLLLEKELAYLAGTV--SDPARPFAAIVGGSKVSSKIGVIDSLLQKVDKLIIGGGMVFTFLKAK-GLNVGSSLVEDDKLELARELVKTAEAKGVSIILPTDVVLADKFAADANTQVTS-VDS-IPDGWMGLDQGEDSTKLIQNELKECKTVIWNGPMGVFEMEKFAKGTFAIADTLADLTE-SGCITIIGGGDSVAAVEKA-GLAEKMSHISTGGGASLELLEGKVLPGVAALDDN---------------------
>A4RYF0_OSTLU__A4RYF0 RecName: Full=Phosphoglycerate kinase;          EC=2.7.2.3;
---M------------------------QSLATFTGFKPAAAPRQRLSAPRA----RPAATRAAVVVEAKKKSVGDLA-ESDLKGQTVFVRCDLNVPMDA---DLNITDDTRIRAAIPTLEYLAKNGAK-VLVTSHLGRPKN---GPEDKFRLTPVGARLSEKLSCPVTKVDDCVGDEVAKAVASMPNGSVCLLENTRFYKEEE-----------------------------KNDSD----FAKKLAG--SATIFVNDAFGTAHRAHASTEGVTKYCKTN-VAGFLLQKELDYLDGAV--SNPERPFCAIVGGSKVSSKIGVIESLLQKTDKIILGGGMIFTFYKAL-GKSVGASLVEDDKIDLAKELMAKAEAKGVKILLPTDVVVADKFAEDAKTQIVS-VDN-IPEGWMGLDIGPDSLKAFQGELNECKSVIWNGPMGVFEMDAFAKGTFGIADTLANLNG----ITIIGGGDSVAAVEKA-GLADKMSHISTGGGASLELLEGKVLPGVAALDEA---------------------
>C1MTZ6_MICPS__C1MTZ6 RecName: Full=Phosphoglycerate kinase;          EC=2.7.2.3;
---M--------------------------------------------------------PRAAFKVEAAKKSVGDLK-EADLKGKTVFIRCDLNVPLDG----AKITDDTRIRAAIPTLEYLVKNGAK-VLVTSHLGRPKD---GPEDKFRLTPVGDRLAELLDCSVTKIDDCVGDVVKDAIAGMENGSVCLLENVRFYKDEE-----------------------------KNGAD----FAKQLAE--HADLYVNDAFGTAHRAHASTAGVTEFLSPS-VAGFLLQKELDYLDGAV--SNPERPFCAIVGGSKVSSKIGVIESLLEKTDKIILGGGMIFTFYKAL-GKSVGSSLVEDDKIDLAKELMAKAEKKGVKILLPTDVVVADAFAADAKTQTVS-VDD-IPEGWMGLDIGPDSVKSFQDELNECKSVIWNGPMGVFEMDAFAKGTFAIADTLANLDG----ITIIGGGDSVAAVEKA-GLADKMSHISTGGGASLELLEGKVLPGVAALDEA---------------------
>D0MSY9_PHYIN__D0MSY9 RecName: Full=Phosphoglycerate kinase;          EC=2.7.2.3;
---M------------------------------------------LRLSRMSMHLARPTSAVVRAMSTSKLSLEQLAQRQSLKGARVLVRADLNVPFKKNVTPATITDDTRIRAVLPTLKLLQGAGAR-TVLCSHLGRPGG---EAKDELRLTPVAARLGELLSSPVKKLDDCIGPQVDASIDQLQDGEIVLLENVRFYKQET-----------------------------KNDPE----FAKQLAH--DADIYVNDAFGTAHRAHASTEGVTNFIKTN-VAGFLVEKELKYLSGAV--DAPVRPLGAIIGGAKVSTKIPVLKSLLQKCDKIMIGGGMIFTFYKAQ-GLDVGKSIIEEDKVALAKEILEEAKQRDVQIVLPTDVVVADKFEADAQSKVVP-ANA-IPADWLGLDIGPNSMATFAKELKECKTVVWNGPMGVFEFPEFAKGTFGVAKALAESTE-SGVTTIVGGGDSVAAVEQA-GLGAKMSHISTGGGASLELLEGKVLPGVAALNDA---------------------
>Q5ENR8_ISOGA__Q5ENR8 RecName: Full=Phosphoglycerate kinase;          EC=2.7.2.3;
---M------------------------VARTATLALALF-GGAEALRIGAA----PMRSTSRTCTIEMAKKSVGDLT-KADLEGKRVLVRCDLNVPLDG----KTITDDTRIRASIPTIKYLIDNGAK-VLLSSHLGRPKG---GPEDKFSLGPVAPRLSELLGKEVTMAPDCIGDAVADCVTKMANGDVLLLENTRFYKEEE-----------------------------KNDPE----FAEKLAA--NADMFVNDAFGTAHRAHGSTEGVTKFLSPS-VAGFLLQKELDYLDGAV--SDPKRPFAAIVGGSKVSSKIGVIESLMEKVDKIVIGGGMVFTFLKAR-GLETGSSLVEEDQLELAKKLEVIAKEKGIDFILPTDVIVADKFAADAATQIVS-VDA-IPEGWMGLDNGPESTKMIQQKLSECKTIIWNGPMGVFEFEAFAKGTFDVADTLAELTG-KGCTTIIGGGDSVAAVEKA-GLAEKMSHISTGGGASLELLEGKVLPGVAALQEA---------------------
>PGKH_VOLCA__Q9SBN4 RecName: Full=Phosphoglycerate kinase, chloroplastic;          EC=2.7.2.3; Flags: Precursor;
---MALSMKMRANARVVSGRRVAAVAPRVVPFSSVARPVL-RSTFAPEVSID----IRRAGRSRIVVEAVKKSVGDLG-KADLEGKRVFVRADLNVPLDK--KTLAITDDTRIRAAVPTLKYLLDNGAK-VLLTSHLGRPKG---GPEDKYRLTPVVARLSELLGKEVKKVDDCIGPSVEQAVASLKSGELLLLENVRFYKEEE-----------------------------KNDPE----FAKKLAS--NADLYVNDAFGTAHRAHASTEGVTKFLKPS-VAGFLLQKELDYLDGAV--SAPKRPFVAIVGGSKVSSKITVIEKLMEKCDKIIIGGGMIFTFYKAR-GLKVGSSLVEEDKLELAKNLEAIAKAKGVQLLLPSDVVVADKFDANANTQTVS-VEA-IPDGWMGLDIGPDSIKTFQDALADAKTVVWNGPMGVFEFPKFAVGTVAIANTLSELTP-KGAITIIGGGDSVAAVEQA-GVAEKMSHISTGGGASLELLEGKVLPGVAALDEK---------------------
>bud_EMIHU__EHUX130k11a Similar (e=0.00e+00) to Q5ENR8_ISOGA__Q5ENR8 RecName: Full=Phosphoglycerate kinase;          EC=2.7.2.3;
RETM------------------------VAKTATLALALF-GGAEALTIGAA----PMRSISRSCNIEMAKKSVGDLS-EADLKGKKVLVRCDLNVPLDG----KTITDDTRIRASVPTVKYLVEKGAK-VLLSSHLGRPKS---GPEDKFSLGPVAPRLSELLGKDVVMAPDCIGDGVKECVDKMGDGDVLLLENTRFYKEEE-----------------------------KNVPE----FAEKLAA--NADLFVNDAFGTAHRAHGSTEGVTKYLSPS-VAGFLLQKELDYLDGAV--SEPKRPFAAIVGGSKVSSKIGVIESLMEKVDKIVIGGGMVFTFLQAR-GLETGSSLVEEDQLELATKLEKIAEEKGITFILPSDVIVADKFAADAATQTVS-VDS-IPEGWMGLDNGPVATAEIQKELSDCKTVIWNGPMGVFEFEAFAKGTFDIADTLAELTG-TGCTTIIGGGDSVAAVEKA-GLAEKMSHISTGGGASLELLEGKVLPGVAALQEA---------------------
>A8JC04_CHLRE__A8JC04 RecName: Full=Phosphoglycerate kinase;          EC=2.7.2.3;
---MALSMKMRANARVVSGRRVAAVAPRVVPFSSASSSVL-RSGFAAEVSVD----IRRVGRSRIVVEAVKKSVGDLH-KADLEGKRVFVRADLNVPLDK--ATLAITDDTRIRAAVPTLKYLLDNGAK-VLLTSHLGRPKG---GPEDKYRLTPVVARLSELLGKPVTKVDDCIGPEVEKAVGAMKNGELLLLENVRFYKEEE-----------------------------KNEPE----FAKKLAA--NADLYVNDAFGTAHRAHASTEGVTKFLKPS-VAGFLLQKELDYLDGAV--SNPKRPFVAIVGGSKVSSKITVIEALMEKCDKIIIGGGMIFTFYKAR-GLKVGSSLVEDDKIELAKKLEEMAKAKGVQLLLPTDVVVADKFDANANTQTVP-ITA-IPDGWMGLDIGPDSVKTFNDALADAKTVVWNGPMGVFEFPKFANGTVSIANTLAGLTP-KGCITIIGGGDSVAAVEQA-GVAEKMSHISTGGGASLELLEGKVLPGVAALDEK---------------------
>D8LX38_BLAHO__D8LX38 RecName: Full=Phosphoglycerate kinase;          EC=2.7.2.3;
---M--------------------------------------------------LSALSKRLFSTSRTVSKLGVAAYTKTHNIAGKTVFVRVDFNVPLSK-DGKRTITDDTRIVKALPTVNLLTQQGAK-VVLVTHLGKPKG----PDPKLTLDPVAARLSELVGKKVVKVDEVVGDSVKNAVSNMKNGDIVLLENVRFNPGET-----------------------------KNKPE----FVQQLVDCIHPDIYVNDAFGTAHRAHASTVGVTAHTSVN-LSGLLMDKELQFLYGAI--DNPKRPLAAIVGGAKVSTKLPVLESLIDKCDKLLVGGGMMFTFYKAM-GKNIGNSIVENDQLDLALKLMDKAKAKGIQFMLPVDTVITDSLDKQSVIKTVD-VNA-IPDGFLGADVGPKTIKMFQDCLQDANTIVWNGPMGIFEQKNFAAGTMAIAKTLAERSD-KGAITIVGGGDSVSAINKS-GVADKITHISTGGGASLEVLEGKILPGVAALTDA---------------------
