# Supplementary material for: Responses of the Emiliania huxleyi Proteome to Ocean Acidification
Source: PLoS One. 2013 Apr 12;8(4):e61868. doi: 10.1371/journal.pone.0061868 (PMC3625171; doi:10.1371/journal.pone.0061868)
Supplement: Data S1 — Output files from BUDAPEST analysis. (ZIP) [file pone.0061868.s001.zip › BUDAPEST data/Jones_et_al_2012_Data/EHUX130k11c.nsf]

(
(
D8LX38_BLAHO__D8LX38 RecName- Full=Phosphoglycerate kinase-          EC=2.7.2.3-:0.314780,
(
B7G938_PHATR__B7G938 RecName- Full=Phosphoglycerate kinase-          EC=2.7.2.3-:0.301240,
(
D0MSY9_PHYIN__D0MSY9 RecName- Full=Phosphoglycerate kinase-          EC=2.7.2.3-:0.230090,
(
(
PGKH_VOLCA__Q9SBN4 RecName- Full=Phosphoglycerate kinase - chloroplastic-          EC=2.7.2.3- Flags- Precursor-:0.047720,
A8JC04_CHLRE__A8JC04 RecName- Full=Phosphoglycerate kinase-          EC=2.7.2.3-:0.041510)
1000:0.131120,
(
(
(
B0M0U3_PORYE__B0M0U3 RecName- Full=Phosphoglycerate kinase-          EC=2.7.2.3-:0.151200,
Q8GVE7_CHOCR__Q8GVE7 RecName- Full=Phosphoglycerate kinase-          EC=2.7.2.3-:0.125980)
998:0.046260,
(
(
Q5ENR8_ISOGA__Q5ENR8 RecName- Full=Phosphoglycerate kinase-          EC=2.7.2.3-:0.044620,
bud_EMIHU__EHUX130k11a Similar {e=0.00e+00} to Q5ENR8_ISOGA__Q5ENR8 RecName- Full=Phosphoglycerate kinase-          EC=2...:0.056670)
1000:0.078640,
D8LFP9_ECTSI__D8LFP9 RecName- Full=Phosphoglycerate kinase-          EC=2.7.2.3-:0.194950)
736:0.013010)
994:0.048490,
(
A4RYF0_OSTLU__A4RYF0 RecName- Full=Phosphoglycerate kinase-          EC=2.7.2.3-:0.112560,
C1MTZ6_MICPS__C1MTZ6 RecName- Full=Phosphoglycerate kinase-          EC=2.7.2.3-:0.037790)
1000:0.092550)
641:0.019800)
998:0.054330)
732:0.040760)
371:0.002260)
1000:0.081795,
(
(
B8LCF8_THAPS__B8LCF8 RecName- Full=Phosphoglycerate kinase-          EC=2.7.2.3-:0.325920,
(
(
bud_EMIHU__EHUX130k11c Similar {e=3.00e-67} to Q5ENR6_PAVLU__Q5ENR6 RecName- Full=Phosphoglycerate kinase-          EC=2...:0.135620,
Q5ENR6_PAVLU__Q5ENR6 RecName- Full=Phosphoglycerate kinase-          EC=2.7.2.3-:0.125070)
918:0.056570,
(
Q5ENR5_GUITH__Q5ENR5 RecName- Full=Phosphoglycerate kinase-          EC=2.7.2.3-:0.185990,
Q5ENR9_HETTR__Q5ENR9 RecName- Full=Phosphoglycerate kinase-          EC=2.7.2.3- Flags- Fragment-:0.202620)
518:0.009660)
1000:0.079210)
571:0.028430,
(
(
D0NBK1_PHYIN__D0NBK1 RecName- Full=Phosphoglycerate kinase-          EC=2.7.2.3-:0.165180,
Q8GVE6_CHOCR__Q8GVE6 RecName- Full=Phosphoglycerate kinase-          EC=2.7.2.3-:0.174160)
990:0.057280,
(
(
B6AFB0_CRYMR__B6AFB0 RecName- Full=Phosphoglycerate kinase-          EC=2.7.2.3-:0.135290,
(
Q5CIK6_CRYHO__Q5CIK6 RecName- Full=Phosphoglycerate kinase-          EC=2.7.2.3-:0.005690,
Q5CYV1_CRYPV__Q5CYV1 RecName- Full=Phosphoglycerate kinase-          EC=2.7.2.3- Flags- Fragment-:0.002680)
1000:0.114370)
1000:0.101440,
(
(
(
A0BN95_PARTE__A0BN95 RecName- Full=Phosphoglycerate kinase-          EC=2.7.2.3-:0.163410,
(
PGK_GLACH__O00852 RecName- Full=Phosphoglycerate kinase-          EC=2.7.2.3- Flags- Fragment-:0.064490,
(
PGK_TETTH__P50313 RecName- Full=Phosphoglycerate kinase-          EC=2.7.2.3-:0.051440,
PGK_TETPY__O00871 RecName- Full=Phosphoglycerate kinase-          EC=2.7.2.3- Flags- Fragment-:0.039130)
927:0.019660)
1000:0.089240)
1000:0.120550,
(
PGK_OXYNO__O02609 RecName- Full=Phosphoglycerate kinase-          EC=2.7.2.3-:0.188950,
PGK_EUPCR__O02608 RecName- Full=Phosphoglycerate kinase-          EC=2.7.2.3-:0.263140)
882:0.032860)
1000:0.041620,
(
(
A7ARJ2_BABBO__A7ARJ2 RecName- Full=Phosphoglycerate kinase-          EC=2.7.2.3-:0.249980,
(
Q4UIF9_THEAN__Q4UIF9 RecName- Full=Phosphoglycerate kinase-          EC=2.7.2.3-:0.061500,
Q4N755_THEPA__Q4N755 RecName- Full=Phosphoglycerate kinase-          EC=2.7.2.3-:0.062720)
1000:0.154740)
1000:0.058420,
(
B6KPS3_TOXGO__B6KPS3 RecName- Full=Phosphoglycerate kinase-          EC=2.7.2.3-:0.235280,
(
(
Q4Y192_PLACH__Q4Y192 RecName- Full=Phosphoglycerate kinase-          EC=2.7.2.3- Flags- Fragment-:0.020660,
(
Q4Z6M8_PLABE__Q4Z6M8 RecName- Full=Phosphoglycerate kinase-          EC=2.7.2.3-:0.008820,
Q7RG04_PLAYO__Q7RG04 RecName- Full=Phosphoglycerate kinase-          EC=2.7.2.3-:0.014490)
988:0.014800)
1000:0.043830,
(
PGK_PLAF7__P27362 RecName- Full=Phosphoglycerate kinase-          EC=2.7.2.3-:0.050740,
(
B3L2P2_PLAKH__B3L2P2 RecName- Full=Phosphoglycerate kinase-          EC=2.7.2.3-:0.031860,
A5K6T9_PLAVI__A5K6T9 RecName- Full=Phosphoglycerate kinase-          EC=2.7.2.3-:0.041730)
980:0.015460)
942:0.013920)
1000:0.150890)
683:0.010350)
595:0.006590)
644:0.007310)
804:0.021680)
758:0.016950)
1000:0.071835)
;
