# Supplementary material for: Responses of the Emiliania huxleyi Proteome to Ocean Acidification
Source: PLoS One. 2013 Apr 12;8(4):e61868. doi: 10.1371/journal.pone.0061868 (PMC3625171; doi:10.1371/journal.pone.0061868)
Supplement: Data S1 — Output files from BUDAPEST analysis. (ZIP) [file pone.0061868.s001.zip › BUDAPEST data/Jones_et_al_2012_Data/EHUX130k11c.tree]

         +-------------+ 38: D8LX38_BLAHO__D8LX38 RecName: Full=Phosphoglycerate kinase;          EC=2.7.2.3; {0.314780}
         |              
    #====+ 74 [1000] {0.081795}
    |    |
    |    | +-------------+ 27: B7G938_PHATR__B7G938 RecName: Full=Phosphoglycerate kinase;          EC=2.7.2.3; {0.301240}
    |    | |              
    |    +-+ 72 [371] {0.002260}
    |      |
    |      |  +----------+ 33: D0MSY9_PHYIN__D0MSY9 RecName: Full=Phosphoglycerate kinase;          EC=2.7.2.3; {0.230090}
    |      |  |           
    |      +--+ 69 [732] {0.040760}
    |         |
    |         |          +--+ 35: PGKH_VOLCA__Q9SBN4 RecName: Full=Phosphoglycerate kinase, chloroplastic;          EC=2.7.2.3; Flags: Precursor; {0.047720}
    |         |          |   
    |         |   +------+ 60 [1000] {0.131120}
    |         |   |      |
    |         |   |      +--+ 37: A8JC04_CHLRE__A8JC04 RecName: Full=Phosphoglycerate kinase;          EC=2.7.2.3; {0.041510}
    |         |   |          
    |         +---+ 65 [998] {0.054330}
    |             |
    |             |       +-------+ 28: B0M0U3_PORYE__B0M0U3 RecName: Full=Phosphoglycerate kinase;          EC=2.7.2.3; {0.151200}
    |             |       |        
    |             |    +--+ 49 [998] {0.046260}
    |             |    |  |
    |             |    |  +------+ 30: Q8GVE7_CHOCR__Q8GVE7 RecName: Full=Phosphoglycerate kinase;          EC=2.7.2.3; {0.125980}
    |             |    |          
    |             | +--+ 55 [994] {0.048490}
    |             | |  |
    |             | |  |      +--+ 34: Q5ENR8_ISOGA__Q5ENR8 RecName: Full=Phosphoglycerate kinase;          EC=2.7.2.3; {0.044620}
    |             | |  |      |   
    |             | |  | +----+ 44 [1000] {0.078640}
    |             | |  | |    |
    |             | |  | |    +---+ 36: bud_EMIHU__EHUX130k11a Similar (e=0.00e+00) to Q5ENR8_ISOGA__Q5ENR8 RecName: Full=Phosphoglycerate kinase;          EC=2.7.2.3; {0.056670}
    |             | |  | |         
    |             | |  +-+ 48 [736] {0.013010}
    |             | |    |
    |             | |    +--------+ 29: D8LFP9_ECTSI__D8LFP9 RecName: Full=Phosphoglycerate kinase;          EC=2.7.2.3; {0.194950}
    |             | |              
    |             +-+ 59 [641] {0.019800}
    |               |
    |               |    +-----+ 31: A4RYF0_OSTLU__A4RYF0 RecName: Full=Phosphoglycerate kinase;          EC=2.7.2.3; {0.112560}
    |               |    |      
    |               +----+ 54 [1000] {0.092550}
    |                    |
    |                    +--+ 32: C1MTZ6_MICPS__C1MTZ6 RecName: Full=Phosphoglycerate kinase;          EC=2.7.2.3; {0.037790}
    |                        
+---# 75
    |
    |      +--------------+ 18: B8LCF8_THAPS__B8LCF8 RecName: Full=Phosphoglycerate kinase;          EC=2.7.2.3; {0.325920}
    |      |               
    |   +--+ 71 [571] {0.028430}
    |   |  |
    |   |  |        +------+ 1: bud_EMIHU__EHUX130k11c Similar (e=3.00e-67) to Q5ENR6_PAVLU__Q5ENR6 RecName: Full=Phosphoglycerate kinase;          EC=2.7.2.3; {0.135620}
    |   |  |        |       
    |   |  |    +---+ 64 [918] {0.056570}
    |   |  |    |   |
    |   |  |    |   +------+ 2: Q5ENR6_PAVLU__Q5ENR6 RecName: Full=Phosphoglycerate kinase;          EC=2.7.2.3; {0.125070}
    |   |  |    |           
    |   |  +----+ 68 [1000] {0.079210}
    |   |       |
    |   |       | +--------+ 3: Q5ENR5_GUITH__Q5ENR5 RecName: Full=Phosphoglycerate kinase;          EC=2.7.2.3; {0.185990}
    |   |       | |         
    |   |       +-+ 63 [518] {0.009660}
    |   |         |
    |   |         +---------+ 4: Q5ENR9_HETTR__Q5ENR9 RecName: Full=Phosphoglycerate kinase;          EC=2.7.2.3; Flags: Fragment; {0.202620}
    |   |                    
    #===+ 73 [1000] {0.071835}
        |
        |     +-------+ 5: D0NBK1_PHYIN__D0NBK1 RecName: Full=Phosphoglycerate kinase;          EC=2.7.2.3; {0.165180}
        |     |        
        | +---+ 67 [990] {0.057280}
        | |   |
        | |   +-------+ 6: Q8GVE6_CHOCR__Q8GVE6 RecName: Full=Phosphoglycerate kinase;          EC=2.7.2.3; {0.174160}
        | |            
        +-+ 70 [758] {0.016950}
          |
          |       +------+ 17: B6AFB0_CRYMR__B6AFB0 RecName: Full=Phosphoglycerate kinase;          EC=2.7.2.3; {0.135290}
          |       |       
          | +-----+ 62 [1000] {0.101440}
          | |     |
          | |     |     +-+ 12: Q5CIK6_CRYHO__Q5CIK6 RecName: Full=Phosphoglycerate kinase;          EC=2.7.2.3; {0.005690}
          | |     |     |  
          | |     +-----+ 58 [1000] {0.114370}
          | |           |
          | |           +-+ 13: Q5CYV1_CRYPV__Q5CYV1 RecName: Full=Phosphoglycerate kinase;          EC=2.7.2.3; Flags: Fragment; {0.002680}
          | |              
          +-+ 66 [804] {0.021680}
            |
            |          +-------+ 19: A0BN95_PARTE__A0BN95 RecName: Full=Phosphoglycerate kinase;          EC=2.7.2.3; {0.163410}
            |          |        
            |    +-----+ 53 [1000] {0.120550}
            |    |     |
            |    |     |    +---+ 26: PGK_GLACH__O00852 RecName: Full=Phosphoglycerate kinase;          EC=2.7.2.3; Flags: Fragment; {0.064490}
            |    |     |    |    
            |    |     +----+ 47 [1000] {0.089240}
            |    |          |
            |    |          | +---+ 24: PGK_TETTH__P50313 RecName: Full=Phosphoglycerate kinase;          EC=2.7.2.3; {0.051440}
            |    |          | |    
            |    |          +-+ 43 [927] {0.019660}
            |    |            |
            |    |            +--+ 25: PGK_TETPY__O00871 RecName: Full=Phosphoglycerate kinase;          EC=2.7.2.3; Flags: Fragment; {0.039130}
            |    |                
            | +--+ 57 [1000] {0.041620}
            | |  |
            | |  |  +--------+ 20: PGK_OXYNO__O02609 RecName: Full=Phosphoglycerate kinase;          EC=2.7.2.3; {0.188950}
            | |  |  |         
            | |  +--+ 52 [882] {0.032860}
            | |     |
            | |     +-----------+ 22: PGK_EUPCR__O02608 RecName: Full=Phosphoglycerate kinase;          EC=2.7.2.3; {0.263140}
            | |                  
            +-+ 61 [644] {0.007310}
              |
              |     +----------+ 23: A7ARJ2_BABBO__A7ARJ2 RecName: Full=Phosphoglycerate kinase;          EC=2.7.2.3; {0.249980}
              |     |           
              | +---+ 51 [1000] {0.058420}
              | |   |
              | |   |       +---+ 10: Q4UIF9_THEAN__Q4UIF9 RecName: Full=Phosphoglycerate kinase;          EC=2.7.2.3; {0.061500}
              | |   |       |    
              | |   +-------+ 46 [1000] {0.154740}
              | |           |
              | |           +---+ 14: Q4N755_THEPA__Q4N755 RecName: Full=Phosphoglycerate kinase;          EC=2.7.2.3; {0.062720}
              | |                
              +-+ 56 [595] {0.006590}
                |
                | +----------+ 21: B6KPS3_TOXGO__B6KPS3 RecName: Full=Phosphoglycerate kinase;          EC=2.7.2.3; {0.235280}
                | |           
                +-+ 50 [683] {0.010350}
                  |
                  |          +-+ 8: Q4Y192_PLACH__Q4Y192 RecName: Full=Phosphoglycerate kinase;          EC=2.7.2.3; Flags: Fragment; {0.020660}
                  |          |  
                  |       +--+ 42 [1000] {0.043830}
                  |       |  |
                  |       |  | +-+ 7: Q4Z6M8_PLABE__Q4Z6M8 RecName: Full=Phosphoglycerate kinase;          EC=2.7.2.3; {0.008820}
                  |       |  | |  
                  |       |  +-+ 40 [988] {0.014800}
                  |       |    |
                  |       |    +-+ 9: Q7RG04_PLAYO__Q7RG04 RecName: Full=Phosphoglycerate kinase;          EC=2.7.2.3; {0.014490}
                  |       |       
                  +-------+ 45 [1000] {0.150890}
                          |
                          | +---+ 11: PGK_PLAF7__P27362 RecName: Full=Phosphoglycerate kinase;          EC=2.7.2.3; {0.050740}
                          | |    
                          +-+ 41 [942] {0.013920}
                            |
                            | +--+ 15: B3L2P2_PLAKH__B3L2P2 RecName: Full=Phosphoglycerate kinase;          EC=2.7.2.3; {0.031860}
                            | |   
                            +-+ 39 [980] {0.015460}
                              |
                              +--+ 16: A5K6T9_PLAVI__A5K6T9 RecName: Full=Phosphoglycerate kinase;          EC=2.7.2.3; {0.041730}
                                  
