# Supplementary material for: Responses of the Emiliania huxleyi Proteome to Ocean Acidification
Source: PLoS One. 2013 Apr 12;8(4):e61868. doi: 10.1371/journal.pone.0061868 (PMC3625171; doi:10.1371/journal.pone.0061868)
Supplement: Data S1 — Output files from BUDAPEST analysis. (ZIP) [file pone.0061868.s001.zip › BUDAPEST data/Jones_et_al_2012_Data/EHUX130k12a.fas]

>Q4PRK0_CYLFU__Q4PRK0 SubName: Full=Chloroplast fucoxanthin chlorophyll a/c-binding protein;
----------------------------------------------------------------------MKTAVLASLVATAAAF-APAKQASTST-ALN-NAFESELGAQPPLGFFDPFGLLSGDATEERFERLRYVEIKHGRICMLAFLGQITTRAGIHLPGSINYA-GDSFDSYPNG-VAAVFGENHIPTAGIVQIISTIGILECAF--MREVP---GFA-EFPGDFRNGYIDFGWDDFDE-ETKLQKRAIELNNGRAAMMGILGLMVHELIIPLGYDPALPIIG-HL----------Q----------
>FCP_ODOSI__Q42395 RecName: Full=Fucoxanthin-chlorophyll a-c binding protein, chloroplastic;          Short=FCP; Flags: Precursor;
----------------------------------------------------------------------MKLAIAALLAGSAAAF-APAQSGKAST-ALN-MAFESELGAQPPLGFFDPLGMLA-DADQERFDRLRYVEVKHGRIAHVAFLGQIVTRNGIHLSGNIDYA-GNSFDSFPNG-WAAISGPDAIPQAGLLQIVAFVGILELAV--MKDVT---GEG-EFPGDFRNGALDFGWDTFDE-ETKLSKRAIELNNGRAAMMGILGLMVHEQL-----GGSIPIVG-EM---------------------
>B8BS67_THAPS__B8BS67 SubName: Full=Fucoxanthin chlorophyll a/c protein 8;
----------------------------------------------------------------------MKSVIFAATIAAASAF-APAQVAKTTT-SLN--AFEDELGAQAPLGFFDPFGMLSGDCTQERFDRLRYVEIKHGRIAQLAFLGQVVTRAGIHLPGSINYA-GDSFDSFPNG-VAALFGPNSIPTAGLVQIISFIGILECAF--MRDVP---GTGNEHVGDFRNGYIDFGWDEFDE-ETKLSKRAIELNNGRAAMMGILGLMVHEEIIPLGYDADLPIIG-HL----------Q----------
>O36046_SKECO__O36046 SubName: Full=Fucoxanthin-chlorophyll a/c light-harvesting protein; Flags: Fragment;
----------------------------------------------------------------------MKSAIIAALIG-SAAF-APAQTGKATT-ALN--AFENELGAQAPLGFFDPLGLLD-DADQERFDRLRYVELKHGRISQLAFLGQITTRAGVRLPGDIDYS-GTSFADIGEG-WS---GSLQVPVAGALQILAFVGALELGV--MKDVT---GDN-EFVGDFRNGALDFGWDTFDE-ETKLSKRAIELNNGRAAMMGILGLMVHEQL-------------------------------------
>B8CEV8_THAPS__B8CEV8 SubName: Full=Fucoxanthin chlorophyll a/c protein 2; Flags: Fragment;
-----------------------------------------------------------------------KSVIFAAAIASAAAF-APAQVGKTST-AIN--AFENELGAQAPLGFFDPLGMLD-DADQERFDRLRYVELKHGRISQLAFLGQIVTRNGIRLPGDIDYS-GTSFSDIGEG-WA---GSLQVPVAGALQILAFVGFLELAV--MKDVT---GEG-EFVGDFRNGALDFGWDSFDE-ETKLSKRAIELNNGRAAMMGILGLMVHEQL-----GGELPIVG-QM---------------------
>Q8H228_CYLFU__Q8H228 SubName: Full=Fucoxanthin chlorophyll a/c-binding protein; Flags: Precursor; Fragment;
---------------------------------------------------------------------------FAALIATAAAF-APAKQAATTT-SLN--SFESELGAQDPLGFFDPLGLVE-NADQAKFDRLRFVELKHGRICMLGVLGYLVTAAGVRLPGDIDYA-GTKFADIGYG-WE---GSQQVPVAGALQIFAFCGFLELGV--MKDVK---GTG-EFIGDFRNGALDFGWDKFDA-ETKLQKRAIELNNGRAAQMGMLGLMIHDKL-----GNVESLFPGN----------------------
>FCPB_PHATR__Q08585 RecName: Full=Fucoxanthin-chlorophyll a-c binding protein B, chloroplastic; Flags: Precursor;
----------------------------------------------------------------------MKFTVFASLFASAAAF-APAQQAARTS-VATNMAFESELGAQAPLGFYDPLGLVA-DGDQEKFDRLRYVEIKHGRISMLAVAGYLAQEAGWRLGGDIALD-GTKFADIPNG-FA---ALSAIPQAGLIQIIAFIGFLETSV--MKDIT---G-G-EFVGDFRNGYIDFGWDSFDQ-ETKLRKRAIELNQGRAAQMGILALMVHEQL-----G--VNILP-GV---------------------
>bud_EMIHU__EHUX130k12a Similar (e=7.00e-87) to Q2IA76_ISOGA__Q2IA76 SubName: Full=Chloroplast light harvesting protein isoform 3;
HSNRHPMSQMHTARPWPRRPAPPPRATPAPAARPHPRPHPRAAARTPAATHTRSAPRRPHAKFRPRRRTIMLSTVALA-----PAFNAPAMRAPATR-SAVTMFSEGDLGVLPPLGVYDPLGLIE-TRDMRRYE---IMEIKHGRAAMLGFLHVIALKAGIVLPGDLSPSLGIKFSDVPTTCFG---SLEAVPTFGWLQIMLFTCMQETGASPLAEAQ---TDD-KEAGDIAI----DSWVRYDDPETKTFKLNAERQNGRAAMLGITGCLVHELL-----G-VDALYPTGGLGGAAPPAIFXAPSLCRAPHD
>Q2IA76_ISOGA__Q2IA76 SubName: Full=Chloroplast light harvesting protein isoform 3;
----------------------------------------------------------------------MIATVALALLESVQAFSAPAMRAASTRSSAVTMFSEGDLGVLPPLGVYDPLGLIE-TRDMRRYE---IMEIKHGRAAMLGFLHVIAIHAGIRFPGYLSASLGVKFSDVPSGCFA---SLEAVPTFGWLQIMFFTCMQETGASPFAEAQ---TDD-KEPGDIAG----IPWVRYDDPETKTFKLNVERQNGRAAMMGMLGCFVHELL-----G-VDALYPTGGLGGAAPPEIF-----------
>Q2IA75_ISOGA__Q2IA75 SubName: Full=Chloroplast light harvesting protein isoform 4;
----------------------------------------------------------------------MIATVALALLESVQAFSAPAMRAAPTRSSAVTMFSEGDLGVLPPLGVYDPLGLIE-TRNMYRYE---VMEIKHGRAAMLGFLHVVLIHAGARFPGYLSPSAGLKFADVPIGCFA---SLEALPTAGWLQIMLTTCMMETGYF-LLEYQGYGALD-KEPGDIGG----EGWVRYDDPETKTFKLNVERQNGRAAMMGMLGCFVHELL-----G-VDALYPTGGLGGADPPPIF-----------
>Q1MWL3_PLECA__Q1MWL3 SubName: Full=Fucoxanthin chlorophyll a/c binding protein;
----------------------------------------------------------------------M----ALSLSVAALGFNAPLPAAIASR-SAVRMAFEGEINP-GPQGVYDPLGLVA-DGDQEKFDRLRYVELKHGRICMLAILGHVVTSAGVRLPGELSF--GLPFASVPTG-IK---ALSVVPAAGLAQIFAFVGFLELAV--MKDVE---GTG-EFPGDFRNGFIDFGWDNFTE-EEKASKRGIELNNGRAAQMGILALMVHEML-----DNNPYIIN-DLLGAPVPFNVGL----------
