# Supplementary material for: Responses of the Emiliania huxleyi Proteome to Ocean Acidification
Source: PLoS One. 2013 Apr 12;8(4):e61868. doi: 10.1371/journal.pone.0061868 (PMC3625171; doi:10.1371/journal.pone.0061868)
Supplement: Data S1 — Output files from BUDAPEST analysis. (ZIP) [file pone.0061868.s001.zip › BUDAPEST data/Jones_et_al_2012_Data/EHUX130k12a.nsf]

(
(
Q2IA75_ISOGA__Q2IA75 SubName- Full=Chloroplast light harvesting protein isoform 4-:0.107090,
(
bud_EMIHU__EHUX130k12a Similar {e=7.00e-87} to Q2IA76_ISOGA__Q2IA76 SubName- Full=Chloroplast light harvesting protein i...:0.119180,
Q2IA76_ISOGA__Q2IA76 SubName- Full=Chloroplast light harvesting protein isoform 3-:0.038590)
777:0.039230)
1000:0.429655,
(
Q1MWL3_PLECA__Q1MWL3 SubName- Full=Fucoxanthin chlorophyll a/c binding protein-:0.300880,
(
FCPB_PHATR__Q08585 RecName- Full=Fucoxanthin-chlorophyll a-c binding protein B - chloroplastic- Flags- Precursor-:0.187890,
(
Q8H228_CYLFU__Q8H228 SubName- Full=Fucoxanthin chlorophyll a/c-binding protein- Flags- Precursor- Fragment-:0.179850,
(
(
O36046_SKECO__O36046 SubName- Full=Fucoxanthin-chlorophyll a/c light-harvesting protein- Flags- Fragment-:0.046750,
B8CEV8_THAPS__B8CEV8 SubName- Full=Fucoxanthin chlorophyll a/c protein 2- Flags- Fragment-:0.057870)
961:0.049140,
(
FCP_ODOSI__Q42395 RecName- Full=Fucoxanthin-chlorophyll a-c binding protein - chloroplastic-          Short=FCP- Flags- ...:0.134270,
(
Q4PRK0_CYLFU__Q4PRK0 SubName- Full=Chloroplast fucoxanthin chlorophyll a/c-binding protein-:0.119210,
B8BS67_THAPS__B8BS67 SubName- Full=Fucoxanthin chlorophyll a/c protein 8-:0.089180)
998:0.102220)
767:0.037200)
840:0.067980)
926:0.054980)
555:0.019700)
1000:0.186775)
;
