# Supplementary material for: Responses of the Emiliania huxleyi Proteome to Ocean Acidification
Source: PLoS One. 2013 Apr 12;8(4):e61868. doi: 10.1371/journal.pone.0061868 (PMC3625171; doi:10.1371/journal.pone.0061868)
Supplement: Data S1 — Output files from BUDAPEST analysis. (ZIP) [file pone.0061868.s001.zip › BUDAPEST data/Jones_et_al_2012_Data/EHUX130k12a.tree]

                       #=====+ 10: Q2IA75_ISOGA__Q2IA75 SubName: Full=Chloroplast light harvesting protein isoform 4; {0.107090}
                       |      
    +------------------# 20 [1000] {0.429655}
    |                  |
    |                  |  +-----+ 8: bud_EMIHU__EHUX130k12a Similar (e=7.00e-87) to Q2IA76_ISOGA__Q2IA76 SubName: Full=Chloroplast light harvesting protein isoform 3; {0.119180}
    |                  |  |      
    |                  #==+ 18 [777] {0.039230}
    |                     |
    |                     +--+ 9: Q2IA76_ISOGA__Q2IA76 SubName: Full=Chloroplast light harvesting protein isoform 3; {0.038590}
    |                         
+---+ 21
    |
    |        +-------------+ 11: Q1MWL3_PLECA__Q1MWL3 SubName: Full=Fucoxanthin chlorophyll a/c binding protein; {0.300880}
    |        |              
    +--------+ 19 [1000] {0.186775}
             |
             | +--------+ 7: FCPB_PHATR__Q08585 RecName: Full=Fucoxanthin-chlorophyll a-c binding protein B, chloroplastic; Flags: Precursor; {0.187890}
             | |         
             +-+ 17 [555] {0.019700}
               |
               |   #========+ 6: Q8H228_CYLFU__Q8H228 SubName: Full=Fucoxanthin chlorophyll a/c-binding protein; Flags: Precursor; Fragment; {0.179850}
               |   |         
               +---# 16 [926] {0.054980}
                   |
                   |      +--+ 4: O36046_SKECO__O36046 SubName: Full=Fucoxanthin-chlorophyll a/c light-harvesting protein; Flags: Fragment; {0.046750}
                   |      |   
                   |   #==+ 14 [961] {0.049140}
                   |   |  |
                   |   |  +---+ 5: B8CEV8_THAPS__B8CEV8 SubName: Full=Fucoxanthin chlorophyll a/c protein 2; Flags: Fragment; {0.057870}
                   |   |       
                   #===# 15 [840] {0.067980}
                       |
                       |  +------+ 2: FCP_ODOSI__Q42395 RecName: Full=Fucoxanthin-chlorophyll a-c binding protein, chloroplastic;          Short=FCP; Flags: Precursor; {0.134270}
                       |  |       
                       #==+ 13 [767] {0.037200}
                          |
                          |     +-----+ 1: Q4PRK0_CYLFU__Q4PRK0 SubName: Full=Chloroplast fucoxanthin chlorophyll a/c-binding protein; {0.119210}
                          |     |      
                          +-----+ 12 [998] {0.102220}
                                |
                                +----+ 3: B8BS67_THAPS__B8BS67 SubName: Full=Fucoxanthin chlorophyll a/c protein 8; {0.089180}
                                      
