# Supplementary material for: Responses of the Emiliania huxleyi Proteome to Ocean Acidification
Source: PLoS One. 2013 Apr 12;8(4):e61868. doi: 10.1371/journal.pone.0061868 (PMC3625171; doi:10.1371/journal.pone.0061868)
Supplement: Data S1 — Output files from BUDAPEST analysis. (ZIP) [file pone.0061868.s001.zip › BUDAPEST data/Jones_et_al_2012_Data/EHUX130k12b.fas]

>bud_EMIHU__EHUX130k12b Similar (e=1.00e-45) to Q2IA76_ISOGA__Q2IA76 SubName: Full=Chloroplast light harvesting protein isoform 3;
---------------------------------------------------------------------IMIST-VALAVLDSAQAFSAP-------AMRAPARS-SAVTMFSEGDIGVLPPLGVYDPLGLIETRDMRRYE---IMEVKHGRAAMLGFLHVIALKAGIVLPGDLSPSLGIKFSDVPTTCFGSLEAVPTFGWLQIMLYCLXQETGYGLRLVKGLKC--------------------GYDP-------------HWRLARPTASGCMTRRVLPRDPLVRVI----------------------
>bud_EMIHU__EHUX130k12a Similar (e=7.00e-87) to Q2IA76_ISOGA__Q2IA76 SubName: Full=Chloroplast light harvesting protein isoform 3;
HSNRHPMSQMHTARPWPRRPAPPPRATPAPAARPHPRPHPRAAARTPAATHTRSAPRRPHAKFRPRRRTIMLST-VALA-----PAFNAP-------AMRAPATR-SAVTMFSEGDLGVLPPLGVYDPLGLIETRDMRRYE---IMEIKHGRAAMLGFLHVIALKAGIVLPGDLSPSLGIKFSDVPTTCFGSLEAVPTFGWLQIMLFTCMQETG--ASPLAEAQTDDKEAGDIA------IDSWVRYDDPETKTFKLNAERQNGRAAMLGITGCLVHELLGVDALYPTGGLGGAAPPAIFXAPSLCRAPHD
>Q2IA76_ISOGA__Q2IA76 SubName: Full=Chloroplast light harvesting protein isoform 3;
----------------------------------------------------------------------MIAT-VALALLESVQAFSAP-------AMRAASTRSSAVTMFSEGDLGVLPPLGVYDPLGLIETRDMRRYE---IMEIKHGRAAMLGFLHVIAIHAGIRFPGYLSASLGVKFSDVPSGCFASLEAVPTFGWLQIMFFTCMQETG--ASPFAEAQTDDKEPGDIA------GIPWVRYDDPETKTFKLNVERQNGRAAMMGMLGCFVHELLGVDALYPTGGLGGAAPPEIF-----------
>D7FWR1_ECTSI__D7FWR1 SubName: Full=Light harvesting complex protein;
----------------------------------------------------------------------MKSAVVAGAFAAGAQAFVAPSAFNGAALTTAAKSS-SAMKMSFESEIGAQPPLGFWDPLGLLEDADQERFERLRYVEVKHGRIAMLAIAGHL-TQQNTRLPGMLSNSANLSFADMPNG-VAALSKIPPAGLAQIFAFIGFLELA----VMKNVEG--SFPGDFTLGGNPFGSSWDAMSE-ETQASKRAIELNNGRAAQMGILALMVHEELNNKPYVINDLLGAGYTFN-------------
>FCPB_PHATR__Q08585 RecName: Full=Fucoxanthin-chlorophyll a-c binding protein B, chloroplastic; Flags: Precursor;
----------------------------------------------------------------------MKFT-VFASLFASAAAF-AP-------AQQAARTS-VATNMAFESELGAQAPLGFYDPLGLVADGDQEKFDRLRYVEIKHGRISMLAVAGYLAQEAGWRLGGDIALD-GTKFADIPNG-FAALSAIPQAGLIQIIAFIGFLETS----VMKDITG-GEFVGDFRNGYIDFG--WDSFDQ-ETKLRKRAIELNQGRAAQMGILALMVHEQLG--VNILPGV---------------------
>Q1MWL3_PLECA__Q1MWL3 SubName: Full=Fucoxanthin chlorophyll a/c binding protein;
---------------------------------------------------------------------------MALSLSVAALGFNAP-------LPAAIASR-SAVRMAFEGEINPGPQ-GVYDPLGLVADGDQEKFDRLRYVELKHGRICMLAILGHVVTSAGVRLPGELSF--GLPFASVPTG-IKALSVVPAAGLAQIFAFVGFLELA----VMKDVEGTGEFPGDFRNGFIDFG--WDNFTE-EEKASKRGIELNNGRAAQMGILALMVHEMLDNNPYIINDLLGAPVPFNVGL----------
>Q8H228_CYLFU__Q8H228 SubName: Full=Fucoxanthin chlorophyll a/c-binding protein; Flags: Precursor; Fragment;
----------------------------------------------------------------------------FAALIATAAAF-AP-------AKQAATTT-SLN--SFESELGAQDPLGFFDPLGLVENADQAKFDRLRFVELKHGRICMLGVLGYLVTAAGVRLPGDIDYA-GTKFADIGYG-WEGSQQVPVAGALQIFAFCGFLELG----VMKDVKGTGEFIGDFRNGALDFG--WDKFDA-ETKLQKRAIELNNGRAAQMGMLGLMIHDKLGNVESLFPGN---------------------
>O36046_SKECO__O36046 SubName: Full=Fucoxanthin-chlorophyll a/c light-harvesting protein; Flags: Fragment;
----------------------------------------------------------------------MKSA-IIAALIG-SAAF-AP-------AQTGKATT-ALN--AFENELGAQAPLGFFDPLGLLDDADQERFDRLRYVELKHGRISQLAFLGQITTRAGVRLPGDIDYS-GTSFADIGEG-WSGSLQVPVAGALQILAFVGALELG----VMKDVTGDNEFVGDFRNGALDFG--WDTFDE-ETKLSKRAIELNNGRAAMMGILGLMVHEQL-------------------------------
>B8CEV8_THAPS__B8CEV8 SubName: Full=Fucoxanthin chlorophyll a/c protein 2; Flags: Fragment;
-----------------------------------------------------------------------KSV-IFAAAIASAAAF-AP-------AQVGKTST-AIN--AFENELGAQAPLGFFDPLGMLDDADQERFDRLRYVELKHGRISQLAFLGQIVTRNGIRLPGDIDYS-GTSFSDIGEG-WAGSLQVPVAGALQILAFVGFLELA----VMKDVTGEGEFVGDFRNGALDFG--WDSFDE-ETKLSKRAIELNNGRAAMMGILGLMVHEQLGGELPIVGQM---------------------
