# Supplementary material for: Responses of the Emiliania huxleyi Proteome to Ocean Acidification
Source: PLoS One. 2013 Apr 12;8(4):e61868. doi: 10.1371/journal.pone.0061868 (PMC3625171; doi:10.1371/journal.pone.0061868)
Supplement: Data S1 — Output files from BUDAPEST analysis. (ZIP) [file pone.0061868.s001.zip › BUDAPEST data/Jones_et_al_2012_Data/EHUX130k12b.nsf]

(
(
bud_EMIHU__EHUX130k12b Similar {e=1.00e-45} to Q2IA76_ISOGA__Q2IA76 SubName- Full=Chloroplast light harvesting protein i...:0.234000,
(
bud_EMIHU__EHUX130k12a Similar {e=7.00e-87} to Q2IA76_ISOGA__Q2IA76 SubName- Full=Chloroplast light harvesting protein i...:0.057600,
Q2IA76_ISOGA__Q2IA76 SubName- Full=Chloroplast light harvesting protein isoform 3-:0.100170)
688:0.070200)
1000:0.342615,
(
(
D7FWR1_ECTSI__D7FWR1 SubName- Full=Light harvesting complex protein-:0.241840,
Q1MWL3_PLECA__Q1MWL3 SubName- Full=Fucoxanthin chlorophyll a/c binding protein-:0.217000)
903:0.069090,
(
FCPB_PHATR__Q08585 RecName- Full=Fucoxanthin-chlorophyll a-c binding protein B - chloroplastic- Flags- Precursor-:0.186550,
(
Q8H228_CYLFU__Q8H228 SubName- Full=Fucoxanthin chlorophyll a/c-binding protein- Flags- Precursor- Fragment-:0.164000,
(
O36046_SKECO__O36046 SubName- Full=Fucoxanthin-chlorophyll a/c light-harvesting protein- Flags- Fragment-:0.026170,
B8CEV8_THAPS__B8CEV8 SubName- Full=Fucoxanthin chlorophyll a/c protein 2- Flags- Fragment-:0.078450)
1000:0.105730)
989:0.089230)
837:0.051740)
1000:0.251465)
;
