# Supplementary material for: Responses of the Emiliania huxleyi Proteome to Ocean Acidification
Source: PLoS One. 2013 Apr 12;8(4):e61868. doi: 10.1371/journal.pone.0061868 (PMC3625171; doi:10.1371/journal.pone.0061868)
Supplement: Data S1 — Output files from BUDAPEST analysis. (ZIP) [file pone.0061868.s001.zip › BUDAPEST data/Jones_et_al_2012_Data/EHUX130k12b.tree]

                   #==========+ 1: bud_EMIHU__EHUX130k12b Similar (e=1.00e-45) to Q2IA76_ISOGA__Q2IA76 SubName: Full=Chloroplast light harvesting protein isoform 3; {0.234000}
                   |           
    +--------------# 16 [1000] {0.342615}
    |              |
    |              |   +---+ 2: bud_EMIHU__EHUX130k12a Similar (e=7.00e-87) to Q2IA76_ISOGA__Q2IA76 SubName: Full=Chloroplast light harvesting protein isoform 3; {0.057600}
    |              |   |    
    |              #===+ 14 [688] {0.070200}
    |                  |
    |                  +-----+ 3: Q2IA76_ISOGA__Q2IA76 SubName: Full=Chloroplast light harvesting protein isoform 3; {0.100170}
    |                         
+---+ 17
    |
    |               +----------+ 4: D7FWR1_ECTSI__D7FWR1 SubName: Full=Light harvesting complex protein; {0.241840}
    |               |           
    |           +---+ 13 [903] {0.069090}
    |           |   |
    |           |   +---------+ 6: Q1MWL3_PLECA__Q1MWL3 SubName: Full=Fucoxanthin chlorophyll a/c binding protein; {0.217000}
    |           |              
    +-----------+ 15 [1000] {0.251465}
                |
                |   +--------+ 5: FCPB_PHATR__Q08585 RecName: Full=Fucoxanthin-chlorophyll a-c binding protein B, chloroplastic; Flags: Precursor; {0.186550}
                |   |         
                +---+ 12 [837] {0.051740}
                    |
                    |    +-------+ 7: Q8H228_CYLFU__Q8H228 SubName: Full=Fucoxanthin chlorophyll a/c-binding protein; Flags: Precursor; Fragment; {0.164000}
                    |    |        
                    +----+ 11 [989] {0.089230}
                         |
                         |     +--+ 8: O36046_SKECO__O36046 SubName: Full=Fucoxanthin-chlorophyll a/c light-harvesting protein; Flags: Fragment; {0.026170}
                         |     |   
                         +-----+ 10 [1000] {0.105730}
                               |
                               +----+ 9: B8CEV8_THAPS__B8CEV8 SubName: Full=Fucoxanthin chlorophyll a/c protein 2; Flags: Fragment; {0.078450}
                                     
