# Supplementary material for: Responses of the Emiliania huxleyi Proteome to Ocean Acidification
Source: PLoS One. 2013 Apr 12;8(4):e61868. doi: 10.1371/journal.pone.0061868 (PMC3625171; doi:10.1371/journal.pone.0061868)
Supplement: Data S1 — Output files from BUDAPEST analysis. (ZIP) [file pone.0061868.s001.zip › BUDAPEST data/Jones_et_al_2012_Data/EHUX130k12c.fas]

>D7FWR1_ECTSI__D7FWR1 SubName: Full=Light harvesting complex protein;
-----------------------------------------------------------------MKSAV----VAGAFAAGAQAFVAPSAFNGAALTTAAKSSSAMKM-SFE------------------------------------------------------------SEIGAQPPLGFWDPLGLL-EDADQERFERLRYVEVKHGRIAMLAIAGHL-TQQNTRLPGMLSNSANLSFADMPNG-VAAL---SKIPPAGLAQIFAFIGFLEL----AVMKNVEG---SFPGDFTLGGNPFGSSWDAMSEE--------------------TQASKRAIELNNGRAAQMGILALMVHEELNNKP-YVINDLLGAGY----TFN--------
>Q2XU52_SACJA__Q2XU52 SubName: Full=Chloroplast light harvesting protein lhcf6;
-----------------------------------------------------------------MKSAV----MAVACAAGAQAFVAPSAFNGAALTTSAKSSSAMKM-SFE------------------------------------------------------------SEIGAQAPLGFWDPLGLL-ADADQERFERLRYVEVKHGRIAMLAIAGHL-TQQNTRLPGMLSNSANLSFADMPNG-VAAL---SKIPPAGLAQIFGFIGFLEL----AVMKNVEG---SFPGDFTIGGNPFASSWDAMSEE--------------------TQNSKRAIELNNGRAAQMGILALMVHEELNNKP-YIINDLLGASY----NFN--------
>FCPB_MACPY__Q40296 RecName: Full=Fucoxanthin-chlorophyll a-c binding protein B, chloroplastic; Flags: Precursor;
-----------------------------------------------------------------MKSAV----MAVACAA-APGFRGPSAFNGAALTTSAKACSAMKM-SFE------------------------------------------------------------SEIGAQAPLGFWDPLGLL-ADADQERFERLRYVEVKHGRIAMLAIAGHL-TQQNTRLPGMLSNSANLSFADMPNG-VAAL---SKIPPAGLAQIFAFIGFLEL----AVMKNVEG---SFPGDFTLGGNPFGASWDAMSEE--------------------TQASKRAIELNNGRAAQMGILALMVHEELNNKP-YVINDLVGASY----TFN--------
>B8CFG5_THAPS__B8CFG5 SubName: Full=Fucoxanthin chlorophyll a/c protein 4;
-----------------------------------------------------------------M----FKSVLIAASLASAAAF---------QSASPVAKTTALN--AFE------------------------------------------------------------NELGVQPPIGFFDPLGLL-DGADQERFDRLRYVEIKHGRIAQLAFLGNIITRAGVHLPGNIDYA-GNSFDSFPNG-WAAINGPDAITGTGLGQIVAFIGFLEL----FVMKDIEGTGNEFVGDFRNG--AIDFGWDTFSDE--------------------VKLQKRAIELNNGRAAMMGILGLMMHEQLGGSI-PIVGEL--------------------
>FCP_ODOSI__Q42395 RecName: Full=Fucoxanthin-chlorophyll a-c binding protein, chloroplastic;          Short=FCP; Flags: Precursor;
-----------------------------------------------------------------M-----KLAIAALLAGSAAAF---------APAQSGKASTALNM-AFE------------------------------------------------------------SELGAQPPLGFFDPLGML-ADADQERFDRLRYVEVKHGRIAHVAFLGQIVTRNGIHLSGNIDYA-GNSFDSFPNG-WAAISGPDAIPQAGLLQIVAFVGILEL----AVMKDVTGEG-EFPGDFRNG--ALDFGWDTFDEE--------------------TKLSKRAIELNNGRAAMMGILGLMVHEQLGGSI-PIVGEM--------------------
>P93858_SKECO__P93858 SubName: Full=Fucoxanthin-chlorophyll a/c light-harvesting protein; Flags: Fragment;
-----------------------------------------------------------------M-----KTDILATLAAYAAAF---------APAQTGKAPTALN--AFE------------------------------------------------------------NELGAQPPLGFFDPLGLL-DEAGR-GFDRLRYVEIKHGRICQLAFLGNIITRAGVHLPGNIATD-GTKFSDVGNG-WAGS---FDVPVDGALQILFFVGFLEL----FVMKDVTGEN-EFVGDFRNG--FIDFGWASFDEE--------------------IKRKKRAVELNNGRAAMMGILGLMVHEQL-------------------------------
>B7G6Y1_PHATR__B7G6Y1 SubName: Full=Protein fucoxanthin chlorophyll a/c protein;
-----------------------------------------------------------------M----MKLAVFASVLASAAAF--------APTQSSSRVSVATNM-AFR------------------------------------------------------------DELGAQPPLGFFDPLGLV-KDGDQATFDRLRYVEIKHGRIAMLAVAGYLTTEAGYRLPGNIDYS-GLKFADVPGG-FKAL---DTINDAGVLQIVAFIGFLEL----AFMKEVEGKS-EFVGDFRNG--FIDFGWDSFDDA--------------------TKMKKRAIELNQGRAAQMGILALMVHEKLGVSI---LPDL--------------------
>Q2IA76_ISOGA__Q2IA76 SubName: Full=Chloroplast light harvesting protein isoform 3;
----------------------------------------------------------------------MIATVALALLESVQAFSAP------AMRAASTRSSAVTM-FSE------------------------------------------------------------GDLGVLPPLGVYDPLGLI-ETRDMRRYE---IMEIKHGRAAMLGFLHVIAIHAGIRFPGYLSASLGVKFSDVPSGCFASL---EAVPTFGWLQIMFFTCMQETGASPFAEAQTDD---KEPGDIA------GIPWVRYDDPE-------------------TKTFKLNVERQNGRAAMMGMLGCFVHELLGVDALYPTGGLGGAAPPEIF-----------
>bud_EMIHU__EHUX130k12a Similar (e=7.00e-87) to Q2IA76_ISOGA__Q2IA76 SubName: Full=Chloroplast light harvesting protein isoform 3;
HSNRHPMSQMHTARPWPRRPAPPPRATPAPAARPHPRPHPRAAARTPAATHTRSAPRRPHAKFRPRRRTIMLSTVALA-----PAFNAP------AMRAPATR-SAVTM-FSE------------------------------------------------------------GDLGVLPPLGVYDPLGLI-ETRDMRRYE---IMEIKHGRAAMLGFLHVIALKAGIVLPGDLSPSLGIKFSDVPTTCFGSL---EAVPTFGWLQIMLFTCMQETGASPLAEAQTDD---KEAGDIA------IDSWVRYDDPE-------------------TKTFKLNAERQNGRAAMLGITGCLVHELLGVDALYPTGGLGGAAPPAIFXAPSLCRAPHD
>bud_EMIHU__EHUX130k12c Similar (e=2.00e-51) to Q2IA78_ISOGA__Q2IA78 SubName: Full=Chloroplast light harvesting protein isoform 1;
----------------------------------------------------------------------------LSLAPVALSFTAP------VAPLAAVRTPAPEM-FFSGSKAAAPKKAAKKPVKKAAKAAKRGGGKDYAKISTRRTAGSFVDVTGKPYVEVDTFVPQFDEIGVLPPIGRWDPLQIR-E-QGPERYRRFVEMEIKHGRLAMAAFLGVITTYSGIRWPGYLSLAEGIKFSDLPGGAIASW---AALPTSAWLQIVLFISFLEV----YALKQDPE---KDPGDVVPE----GVAWARYPDGYDVWLGDGSTKQVGEDELFLGKTWKLNAERNNGRAAMMGITGMLIHEGLTGNPIFPIGETL-------------------
>FCPE_MACPY__Q40301 RecName: Full=Fucoxanthin-chlorophyll a-c binding protein E, chloroplastic; Flags: Precursor;
--------------------------------------------------------------------------MAIACAA-APGLRGAEPFNGAALATSAKSSSAMKM-SFE------------------------------------------------------------SEIGAQPPIGFWDPLGLV-ADADQERFDRLRYVEIKHGRIAMLAVVGHI-TQQNTRLPGMLSFKENLAFADSPNG-VAAF---SKIPPLGTLQIILAIGCHEL----FVVKQVEG---SFPGDCTTGGNIFQSAWDNMSEE--------------------TQASKRAIELNNGRAAQMGILAMMVHEQLSNQP-YIINDLAGAAY----QFN--------
>D7FIR0_ECTSI__D7FIR0 SubName: Full=Light harvesting complex protein;
-----------------------------------------------------------------MKTACAMAAGVAACAATASAFVAPSAFKGASLTAAKPASSSMKM-SFE------------------------------------------------------------TEIGAQAPIGYWDPLGLLTKDPSQERFDRLRYVEIKHGRIAMLAILGHI-TAQNFRFPGMLAPSADLSFADCPNG-LAAI---SKIPLYGLIQIFLFIGFLET----KVMLQKEG---SFPGDMSL-INPFEKEWESWTEE--------------------EQATKRAIELNNGRAAQMGILGLMVHEQINNTP-YVINEILGSHV----QFN--------
>D7FNP8_ECTSI__D7FNP8 SubName: Full=Light harvesting complex protein;
------------------------------------------------------------------------------------------------------------M-SFE------------------------------------------------------------SEIGAQPPIGFWDPLGLV-TDADQERFDRLRYVEIKHGRIAMLAVAGHL-TQQNYRLPGMLSFKDNVSFEDVPNG-LAAF---SKIPPLGTLQIILAIGVHEL----FVVKQVEG---SFPGDCTTGGNIFQSAWDNMSEE--------------------TQASKRAIELNNGRAAQMGILAMMVHEQLSNQP-YIINDLAGAAY----KFN--------
>B7GCA2_PHATR__B7GCA2 SubName: Full=Protein fucoxanthin chlorophyll protein;
-----------------------------------------------------------------M----------------------------AHGGSHKLSNTALRVTGFE------------------------------------------------------------DELGVQKPLGFWDPLSVC-DGADQARFDELRYVEIKHGRVAMLAIVGHMVTSAGVRWPGSIG---GVSYSNIPAG-LAAF---ERLPISGLAAIFVAIGFLEV----VVMKDSKGVA-QYPGDLRNG----LFQWSATPEE---------------------QLEKRAIELNNGRAAQMGILALMVHEKLNNEP-YMINSFLGYSS----HFNENF-----
>D7FKU4_ECTSI__D7FKU4 SubName: Full=Chlorophyll binding protein;
-----------------------------------------------------------------MKCTI---AMLAACAAGANAFVAPSAFNGAAVATRAQSSSAMKM-SFE------------------------------------------------------------NELGAQPPLGFWDPLYWL-EDADQERFDRLRYVEIKHGRICMLAILGHI-TQENVRLPGNLNFE--TPFADMPNG-LTAI---SKMGPFGVAQIVAFIGFLEL----FVMKQKEG---SFPGDMS-RINPFEKQWESFDEE--------------------TKLRKRAIELNNGRAAQMGIFALVIHEILDGEP-YIINKIVGDTIGNVFTF---------
