# Supplementary material for: Responses of the Emiliania huxleyi Proteome to Ocean Acidification
Source: PLoS One. 2013 Apr 12;8(4):e61868. doi: 10.1371/journal.pone.0061868 (PMC3625171; doi:10.1371/journal.pone.0061868)
Supplement: Data S1 — Output files from BUDAPEST analysis. (ZIP) [file pone.0061868.s001.zip › BUDAPEST data/Jones_et_al_2012_Data/EHUX130k12c.nsf]

(
(
bud_EMIHU__EHUX130k12c Similar {e=2.00e-51} to Q2IA78_ISOGA__Q2IA78 SubName- Full=Chloroplast light harvesting protein i...:0.359980,
(
Q2IA76_ISOGA__Q2IA76 SubName- Full=Chloroplast light harvesting protein isoform 3-:0.032740,
bud_EMIHU__EHUX130k12a Similar {e=7.00e-87} to Q2IA76_ISOGA__Q2IA76 SubName- Full=Chloroplast light harvesting protein i...:0.125030)
1000:0.351120)
1000:0.124715,
(
(
B7G6Y1_PHATR__B7G6Y1 SubName- Full=Protein fucoxanthin chlorophyll a/c protein-:0.263410,
(
P93858_SKECO__P93858 SubName- Full=Fucoxanthin-chlorophyll a/c light-harvesting protein- Flags- Fragment-:0.234580,
(
B8CFG5_THAPS__B8CFG5 SubName- Full=Fucoxanthin chlorophyll a/c protein 4-:0.162150,
FCP_ODOSI__Q42395 RecName- Full=Fucoxanthin-chlorophyll a-c binding protein - chloroplastic-          Short=FCP- Flags- ...:0.135630)
854:0.042560)
782:0.035090)
942:0.065280,
(
B7GCA2_PHATR__B7GCA2 SubName- Full=Protein fucoxanthin chlorophyll protein-:0.330240,
(
D7FKU4_ECTSI__D7FKU4 SubName- Full=Chlorophyll binding protein-:0.210180,
(
D7FIR0_ECTSI__D7FIR0 SubName- Full=Light harvesting complex protein-:0.236360,
(
(
FCPE_MACPY__Q40301 RecName- Full=Fucoxanthin-chlorophyll a-c binding protein E - chloroplastic- Flags- Precursor-:0.049050,
D7FNP8_ECTSI__D7FNP8 SubName- Full=Light harvesting complex protein-:0.018040)
1000:0.140690,
(
D7FWR1_ECTSI__D7FWR1 SubName- Full=Light harvesting complex protein-:0.036300,
(
Q2XU52_SACJA__Q2XU52 SubName- Full=Chloroplast light harvesting protein lhcf6-:0.028660,
FCPB_MACPY__Q40296 RecName- Full=Fucoxanthin-chlorophyll a-c binding protein B - chloroplastic- Flags- Precursor-:0.037730)
475:0.003730)
1000:0.067580)
961:0.055320)
518:0.016280)
970:0.068850)
652:0.026350)
1000:0.244275)
;
