# Supplementary material for: Responses of the Emiliania huxleyi Proteome to Ocean Acidification
Source: PLoS One. 2013 Apr 12;8(4):e61868. doi: 10.1371/journal.pone.0061868 (PMC3625171; doi:10.1371/journal.pone.0061868)
Supplement: Data S1 — Output files from BUDAPEST analysis. (ZIP) [file pone.0061868.s001.zip › BUDAPEST data/Jones_et_al_2012_Data/EHUX130k12c.tree]

          #===============+ 10: bud_EMIHU__EHUX130k12c Similar (e=2.00e-51) to Q2IA78_ISOGA__Q2IA78 SubName: Full=Chloroplast light harvesting protein isoform 1; {0.359980}
          |                
    +-----# 28 [1000] {0.124715}
    |     |
    |     |               +--+ 8: Q2IA76_ISOGA__Q2IA76 SubName: Full=Chloroplast light harvesting protein isoform 3; {0.032740}
    |     |               |   
    |     #===============+ 26 [1000] {0.351120}
    |                     |
    |                     +------+ 9: bud_EMIHU__EHUX130k12a Similar (e=7.00e-87) to Q2IA76_ISOGA__Q2IA76 SubName: Full=Chloroplast light harvesting protein isoform 3; {0.125030}
    |                             
+---+ 29
    |
    |              +-----------+ 6: B7G6Y1_PHATR__B7G6Y1 SubName: Full=Protein fucoxanthin chlorophyll a/c protein; {0.263410}
    |              |            
    |          #===+ 25 [942] {0.065280}
    |          |   |
    |          |   |  +----------+ 7: P93858_SKECO__P93858 SubName: Full=Fucoxanthin-chlorophyll a/c light-harvesting protein; Flags: Fragment; {0.234580}
    |          |   |  |           
    |          |   +--+ 23 [782] {0.035090}
    |          |      |
    |          |      |  +-------+ 4: B8CFG5_THAPS__B8CFG5 SubName: Full=Fucoxanthin chlorophyll a/c protein 4; {0.162150}
    |          |      |  |        
    |          |      +--+ 21 [854] {0.042560}
    |          |         |
    |          |         +------+ 5: FCP_ODOSI__Q42395 RecName: Full=Fucoxanthin-chlorophyll a-c binding protein, chloroplastic;          Short=FCP; Flags: Precursor; {0.135630}
    |          |                 
    +----------# 27 [1000] {0.244275}
               |
               |  +--------------+ 14: B7GCA2_PHATR__B7GCA2 SubName: Full=Protein fucoxanthin chlorophyll protein; {0.330240}
               |  |               
               #==+ 24 [652] {0.026350}
                  |
                  |   #=========+ 15: D7FKU4_ECTSI__D7FKU4 SubName: Full=Chlorophyll binding protein; {0.210180}
                  |   |          
                  +---# 22 [970] {0.068850}
                      |
                      | #==========+ 12: D7FIR0_ECTSI__D7FIR0 SubName: Full=Light harvesting complex protein; {0.236360}
                      | |           
                      #=# 20 [518] {0.016280}
                        |
                        |          +--+ 11: FCPE_MACPY__Q40301 RecName: Full=Fucoxanthin-chlorophyll a-c binding protein E, chloroplastic; Flags: Precursor; {0.049050}
                        |          |   
                        |   #======+ 18 [1000] {0.140690}
                        |   |      |
                        |   |      +-+ 13: D7FNP8_ECTSI__D7FNP8 SubName: Full=Light harvesting complex protein; {0.018040}
                        |   |         
                        #===# 19 [961] {0.055320}
                            |
                            |   +--+ 1: D7FWR1_ECTSI__D7FWR1 SubName: Full=Light harvesting complex protein; {0.036300}
                            |   |   
                            #===+ 17 [1000] {0.067580}
                                |
                                | +--+ 2: Q2XU52_SACJA__Q2XU52 SubName: Full=Chloroplast light harvesting protein lhcf6; {0.028660}
                                | |   
                                +-+ 16 [475] {0.003730}
                                  |
                                  +--+ 3: FCPB_MACPY__Q40296 RecName: Full=Fucoxanthin-chlorophyll a-c binding protein B, chloroplastic; Flags: Precursor; {0.037730}
                                      
