# Supplementary material for: Responses of the Emiliania huxleyi Proteome to Ocean Acidification
Source: PLoS One. 2013 Apr 12;8(4):e61868. doi: 10.1371/journal.pone.0061868 (PMC3625171; doi:10.1371/journal.pone.0061868)
Supplement: Data S1 — Output files from BUDAPEST analysis. (ZIP) [file pone.0061868.s001.zip › BUDAPEST data/Jones_et_al_2012_Data/EHUX130k12d.fas]

>D7FWY3_ECTSI__D7FWY3 SubName: Full=Light harvesting complex protein;
M-----------------------------------------------------------------KS----CVVAAACVAGAQAFVAPSAFNGAAVATPAKSSSAMKMSFESEI-GAQPPL-------GFWDPLGLLE-DADQERFERLRYVEVKHGRIAMLAIAGHLTQQN-TRLPGM--LSNSANLSFADMPNG-VAALS---KIPPAGLAQIFAFIGFLELA----VMKNVEGS--FPGDFTLGGNPFGSSWDAMSE-ETQASKRAIELNNGRAAQMGILALMVHEELNNKP------YVIND---LLGAGYTFN------------
>Q2XU52_SACJA__Q2XU52 SubName: Full=Chloroplast light harvesting protein lhcf6;
M-----------------------------------------------------------------KS----AVMAVACAAGAQAFVAPSAFNGAALTTSAKSSSAMKMSFESEI-GAQAPL-------GFWDPLGLLA-DADQERFERLRYVEVKHGRIAMLAIAGHLTQQN-TRLPGM--LSNSANLSFADMPNG-VAALS---KIPPAGLAQIFGFIGFLELA----VMKNVEGS--FPGDFTIGGNPFASSWDAMSE-ETQNSKRAIELNNGRAAQMGILALMVHEELNNKP------YIIND---LLGASYNFN------------
>FCPB_MACPY__Q40296 RecName: Full=Fucoxanthin-chlorophyll a-c binding protein B, chloroplastic; Flags: Precursor;
M-----------------------------------------------------------------KS----AVMAVAC-AAAPGFRGPSAFNGAALTTSAKACSAMKMSFESEI-GAQAPL-------GFWDPLGLLA-DADQERFERLRYVEVKHGRIAMLAIAGHLTQQN-TRLPGM--LSNSANLSFADMPNG-VAALS---KIPPAGLAQIFAFIGFLELA----VMKNVEGS--FPGDFTLGGNPFGASWDAMSE-ETQASKRAIELNNGRAAQMGILALMVHEELNNKP------YVIND---LVGASYTFN------------
>bud_EMIHU__EHUX130k12d Similar (e=4.00e-30) to D7FPU8_ECTSI__D7FPU8 SubName: Full=Light harvesting complex protein;
S-----------------------------------------------------------------QFLPLLAVTMLSLSA------APLSFSGAPVLRPTRMGPSPTMAVEDLVGGINDPIFGGTPEGKVWDPLGLGA---DEASLYRRRCVEIKHGRVCMVAFLGMTVGPNELFQPTHQLLSPSLGLHFDDIPGG-IAAID---SVPAAGWLQIIALVGVHELT----IAKQDYTK--EPGEIPT-----FLGFKSEDP-EVFRNKQLKELKNGRLAMIAVLGELMAQKVSGMGTYEQLGLIVKDGAALAGVELPF-------------
>D7FIR0_ECTSI__D7FIR0 SubName: Full=Light harvesting complex protein;
M-----------------------------------------------------------------KTACAMAAGVAACAATASAFVAPSAFKGASLTAAKPASSSMKMSFETEI-GAQAPI-------GYWDPLGLLTKDPSQERFDRLRYVEIKHGRIAMLAILGHITAQN-FRFPGM--LAPSADLSFADCPNG-LAAIS---KIPLYGLIQIFLFIGFLETK----VMLQKEGS--FPGDMSL-INPFEKEWESWTE-EEQATKRAIELNNGRAAQMGILGLMVHEQINNTP------YVINE---ILGSHVQFN------------
>B8CEV8_THAPS__B8CEV8 SubName: Full=Fucoxanthin chlorophyll a/c protein 2; Flags: Fragment;
------------------------------------------------------------------------KSVIFAAAIASAAAFAP--------AQVGKTSTAIN-AFENEL-GAQAPL-------GFFDPLGMLD-DADQERFDRLRYVELKHGRISQLAFLGQIVTRNGIRLPGD--IDYS-GTSFSDIGEG-WAGSL---QVPVAGALQILAFVGFLELA----VMKDVTGEGEFVGDFRNGALDF--GWDSFDE-ETKLSKRAIELNNGRAAMMGILGLMVHEQLGGEL------PIVGQ---M--------------------
>FCP_ODOSI__Q42395 RecName: Full=Fucoxanthin-chlorophyll a-c binding protein, chloroplastic;          Short=FCP; Flags: Precursor;
M-----------------------------------------------------------------------KLAIAALLAGSAAAFAP--------AQSGKASTALNMAFESEL-GAQPPL-------GFFDPLGMLA-DADQERFDRLRYVEVKHGRIAHVAFLGQIVTRNGIHLSGN--IDYA-GNSFDSFPNG-WAAISGPDAIPQAGLLQIVAFVGILELA----VMKDVTGEGEFPGDFRNGALDF--GWDTFDE-ETKLSKRAIELNNGRAAMMGILGLMVHEQLGGSI------PIVGE---M--------------------
>D7FNP8_ECTSI__D7FNP8 SubName: Full=Light harvesting complex protein;
------------------------------------------------------------------------------------------------------------MSFESEI-GAQPPI-------GFWDPLGLVT-DADQERFDRLRYVEIKHGRIAMLAVAGHLTQQN-YRLPGM--LSFKDNVSFEDVPNG-LAAFS---KIPPLGTLQIILAIGVHELF----VVKQVEGS--FPGDCTTGGNIFQSAWDNMSE-ETQASKRAIELNNGRAAQMGILAMMVHEQLSNQP------YIIND---LAGAAYKFN------------
>FCPE_MACPY__Q40301 RecName: Full=Fucoxanthin-chlorophyll a-c binding protein E, chloroplastic; Flags: Precursor;
--------------------------------------------------------------------------MAIAC-AAAPGLRGAEPFNGAALATSAKSSSAMKMSFESEI-GAQPPI-------GFWDPLGLVA-DADQERFDRLRYVEIKHGRIAMLAVVGHITQQN-TRLPGM--LSFKENLAFADSPNG-VAAFS---KIPPLGTLQIILAIGCHELF----VVKQVEGS--FPGDCTTGGNIFQSAWDNMSE-ETQASKRAIELNNGRAAQMGILAMMVHEQLSNQP------YIIND---LAGAAYQFN------------
>Q2IA75_ISOGA__Q2IA75 SubName: Full=Chloroplast light harvesting protein isoform 4;
----------------------------------------------------------------------MIATVALALLESVQAFSAP------AMRAAPTRSSAVTMFSEGDL-GVLPPL-------GVYDPLGLIE-TRNMYRYE---VMEIKHGRAAMLGFLHVVLIHAGARFPGY--LSPSAGLKFADVPIGCFASLE---ALPTAGWLQIMLTTCMMETGYFLLEYQGYGALDKEPGDIGG------EGWVRYDDPETKTFKLNVERQNGRAAMMGMLGCFVHELLGVDA-----LYPTGG---LGGADPPPIF-----------
>Q1MWL3_PLECA__Q1MWL3 SubName: Full=Fucoxanthin chlorophyll a/c binding protein;
--------------------------------------------------------------------------MALSLSVAALGFNAP-------LPAAIASRSAVRMAFEGEI-NP-GPQ-------GVYDPLGLVA-DGDQEKFDRLRYVELKHGRICMLAILGHVVTSAGVRLPGE--L--SFGLPFASVPTG-IKALS---VVPAAGLAQIFAFVGFLELA----VMKDVEGTGEFPGDFRNGFIDF--GWDNFTE-EEKASKRGIELNNGRAAQMGILALMVHEMLDNNP------YIIND---LLGAPVPFNVGL---------
>bud_EMIHU__EHUX130k12a Similar (e=7.00e-87) to Q2IA76_ISOGA__Q2IA76 SubName: Full=Chloroplast light harvesting protein isoform 3;
HSNRHPMSQMHTARPWPRRPAPPPRATPAPAARPHPRPHPRAAARTPAATHTRSAPRRPHAKFRPRRRTIMLSTVALA-----PAFNAP------AMRAPATR-SAVTMFSEGDL-GVLPPL-------GVYDPLGLIE-TRDMRRYE---IMEIKHGRAAMLGFLHVIALKAGIVLPGD--LSPSLGIKFSDVPTTCFGSLE---AVPTFGWLQIMLFTCMQETG--ASPLAEAQTDDKEAGDIAI------DSWVRYDDPETKTFKLNAERQNGRAAMLGITGCLVHELLGVDA-----LYPTGG---LGGAAPPAIFXAPSLCRAPHD
>Q2IA76_ISOGA__Q2IA76 SubName: Full=Chloroplast light harvesting protein isoform 3;
----------------------------------------------------------------------MIATVALALLESVQAFSAP------AMRAASTRSSAVTMFSEGDL-GVLPPL-------GVYDPLGLIE-TRDMRRYE---IMEIKHGRAAMLGFLHVIAIHAGIRFPGY--LSASLGVKFSDVPSGCFASLE---AVPTFGWLQIMFFTCMQETG--ASPFAEAQTDDKEPGDIAG------IPWVRYDDPETKTFKLNVERQNGRAAMMGMLGCFVHELLGVDA-----LYPTGG---LGGAAPPEIF-----------
