# Supplementary material for: Responses of the Emiliania huxleyi Proteome to Ocean Acidification
Source: PLoS One. 2013 Apr 12;8(4):e61868. doi: 10.1371/journal.pone.0061868 (PMC3625171; doi:10.1371/journal.pone.0061868)
Supplement: Data S1 — Output files from BUDAPEST analysis. (ZIP) [file pone.0061868.s001.zip › BUDAPEST data/Jones_et_al_2012_Data/EHUX130k12d.nsf]

(
bud_EMIHU__EHUX130k12d Similar {e=4.00e-30} to D7FPU8_ECTSI__D7FPU8 SubName- Full=Light harvesting complex protein-:0.688230,
(
(
Q2IA75_ISOGA__Q2IA75 SubName- Full=Chloroplast light harvesting protein isoform 4-:0.134850,
(
bud_EMIHU__EHUX130k12a Similar {e=7.00e-87} to Q2IA76_ISOGA__Q2IA76 SubName- Full=Chloroplast light harvesting protein i...:0.123820,
Q2IA76_ISOGA__Q2IA76 SubName- Full=Chloroplast light harvesting protein isoform 3-:0.033950)
733:0.036530)
1000:0.525730,
(
(
B8CEV8_THAPS__B8CEV8 SubName- Full=Fucoxanthin chlorophyll a/c protein 2- Flags- Fragment-:0.150560,
FCP_ODOSI__Q42395 RecName- Full=Fucoxanthin-chlorophyll a-c binding protein - chloroplastic-          Short=FCP- Flags- ...:0.105990)
1000:0.178440,
(
Q1MWL3_PLECA__Q1MWL3 SubName- Full=Fucoxanthin chlorophyll a/c binding protein-:0.233900,
(
D7FIR0_ECTSI__D7FIR0 SubName- Full=Light harvesting complex protein-:0.263990,
(
(
D7FNP8_ECTSI__D7FNP8 SubName- Full=Light harvesting complex protein-:0.018740,
FCPE_MACPY__Q40301 RecName- Full=Fucoxanthin-chlorophyll a-c binding protein E - chloroplastic- Flags- Precursor-:0.048350)
1000:0.137520,
(
FCPB_MACPY__Q40296 RecName- Full=Fucoxanthin-chlorophyll a-c binding protein B - chloroplastic- Flags- Precursor-:0.037440,
(
D7FWY3_ECTSI__D7FWY3 SubName- Full=Light harvesting complex protein-:0.046100,
Q2XU52_SACJA__Q2XU52 SubName- Full=Chloroplast light harvesting protein lhcf6-:0.031200)
530:0.005670)
1000:0.062070)
877:0.034960)
1000:0.106160)
694:0.036390)
948:0.108550)
1000:0.002150)
;
