# Supplementary material for: Responses of the Emiliania huxleyi Proteome to Ocean Acidification
Source: PLoS One. 2013 Apr 12;8(4):e61868. doi: 10.1371/journal.pone.0061868 (PMC3625171; doi:10.1371/journal.pone.0061868)
Supplement: Data S1 — Output files from BUDAPEST analysis. (ZIP) [file pone.0061868.s001.zip › BUDAPEST data/Jones_et_al_2012_Data/EHUX130k12d.tree]

    #============================+ 4: bud_EMIHU__EHUX130k12d Similar (e=4.00e-30) to D7FPU8_ECTSI__D7FPU8 SubName: Full=Light harvesting complex protein; {0.688230}
    |                             
+---# 25
    |
    |                        #======+ 10: Q2IA75_ISOGA__Q2IA75 SubName: Full=Chloroplast light harvesting protein isoform 4; {0.134850}
    |                        |       
    | +----------------------# 23 [1000] {0.525730}
    | |                      |
    | |                      |  +-----+ 12: bud_EMIHU__EHUX130k12a Similar (e=7.00e-87) to Q2IA76_ISOGA__Q2IA76 SubName: Full=Chloroplast light harvesting protein isoform 3; {0.123820}
    | |                      |  |      
    | |                      #==+ 21 [733] {0.036530}
    | |                         |
    | |                         +--+ 13: Q2IA76_ISOGA__Q2IA76 SubName: Full=Chloroplast light harvesting protein isoform 3; {0.033950}
    | |                             
    #=+ 24 [1000] {0.002150}
      |
      |              +-------+ 6: B8CEV8_THAPS__B8CEV8 SubName: Full=Fucoxanthin chlorophyll a/c protein 2; Flags: Fragment; {0.150560}
      |              |        
      |     +--------+ 20 [1000] {0.178440}
      |     |        |
      |     |        +-----+ 7: FCP_ODOSI__Q42395 RecName: Full=Fucoxanthin-chlorophyll a-c binding protein, chloroplastic;          Short=FCP; Flags: Precursor; {0.105990}
      |     |               
      +-----+ 22 [948] {0.108550}
            |
            |  +----------+ 11: Q1MWL3_PLECA__Q1MWL3 SubName: Full=Fucoxanthin chlorophyll a/c binding protein; {0.233900}
            |  |           
            +--+ 19 [694] {0.036390}
               |
               |     #===========+ 5: D7FIR0_ECTSI__D7FIR0 SubName: Full=Light harvesting complex protein; {0.263990}
               |     |            
               +-----# 18 [1000] {0.106160}
                     |
                     |         +-+ 8: D7FNP8_ECTSI__D7FNP8 SubName: Full=Light harvesting complex protein; {0.018740}
                     |         |  
                     |  #======+ 16 [1000] {0.137520}
                     |  |      |
                     |  |      +--+ 9: FCPE_MACPY__Q40301 RecName: Full=Fucoxanthin-chlorophyll a-c binding protein E, chloroplastic; Flags: Precursor; {0.048350}
                     |  |          
                     #==# 17 [877] {0.034960}
                        |
                        |   +--+ 3: FCPB_MACPY__Q40296 RecName: Full=Fucoxanthin-chlorophyll a-c binding protein B, chloroplastic; Flags: Precursor; {0.037440}
                        |   |   
                        #===+ 15 [1000] {0.062070}
                            |
                            | +--+ 1: D7FWY3_ECTSI__D7FWY3 SubName: Full=Light harvesting complex protein; {0.046100}
                            | |   
                            +-+ 14 [530] {0.005670}
                              |
                              +--+ 2: Q2XU52_SACJA__Q2XU52 SubName: Full=Chloroplast light harvesting protein lhcf6; {0.031200}
                                  
