# Supplementary material for: Responses of the Emiliania huxleyi Proteome to Ocean Acidification
Source: PLoS One. 2013 Apr 12;8(4):e61868. doi: 10.1371/journal.pone.0061868 (PMC3625171; doi:10.1371/journal.pone.0061868)
Supplement: Data S1 — Output files from BUDAPEST analysis. (ZIP) [file pone.0061868.s001.zip › BUDAPEST data/Jones_et_al_2012_Data/EHUX130k12e.fas]

>bud_EMIHU__EHUX130k12e Similar (e=2.00e-20) to Q2IA78_ISOGA__Q2IA78 SubName: Full=Chloroplast light harvesting protein isoform 1;
----------------------------------------------------------------------------IRHEATTLALAPTALRPAPL---TRAAAPTMS------------------------------------------------------------------------------------E-PIARREIFSKVLGSAALLSAAAANAEVDYAGVGFLGGSSTIDVNNANIRWPGYLSLAEGIKFSDLPGGAIASWAALPTSAWLQIVLFISFLEVY------ALKQDPEKDPGDVVPEGVAWARYPDGYDVWLGDGSTKQVGEDELFLGKTWKLNAAGKLVSNAPYKNAGEMF------GAGSEGVEGRERDYQGYVSRASAAVYDCVRAF---------------------------------------RC
>bud_EMIHU__EHUX130k12f Similar (e=1.00e-51) to Q5ENP2_ISOGA__Q5ENP2 SubName: Full=Chloroplast photosystem II 12 kDa extrinsic protein; Flags: Fragment;
--------------------------------------------------------------------IRHEGEMSLSFLTTTLALAPTALRPAPL---TRAAAPTMS------------------------------------------------------------------------------------E-PIARREIFSKVLGSAALLSAAAANAEVDYAGVGFLGGSSTIDVNNANIR-----------XYIKLPG------------------------------------------------------MYP----------------------------NAAGKLVSNAPYKNAGEMYSKCKFTAAESAAVKKYETRFIFLEPKPEYIIDNINNGL---------------------------------------YR
>Q5ENP2_ISOGA__Q5ENP2 SubName: Full=Chloroplast photosystem II 12 kDa extrinsic protein; Flags: Fragment;
---------------------------------------------------------------------------MFAVAVAALAFSPVALRTAVV---SRSAAPMMS------------------------------------------------------------------------------------EGPIARREIFSKVLGSAALLTAAAASAEVDYAGVGYLGGSSTIDVNNANIR-----------VYIKLPG------------------------------------------------------MYP----------------------------NAAGKLVTNAPYKNAGEMYTKCKFSASETAAVKKYESRFIFLEPKPEYIIDNINNGL---------------------------------------YR
>Q2IA76_ISOGA__Q2IA76 SubName: Full=Chloroplast light harvesting protein isoform 3;
----------------------------------------------------------------------MIATVALALLESVQAFSAPAMR-AAS---TRSSAVTMF------------------------------------------------------------SEGDLGVLPPLGVYDPLGLIET--R-DMRRYEIMEIKHGRAAML--------------GFLH----VIAIHAGIRFPGYLSASLGVKFSDVPSGCFASLEAVPTFGWLQIMFFTCMQETG--ASPFAEAQTDDKEPGDIAG--IPWVRYDDP-------------------ETKTFKLNVERQNGRAAMMGMLGCFV-------------------HELLGVDALYPTGGLGGAAPPEIF------------------------------------
>bud_EMIHU__EHUX130k12a Similar (e=7.00e-87) to Q2IA76_ISOGA__Q2IA76 SubName: Full=Chloroplast light harvesting protein isoform 3;
HSNRHPMSQMHTARPWPRRPAPPPRATPAPAARPHPRPHPRAAARTPAATHTRSAPRRPHAKFRPRRRTIMLSTVALA-----PAFNAPAMR-APA---TR-SAVTMF------------------------------------------------------------SEGDLGVLPPLGVYDPLGLIET--R-DMRRYEIMEIKHGRAAML--------------GFLH----VIALKAGIVLPGDLSPSLGIKFSDVPTTCFGSLEAVPTFGWLQIMLFTCMQETG--ASPLAEAQTDDKEAGDIAI--DSWVRYDDP-------------------ETKTFKLNAERQNGRAAMLGITGCLV-------------------HELLGVDALYPTGGLGGAAPPAIFXAPSLCR-------------------------APHD
>bud_EMIHU__EHUX130k12b Similar (e=1.00e-45) to Q2IA76_ISOGA__Q2IA76 SubName: Full=Chloroplast light harvesting protein isoform 3;
---------------------------------------------------------------------IMISTVALAVLDSAQAFSAPAMR-APA----RSSAVTMF------------------------------------------------------------SEGDIGVLPPLGVYDPLGLIET--R-DMRRYEIMEVKHGRAAML--------------GFLH----VIALKAGIVLPGDLSPSLGIKFSDVPTTCFGSLEAVPTFGWLQIMLYCLXQETGYGLR-----------------------------------------------LVKGLKCGYD-PHWRLARPTASGCMT-------------------RRVLPRDPLVRV-----------------------------------------------I
>Q2IA78_ISOGA__Q2IA78 SubName: Full=Chloroplast light harvesting protein isoform 1;
----------------------------------------------------------------------MLSTVAAS----AFALSAPMVS-RPALSNVRMTAI---------------------------------------------------------------TPGDVGTTKPLGVYDPLGLMTTMPD-KYRRFQEMEIKHGRISMA--------------AVLH----VILTEAGVRWPGYLSFAEDIKFSDMPGGTWASWAALPNLAWAQIVLIVALLDNS------VLAQKPDKAPGDIIP--FFWVRYPDTPG----------------FSGKEFKLNVERNNGRAAMMGIIGMMI-------------------HESLTGNPVWPIPVPPQPVLEAALDDVEKGPARVGSFVLASLGMVFCGAIAAIPELSKEK
>bud_EMIHU__EHUX130k12c Similar (e=2.00e-51) to Q2IA78_ISOGA__Q2IA78 SubName: Full=Chloroplast light harvesting protein isoform 1;
----------------------------------------------------------------------------LSLAPVALSFTAPVAP-LAA---VRTPAPEMFFSGSKAAAPKKAAKKPVKKAAKAAKRGGGKDYAKISTRRTAGSFVDVTGKPYVEVDTFVPQFDEIGVLPPIGRWDPLQIREQGPE-RYRRFVEMEIKHGRLAMA--------------AFLG----VITTYSGIRWPGYLSLAEGIKFSDLPGGAIASWAALPTSAWLQIVLFISFLEVY------ALKQDPEKDPGDVVPEGVAWARYPDGYDVWLGDGSTKQVGEDELFLGKTWKLNAERNNGRAAMMGITGMLI-------------------HEGLTGNPIFPIGE--------------------------------------------TL
