# Supplementary material for: Responses of the Emiliania huxleyi Proteome to Ocean Acidification
Source: PLoS One. 2013 Apr 12;8(4):e61868. doi: 10.1371/journal.pone.0061868 (PMC3625171; doi:10.1371/journal.pone.0061868)
Supplement: Data S1 — Output files from BUDAPEST analysis. (ZIP) [file pone.0061868.s001.zip › BUDAPEST data/Jones_et_al_2012_Data/EHUX130k12e.nsf]

(
(
bud_EMIHU__EHUX130k12e Similar {e=2.00e-20} to Q2IA78_ISOGA__Q2IA78 SubName- Full=Chloroplast light harvesting protein i...:-0.168900,
(
bud_EMIHU__EHUX130k12f Similar {e=1.00e-51} to Q5ENP2_ISOGA__Q5ENP2 SubName- Full=Chloroplast photosystem II 12 kDa extr...:0.017250,
Q5ENP2_ISOGA__Q5ENP2 SubName- Full=Chloroplast photosystem II 12 kDa extrinsic protein- Flags- Fragment-:0.163940)
1000:0.562320)
1000:0.412430,
(
bud_EMIHU__EHUX130k12c Similar {e=2.00e-51} to Q2IA78_ISOGA__Q2IA78 SubName- Full=Chloroplast light harvesting protein i...:0.122100,
(
Q2IA78_ISOGA__Q2IA78 SubName- Full=Chloroplast light harvesting protein isoform 1-:0.345600,
(
Q2IA76_ISOGA__Q2IA76 SubName- Full=Chloroplast light harvesting protein isoform 3-:0.063830,
(
bud_EMIHU__EHUX130k12b Similar {e=1.00e-45} to Q2IA76_ISOGA__Q2IA76 SubName- Full=Chloroplast light harvesting protein i...:0.244270,
bud_EMIHU__EHUX130k12a Similar {e=7.00e-87} to Q2IA76_ISOGA__Q2IA76 SubName- Full=Chloroplast light harvesting protein i...:0.057780)
702:0.055380)
1000:0.381040)
919:0.170370)
1000:0.287630)
;
