# Supplementary material for: Responses of the Emiliania huxleyi Proteome to Ocean Acidification
Source: PLoS One. 2013 Apr 12;8(4):e61868. doi: 10.1371/journal.pone.0061868 (PMC3625171; doi:10.1371/journal.pone.0061868)
Supplement: Data S1 — Output files from BUDAPEST analysis. (ZIP) [file pone.0061868.s001.zip › BUDAPEST data/Jones_et_al_2012_Data/EHUX130k12e.tree]

                      #+ 1: bud_EMIHU__EHUX130k12e Similar (e=2.00e-20) to Q2IA78_ISOGA__Q2IA78 SubName: Full=Chloroplast light harvesting protein isoform 1; {-0.168900}
                   |
    #=================# 14 [1000] {0.412430}
    |                 |
    |                 |                       +-+ 2: bud_EMIHU__EHUX130k12f Similar (e=1.00e-51) to Q5ENP2_ISOGA__Q5ENP2 SubName: Full=Chloroplast photosystem II 12 kDa extrinsic protein; Flags: Fragment; {0.017250}
    |                 |                       |  
    |                 #=======================+ 12 [1000] {0.562320}
    |                                         |
    |                                         +-------+ 3: Q5ENP2_ISOGA__Q5ENP2 SubName: Full=Chloroplast photosystem II 12 kDa extrinsic protein; Flags: Fragment; {0.163940}
    |                                                  
+---# 15
    |
    |            #=====+ 8: bud_EMIHU__EHUX130k12c Similar (e=2.00e-51) to Q2IA78_ISOGA__Q2IA78 SubName: Full=Chloroplast light harvesting protein isoform 1; {0.122100}
    |            |      
    #============# 13 [1000] {0.287630}
                 |
                 |       #==============+ 7: Q2IA78_ISOGA__Q2IA78 SubName: Full=Chloroplast light harvesting protein isoform 1; {0.345600}
                 |       |               
                 #=======# 11 [919] {0.170370}
                         |
                         |                +---+ 4: Q2IA76_ISOGA__Q2IA76 SubName: Full=Chloroplast light harvesting protein isoform 3; {0.063830}
                         |                |    
                         #================+ 10 [1000] {0.381040}
                                          |
                                          |   *----------+ 6: bud_EMIHU__EHUX130k12b Similar (e=1.00e-45) to Q2IA76_ISOGA__Q2IA76 SubName: Full=Chloroplast light harvesting protein isoform 3; {0.244270}
                                          |   |           
                                          +---* 9 [702] {0.055380}
                                              |
                                              *---+ 5: bud_EMIHU__EHUX130k12a Similar (e=7.00e-87) to Q2IA76_ISOGA__Q2IA76 SubName: Full=Chloroplast light harvesting protein isoform 3; {0.057780}
                                                   
