# Supplementary material for: Responses of the Emiliania huxleyi Proteome to Ocean Acidification
Source: PLoS One. 2013 Apr 12;8(4):e61868. doi: 10.1371/journal.pone.0061868 (PMC3625171; doi:10.1371/journal.pone.0061868)
Supplement: Data S1 — Output files from BUDAPEST analysis. (ZIP) [file pone.0061868.s001.zip › BUDAPEST data/Jones_et_al_2012_Data/EHUX130k12f.fas]

>bud_EMIHU__EHUX130k12f Similar (e=1.00e-51) to Q5ENP2_ISOGA__Q5ENP2 SubName: Full=Chloroplast photosystem II 12 kDa extrinsic protein; Flags: Fragment;
IR--HEGEMSLSFLTTTLA------LAPTALR-PAPLTRAAAPTMSE-PIARREIFSKVLGSAA--LL-SAAAANAEVDYAGVGFLGGSSTIDVNNANIRXYIKLPGMYPNAAGKLVSNAP---YKNAGEMYSKCKFTAAESAAVKKYETRFIFLEPKPEYIIDNINNGLYR-
>Q5ENP2_ISOGA__Q5ENP2 SubName: Full=Chloroplast photosystem II 12 kDa extrinsic protein; Flags: Fragment;
M---------FAVAVAALA------FSPVALR-TAVVSRSAAPMMSEGPIARREIFSKVLGSAA--LL-TAAAASAEVDYAGVGYLGGSSTIDVNNANIRVYIKLPGMYPNAAGKLVTNAP---YKNAGEMYTKCKFSASETAAVKKYESRFIFLEPKPEYIIDNINNGLYR-
>PSBU_KARBR__Q00GL7 RecName: Full=Photosystem II 12 kDa extrinsic protein, chloroplastic; AltName: Full=PS II complex 12 kDa extrinsic protein; AltName: Full=PSII-U; Flags: Precursor;
MQKMAMLMACLACMGLAAA------FSPATLGVNKPSHRQQAPVMS--QVARRELLSKVLGAAA--LL-GAASADAKVNYDAVAYLGGAQQIDVNNANIRVYQKLPGMYPSAAGKLCTNGP---YVDLKDMYAKAKLSKEEEAIVKEFDKDFLFLKPQIEYVVDNLNNGLYRR
>Q2IA43_KARMI__Q2IA43 SubName: Full=Chloroplast psbU isoform 4;
MRTICLPLVFLACVDAVAVQPKEVDLAAMLLSSSPAAARSQGTS----SVARRELMSKALAASS--LL-GAGAANAEIDYAGLPYLGGQTKIDINNANVRVFTKKPGMYPSAAGKIVSHAP---YKNKDDMYVKAEFTPEEAAVTRKYDGDFLYLEPKAEYIIDNINNGLYRR
>D7G9E0_ECTSI__D7G9E0 SubName: Full=Photosystem II 12 kDa extrinsic protein;
MK--FTTVAVLACVGSASA------FVPHALPAARMSARTTTMSAES-PASRGDFLKSAAGAAA--LLGLAAPALAEVDNPVVPFLGGGDKIDVNNANVRAYIKLQGMYPSAAGKIVSNGP---YSSVSEIYSIKGLSNEEKAAIKKHESRFITMDPQAMYTIDRINNGLYR-
>Q2IA09_PAVLU__Q2IA09 SubName: Full=Chloroplast psbU; Flags: Fragment;
G---FRLFALFALVAGASA------YTT---GIAASRTRSSAIRMSEEAASRRQVLASAALGAV--AL-FPSLARAEIDYDGVKYLGGGDKVDVNNANIRAFTQFPGMYPNAASKILKAVPDSGYKSAGELYNAPGLSSAEKDVIKKYESKFVFLDPKPEYVIDRLNNGLYR-
>PSBU_GRIJA__Q7XY82 RecName: Full=Photosystem II 12 kDa extrinsic protein, chloroplastic; AltName: Full=PS II complex 12 kDa extrinsic protein; AltName: Full=PSII-U; Flags: Precursor;
M-------AFISGPALPTA------RVNRTVAATP--VRMASGEDTP-VVSRRALLSSTLAAAAAALLSAAAPAKADREYGNVGFLGGGDKIDVNNANVRVYGRLPGMYPTLAGLIVANGP---YKSVGDLYNIPGLDDKQTGLLKKYEDSFVALEPRPEYEIDKFNNGLYR-
>B8BVI4_THAPS__B8BVI4 SubName: Full=Predicted protein;
MK--LAVIAAL--VSSAAA------FAP-----NAQPAAQTALNA---ESDRRSFLGAAAAFGA--AA-LPLAANAVVDYENVALLGGSQTVDLNNANVRAYLRMPGMYPAAAGKIVTHGP---YKSVADVYNIPGLTNAEKEVIKKYESRFTAKAVAPEYAIDRINNGLYR-
>PSBU_PHATR__Q84XB6 RecName: Full=Photosystem II 12 kDa extrinsic protein, chloroplastic; AltName: Full=PS II complex 12 kDa extrinsic protein; AltName: Full=PSII-U; Flags: Precursor;
MK--LAVFAVL--ISTVAA------FVA---PNGVQRAATTELN-----AERREFLSAAAVAAG--LA-FPLTANAIRDYENVGYLGGSEIVDVNNANVRVYLKMPGLYPTLAGKIASNGP---YNAVGDLYNIPGLSGKEKELLKKYESRFTAQKPQADYVIDRFNNGLYR-
>PSBU_CYACA__Q9ZQS5 RecName: Full=Photosystem II 12 kDa extrinsic protein, chloroplastic; AltName: Full=PS II complex 12 kDa extrinsic protein; AltName: Full=PSII-U; Flags: Precursor;
M-------AFISTPLGKVT------VKSATVSANRRGLRMQSDS--EPVVSRRALLSGALAAAVAAALARARPAQARIDYEGIGYLGGGDKIDVNNANVRAYRKFPGLYPTAAKKIVQGGP---YGTPDDILKNPELSERDKEVIKKYMDRFVALPPTPEYFTDRVNNGIYK-
