# Supplementary material for: Responses of the Emiliania huxleyi Proteome to Ocean Acidification
Source: PLoS One. 2013 Apr 12;8(4):e61868. doi: 10.1371/journal.pone.0061868 (PMC3625171; doi:10.1371/journal.pone.0061868)
Supplement: Data S1 — Output files from BUDAPEST analysis. (ZIP) [file pone.0061868.s001.zip › BUDAPEST data/Jones_et_al_2012_Data/EHUX130k12f.nsf]

(
(
(
PSBU_GRIJA__Q7XY82 RecName- Full=Photosystem II 12 kDa extrinsic protein - chloroplastic- AltName- Full=PS II complex 12...:0.321110,
PSBU_CYACA__Q9ZQS5 RecName- Full=Photosystem II 12 kDa extrinsic protein - chloroplastic- AltName- Full=PS II complex 12...:0.360820)
964:0.100790,
(
Q2IA09_PAVLU__Q2IA09 SubName- Full=Chloroplast psbU- Flags- Fragment-:0.364590,
(
D7G9E0_ECTSI__D7G9E0 SubName- Full=Photosystem II 12 kDa extrinsic protein-:0.322290,
(
B8BVI4_THAPS__B8BVI4 SubName- Full=Predicted protein-:0.234700,
PSBU_PHATR__Q84XB6 RecName- Full=Photosystem II 12 kDa extrinsic protein - chloroplastic- AltName- Full=PS II complex 12...:0.211380)
996:0.138160)
861:0.051920)
749:0.040540)
998:0.009400,
(
PSBU_KARBR__Q00GL7 RecName- Full=Photosystem II 12 kDa extrinsic protein - chloroplastic- AltName- Full=PS II complex 12...:0.309910,
(
Q2IA43_KARMI__Q2IA43 SubName- Full=Chloroplast psbU isoform 4-:0.329840,
(
bud_EMIHU__EHUX130k12f Similar {e=1.00e-51} to Q5ENP2_ISOGA__Q5ENP2 SubName- Full=Chloroplast photosystem II 12 kDa extr...:0.123090,
Q5ENP2_ISOGA__Q5ENP2 SubName- Full=Chloroplast photosystem II 12 kDa extrinsic protein- Flags- Fragment-:0.049230)
1000:0.188360)
511:0.014580)
998:0.130300)
;
