# Supplementary material for: Responses of the Emiliania huxleyi Proteome to Ocean Acidification
Source: PLoS One. 2013 Apr 12;8(4):e61868. doi: 10.1371/journal.pone.0061868 (PMC3625171; doi:10.1371/journal.pone.0061868)
Supplement: Data S1 — Output files from BUDAPEST analysis. (ZIP) [file pone.0061868.s001.zip › BUDAPEST data/Jones_et_al_2012_Data/EHUX130k12f.tree]

            +-------------+ 7: PSBU_GRIJA__Q7XY82 RecName: Full=Photosystem II 12 kDa extrinsic protein, chloroplastic; AltName: Full=PS II complex 12 kDa extrinsic protein; AltName: Full=PSII-U; Flags: Precursor; {0.321110}
            |              
      +-----+ 16 [964] {0.100790}
      |     |
      |     +---------------+ 10: PSBU_CYACA__Q9ZQS5 RecName: Full=Photosystem II 12 kDa extrinsic protein, chloroplastic; AltName: Full=PS II complex 12 kDa extrinsic protein; AltName: Full=PSII-U; Flags: Precursor; {0.360820}
      |                      
    +-+ 18 [998] {0.009400}
    | |
    | |  +---------------+ 6: Q2IA09_PAVLU__Q2IA09 SubName: Full=Chloroplast psbU; Flags: Fragment; {0.364590}
    | |  |                
    | +--+ 15 [749] {0.040540}
    |    |
    |    |   +-------------+ 5: D7G9E0_ECTSI__D7G9E0 SubName: Full=Photosystem II 12 kDa extrinsic protein; {0.322290}
    |    |   |              
    |    +---+ 13 [861] {0.051920}
    |        |
    |        |      +----------+ 8: B8BVI4_THAPS__B8BVI4 SubName: Full=Predicted protein; {0.234700}
    |        |      |           
    |        +------+ 11 [996] {0.138160}
    |               |
    |               +---------+ 9: PSBU_PHATR__Q84XB6 RecName: Full=Photosystem II 12 kDa extrinsic protein, chloroplastic; AltName: Full=PS II complex 12 kDa extrinsic protein; AltName: Full=PSII-U; Flags: Precursor; {0.211380}
    |                          
+---+ 19
    |
    |      +-------------+ 3: PSBU_KARBR__Q00GL7 RecName: Full=Photosystem II 12 kDa extrinsic protein, chloroplastic; AltName: Full=PS II complex 12 kDa extrinsic protein; AltName: Full=PSII-U; Flags: Precursor; {0.309910}
    |      |              
    +------+ 17 [998] {0.130300}
           |
           | +--------------+ 4: Q2IA43_KARMI__Q2IA43 SubName: Full=Chloroplast psbU isoform 4; {0.329840}
           | |               
           +-+ 14 [511] {0.014580}
             |
             |        +-----+ 1: bud_EMIHU__EHUX130k12f Similar (e=1.00e-51) to Q5ENP2_ISOGA__Q5ENP2 SubName: Full=Chloroplast photosystem II 12 kDa extrinsic protein; Flags: Fragment; {0.123090}
             |        |      
             +--------+ 12 [1000] {0.188360}
                      |
                      +--+ 2: Q5ENP2_ISOGA__Q5ENP2 SubName: Full=Chloroplast photosystem II 12 kDa extrinsic protein; Flags: Fragment; {0.049230}
                          
