# Supplementary material for: Responses of the Emiliania huxleyi Proteome to Ocean Acidification
Source: PLoS One. 2013 Apr 12;8(4):e61868. doi: 10.1371/journal.pone.0061868 (PMC3625171; doi:10.1371/journal.pone.0061868)
Supplement: Data S1 — Output files from BUDAPEST analysis. (ZIP) [file pone.0061868.s001.zip › BUDAPEST data/Jones_et_al_2012_Data/EHUX130k14a.fas]

>bud_EMIHU__EHUX130k14a Similar (e=1.00e-162) to Q5ENS1_ISOGA__Q5ENS1 SubName: Full=Chloroplast phosphoribulokinase; Flags: Fragment;
-------------------------------------------------------------------------------------PRPFAMLAFTQ--ITASSWAPGLAAAPRVAPSRSAVSMDASNP-VVIGLAADSGCGKSTFMRRVTGIFGGECK------LNDIGRETNTLVSDMTTVICLDDYHKWDRTGRKSNPEWPDGITALHEACQNW--------DKMAADVTDLKAGKAVEKPIYNHITGELDPDEPVQPTPIVIFEGLHPMHDERVNEALDLTIYLDITDDVKFAWKAQRDIAERGATPEEVQAAIDGRKPDFAAYVEPQKAKADIIIQVLPSDLI-EDPTGKFLKVKYIQKKSVTCAETPYLFDEGSELTWVPNGDKLTTSPP--GVVIKSYDDEWFGAPVSVLEMDGKVDVLD---ELVYVESAISATGTKFYGELTEQMIKMKDAPGSENGTGLFQSICAFKIREAYESLXQ--------------
>Q5ENS1_ISOGA__Q5ENS1 SubName: Full=Chloroplast phosphoribulokinase; Flags: Fragment;
---------------------------------------------------------------------------------------------------AALALAPGLAPAPRVA-SRAAVSMDSSKP-VVIGLAADSGCGKSTFMRRVTGIFGGESK------FNDIGRETNTLVSEMTTVICLDDYHKWDRTGRKSNPEWPDGITALHKDCQNW--------DKMAEDVLNLKNGVAVEKPIYNHITGMLDPDEMVSPTPIVIFEGLHPMHDERVNQALDLTIYLDITDDVKFAWKAQRDIAERGATMEEVQKAINDRKPDFSAYVEPQKAKADIIIQVLLSDLI-DDATGKFLKVKFIQKKSCPVCESPFLFDKGSKITWTPNGDKLTTSAP--GVVLASYDDEWFGEAVSVIEMDGKIDVLD---ELIYVESAMCSTGTKYYGELTEQMVKNKQAPGSENGTGLFQTLCAFKIREAYESLRK--------------
>Q24LT5_PAVLU__Q24LT5 RecName: Full=Phosphoribulokinase;          EC=2.7.1.19;
M--------------------------------------------------------------------------------------------------RRSRVATPVQRVPQTACTVLMATKTGVKA-FVVGVAADSGCGKSTFMRRLTNIFGGKSA------LLDIGRETNTLVSDKTTVICLDDYHLYDRKGRSAN-----KITALHKDCQKW--------DLMAEQVAAIKAGNSVMKPIYNHITGELDAPEEIVPTDIVIFEGLHPMLDDKVRSMLDLSIYLDISGXVKFAWKIQRDMQERGHSLESIKASIEGRKPDFDAFVAPQRANADIVIEVLPTQLV-NDAEGKFLRVRFIQKAGLDLIKAPFLFDEGSTIEWTPCGKKLTCAYP--GIKFRYGTEMYMGSEVTVLEMDGRFDKLD---ELIYVESALTNTGAKFYGELTQQILKNKDAVGSDNGTGFFQTLCSFKIREAYEKATGKTVDASAAA-----
>Q9ATC3_VAULI__Q9ATC3 RecName: Full=Phosphoribulokinase;          EC=2.7.1.19;
MLVHSLILLLAAG-------------------------------------------------------------------ALHVESFVSTHSALRT--STFTNNAQSLNKAASKLQALEMKLGDPDEPVVIIGVAADSGCGKSTFMRRLTNIFGGSSVGPLGGGFGNGGWETNTLVSDLTTVICLDDYHLNDRNGRKVS-----GRTALHTDEQKF--------DLMTEQLSALKRGESVMKPIYNHVNGTLDTPEEVKPTPIVIIEGLHPFVDERVRDLLDFTIYLDISDEIKFAWKIQRDMMERGHSLESIQASIEARKPDFDAYIAPQRAQADVVLQVLPTKLVPEDKEGKILRTRLIQKENVKNFETAYLFDEGSTINWIPCGRKLTCSFP--GIKFAYGPDTYFDNEVSVLEMDGQFDNLQ---ELIYVEGFLSNTGTKFYGELTQNILKLSDSPGSNNGTGFLQTVIALKLREIYEKITTSQAEAA--------
>C1MQ62_MICPS__C1MQ62 RecName: Full=Phosphoribulokinase;          EC=2.7.1.19;
M--------------------------------------------------------------------------------ATMTMSATCAQPLAA--R-----------KVRAAKRNVVTRAARDGP-VIIGLAADSGCGKSTFMRRMTSLFGGKATPPEGGNP-----DSNTLISDTTTVLCLDDYHLNDRNGRKES-----GLTALNLKEQNF--------DLMYDQVKALKEGKAVEKPIYNHVTGVFDPAEKIESPDILILEGLHPFADERVRDMFDFKIYLDISDDVKFAWKIQRDMAERGHSLESIKASIEARKPDFDEFVDPQKQYSDVIIQVLPTQLIPDDNEGKILRVRMIMKEGVENFDAPYLFDEGSTISWIPCGRKLTCSYP--GIKFFYGPDTFFGEEVSVLEMDGQFDKLE---ELIYVESHLSNTSTKFYGEITQQMLKYQNGPGSNNGTGLFQTLCGLKVRELYERISEKEVVAAA-------
>KPPR_CHLRE__P19824 RecName: Full=Phosphoribulokinase, chloroplastic;          Short=PRK;          Short=PRKase;          EC=2.7.1.19; AltName: Full=Phosphopentokinase; Flags: Precursor;
M-----------------------------------------------------------------------------------------AFTMRA--PAPRATAQSRVTANRA-RRSLVVRADKDKT-VVIGLAADSGCGKSTFMRRMTSIFGGVPKPPAGGNP-----DSNTLISDMTTVICLDDYHCLDRNGRKVK-----GVTALAPEAQNF--------DLMYNQVKALKEGKSVDKPIYNHVSGLIDAPEKIESPPILVIEGLHPFYDKRVAELLDFKIYLDISDDIKFAWKIQRDMAERGHSLESIKSSIAARKPDFDAYIDPQKKDADMIIQVLPTQLVPDD-KGQYLRVRLIMKEGSKMFDPVYLFDEGSTISWIPCGRKLTCSFP--GIKMFYGPDTWYGQEVSVLEMDGQFDKLE---ELIYVESHLSNTSAKFYGEITQQMLKNSGFPGSNNGTGLFQTIVGLKVREVYERIVKKDVVPV--------
>D8TRR7_VOLCA__D8TRR7 SubName: Full=Putative uncharacterized protein;
M-----------------------------------------------------------------------------------------AFTMRA--PAPRATAQSRVTASRASRRVLVVKAQKDKT-VVIGLAADSGCGKSTFMRRMTSIFGGVPKPPAGGNP-----DSNTLISDMTTVICLDDYHCLDRNGRKVK-----GVTALAPEAQNF--------DLMYNQVKALKEGKAVDKPIYNHVTGLIDAPEKIDSPNILVIEGLHPFFDKRVADLLDFKIYLDISDDIKFAWKIQRDMAERGHSLQAIKSSIEARKPDFDAYIDPQKKDADMIIQVLPTQLVPDD-KGQYLRVRLIQKEGSKMFDPVYLFDEGSTISWIPCGRKLTCSFP--GIKMFYGPDTWYGQEVSVLEMDGQFDKLE---ELIYVESHLSNTSAKFYGEITQQMLKNSGFPGSNNGTGLFQTIVGLKVREVYERIVKKDVVPA--------
>B5Y5F0_PHATR__B5Y5F0 RecName: Full=Phosphoribulokinase;          EC=2.7.1.19;
M------------------------------------------------------------------------------KFAVFASLTATAAAFAP--TAFVPSN-LRGVAP-SASSLNMALKEGQTP-IIIGVAADSGCGKSTFMRRLTNIFGGDVVGPLGGGFDKGSWETNTLVSDLTTVICLDDYHLNDRAGRKVT-----MRTALDPEENNF--------DLMYEQVKALKDGKTVEKPIYNHVNGTLDTPETIEPTPIIIFEGLHPMHDKRVLDLLDFSLYLDISDDVKLNWKVQRDMEERGHSMESILASIEARKPDFDAYIDPQKQLADLIIEVLPTRL--DQDDKKTLRVRCIQKEGVENFDPCFLFDEGSSIEWTPAPTKLSSPAP--GIKLAYYPEEFFGKDAQVLEMDGNFDNIQ---ELVYVESALSNTKTKFYGEMTQAMLALATAPGSNNGTGLMQTLAAFAIRDIYEKKTAAAKAKAGVSAAAA-
>B8BZ40_THAPS__B8BZ40 RecName: Full=Phosphoribulokinase;          EC=2.7.1.19;
M-------------------------------------------------------------------------------KFLVASLIASASAFST-----------INTPTLRGNSALAALKDGEVP-IVIGLAADSGCGKSTFMRRVTSTFGGETCGPLGGGFGNGGWETNTLVSDMATVICLDDYHLNDREGRKVS-----GLTALNTAEQKF--------DLMFEHVKALKEGKTIMKPIYNHVNGTLDTPEEIEPTPVIIIEGLHPFVDERVRELIDFSLYLDISPDVKLNWKIQRDMEERGHSLESIMASIEARKPDFDAFIEPQKKFADYVIEVLPTDL--DKEDKKTLKVRAIQKKGVADFTPTYLFDEGSEIEWAPSADKLSSPAP--GIKLSYKQEQYFGADVAVVEMDGTFDNIQ---ELVYVESNLGNTNSKFYGEVTQAMLSLADSPGSNNGTGLMQTLAAFAIRELYNKKSAAAKLAATKETAASA
>Q24LT4_GUITH__Q24LT4 RecName: Full=Phosphoribulokinase;          EC=2.7.1.19;
M-----------------------------------------------------------------------------------GTPLASRSSFAS--PVALRV-TNDKEMDVAIQQISMSLASGQKP-VVIGLAADSGCGKSTFMRRVTACFGGACK------LNPIGRETNTLISDMTTVICLDDYHLNDRQGRKKT-----GLTALDPRENNF--------DLMYEQVKALKEGKKVMKPIYNHVNGTLDEAEEITPTPIIIFEGLHPFYDKRVEELMDFKIYVDITPEVKFNWKVQRDHEERGHSIESIKQQIEARKPDFDAYIDPQKNKADCVIQVLPTNLVAND--KTHLNVKLIQCKGVDHYAPTYLWDEGSDIEWVPPRNKLASSAPGAGLKIYQKTEKWAGKDAAVIGMDGKYDKID---EMMYVEKQFASTGSKFVGEITKKMLEYEGQPGSNDGTGFLQTITALKVREVYEGIAKVKVPAQAN------
>Q95033_ODOSI__Q95033 RecName: Full=Phosphoribulokinase;          EC=2.7.1.19; Flags: Precursor;
M----------------------------------------------------------------------------KLSLGIVALMAASASAFAP--TAFMPANTLRAAAPASPSALNMALKEGEKP-IVIGVAADSGCGKSTFMRRLTSIFGGEGVGPLGGGFDNGGWETNSLVSDLTTVLCLDDYHLNDRNGRKVT-----QRTALDPLENNF--------DLMYEQIAALKNGESIEKPIYNHVNGTLDTPETIVPTPIVIIEGLHPMYDERVRDLLDFSLYLDISDEVKLNWKIQRDMEERGHSLESILASIEARKPDFDAYIAPQKEFADLTIEVLPTQL--DEEDKKTLRVRCIQKEGVSDFSPCYLFDEGSTIAWTPAPSKLSSSGP--GLTMAYGTEDYYGKPAQVVEMDGTFDNIQ---ELVYVESQLSNTSTKFYGELTQAMLKLADAPGSNNGTGLMQTLAAFAIRELYEKKAAAAKLAVIEA-----
>A4RW43_OSTLU__A4RW43 RecName: Full=Phosphoribulokinase;          EC=2.7.1.19;
M-------------------------------------------------------------------------------------ASALGFATAV--RARPVAAQKRATAPKARSARVVTQAKRDGP-VIIGLAADSGCGKSTFMRRMTSLFGGKATPPEGGNP-----DSNTLISDTTTVLCLDDYHLNDRQGRKDS-----GLTALNLKEQNF--------DLMYEQVKALKEGKSVDKPIYNHVTGVFDPAEKIESPEVLILEGLHPFADTRVRDMFDFKIYLDISDEVKFAWKIQRDMAERGHSLESIKASIEARKPDFDAFVDPQKEFSDVIIQVLPTQLIPDDNEGKILRVRMIMKEGLENFDAPFLFDEGSTISWIPCGRKLTCSYP--GIKFFYGPDTFYGKEVTVLEMDGQFDKLE---ELIYVESHLSNTSTKFYGEITQQMLKYQNGPGSNNGTGFFQTIVGLKVREVYERIAEKEVVVK--------
>D8LBI0_ECTSI__D8LBI0 RecName: Full=Phosphoribulokinase;          EC=2.7.1.19;
MMKTCAFLAVAAGVATGSPWAGQ-------------------------------------------ASKSAAFVGAPVGRSAPWGLGTRWASSTPT--STKARPGTMSRSARARLEALSMKLGEDEKV-VLIGVAADSGCGKSTFMRRLTSIFGGDTVGPLGGGFDNGGWETNSLVSDLTTVLCLDDYHLNDRGGRKVS-----GRTALHTEEQKF--------DLMYEQLNDLKNGKSVMKPIYNHVNGTLDTPEEIKPTPIVIIEGLHPFVDKRVRDLLDFTIYLDISDEIKFAWKIQRDMMERGHSLESIQASIEARKPDFDAFIAPQRSEADVVIQVLPTQLIPGDTEGKILRTRMVQKEGLDFFDPAFLFDEGSTISWVPCGRKLTCSFP--GIKFAYGPDTYYDNEVSVIEMDGQFDNLQ---ELIYVESHLSNIGTKFYGELTQNILKQADSPGSNNGTGFLQTLVALKLREVYERITKKTVSVKLPESVAQ-
>Q01AW0_OSTTA__Q01AW0 RecName: Full=Phosphoribulokinase;          EC=2.7.1.19;
M--------------------------------------------------------------FDEITRAIFSPHARSNASAHVTMSASLGFSTSV--RAAPVRATRDAVKPRATRARVVTTAKRDGP-VIIGLAADSGCGKSTFMRRMTSLFGGKATPPEGGNP-----DSNTLISETTTVLCLDDYHLNDRAGRKTS-----GLTALNLKEQNFGTTRRSRAHLMYDQVKALKEGKSVDKPIYNHVTGVFDPAEKIESPEVLILEGLHPFADTRVRDMFDFKIYLDISDDVKFAWKIQRDMAERGHSLESIKASIEARKPDFDAFVDPQKEHADVVIEVLPTQLIPDDNEGKILRVRMIMKENVENFDAPYLFDEGSTISWIPCGRKLTCSYP--GIKFFYGPDTYYGKEVTVLEMDGQFDKLE---ELIYVESHLSNTSSKFYGEITQQMLKYQNGPGSNNGTGFFQTIVGLKVREVYERISGKEVVAKA-------
>Q24LT1_PYRLU__Q24LT1 SubName: Full=Chloroplast phosphoribulokinase 2;          EC=2.7.1.19;
M-------------------ARSRSALLPAGAALAALLLWVQAAFL-LPRSSVRAPHAP----SRGPSAVALRAAADSVPTGLVWPSPEAEAKLRE--IDGIKLYPTHAWTDDMTPTLPAKKQLDNSP-VVIGVAADSGCGKSTFLRRILGALGTDVE------------PGHTAVGDMMTVICLDDYHTNDRAGRKAT-----GLTALDARENDF--------ALMGAQIEALKQGKAVYKPIYNHDTGFKDPPELIEPNKVMVFEGLHPIYDEKARSQLDLGIYIDIVNDVKFAWKVQRDVAERGWTEDQVRADIEKRLPDFSAYVDPQKANADVILRYEPS-----DQGLPYLKVKLIQKKDSK-FPPITLKKDLT----------LTGSKP--GATLKMYDDEWFGSPVTVVEMDGEIDMDNMEAQLKEIEDSIEGLSGK-PGELTEAMVKLKKSPGSQNGTGMLQTVIAMKVREVYEKLTA--------------
>Q24LT3_LINPO__Q24LT3 RecName: Full=Phosphoribulokinase;          EC=2.7.1.19;
M-------------------ARSRSVVLPLAAAAVALVLLGHVAFV-PPAPRPRAARA----------LTAMRGAANSVPTGLVWPSPEAEAKLRE--EDGIKMYPTHAWTDDMMPIVPATKE-GVSP-VVIGVAADSGCGKSTFLRRILGALGTEVT------------PGHTAIGDMMTVICLDDYHTNDRAGRKAT-----GLTALDAKENDF--------ALMGVQIEALKQGKAVYKPIYNHDTGNKDPPELIEPNKVMVFEGLHPIYDKKARDQLDLGIYIDIVNDVKFAWKVQRDVAERGWTEEQVREDIEKRLPDFSAYVDPQKADADVILRYEPS-----DQGLPYLKVKLIQKKGGA-FPPISLKKDLT----------LTGSKP--GATLKMYDDDWFGNAVTVVEMDGEIDMDNMEAQLKEIEDNLEGLPSKTPGELTEAMVKLKSSPGSQNGTGMLQTVIAMKFREVYEKLTGGK------------
>Q8GUE1_GALSU__Q8GUE1 SubName: Full=Phosphoribulokinase;          EC=2.7.1.19; Flags: Precursor;
M---------------GFVLPSTTSYVVYKSSSTIKSKKYNKRNYSSVSRVQVGGSKISSWLSNRLLFQGKEINTTRKTTTKYWIITVSSQTALEEFVNCSGSKGVHESAGISRSKSKVLRNKGIERP-VIIGVAADSGCGKSTFLRRVNEIFGTKVS------------QSHTPQGELVTVICLDDFHTLDRKGRAEK-----KVTALNPEANNF--------ELMYQQIAALKEGYDIMKPIYNHQTGLIDPPELIQPNHIIVIEGLHPWYDARMKQLLDFTVYLDISDEVKVAWKIQRDMAERGHKLENILASIESRKPDFQQYIDPQKKDAVAVIQVLPTRLIPDDTEKKVLRVRLIQREGIQGFQSVYLYDEGSTIDWIPCGRKLTCSYP--GIKFHYGPDNWYNHDVSVLEVDGNFEKLE---ELIYIESHLNNTSTKFYGEITQQLLRNSSAPGSNNGTGLFQVLTALKMRQLYEELTGKSIAPVLV------
>Q2IA58_KARMI__Q2IA58 SubName: Full=Chloroplast phosphoribulokinase;
MKNLVLSVVSLSCLASGSSWQSDDDSLQPLETLLLAL----QPGAL-SRTGTRQATHRPRYDFGHHSSHVSMMANPDSKPTGLVWPTAEAAEKLKE--IDGIRLYPTHAWLDDHVPFQAAKEPMSKDP-VMIGVAADSGCGKSTFLRRVMGALGTEVT------------PGHTAIGDMMTVVCLDDYHINDRAGRKAT-----GLTALDAAENDF--------DLMGAQMDALKGGKAVYKPIYNHDTGFKDPPELLEPNDLMIFEGLHPIYDEKARNSLDLKLYIDIVNDVKFAWKVKRDVEERGWTEDQVQADIQKRLPDFSRFVDPQKANADVVLRYEPS-----DKGLPYLKVKLIQAKGGA-FPMVTLKNPVS----------LEGT-P--GASLKMYDDTWFGNDVTVLEMDGEIDMEKQEAQLKEIESNLEGLNGKSATELTDAMVKLKSSPGSENGTGVWQTVIAMKIREVYEKATA--------------
>Q24LS9_CHOCR__Q24LS9 RecName: Full=Phosphoribulokinase;          EC=2.7.1.19;
M------------------------------------------------------------------------------------VNVSTDTWVKA--PGADKSSHHANAKIASNVSEVLAKKGIERP-VIIGVAADSGCGKSTFLRRVTGIFGTEVS------------KTHTPVGNFISVICLDDYHLHDRMGRREA-----RVTALDEAANNF--------ELMASQIQALREGKSIMKPIYNHETGEIDECELVEPNHIIVIEGLHPMYDTRVKKSLDFSVYLDLADEVKIAWKIQRDMAERGHSLENILASIESRKPDFAQFVDPQKRDCDVVMEILPTRLIPDDDEKKVLRVRLLQDENSENFDPIFLYDEGSTIDWVPCGRKLTCSYP--GIKFHYGPDTYYDKEVAVFEVDGGFEKLD---EMVYVETHIERAGTKFFGEITQSLLRNPTAPGSKNGTGLIQVIMAMMMRSVYEKVTGKPVAVSGN------
>Q5ENS2_HETTR__Q5ENS2 SubName: Full=Chloroplast phosphoribulokinase;
M-------------------ARSQSLLIPAALLAAALCFVAQRAFVAPSAPASRTVRR----------LTALRANPNSVPTGLVWPSPEAEEKLRE--VDGIKMYPTHAWTDDMQPIVPAEKKLEDTP-VIIGVAADSGCGKSTFLRRILGALGTDVV------------PGHTAVGDMMTVVCLDDYHTNDRAGRKAT-----GWTALDAKENDF--------ALMGTQIEALKQKKAVYKPIYNHDTGNKDPPELLQPNKVMVFEGLHPIYDEKARAQLDLGIYIDIVNEVKFDWKVKRDVEERGWTEDQVREDINKRLPDFSAYVDPQKANADVVLRYEPS-----DKGLPFLKVKLIQKKGGA-FPVMTLKKDLT----------LTGSKP--GATLKMYDEDWFGNDVTVVEMDGEIDMDNMEAQLKEIEENLEGLGAKSATELTDAMMKLKSSPGSQNGTGMLQTVIAMKVREVYEKITGKFA-----------
