# Supplementary material for: Responses of the Emiliania huxleyi Proteome to Ocean Acidification
Source: PLoS One. 2013 Apr 12;8(4):e61868. doi: 10.1371/journal.pone.0061868 (PMC3625171; doi:10.1371/journal.pone.0061868)
Supplement: Data S1 — Output files from BUDAPEST analysis. (ZIP) [file pone.0061868.s001.zip › BUDAPEST data/Jones_et_al_2012_Data/EHUX130k14a.nsf]

(
(
Q2IA58_KARMI__Q2IA58 SubName- Full=Chloroplast phosphoribulokinase-:0.174720,
(
Q5ENS2_HETTR__Q5ENS2 SubName- Full=Chloroplast phosphoribulokinase-:0.108940,
(
Q24LT3_LINPO__Q24LT3 RecName- Full=Phosphoribulokinase-          EC=2.7.1.19-:0.077560,
Q24LT1_PYRLU__Q24LT1 SubName- Full=Chloroplast phosphoribulokinase 2-          EC=2.7.1.19-:0.086350)
603:0.017900)
965:0.058840)
1000:0.351725,
(
(
bud_EMIHU__EHUX130k14a Similar {e=1.00e-162} to Q5ENS1_ISOGA__Q5ENS1 SubName- Full=Chloroplast phosphoribulokinase- Flag...:0.089630,
Q5ENS1_ISOGA__Q5ENS1 SubName- Full=Chloroplast phosphoribulokinase- Flags- Fragment-:0.087210)
1000:0.164260,
(
Q24LT5_PAVLU__Q24LT5 RecName- Full=Phosphoribulokinase-          EC=2.7.1.19-:0.236200,
(
(
(
Q8GUE1_GALSU__Q8GUE1 SubName- Full=Phosphoribulokinase-          EC=2.7.1.19- Flags- Precursor-:0.194000,
Q24LS9_CHOCR__Q24LS9 RecName- Full=Phosphoribulokinase-          EC=2.7.1.19-:0.209200)
1000:0.155130,
(
(
KPPR_CHLRE__P19824 RecName- Full=Phosphoribulokinase - chloroplastic-          Short=PRK-          Short=PRKase-        ...:0.017730,
D8TRR7_VOLCA__D8TRR7 SubName- Full=Putative uncharacterized protein-:0.019150)
1000:0.135370,
(
C1MQ62_MICPS__C1MQ62 RecName- Full=Phosphoribulokinase-          EC=2.7.1.19-:0.041600,
(
A4RW43_OSTLU__A4RW43 RecName- Full=Phosphoribulokinase-          EC=2.7.1.19-:0.042160,
Q01AW0_OSTTA__Q01AW0 RecName- Full=Phosphoribulokinase-          EC=2.7.1.19-:0.050210)
998:0.033740)
1000:0.084320)
998:0.057580)
965:0.033310,
(
(
Q24LT4_GUITH__Q24LT4 RecName- Full=Phosphoribulokinase-          EC=2.7.1.19-:0.331500,
(
B8BZ40_THAPS__B8BZ40 RecName- Full=Phosphoribulokinase-          EC=2.7.1.19-:0.156310,
(
B5Y5F0_PHATR__B5Y5F0 RecName- Full=Phosphoribulokinase-          EC=2.7.1.19-:0.117670,
Q95033_ODOSI__Q95033 RecName- Full=Phosphoribulokinase-          EC=2.7.1.19- Flags- Precursor-:0.115170)
1000:0.065260)
995:0.065970)
800:0.040370,
(
Q9ATC3_VAULI__Q9ATC3 RecName- Full=Phosphoribulokinase-          EC=2.7.1.19-:0.128550,
D8LBI0_ECTSI__D8LBI0 RecName- Full=Phosphoribulokinase-          EC=2.7.1.19-:0.151260)
1000:0.089040)
617:0.013410)
922:0.029250)
964:0.078980)
1000:0.020575)
;
