# Supplementary material for: Responses of the Emiliania huxleyi Proteome to Ocean Acidification
Source: PLoS One. 2013 Apr 12;8(4):e61868. doi: 10.1371/journal.pone.0061868 (PMC3625171; doi:10.1371/journal.pone.0061868)
Supplement: Data S1 — Output files from BUDAPEST analysis. (ZIP) [file pone.0061868.s001.zip › BUDAPEST data/Jones_et_al_2012_Data/EHUX130k14a.tree]

                    +-------+ 18: Q2IA58_KARMI__Q2IA58 SubName: Full=Chloroplast phosphoribulokinase; {0.174720}
                    |        
    +---------------+ 38 [1000] {0.351725}
    |               |
    |               |   +-----+ 20: Q5ENS2_HETTR__Q5ENS2 SubName: Full=Chloroplast phosphoribulokinase; {0.108940}
    |               |   |      
    |               +---+ 36 [965] {0.058840}
    |                   |
    |                   | +----+ 16: Q24LT3_LINPO__Q24LT3 RecName: Full=Phosphoribulokinase;          EC=2.7.1.19; {0.077560}
    |                   | |     
    |                   +-+ 33 [603] {0.017900}
    |                     |
    |                     +----+ 15: Q24LT1_PYRLU__Q24LT1 SubName: Full=Chloroplast phosphoribulokinase 2;          EC=2.7.1.19; {0.086350}
    |                           
+---+ 39
    |
    |         +----+ 1: bud_EMIHU__EHUX130k14a Similar (e=1.00e-162) to Q5ENS1_ISOGA__Q5ENS1 SubName: Full=Chloroplast phosphoribulokinase; Flags: Fragment; {0.089630}
    |         |     
    | +-------+ 35 [1000] {0.164260}
    | |       |
    | |       +----+ 2: Q5ENS1_ISOGA__Q5ENS1 SubName: Full=Chloroplast phosphoribulokinase; Flags: Fragment; {0.087210}
    | |             
    +-+ 37 [1000] {0.020575}
      |
      |    +----------+ 3: Q24LT5_PAVLU__Q24LT5 RecName: Full=Phosphoribulokinase;          EC=2.7.1.19; {0.236200}
      |    |           
      +----+ 34 [964] {0.078980}
           |
           |             +--------+ 17: Q8GUE1_GALSU__Q8GUE1 SubName: Full=Phosphoribulokinase;          EC=2.7.1.19; Flags: Precursor; {0.194000}
           |             |         
           |     +-------+ 29 [1000] {0.155130}
           |     |       |
           |     |       +---------+ 19: Q24LS9_CHOCR__Q24LS9 RecName: Full=Phosphoribulokinase;          EC=2.7.1.19; {0.209200}
           |     |                  
           |  +--+ 31 [965] {0.033310}
           |  |  |
           |  |  |          +-+ 6: KPPR_CHLRE__P19824 RecName: Full=Phosphoribulokinase, chloroplastic;          Short=PRK;          Short=PRKase;          EC=2.7.1.19; AltName: Full=Phosphopentokinase; Flags: Precursor; {0.017730}
           |  |  |          |  
           |  |  |   +------+ 25 [1000] {0.135370}
           |  |  |   |      |
           |  |  |   |      +-+ 7: D8TRR7_VOLCA__D8TRR7 SubName: Full=Putative uncharacterized protein; {0.019150}
           |  |  |   |         
           |  |  +---+ 28 [998] {0.057580}
           |  |      |
           |  |      |    +--+ 5: C1MQ62_MICPS__C1MQ62 RecName: Full=Phosphoribulokinase;          EC=2.7.1.19; {0.041600}
           |  |      |    |   
           |  |      +----+ 24 [1000] {0.084320}
           |  |           |
           |  |           |  +--+ 12: A4RW43_OSTLU__A4RW43 RecName: Full=Phosphoribulokinase;          EC=2.7.1.19; {0.042160}
           |  |           |  |   
           |  |           +--+ 22 [998] {0.033740}
           |  |              |
           |  |              +---+ 14: Q01AW0_OSTTA__Q01AW0 RecName: Full=Phosphoribulokinase;          EC=2.7.1.19; {0.050210}
           |  |                   
           +--+ 32 [922] {0.029250}
              |
              |    +--------------+ 10: Q24LT4_GUITH__Q24LT4 RecName: Full=Phosphoribulokinase;          EC=2.7.1.19; {0.331500}
              |    |               
              | +--+ 27 [800] {0.040370}
              | |  |
              | |  |   +-------+ 9: B8BZ40_THAPS__B8BZ40 RecName: Full=Phosphoribulokinase;          EC=2.7.1.19; {0.156310}
              | |  |   |        
              | |  +---+ 23 [995] {0.065970}
              | |      |
              | |      |   +-----+ 8: B5Y5F0_PHATR__B5Y5F0 RecName: Full=Phosphoribulokinase;          EC=2.7.1.19; {0.117670}
              | |      |   |      
              | |      +---+ 21 [1000] {0.065260}
              | |          |
              | |          +-----+ 11: Q95033_ODOSI__Q95033 RecName: Full=Phosphoribulokinase;          EC=2.7.1.19; Flags: Precursor; {0.115170}
              | |                 
              +-+ 30 [617] {0.013410}
                |
                |    +------+ 4: Q9ATC3_VAULI__Q9ATC3 RecName: Full=Phosphoribulokinase;          EC=2.7.1.19; {0.128550}
                |    |       
                +----+ 26 [1000] {0.089040}
                     |
                     +-------+ 13: D8LBI0_ECTSI__D8LBI0 RecName: Full=Phosphoribulokinase;          EC=2.7.1.19; {0.151260}
                              
