# Supplementary material for: Responses of the Emiliania huxleyi Proteome to Ocean Acidification
Source: PLoS One. 2013 Apr 12;8(4):e61868. doi: 10.1371/journal.pone.0061868 (PMC3625171; doi:10.1371/journal.pone.0061868)
Supplement: Data S1 — Output files from BUDAPEST analysis. (ZIP) [file pone.0061868.s001.zip › BUDAPEST data/Jones_et_al_2012_Data/EHUX130k15a.fas]

>bud_EMIHU__EHUX130k15a Similar (e=5.00e-49) to B9Q4V7_TOXGO__B9Q4V7 RecName: Full=ATP synthase gamma chain;
R---------------------------------------------------LLLRRLSGNMPSIKDLGKRLKSVSSTSKITKAMKMVAASKLRKAESEMIAARPFAASVQNLMMPHIGIKEG----------EE---PPASVMKLAISSDKGLCGGINSKICKEVKLAVDALVQR------GAESSPQLLIVGSKGRDGMARTHSEYY-------KTTFDEAYGGAITFSLASFLAEQMLAST----AESYTIWYNKFRSVINFEPTPLTIKGPE--------------------------------------VLGASGVFDE-FEFEG--E-KETVLADIYQFNLACTIYGCLLENKTSEEASRMTAMDSASTNAADMIARLTLIYNRMRQA-----KVTTELTEIVAGAEAV----------------------------------------------------
>A8JDV9_CHLRE__A8JDV9 RecName: Full=ATP synthase gamma chain;
M--------AL----RNAASFLGKSL-AGAAELGFSAAKTAGGEA----LT-NAFVTDGVRHASNQAVKQRIRAIKNIGKITKAMKMVAASKMKNAQVAVEQSRGIVNPFVRLFGDFPAI------------------EGKQNITVAVSSDRGLCGGLNSNIAKYTRALLKMDPTT--------SETTKLVSIGDKGRSQLMRTNGEMF-------THTFSETYKVRVTFAQASLIAEDLLKSN----PEAVKILFNKFRSAISFKPTLATILTPETL--------------------------------EKQLTEPSGNRLDA-YEIEASHE-RSDVLRDLAEFQLAATLYNAMLENNCSEHASRMSAMENSTKSAGEMLGKLTLEYNRKRQA-----TITTELIEIIAGASALMD-A------------------------------------------------
>B6KJN9_TOXGO__B6KJN9 RecName: Full=ATP synthase gamma chain;
M---------------------AGLASLSSVGALRGMRLVPAAHLLPLHSA-FGQQTRNFGAGDLKIVAARMKSVKSIQKITKAMKMVAASKLRMDQRRLENGLPFATPVQKLVQRIPVDPK----------------EKGTLAVLALSSDKGLCGGVNSFVAKQARIVIKENEMA--------GNAVQVYGVGDKIRSALQRTFGDRF-------KRIMTEVTRFPWNFGQACIIADRLMQDN----PARLMVIYNHFKSAVAYDTLTLNVLTPTQA------------------------------------AQSAKEQLNT-FEFEP--E-KTDVWKDLQDFYYACTVFGCMLDNIASEQSARMSAMDNASTNAGEMISSLTLRYNRARQA-----KITTELVEIISGANALE---------------------------------------------------
>D0NPC9_PHYIN__D0NPC9 RecName: Full=ATP synthase gamma chain;
M-------------------------------VMMIFVKNSAPVL-------KTVGQQARGMATEKQILQRITATSNIAKITKSMKMVSAAKMRGAENRMNAGRPFTAWLDNVKGAHDRTVET----DGVAPVEE---LEGDNVLIVVSSDRGLCGGINSGIAKTTRRQIAGVEDH-----------SQVFVIGDKARAQLRRDLGDNI-------RGNVTETYQSPPNFTVASAIAEAVVASS-PSESEKVHVLYNKFKSAISYMPSVRSLA-----------------------------------------VQPDSDAFDL-YELEP--DNKDELLADLKEFEIATAIFQGMIENSTSEESSRMAAMENATTNAEDLIGSLTLVYNKARQA-----RITTELIEIISGAASLDG--------------------------------------------------
>D8UA76_VOLCA__D8UA76 RecName: Full=ATP synthase gamma chain;
M--------AL----RNAASLLGQRL-VGAAELGISAAKSGAGEA----LT-NAFVTDGVRHASNQAVKQRIRAIKNIGKITKAMKMVAASKMKNAQVAVEQSRGIVNPFVRLFGDHPGV------------------EGKAGVTVAVTSDRGLCGGLNSNITKYTRALLKLDSAA-----AGESASTRLVAIGDKGRSQLMRAEGRLF-------SYSFADTYKVRVTFAQASLIAEELLKNN----PEVIKVMFNKFRSAISFKPTLATVLTPEAL--------------------------------EKQLTEPTGNRLDA-YEVEATHE-RSDVLRDLAEFQLAATLYNAMLENNCSEHASRMSAMENSTKSAGEMLGKLTLEYNRKRQA-----TITTELIEIIAGASALMD-A------------------------------------------------
>C1MKJ1_MICPS__C1MKJ1 RecName: Full=ATP synthase gamma chain;
M-----------------------------------------PNFNLFPLV-SPAVPHGSRLISLQVVAQRMKSVGNIQKITAAMKMVAASRLKGAQTKMEKSRGLVEPMVRLLGDQPGV------------------DAERTLLVPVSSDKGLCGGINSTVVKYSKVVAGLSG----------AQVPLLTIIGEKARGQLSKAYAETL-------TGAIVDLSKVPLTFATASLVSDTILNQG----AGKHQIVYNRFQSVISFKPTVATVYSSGEY--------------------------------E-KAAESGMNNFDA-YELEGP-E-RSEFLLDLSEFNMGVVVYNALLENSTSELGSRMQSMENSTKNAKDMLGKLTLLYNRTRQA-----SITTELIEIISGASALEG--------------------------------------------------
>Q4N9B3_THEPA__Q4N9B3 RecName: Full=ATP synthase gamma chain;
M-----------------SYFSK-----GLSTFRPISNTCFSYNKLGLNDL-NCIQTRNFGSGDIQAVAARIKSVKSIQKITKAMKMVAASKLRADQRRLEIGRPFSQPSQDVLNLLPIS-----------TTET---GHKDTALVIMASDKGLCGGINSSVAKATRNLLQNVDSQ--------SSAYSLYIIGEKARSALQRNYQKMF-------KNVFTELTKTPFNYAKAAYIAELLRNGN----HDNIKIIYNHFKSVISYETKVLDVLTWKQY------------------------------------SLMNKRELNV-FETEP--D-IGKFYPDFYEFYLTSCIYGCMLDSLASEQSARMSAMDNASSNATDMLSKLTLKYNRARQS-----KITLELIEIISGANAL----------------------------------------------------
>A7AQS7_BABBO__A7AQS7 RecName: Full=ATP synthase gamma chain;
M-----------------AMFTRVVGGIGSSVTVPLRADVCS----------ISLQRRFFGSGDMQTVATRIKSVKSIQKITKAMKMVAASKLKADQRRLEAGLPFSLPVQDVMNLLPIS-----------TTET---AGKSNAILVLASDKGLCGGINSAVAKMTKGILAGGESG--------GTTFSVYCVGEKARSALESTYGKYF-------RNVFTELCRTPFNYAKAALISESLHRGN----HDRIRIVYNHFKSAISYETRTLDVLSLSQF------------------------------------KAMHKRELNV-YETEP--E-MADLFPDLYEFYLTCCVYGCMLDSLAAEQSARMSAMDNASTNASDMLQSLTLKFNRARQS-----KITLELIEIIGGANAL----------------------------------------------------
>Q4UGE9_THEAN__Q4UGE9 RecName: Full=ATP synthase gamma chain;
M-----------------SYFFK-----GLSSLRPISNSYFNYNRLGLNDL-NCIQTRGFGSGDIQAVAARIKSVKSIQKITKAMKMVAASKLRADQRRLEIGRPFSQPSQDVLNLLPIS-----------TTET---GHKDTALVIMASDKGLCGGINSSVAKATRNLLQNVDSQ--------SSAYSLYVIGEKARSALQRNYQKMF-------KNVFTELTKTPFNYAKAAYIAELLRNGN----HDNIKIIYNHFKSVISYETQVLDVLTWKQY------------------------------------SLMNKRELNV-FETEP--D-IGKFYPDFYEFYLTSCIYGCMLDSLASEQSARMSAMDNASSNATDMLSKLTLKYNRARQS-----KITLELIEIISGANAL----------------------------------------------------
>D7G5C6_ECTSI__D7G5C6 RecName: Full=ATP synthase gamma chain;
M-----------------------------HAHACRTLRQARP---------LGSSLSVRGMATEKQIMMRINATKNISKITQSMKMVSAAKLRGDQARLDKAQPFNAWTAELNEPPMVTEDG-------IDTSG---WPQKNLIVAISSDRGLCGGVNSFVTRAIKKMMISTKEQ--------GKETTLFVVGEKGRSQLSRVHADEM-------TAACTDA-TTPMQFGMATAMATEALKND----FDTMHIVFNVFKSAIAYDTSIKSLPNLA--------------------------------------KEGGEEQMVE-YEFEP--DTKEEVMQDMYEYLVASQMWHSLMESATSEQSSRMNAMENASKNAGEMIDSLTLIYNRARQS-----RITTELIEIISGASALEEAK------------------------------------------------
>Q4Y2D4_PLACH__Q4Y2D4 RecName: Full=ATP synthase gamma chain;
--------------------------------------------------MIPEIGKRNFASDNLRSLSLRMKSIKSIQKITKAMKMVAASKFKGDQRRLENCKYFSTPLADIFNRLNQL-----------EIHK---KNEDLAIIAISSDKGLCGSVNSSISRICKKILENDQIDNELVNNISPNKISLYGIGEKIKSALSRLHSDKF-------EAVYSEYNKIPINFITCSYIAESILKKN----HTNLLIIYNNFKSAISFDTKILSIFSQKQL------------------------------------NKINKKELAT-FEFEP--E-LDYIFKDVYEFYFTSIIYNCIIENLASEQSARMTAMDNASSSATDMLGALSLKYNRARQS-----KITLELIEIISGANAL----------------------------------------------------
>Q4Z3G3_PLABE__Q4Z3G3 RecName: Full=ATP synthase gamma chain;
--------------------------------------------------MVPEIGKRNFASDNLRSLSLRMKSIKSIQKITKAMKMVAASKFKGDQ-RLENCKYFSTPLADIFNRLNQL-----------DIHK---KNEDLAIIAISSDKGLCGSVNSSISRICKNILENDQIDNELVNNISPNKISLYGIGEKIKSALSRLHSDKF-------EAVYSEYNKIPINFMTCSYIAESILKKN----HTNLLIVYNNFKSAISFDTKILSIFSQKQL------------------------------------NKINKKELAT-FEFEP--E-LDYIFKDVYEFYFTSIIYNCIIENLASEQSARMTAMDNASSSATDMLGALSLRYNRARQS-----KITLELIEIISGANAL----------------------------------------------------
>A4RRG5_OSTLU__A4RRG5 RecName: Full=ATP synthase gamma chain;
M--------STNAMRRNAALAVRCAMREGARGTMMTPKSTTAPRAGTMVNA-SEGVPANVRTVSLQAVAIRMRSVGNIQKITKAMKMVAASRLKGAQTKCEKSRALVNPFVRLLGDTPGT------------------ETDSTLVVPISSDKGLCGGINTAVVKYSTVLNAM------------SPGARINVVGDKARAQLNRLYPDRI-------NNVVVDTTKQPLTFGTASAIADEIMAQN----APKTQLVFNRFASAISFKPTVATVLSSEEL--------------------------------E-KAAEEGVNEFDS-YEIEGP-D-RSEFLLDLSEFKMGALLYNAMLENNTSELGSRMQSMENSSKNASDMLQKLTLLYNRTRQA-----AITTELIEIISGASSLESKE------------------------------------------------
>B8C1R6_THAPS__B8C1R6 RecName: Full=ATP synthase gamma chain;
-------------------------------------------------------------MATEKQIWNQIQSTKNIQKITSSMKMVSAAKLKGDETRRMTAISFNTWADALNGPPKPVEDA--------TFEE---LPQKSLIISVTSDKGLCGGVNSFITRSVKNCVNSLNAQ--------GKECDVAVIGDKGRGQLRRLHGDLI-------KMSLTEV-ESPGNFTLAGAIASELVAAG-AGDYDAVVIMYNGYVNAATYHQMYKVITPFG--------------------------------------GEGENEPLLA-YEFEP--DTKSEVLADLHEYLLTSQIYHSLMDGAAAEQSSRMTAMENASKNAGEMIESLTLRYNRARQA-----RITTELIEIISGASALED--------------------------------------------------
>Q7RKU7_PLAYO__Q7RKU7 RecName: Full=ATP synthase gamma chain;
M------------------------NKMMETGRMAIRA-----KIFAYNSMIPEIGKRNFASDNLRSLSLRMKSIKSIQKITKAMKMVAASKFKGDQKRLENCKYFSTPLADIFNRLNQL-----------EIHK---KNEDLAIIAISSDKGLCGSVNSSISRICKKILENDQIDNELVNNISPNKISIYGIGEKIKSALSRLHSDKF-------EAVYSEYNKIPINFMTCSYIAESILKKN----HTNLLIVYNNFKSAISFDTKILSIFSQKQL------------------------------------NKINKKELAT-FEFEP--E-LDYIFKDVYEFYFTSIIYNCIIENLASEQSARMTAMDNASSSATDMLGALSLRYNRARQS-----KITLELIEIISGANAL----------------------------------------------------
>Q8I6T7_PLAF7__Q8I6T7 RecName: Full=ATP synthase gamma chain;
M---------------------------------LKPNFSSFMTRCSMLSW-NTVEKKKFASDNLRSLSLRIKSVKSIQKITKAMKMVAASKFKGDQRRLEKCSNFSTPLVDVFNRLNKL-----------DIHK---KNEELAIIAISSDKGLCGSVNSSVSRLCKKLLENEQVNNELVDNITPNKIYLYGIGEKIRSALSRLHKDKF-------QVIYNEYNKIPINFLTCSYIAERIMNNN----HSNIIIIYNHFKSAISFDTQILSVFSQKQL------------------------------------NKINKKELTH-FEFEP--E-MDYIFKDIYQFYFTSILYNSIIQNLASEQSARMTAMDNASSSATDMLNALSLRYNRARQS-----KITLELIEIISGANAL----------------------------------------------------
>A5JZA4_PLAVI__A5JZA4 RecName: Full=ATP synthase gamma chain;
M---------------------------AWNNKLLIRA-----EQCALNNL-SIMAKRNFASDNLRSLSLRMKSIKSIQKITKAMKMVAASKFKGDQRRLENCKHFSTPLTDIFNRLNKQ-----------EMHQ---KNEDLAIIAISSDKGLCGSVNSSVSRVCKKLLENEQVENELVNNITPSKIYFYGIGEKIRSALNRLHADKF-------EAIYNEYNKIPINFLTCAYIAERIIKKN----HSNLLIVYNNFKSAISFDTKILSVFSEKQL------------------------------------KKMNKKELAT-FEFEP--E-LDHIFKDIYEFYLTSLIYNCIIENLAAEQSARMTAMDNASSSATDMLDALSLKYNRARQS-----KITLELIEIISGANAL----------------------------------------------------
>B3LBS5_PLAKH__B3LBS5 RecName: Full=ATP synthase gamma chain;
M---------------------------AWNNTLLIRA-----EQCALNNL-SIMAKRNFASDNLRSLSLRMKSIKSIQKITKAMKMVAASKFKGDQRRLENCKHFSTPLTDIFNRLNKQ-----------EMHK---KNEDLAIIAISSDKGLCGSVNSSVSRVCKKLLENEQVDNELVNNIAPNKIYLYGIGEKIRSALNRLHGDKF-------EAIYNEYNKIPINFLTCAYIAERIIKKN----HSNLLIVYNNFKSAISFDTKILSVFSEKQL------------------------------------KKMNKKELAT-FEFEP--E-LDHIFKDIYEFYFASLIYNCIIENLAAEQSARMTAMDNASSSATEMLDALSLRYNRARQS-----KITLELIEIISGANAL----------------------------------------------------
>B7FTE2_PHATR__B7FTE2 RecName: Full=ATP synthase gamma chain;
M------------------------------APLRLVLQRASP---------RVAILATRGMATEKQIFNQIQSTKNLSKITSSMKMVSAAKLKGDENRLARAVPFNGWTSELGGAPKLVEGA--------TFDE---LPQKVLIVPFTSDKGLCGGVNSYITRAVRNCIKKLQAQ--------GKDADIVLIGDKGRAQLRRFHPEKI-------VRSATDV-VTPGTYALASGLASELIASGAASDYDAVVIIYNSFVNAATYNQMYKVVTPFV--------------------------------------TMSETEESLSGYEFDG--D-KAEAMEDLYEYMLASQVFHSFMDSAASEQSSRMTAMENASKNANEMVDSLTLKYNRARQS-----RITTELIEIISGASALDG--------------------------------------------------
>C1N317_MICPS__C1N317 RecName: Full=ATP synthase gamma chain;
M---AVKPTVATPLASKKSAFAG----------------RGVAAVAPKTAT-GGRASLQVLAASQKEMRDRISSVNSTKKITEAMKLVAAAKVRRAQDAVINARPFSESLVKVLFAINTRLAG-EDVDVPLCDVR---PVKTVLLLVCTGDRGLCGGFNNFIIKKAEERVAELKTQ--------GVAAKLVTIGKKGSVYFKRRKDQYD-------LVKTFDMGQAP-KTEEAQAIADEVYSEFVGEEVDKVELVYSRFVSLINSDPSIQTLLPLSKEGEICDVNGTCVDAQNDIIFSLTTEDGKFAVKGE--PVETEVAGFEGVMQFEQ--D-PNQILDALLPLYMNSQILRALQESLASELAARMNAMSNASDNAKDLSKRLTLEYNRKRQA-----KITAEIIELVAGASAA----------------------------------------------------
>A4RZT9_OSTLU__A4RZT9 RecName: Full=ATP synthase gamma chain;
M----SAVAHTSLAMSKATAVRG---------------ASVKRSTAAQRAT-APQRSLVIRNASPKEMRDRIASVGNTKKITDAMKLVAAAKVRKAQDAVIGARPFSESLVKVLFAINSRLAG-EDVDVPLTKMR---PVKTAMLVVCTGDRGLCGGFNNFIIRKTEQRVAELKAQ--------GVECKLITVGKKGGVYFNRRKEQYN-------LVKRFDMGQAP-STQDAQTIADEIFAEFTSEEVDKVEMIYSRFVSLIAAEPTVQTILPLSKEGEVCNVDGVCIDAANDEIFKLTTEDGKFAVKRE--ASDTEVSEFEGVMQFEQ--D-PNQILDALMPLYMNSQILRALQESLASELAARMNAMSTASDNAKELKKTLSLVYNRARQA-----KITSEIIELVAGASAA----------------------------------------------------
>B7G0M9_PHATR__B7G0M9 RecName: Full=ATP synthase gamma chain;
M----RSFCIA-ALLAVASAFTTQPTSFTVKTANVGERASGVFPEQSS-AH-RTRKATIVMDGKANAIRDRITSVKNTRKITMAMKLVAAAKVRRAQDAVLATRPFSETLQSVFGGLIQRLGG-ESVDLPLLTER---EVKKVTLLVITGDRGLCGGYNSFMIKKAEARFNELKKN--------GVEADLILVGKKGIAYFERR--GFP-------IRKKYETGQNP-TAKQALAIAEEVSSTFLSGESDAVELLYTKFVSLIASSPSIRTLVPFSASD---------ITAKGDEVFQLTSESGQFGVERT-ELDVAAPQEFPNDMIFEQ--D-PIQIVNAILPLYLNGQILRTLQESVASELAARMQSMQSASDNAGSLAKQLNLEYNRARQA-----AVTQELLEIVSGASALE---------------------------------------------------
>D8TI16_VOLCA__D8TI16 RecName: Full=ATP synthase gamma chain;
M--------AATMLASKQGAFMG-----------------RSTFAPAQQQG-VARRGSLQVTAGLKEVRDRIASVKNTNKITDAMKLVAAAKVRRAQEAVVNGRPFSENLVKVLYGVNQRIRQ-EDVDSPLCAVR---PVKSVMLVVLSGDRGLCGGYNNFIIKKTEQRIRELTAL--------GVKVNLVCVGRKGAQYFTKRK-QYN-------VTKTFSLGATP-STKDAQGIADEIFASFIAQESDKVELVYTKFISLITSNPAIQTLLPMTPMGELCDVDGKCVDAADDEIFKLTTKGGEFAVERE--KTTIATEALDPSLIFEQ--E-PAQILDALLPLYMNSCLLRSLQEALASELAARMNAMNNASDNAKELRKALTVQYNKQRQA-----KITQELSEIVGGAAATSG--------------------------------------------------
>ATPG_CHLRE__P12113 RecName: Full=ATP synthase gamma chain, chloroplastic; AltName: Full=F-ATPase gamma subunit; Flags: Precursor;
M---------AAMLASKQGAFMG-----------------RSSFAPA-PKG-VASRGSLQVVAGLKEVRDRIASVKNTQKITDAMKLVAAAKVRRAQEAVVNGRPFSENLVKVLYGVNQRVRQ-EDVDSPLCAVR---PVKSVLLVVLTGDRGLCGGYNNFIIKKTEARYRELTAM--------GVKVNLVCVGRKGAQYFARRK-QYN-------IVKSFSLGAAP-STKEAQGIADEIFASFIAQESDKVELVFTKFISLINSNPTIQTLLPMTPMGELCDVDGKCVDAADDEIFKLTTKGGEFAVERE--KTTIETEALDPSLIFEQ--E-PAQILDALLPLYMSSCLLRSLQEALASELAARMNAMNNASDNAKELKKGLTVQYNKQRQA-----KITQELAEIVGGAAATSG--------------------------------------------------
>B8C0W4_THAPS__B8C0W4 RecName: Full=ATP synthase gamma chain;
M----KFLVVAVSALATASAFTTSPASFTTVSS---PSVNNVFGQEGN-AH-RNRRATIVMDGKANAIRDRITSVNNTKKITSAMKLVAAAKVRRAQDSVLATRPFSETLQSVFGGLINRLGG-EAADLPLLTQR---EVNKVTITVITGDRGLCGGYNSFMIKKAEARYKELTAQ--------GIECDFILIGKKGASYFARR--EYP-------IRKVFDCGQNP-NSKEALAISEEIINSFLSGETDAVELLYTKFVSLIASSPSVRTLVPFSASE---------ISQKGDEVFQLTSQDGDFGVERK-ELEVAEPQDFPNDMIFEQ--D-PLQIVNSILPLYLNGQILRTLQESVASELAARMQSMQSASDNAKALAKRLSQEYNRARQA-----AVTQEILEIVSGATALE---------------------------------------------------
>ATPG_ODOSI__Q06908 RecName: Full=ATP synthase gamma chain, chloroplastic; AltName: Full=F-ATPase gamma subunit; Flags: Precursor;
M----KFFCVA-GLLASAAAFQAQPAAFTTYSPAVGGATSNVFSESSSPAH-RNRRATIVMDGKANAIRDRITSVKNTKKITMAMKLVAAAKVRRAQDAVLATRPFSETLQSVFGGLIARMGG-EALDLPLLTQR---EVSKVTLVVITGDRGLCGGYNSFMIKKAEARFNELKDQ--------GVACDMVLIGKKGITYFQRR--GYP-------IRKTFETGQNP-DSKQALAISEELLNTYLSGESDAVELLYTKFISLIASSPSARTLIPFSASE---------ITQQGDEVFQLTSSGGDFEVERT-ELEVAEPQDFPNDMIFEQ--D-PIQIINSILPLYLNGQILRTLQESVASELAARMQSMQSASDNAGDLAKRLSTEYNRARQA-----AVTQEILEIVSGASALE---------------------------------------------------
>D8LBF0_ECTSI__D8LBF0 RecName: Full=ATP synthase gamma chain;
MVQLARTLAALVGSAACASAFMGPAVTSFSGV----RVVDNVDAVVAS-PA-RRSVVTPRMGGKENAIRQRIVTVNNTKKITTAMRLVAAAKVRRAQDAVLRTRPFSETLQSIFGALIAQLGK-ENLDLPLLNAR---EVKNVLLVGLSGDRGLCGAYNSYAIKKTEARGNELTAQ--------GYNVEYVTIGKKISQYFKRRSDTYT-------VKRAFDCGQAP-NAAEASAIAQELLSDYLSGEFDSVEIVYTKFVSLIASEPSIRTLLPLSIRG---------IEDETDEIFQLTTQGGKFTVDRE-EAEPVENAEIPQDLIFEQ--D-PIQILNSILPLYLDGQILRMLQESVAAELAARMASMGAASDNAADLAKRLSLQYNRARQA-----SVTQELLEIVAGADAAQSGAK-----------------------------------------------
>Q2IA11_PAVLU__Q2IA11 RecName: Full=ATP synthase gamma chain;
M----LRTFALALVVASAAAFSAPHMPVAS-------------------RA-AAARPAVVMGDNIRELRTRIGSIKNTKKITSAMKLVAAAKVRRAQDAVLRSRPFTETLEKVIGGLVQRLKN-EGLDLPLLEER---ETKTVLLVVVSGERGLCGGYNAQIIKKATQRLAELEKQ--------GIKVKMLCIGRKANVWFKRR--QRD-------IVKFVPTPNQP-TSEFATEVADEVLAYFLSQEVDRVELVYTSFISMIAALPSVRTLVPLSPQG---------LETEGDEIFKLTTKDGTFGVERE-KLDRAEPMEIVPDMIFEQ--E-PAQLLNAILPLYINGQLLRTVQESLASELAARMSAMQSATDNASELGKTLTQKMNRARQA-----AVTQELLEIVAGANAVA---------------------------------------------------
>Q5K2R4_GUITH__Q5K2R4 RecName: Full=ATP synthase gamma chain; Flags: Precursor; Fragment;
M----YRPALLLALCAAASAFQAPFLSSSSFR--------GASLAKGVTPA-APRARACGPMMGIKELRDRVTSVKNTKKITSAMRLVAAAKVRRAQDAVLKTRPFSETLQKVLGGLIQRLKK-DNFDSPLMTER---AVKKVLLVIMTGDRGLCGGYNSYAIKKAEGRIRELLAQ--------NIEVDLVTIGNKGNQYFKKR---YN-------VVNSYTIGNSP-TADQATPIAQNLLATYLAGDADRVELLYTKFTSLISSEPSVRTMLPLSPTG---------IEAEGDEIFLMTSKDGSFGVERA-SSGKVEPQQFPKDMIFEQ--D-PEQILSAILPLYFNGQILRQMQESVASELAARMTAMQSASDTASDLIRDFTRQMNRQRSGCHHTRRSLRSLREL-----------------------------------------------------------
>Q68Y94_CYAME__Q68Y94 RecName: Full=ATP synthase gamma chain; Flags: Fragment;
M-------------QAFVGTFTAARGGFVSARRDA-FLCGAGQVRPAAPVV-QAAPQTLVMSGKTTALRGRIRTIKNTQKITEAMRLVAAAKVRRAQDAVLRTRPFSDTLQKVLGGLLSRLNSTEYFDLPLLKQR---ETKKVLLVAISGDRGLCGSYNSSILRKLQLRINELKAQ--------SLEVELVTVGSKVTQWARRR--NYK-------IRRSFLCTQQP-TSSQATEIADVLLAAYLGDDVQRVELLYTRFVSLISSKPSIRTMLPLTPVG---------LEMEGDEIFQLTTEEGKFAVKRSFQKPSPEAIEITPDMIFEQ--D-PLQLLNALLPLYFNGQLLRTLQESVAGELAARMSAMSSASDNAKELARKLNIEFNRARQS-----AITSELAEIVGGAAALEG--------------------------------------------------
>Q5ENU7_HETTR__Q5ENU7 RecName: Full=ATP synthase gamma chain;
MVATQRRPALGGLVLGGLLAVAAFPLL---------RRATETDFVGGSKPA-VSQRQLVQRQAVDKAMKERITSVQKTGKLTDAMRLVAAAKVRRAQDGVAKSRPFSDELQGMIKGLVKKLKG-SGLEAELPMLRVPDKVKNVGILMVTANRGLCGAYNTFVIKRALARTRQLNAQ--------GITPKLVVIGKKGVQGIKGRFGGAIPPVQYNYTGTFFDMPDTI-TAKAASTIGDEVRNLFLSGEVDKVEVIYGKFYNLLKNEATVRSMLPLSATG---------IEDPQDETFTMTTEDGQLKVEKE-KVKAAKAKDIENDVIFDQ--E-PAVILNSMLPLYLNSQLLSLLFDAQASELSSRMTAMKAATDNAAELAAKLTLLFNKKRQA-----AITQEICEIAAGAMCLESTKSISGAPLGVFDNEDTVGDDFLVELEGEGLPDTPPEPAGPADREAAMAA
>Q012A9_OSTTA__Q012A9 RecName: Full=ATP synthase gamma chain;
------------------------------------------------------------------------------------MKLVAAAKVRKAQDAVIGARPFSEQLVKVLFAINEKLQG-EDVDVPLCEKR---AVKTALLIVCTGDRGLCGGFNNFIIRKTEQRCKELRAQ--------GVEVKLITVGKKGGVYFNRRKDQYN-------LVKRFDMGQAP-STQDAQTISDEIFAEFTSMEVDKVEMVYSRFVSLISAEPTIQTILPLSKEGQVCTVDGVCVDADADEIFKLTTEDGKFKVERS--SSETEMSEFEGVMQFEQ--D-PNQILDALMPLYMNSQILRALQESLASELAARMNAMSTASDNAKELKKNLSLVYNRARQA-----KITSEIIELRDCCLATRGVRFHPAAFAFSSARRSAVRPSRSIEERIKPTSLVAAQTSH----------
