# Supplementary material for: Responses of the Emiliania huxleyi Proteome to Ocean Acidification
Source: PLoS One. 2013 Apr 12;8(4):e61868. doi: 10.1371/journal.pone.0061868 (PMC3625171; doi:10.1371/journal.pone.0061868)
Supplement: Data S1 — Output files from BUDAPEST analysis. (ZIP) [file pone.0061868.s001.zip › BUDAPEST data/Jones_et_al_2012_Data/EHUX130k15a.nsf]

(
(
bud_EMIHU__EHUX130k15a Similar {e=5.00e-49} to B9Q4V7_TOXGO__B9Q4V7 RecName- Full=ATP synthase gamma chain-:0.480110,
(
(
D0NPC9_PHYIN__D0NPC9 RecName- Full=ATP synthase gamma chain-:0.367580,
(
D7G5C6_ECTSI__D7G5C6 RecName- Full=ATP synthase gamma chain-:0.310350,
(
B8C1R6_THAPS__B8C1R6 RecName- Full=ATP synthase gamma chain-:0.145530,
B7FTE2_PHATR__B7FTE2 RecName- Full=ATP synthase gamma chain-:0.206350)
1000:0.130010)
1000:0.136700)
989:0.083120,
(
(
B6KJN9_TOXGO__B6KJN9 RecName- Full=ATP synthase gamma chain-:0.325230,
(
(
Q8I6T7_PLAF7__Q8I6T7 RecName- Full=ATP synthase gamma chain-:0.113610,
(
(
Q4Y2D4_PLACH__Q4Y2D4 RecName- Full=ATP synthase gamma chain-:-0.007110,
(
Q4Z3G3_PLABE__Q4Z3G3 RecName- Full=ATP synthase gamma chain-:-0.005820,
Q7RKU7_PLAYO__Q7RKU7 RecName- Full=ATP synthase gamma chain-:0.015030)
745:0.013130)
1000:0.049460,
(
A5JZA4_PLAVI__A5JZA4 RecName- Full=ATP synthase gamma chain-:0.017730,
B3LBS5_PLAKH__B3LBS5 RecName- Full=ATP synthase gamma chain-:0.013220)
1000:0.059090)
567:0.007520)
1000:0.267060,
(
A7AQS7_BABBO__A7AQS7 RecName- Full=ATP synthase gamma chain-:0.183920,
(
Q4N9B3_THEPA__Q4N9B3 RecName- Full=ATP synthase gamma chain-:0.012690,
Q4UGE9_THEAN__Q4UGE9 RecName- Full=ATP synthase gamma chain-:0.016670)
1000:0.161060)
1000:0.129770)
709:0.026460)
1000:0.195040,
(
(
A8JDV9_CHLRE__A8JDV9 RecName- Full=ATP synthase gamma chain-:0.053930,
D8UA76_VOLCA__D8UA76 RecName- Full=ATP synthase gamma chain-:0.068440)
1000:0.287420,
(
C1MKJ1_MICPS__C1MKJ1 RecName- Full=ATP synthase gamma chain-:0.187070,
A4RRG5_OSTLU__A4RRG5 RecName- Full=ATP synthase gamma chain-:0.214130)
1000:0.161240)
1000:0.130300)
454:0.010130)
582:0.026300)
1000:0.099750,
(
Q5ENU7_HETTR__Q5ENU7 RecName- Full=ATP synthase gamma chain-:0.483430,
(
(
(
D8TI16_VOLCA__D8TI16 RecName- Full=ATP synthase gamma chain-:0.043880,
ATPG_CHLRE__P12113 RecName- Full=ATP synthase gamma chain - chloroplastic- AltName- Full=F-ATPase gamma subunit- Flags- ...:0.028350)
1000:0.210910,
(
C1N317_MICPS__C1N317 RecName- Full=ATP synthase gamma chain-:0.158810,
(
A4RZT9_OSTLU__A4RZT9 RecName- Full=ATP synthase gamma chain-:0.080860,
Q012A9_OSTTA__Q012A9 RecName- Full=ATP synthase gamma chain-:0.059420)
1000:0.077210)
1000:0.095770)
1000:0.099310,
(
(
D8LBF0_ECTSI__D8LBF0 RecName- Full=ATP synthase gamma chain-:0.275330,
(
B8C0W4_THAPS__B8C0W4 RecName- Full=ATP synthase gamma chain-:0.102390,
(
B7G0M9_PHATR__B7G0M9 RecName- Full=ATP synthase gamma chain-:0.115140,
ATPG_ODOSI__Q06908 RecName- Full=ATP synthase gamma chain - chloroplastic- AltName- Full=F-ATPase gamma subunit- Flags- ...:0.083810)
637:0.014910)
1000:0.162160)
997:0.056410,
(
Q5K2R4_GUITH__Q5K2R4 RecName- Full=ATP synthase gamma chain- Flags- Precursor- Fragment-:0.319050,
(
Q2IA11_PAVLU__Q2IA11 RecName- Full=ATP synthase gamma chain-:0.252070,
Q68Y94_CYAME__Q68Y94 RecName- Full=ATP synthase gamma chain- Flags- Fragment-:0.310840)
733:0.027010)
500:0.009870)
727:0.022650)
986:0.095750)
1000:0.254920)
;
