# Supplementary material for: Responses of the Emiliania huxleyi Proteome to Ocean Acidification
Source: PLoS One. 2013 Apr 12;8(4):e61868. doi: 10.1371/journal.pone.0061868 (PMC3625171; doi:10.1371/journal.pone.0061868)
Supplement: Data S1 — Output files from BUDAPEST analysis. (ZIP) [file pone.0061868.s001.zip › BUDAPEST data/Jones_et_al_2012_Data/EHUX130k15a.tree]

         +--------------------+ 1: bud_EMIHU__EHUX130k15a Similar (e=5.00e-49) to B9Q4V7_TOXGO__B9Q4V7 RecName: Full=ATP synthase gamma chain; {0.480110}
         |                     
    #====+ 62 [1000] {0.099750}
    |    |
    |    |       +---------------+ 4: D0NPC9_PHYIN__D0NPC9 RecName: Full=ATP synthase gamma chain; {0.367580}
    |    |       |                
    |    |  +----+ 58 [989] {0.083120}
    |    |  |    |
    |    |  |    |      +-------------+ 10: D7G5C6_ECTSI__D7G5C6 RecName: Full=ATP synthase gamma chain; {0.310350}
    |    |  |    |      |              
    |    |  |    +------+ 54 [1000] {0.136700}
    |    |  |           |
    |    |  |           |      +------+ 14: B8C1R6_THAPS__B8C1R6 RecName: Full=ATP synthase gamma chain; {0.145530}
    |    |  |           |      |       
    |    |  |           +------+ 47 [1000] {0.130010}
    |    |  |                  |
    |    |  |                  +---------+ 19: B7FTE2_PHATR__B7FTE2 RecName: Full=ATP synthase gamma chain; {0.206350}
    |    |  |                             
    |    +--+ 60 [582] {0.026300}
    |       |
    |       |          +--------------+ 3: B6KJN9_TOXGO__B6KJN9 RecName: Full=ATP synthase gamma chain; {0.325230}
    |       |          |               
    |       | +--------+ 53 [1000] {0.195040}
    |       | |        |
    |       | |        |              +-----+ 16: Q8I6T7_PLAF7__Q8I6T7 RecName: Full=ATP synthase gamma chain; {0.113610}
    |       | |        |              |      
    |       | |        |  +-----------+ 40 [1000] {0.267060}
    |       | |        |  |           |
    |       | |        |  |           |    +-+ 11: Q4Y2D4_PLACH__Q4Y2D4 RecName: Full=ATP synthase gamma chain; {-0.007110}
    |       | |        |  |           |    |  
    |       | |        |  |           | +--+ 35 [1000] {0.049460}
    |       | |        |  |           | |  |
    |       | |        |  |           | |  | +-+ 12: Q4Z3G3_PLABE__Q4Z3G3 RecName: Full=ATP synthase gamma chain; {-0.005820}
    |       | |        |  |           | |  | |  
    |       | |        |  |           | |  +-+ 33 [745] {0.013130}
    |       | |        |  |           | |    |
    |       | |        |  |           | |    +-+ 15: Q7RKU7_PLAYO__Q7RKU7 RecName: Full=ATP synthase gamma chain; {0.015030}
    |       | |        |  |           | |       
    |       | |        |  |           +-+ 37 [567] {0.007520}
    |       | |        |  |             |
    |       | |        |  |             |   +-+ 17: A5JZA4_PLAVI__A5JZA4 RecName: Full=ATP synthase gamma chain; {0.017730}
    |       | |        |  |             |   |  
    |       | |        |  |             +---+ 34 [1000] {0.059090}
    |       | |        |  |                 |
    |       | |        |  |                 +-+ 18: B3LBS5_PLAKH__B3LBS5 RecName: Full=ATP synthase gamma chain; {0.013220}
    |       | |        |  |                    
    |       | |        +--+ 46 [709] {0.026460}
    |       | |           |
    |       | |           |      +--------+ 8: A7AQS7_BABBO__A7AQS7 RecName: Full=ATP synthase gamma chain; {0.183920}
    |       | |           |      |         
    |       | |           +------+ 39 [1000] {0.129770}
    |       | |                  |
    |       | |                  |       +-+ 7: Q4N9B3_THEPA__Q4N9B3 RecName: Full=ATP synthase gamma chain; {0.012690}
    |       | |                  |       |  
    |       | |                  +-------+ 36 [1000] {0.161060}
    |       | |                          |
    |       | |                          +-+ 9: Q4UGE9_THEAN__Q4UGE9 RecName: Full=ATP synthase gamma chain; {0.016670}
    |       | |                             
    |       +-+ 57 [454] {0.010130}
    |         |
    |         |                   +---+ 2: A8JDV9_CHLRE__A8JDV9 RecName: Full=ATP synthase gamma chain; {0.053930}
    |         |                   |    
    |         |      +------------+ 45 [1000] {0.287420}
    |         |      |            |
    |         |      |            +---+ 5: D8UA76_VOLCA__D8UA76 RecName: Full=ATP synthase gamma chain; {0.068440}
    |         |      |                 
    |         +------+ 52 [1000] {0.130300}
    |                |
    |                |       +--------+ 6: C1MKJ1_MICPS__C1MKJ1 RecName: Full=ATP synthase gamma chain; {0.187070}
    |                |       |         
    |                +-------+ 44 [1000] {0.161240}
    |                        |
    |                        +---------+ 13: A4RRG5_OSTLU__A4RRG5 RecName: Full=ATP synthase gamma chain; {0.214130}
    |                                   
+---# 63
    |
    |           +--------------------+ 31: Q5ENU7_HETTR__Q5ENU7 RecName: Full=ATP synthase gamma chain; {0.483430}
    |           |                     
    #===========+ 61 [1000] {0.254920}
                |
                |                   +--+ 23: D8TI16_VOLCA__D8TI16 RecName: Full=ATP synthase gamma chain; {0.043880}
                |                   |   
                |         +---------+ 51 [1000] {0.210910}
                |         |         |
                |         |         +--+ 24: ATPG_CHLRE__P12113 RecName: Full=ATP synthase gamma chain, chloroplastic; AltName: Full=F-ATPase gamma subunit; Flags: Precursor; {0.028350}
                |         |             
                |    +----+ 56 [1000] {0.099310}
                |    |    |
                |    |    |    +-------+ 20: C1N317_MICPS__C1N317 RecName: Full=ATP synthase gamma chain; {0.158810}
                |    |    |    |        
                |    |    +----+ 50 [1000] {0.095770}
                |    |         |
                |    |         |    +----+ 21: A4RZT9_OSTLU__A4RZT9 RecName: Full=ATP synthase gamma chain; {0.080860}
                |    |         |    |     
                |    |         +----+ 43 [1000] {0.077210}
                |    |              |
                |    |              +---+ 32: Q012A9_OSTTA__Q012A9 RecName: Full=ATP synthase gamma chain; {0.059420}
                |    |                   
                +----+ 59 [986] {0.095750}
                     |
                     |     +------------+ 27: D8LBF0_ECTSI__D8LBF0 RecName: Full=ATP synthase gamma chain; {0.275330}
                     |     |             
                     | +---+ 49 [997] {0.056410}
                     | |   |
                     | |   |       +-----+ 25: B8C0W4_THAPS__B8C0W4 RecName: Full=ATP synthase gamma chain; {0.102390}
                     | |   |       |      
                     | |   +-------+ 42 [1000] {0.162160}
                     | |           |
                     | |           | +-----+ 22: B7G0M9_PHATR__B7G0M9 RecName: Full=ATP synthase gamma chain; {0.115140}
                     | |           | |      
                     | |           +-+ 38 [637] {0.014910}
                     | |             |
                     | |             +----+ 26: ATPG_ODOSI__Q06908 RecName: Full=ATP synthase gamma chain, chloroplastic; AltName: Full=F-ATPase gamma subunit; Flags: Precursor; {0.083810}
                     | |                   
                     +-+ 55 [727] {0.022650}
                       |
                       | +-------------+ 29: Q5K2R4_GUITH__Q5K2R4 RecName: Full=ATP synthase gamma chain; Flags: Precursor; Fragment; {0.319050}
                       | |              
                       +-+ 48 [500] {0.009870}
                         |
                         |  +-----------+ 28: Q2IA11_PAVLU__Q2IA11 RecName: Full=ATP synthase gamma chain; {0.252070}
                         |  |            
                         +--+ 41 [733] {0.027010}
                            |
                            +-------------+ 30: Q68Y94_CYAME__Q68Y94 RecName: Full=ATP synthase gamma chain; Flags: Fragment; {0.310840}
                                           
