# Supplementary material for: Responses of the Emiliania huxleyi Proteome to Ocean Acidification
Source: PLoS One. 2013 Apr 12;8(4):e61868. doi: 10.1371/journal.pone.0061868 (PMC3625171; doi:10.1371/journal.pone.0061868)
Supplement: Data S1 — Output files from BUDAPEST analysis. (ZIP) [file pone.0061868.s001.zip › BUDAPEST data/Jones_et_al_2012_Data/EHUX130k15b.fas]

>bud_EMIHU__EHUX130k15b Similar (e=2.00e-17) to Q2IA11_PAVLU__Q2IA11 RecName: Full=ATP synthase gamma chain;
-----------------------------------------------------------------------------------------------------------------------------------------------------------------------------------------------------------------------------------------------------------------------------------------------------------------------------------------------------LWERLTILTLNSSELSTLRTLQESVASELASRMTAMQSATDNAKELQKTLELQMNRARQAKITQELMEIIAGADSV----------------------------------------------------
>Q2IA11_PAVLU__Q2IA11 RecName: Full=ATP synthase gamma chain;
M----LRTFALALVVASAAAFSAPHMPVAS-------------------RA-AAARPAVVMGDNIRELRTRIGSIKNTKKITSAMKLVAAAKVRRAQDAVLRSRPFTE-TLEKVIGGLVQRLKN-EGLDLPLL---EERETKTVLLVVVSGERGLCGGYNAQIIKKATQRLAELEKQ---G--------IKVKMLCIGRKANVWFKRR--QRD-------IVKFVPTPNQP-TSEFATEVADEVLAYFLSQEVDRVELVYTSFISMIAALPSVRTLVPLSPQG---------LETEGDEIFKLTTKDGTFGVERE-KLDRAEPMEIVPDMIFEQ--EP-AQLLNAILPLYING---QLLRTVQESLASELAARMSAMQSATDNASELGKTLTQKMNRARQAAVTQELLEIVAGANAVA---------------------------------------------------
>A4RZT9_OSTLU__A4RZT9 RecName: Full=ATP synthase gamma chain;
M-------------------SAVAHTSLAMSKATAVRGASVKRSTAAQRAT-APQRSLVIRNASPKEMRDRIASVGNTKKITDAMKLVAAAKVRKAQDAVIGARPFSE-SLVKVLFAINSRLAG-EDVDVPLT---KMRPVKTAMLVVCTGDRGLCGGFNNFIIRKTEQRVAELKAQ---G--------VECKLITVGKKGGVYFNRRKEQYN-------LVKRFDMGQAP-STQDAQTIADEIFAEFTSEEVDKVEMIYSRFVSLIAAEPTVQTILPLSKEGEVCNVDGVCIDAANDEIFKLTTEDGKFAVKR--EASDTEVSEFEGVMQFEQ--DP-NQILDALMPLYMNS---QILRALQESLASELAARMNAMSTASDNAKELKKTLSLVYNRARQAKITSEIIELVAGASAA----------------------------------------------------
>Q84XB4_PHATR__Q84XB4 RecName: Full=ATP synthase gamma chain; Flags: Precursor;
M----RSFCIA-ALFAVASAFTTQPTSFTVKTANVGERASGVFPEQSS-AH-RTRKATIVMDGKANAIRDRITSVKNTRKITMAMKLVAAAKVRRAQDAVLATRPFSE-TLQSVFGGLIQRLGG-ESVDLPLL---TEREVKKVTLLVITGDRGLCGGYNSFMIKKAEARFKELKKN---G--------VEADLILVGKKGIAYFERR--GYP-------IRKKYETGQNP-TAKQALAIAEEVSSTFLSGESDAVELLYTKFVSLIASSPSIRTLVPFSASD---------ITAKGDEVFQLTSESGQFGVERT-ELDVAAPQEFPNDMIFEQ--DP-IQIVNAILPLYLNG---QILRTLQESVASELAARMQSMQSASDNAGSLAKQLNLEYNRARQAAVTQELLEIISGASALD---------------------------------------------------
>D8TI16_VOLCA__D8TI16 RecName: Full=ATP synthase gamma chain;
M-----------------------AATMLASKQGAFMGRST--FAPAQQQG-VARRGSLQVTAGLKEVRDRIASVKNTNKITDAMKLVAAAKVRRAQEAVVNGRPFSE-NLVKVLYGVNQRIRQ-EDVDSPLC---AVRPVKSVMLVVLSGDRGLCGGYNNFIIKKTEQRIRELTAL---G--------VKVNLVCVGRKGAQYFTKRK-QYN-------VTKTFSLGATP-STKDAQGIADEIFASFIAQESDKVELVYTKFISLITSNPAIQTLLPMTPMGELCDVDGKCVDAADDEIFKLTTKGGEFAVER--EKTTIATEALDPSLIFEQ--EP-AQILDALLPLYMNS---CLLRSLQEALASELAARMNAMNNASDNAKELRKALTVQYNKQRQAKITQELSEIVGGAAATSG--------------------------------------------------
>Q68Y94_CYAME__Q68Y94 RecName: Full=ATP synthase gamma chain; Flags: Fragment;
M-------------QAFVGTFTAARGGFVSARRDAFLCGAGQ-VRPAAPVV-QAAPQTLVMSGKTTALRGRIRTIKNTQKITEAMRLVAAAKVRRAQDAVLRTRPFSD-TLQKVLGGLLSRLNSTEYFDLPLL---KQRETKKVLLVAISGDRGLCGSYNSSILRKLQLRINELKAQ---S--------LEVELVTVGSKVTQWARRR--NYK-------IRRSFLCTQQP-TSSQATEIADVLLAAYLGDDVQRVELLYTRFVSLISSKPSIRTMLPLTPVG---------LEMEGDEIFQLTTEEGKFAVKRSFQKPSPEAIEITPDMIFEQ--DP-LQLLNALLPLYFNG---QLLRTLQESVAGELAARMSAMSSASDNAKELARKLNIEFNRARQSAITSELAEIVGGAAALEG--------------------------------------------------
>B8C0W4_THAPS__B8C0W4 RecName: Full=ATP synthase gamma chain;
M----KFLVVAVSALATASAFTTSPASFTTVSS---PSVNNVFGQEGN-AH-RNRRATIVMDGKANAIRDRITSVNNTKKITSAMKLVAAAKVRRAQDSVLATRPFSE-TLQSVFGGLINRLGG-EAADLPLL---TQREVNKVTITVITGDRGLCGGYNSFMIKKAEARYKELTAQ---G--------IECDFILIGKKGASYFARR--EYP-------IRKVFDCGQNP-NSKEALAISEEIINSFLSGETDAVELLYTKFVSLIASSPSVRTLVPFSASE---------ISQKGDEVFQLTSQDGDFGVERK-ELEVAEPQDFPNDMIFEQ--DP-LQIVNSILPLYLNG---QILRTLQESVASELAARMQSMQSASDNAKALAKRLSQEYNRARQAAVTQEILEIVSGATALE---------------------------------------------------
>ATPG_CHLRE__P12113 RecName: Full=ATP synthase gamma chain, chloroplastic; AltName: Full=F-ATPase gamma subunit; Flags: Precursor;
M------------------------AAMLASKQGAFMGRSS--FAPA-PKG-VASRGSLQVVAGLKEVRDRIASVKNTQKITDAMKLVAAAKVRRAQEAVVNGRPFSE-NLVKVLYGVNQRVRQ-EDVDSPLC---AVRPVKSVLLVVLTGDRGLCGGYNNFIIKKTEARYRELTAM---G--------VKVNLVCVGRKGAQYFARRK-QYN-------IVKSFSLGAAP-STKEAQGIADEIFASFIAQESDKVELVFTKFISLINSNPTIQTLLPMTPMGELCDVDGKCVDAADDEIFKLTTKGGEFAVER--EKTTIETEALDPSLIFEQ--EP-AQILDALLPLYMSS---CLLRSLQEALASELAARMNAMNNASDNAKELKKGLTVQYNKQRQAKITQELAEIVGGAAATSG--------------------------------------------------
>C1N317_MICPS__C1N317 RecName: Full=ATP synthase gamma chain;
M------------------AVKPTVATPLASKKSAFAGRGVA-AVAPKTAT-GGRASLQVLAASQKEMRDRISSVNSTKKITEAMKLVAAAKVRRAQDAVINARPFSE-SLVKVLFAINTRLAG-EDVDVPLC---DVRPVKTVLLLVCTGDRGLCGGFNNFIIKKAEERVAELKTQ---G--------VAAKLVTIGKKGSVYFKRRKDQYD-------LVKTFDMGQAP-KTEEAQAIADEVYSEFVGEEVDKVELVYSRFVSLINSDPSIQTLLPLSKEGEICDVNGTCVDAQNDIIFSLTTEDGKFAVKG--EPVETEVAGFEGVMQFEQ--DP-NQILDALLPLYMNS---QILRALQESLASELAARMNAMSNASDNAKDLSKRLTLEYNRKRQAKITAEIIELVAGASAA----------------------------------------------------
>ATPG_ODOSI__Q06908 RecName: Full=ATP synthase gamma chain, chloroplastic; AltName: Full=F-ATPase gamma subunit; Flags: Precursor;
M----KFFCVA-GLLASAAAFQAQPAAFTTYSPAVGGATSNVFSESSSPAH-RNRRATIVMDGKANAIRDRITSVKNTKKITMAMKLVAAAKVRRAQDAVLATRPFSE-TLQSVFGGLIARMGG-EALDLPLL---TQREVSKVTLVVITGDRGLCGGYNSFMIKKAEARFNELKDQ---G--------VACDMVLIGKKGITYFQRR--GYP-------IRKTFETGQNP-DSKQALAISEELLNTYLSGESDAVELLYTKFISLIASSPSARTLIPFSASE---------ITQQGDEVFQLTSSGGDFEVERT-ELEVAEPQDFPNDMIFEQ--DP-IQIINSILPLYLNG---QILRTLQESVASELAARMQSMQSASDNAGDLAKRLSTEYNRARQAAVTQEILEIVSGASALE---------------------------------------------------
>D8LBF0_ECTSI__D8LBF0 RecName: Full=ATP synthase gamma chain;
MVQLARTLAALVGSAACASAFMGP----AVTSFSGVRVVDNVDAVVAS-PA-RRSVVTPRMGGKENAIRQRIVTVNNTKKITTAMRLVAAAKVRRAQDAVLRTRPFSE-TLQSIFGALIAQLGK-ENLDLPLL---NAREVKNVLLVGLSGDRGLCGAYNSYAIKKTEARGNELTAQ---G--------YNVEYVTIGKKISQYFKRRSDTYT-------VKRAFDCGQAP-NAAEASAIAQELLSDYLSGEFDSVEIVYTKFVSLIASEPSIRTLLPLSIRG---------IEDETDEIFQLTTQGGKFTVDRE-EAEPVENAEIPQDLIFEQ--DP-IQILNSILPLYLDG---QILRMLQESVAAELAARMASMGAASDNAADLAKRLSLQYNRARQASVTQELLEIVAGADAAQSGAK-----------------------------------------------
>Q5ENU7_HETTR__Q5ENU7 RecName: Full=ATP synthase gamma chain;
M---------VATQRRPALGGLVLGGLLAVAAFPLLRRATETDFVGGSKPA-VSQRQLVQRQAVDKAMKERITSVQKTGKLTDAMRLVAAAKVRRAQDGVAKSRPFSD-ELQGMIKGLVKKLKG-SGLEAELPMLRVPDKVKNVGILMVTANRGLCGAYNTFVIKRALARTRQLNAQ---G--------ITPKLVVIGKKGVQGIKGRFGGAIPPVQYNYTGTFFDMPDTI-TAKAASTIGDEVRNLFLSGEVDKVEVIYGKFYNLLKNEATVRSMLPLSATG---------IEDPQDETFTMTTEDGQLKVEKE-KVKAAKAKDIENDVIFDQ--EP-AVILNSMLPLYLNS---QLLSLLFDAQASELSSRMTAMKAATDNAAELAAKLTLLFNKKRQAAITQEICEIAAGAMCLESTKSISGAPLGVFDNEDTVGDDFLVELEGEGLPDTPPEPAGPADREAAMAA
>Q1WLY0_CHLIN__Q1WLY0 RecName: Full=ATP synthase gamma chain; Flags: Fragment;
----------------------------------------------------------------------------------------------------------------------------------------------SVLLVVLTGDRGLCGGYNNFIIKKTEARYRELTAM---G--------VKVNLVCVGRKGGQYFGRRP-QYN-------ILKSFSLGATP-TTKDAQGIADEIFASFIAQESDKVELVFTKFISLINSNPTIQTLLPMTPMGELCDVDGKCVDAADDEIFKLTTKGGAFAVER--EKTVIETEALDPSLIFEQ--EP-AQILDALLPLYMSS---CLLRSLQEALASELAARMNAMNNASDNAKELKKALTVQYNKQRQAK-------------------------------------------------------------------
>Q22Z05_TETTH__Q22Z05 RecName: Full=ATP synthase gamma chain;
M-------------------------------------FGLASKGFINTSL-VMVPQMNFG-ANLKQLKIRMKAIGSIKKITKAMKMVAASKMKAETSRLENGRNFAVGSVQKMLENESYVQKKK-----------STTAPKSTLLVPITSDKGLCGSVNSSIVREVKRLALNNR--------------SAFGLLPVGEKGSSGLSRPFPDLL-------KSSIVNIQN--VNFPTAAAIAHQVSTQ--GAGYDQVTLIYNHFKNAISYVVKHQELLPRAQF-------------------------------------LNLFKYVTRHEAVEP--EL-EYSKNYFFELYMAS---SVYNALLNSSASEQASRMNAMENASKNAGEILSKLTLDYNKARQAKITMELIEIISGASIV----------------------------------------------------
>B7FTE2_PHATR__B7FTE2 RecName: Full=ATP synthase gamma chain;
M--------------------------------------APLRLVLQRASP-RVAILATRGMATEKQIFNQIQSTKNLSKITSSMKMVSAAKLKGDENRLARAVPFNG-WTSE-LGGAPKLVEG-------AT---FDELPQKVLIVPFTSDKGLCGGVNSYITRAVRNCIKKLQAQ---G--------KDADIVLIGDKGRAQLRRFHPEKI-------VRSATDVV-TPGTYALASGLASELIASGAASDYDAVVIIYNSFVNAATYNQMYKVVTPFVT--------------------------------------MSETEESLSGYEFDG--DK-AEAMEDLYEYMLAS---QVFHSFMDSAASEQSSRMTAMENASKNANEMVDSLTLKYNRARQSRITTELIEIISGASALDG--------------------------------------------------
>B8C1R6_THAPS__B8C1R6 RecName: Full=ATP synthase gamma chain;
M-------------------------------------------------------------ATEKQIWNQIQSTKNIQKITSSMKMVSAAKLKGDETRRMTAISFNT-WADA-LNGPPKPVED-------AT---FEELPQKSLIISVTSDKGLCGGVNSFITRSVKNCVNSLNAQ---G--------KECDVAVIGDKGRGQLRRLHGDLI-------KMSLTEVE-SPGNFTLAGAIASELVAAG-AGDYDAVVIMYNGYVNAATYHQMYKVITPFG---------------------------------------GEGENEPLLAYEFEP--DTKSEVLADLHEYLLTS---QIYHSLMDGAAAEQSSRMTAMENASKNAGEMIESLTLRYNRARQARITTELIEIISGASALED--------------------------------------------------
>bud_EMIHU__EHUX130k15a Similar (e=5.00e-49) to B9Q4V7_TOXGO__B9Q4V7 RecName: Full=ATP synthase gamma chain;
R---------------------------------------------------LLLRRLSGNMPSIKDLGKRLKSVSSTSKITKAMKMVAASKLRKAESEMIAARPFAA-SVQNLMMPHIGIKEG-------------EEPPASVMKLAISSDKGLCGGINSKICKEVKLAVDALVQR---G------AESSPQLLIVGSKGRDGMARTHSEYY-------KTTFDEAYGGAITFSLASFLAEQML----ASTAESYTIWYNKFRSVINFEPTPLTIKGPE---------------------------------------VLGASGVFDEFEFEG--EK-ETVLADIYQFNLAC---TIYGCLLENKTSEEASRMTAMDSASTNAADMIARLTLIYNRMRQAKVTTELTEIVAGAEAV----------------------------------------------------
>Q5ENU5_GUITH__Q5ENU5 RecName: Full=ATP synthase gamma chain;
M---------------------------LSFARAAAAGPSRSVLLATTTRL-PDAVVRGERNASLKQLRIRLAAVKSIQRITKTMKMVAAAKLKGFQGRMFESRPLGD-CVEKMIQEIPPAPEE--------D---VAAKDLTNLIVPITSDRGLCGGINSAVAKATKNLLNDIPGD--------------KVVAIIGNKGEALLKRTHGQYI-------TRIFSDVYVNPTSFALASEIAEELV---LTKKYDKASIIYNKFKSAIAYDTIVEEMESADAM-------------------------------------EDRLAVFGEKFEFDDEFSE-SLHMNDMMQFCLAS---KLYSRLLESATAETSARMQAMENATKNCGEMISKLTLQMNKARQALITQELGEIVSGAAAVSE--------------------------------------------------
>D0NPC9_PHYIN__D0NPC9 RecName: Full=ATP synthase gamma chain;
M-------------------------------------VMMIFVKNSAPVL-KTVGQQARGMATEKQILQRITATSNIAKITKSMKMVSAAKMRGAENRMNAGRPFTA-WLDNVKGAHDRTVET----DGVAP---VEELEGDNVLIVVSSDRGLCGGINSGIAKTTRRQIAGVEDH--------------SQVFVIGDKARAQLRRDLGDNI-------RGNVTETYQSPPNFTVASAIAEAVVASS-PSESEKVHVLYNKFKSAISYMPSVRSLA------------------------------------------VQPDSDAFDLYELEP--DNKDELLADLKEFEIAT---AIFQGMIENSTSEESSRMAAMENATTNAEDLIGSLTLVYNKARQARITTELIEIISGAASLDG--------------------------------------------------
>D7G5C6_ECTSI__D7G5C6 RecName: Full=ATP synthase gamma chain;
M-------------------------------------HAHACRTLRQARP-LGSSLSVRGMATEKQIMMRINATKNISKITQSMKMVSAAKLRGDQARLDKAQPFNA-WTAE-LNEPPMVTED-----GI-D---TSGWPQKNLIVAISSDRGLCGGVNSFVTRAIKKMMISTKEQ---G--------KETTLFVVGEKGRSQLSRVHADEM-------TAACTDAT-TPMQFGMATAMATEAL----KNDFDTMHIVFNVFKSAIAYDTSIKSLPNLA---------------------------------------KEGGEEQMVEYEFEP--DTKEEVMQDMYEYLVAS---QMWHSLMESATSEQSSRMNAMENASKNAGEMIDSLTLIYNRARQSRITTELIEIISGASALEEAK------------------------------------------------
>A8JDV9_CHLRE__A8JDV9 RecName: Full=ATP synthase gamma chain;
M-----------------ALRNAASFLGKSLAGAAELGFSAAKTAGGEALT-NAFVTDGVRHASNQAVKQRIRAIKNIGKITKAMKMVAASKMKNAQVAVEQSRGIVN-PFVRLFGDFPAIE------------------GKQNITVAVSSDRGLCGGLNSNIAKYTRALLKMDPTT---S--------ETTKLVSIGDKGRSQLMRTNGEMF-------THTFSETYKVRVTFAQASLIAEDLL----KSNPEAVKILFNKFRSAISFKPTLATILTPETLE---------------------------------KQLTEPSGNRLDAYEIEASHER-SDVLRDLAEFQLAA---TLYNAMLENNCSEHASRMSAMENSTKSAGEMLGKLTLEYNRKRQATITTELIEIIAGASALMDA-------------------------------------------------
>D8UA76_VOLCA__D8UA76 RecName: Full=ATP synthase gamma chain;
M-----------------ALRNAASLLGQRLVGAAELGISAAKSGAGEALT-NAFVTDGVRHASNQAVKQRIRAIKNIGKITKAMKMVAASKMKNAQVAVEQSRGIVN-PFVRLFGDHPGVE------------------GKAGVTVAVTSDRGLCGGLNSNITKYTRALLKLDSAAAGES--------ASTRLVAIGDKGRSQLMRAEGRLF-------SYSFADTYKVRVTFAQASLIAEELL----KNNPEVIKVMFNKFRSAISFKPTLATVLTPEALE---------------------------------KQLTEPTGNRLDAYEVEATHER-SDVLRDLAEFQLAA---TLYNAMLENNCSEHASRMSAMENSTKSAGEMLGKLTLEYNRKRQATITTELIEIIAGASALMDA-------------------------------------------------
>C1MKJ1_MICPS__C1MKJ1 RecName: Full=ATP synthase gamma chain;
M-----------------------------------------PNFNLFPLV-SPAVPHGSRLISLQVVAQRMKSVGNIQKITAAMKMVAASRLKGAQTKMEKSRGLVE-PMVRLLGDQPGVD------------------AERTLLVPVSSDKGLCGGINSTVVKYSKVVAGLSGAQ-------------VPLLTIIGEKARGQLSKAYAETL-------TGAIVDLSKVPLTFATASLVSDTIL----NQGAGKHQIVYNRFQSVISFKPTVATVYSSGEY----------------------------------EKAAESGMNNFDAYELEGP-ER-SEFLLDLSEFNMGV---VVYNALLENSTSELGSRMQSMENSTKNAKDMLGKLTLLYNRTRQASITTELIEIISGASALEG--------------------------------------------------
>A7AQS7_BABBO__A7AQS7 RecName: Full=ATP synthase gamma chain;
M--------------------------AMFTRVVGGIGSSVTVPLRADVCS-ISLQRRFFGSGDMQTVATRIKSVKSIQKITKAMKMVAASKLKADQRRLEAGLPFSL-PVQDVMNLLPIST--------------TETAGKSNAILVLASDKGLCGGINSAVAKMTKGILAGGESG---G--------TTFSVYCVGEKARSALESTYGKYF-------RNVFTELCRTPFNYAKAALISESLH----RGNHDRIRIVYNHFKSAISYETRTLDVLSLSQF-------------------------------------KAMHKRELNVYETEP--EM-ADLFPDLYEFYLTC---CVYGCMLDSLAAEQSARMSAMDNASTNASDMLQSLTLKFNRARQSKITLELIEIIGGANAL----------------------------------------------------
>B6KJN9_TOXGO__B6KJN9 RecName: Full=ATP synthase gamma chain;
M---------------------AGLASLSSVGALRGMRLVPAAHLLPLHSA-FGQQTRNFGAGDLKIVAARMKSVKSIQKITKAMKMVAASKLRMDQRRLENGLPFAT-PVQKLVQRIPVDPKE----------------KGTLAVLALSSDKGLCGGVNSFVAKQARIVIKENEMA---G--------NAVQVYGVGDKIRSALQRTFGDRF-------KRIMTEVTRFPWNFGQACIIADRLM----QDNPARLMVIYNHFKSAVAYDTLTLNVLTPTQA-------------------------------------AQSAKEQLNTFEFEP--EK-TDVWKDLQDFYYAC---TVFGCMLDNIASEQSARMSAMDNASTNAGEMISSLTLRYNRARQAKITTELVEIISGANALE---------------------------------------------------
>Q4N9B3_THEPA__Q4N9B3 RecName: Full=ATP synthase gamma chain;
M----------------------SYFSKGLSTFRPISNTCFSYNKLGLNDL-NCIQTRNFGSGDIQAVAARIKSVKSIQKITKAMKMVAASKLRADQRRLEIGRPFSQ-PSQDVLNLLPIST--------------TETGHKDTALVIMASDKGLCGGINSSVAKATRNLLQNVDSQ---S--------SAYSLYIIGEKARSALQRNYQKMF-------KNVFTELTKTPFNYAKAAYIAELLR----NGNHDNIKIIYNHFKSVISYETKVLDVLTWKQY-------------------------------------SLMNKRELNVFETEP--DI-GKFYPDFYEFYLTS---CIYGCMLDSLASEQSARMSAMDNASSNATDMLSKLTLKYNRARQSKITLELIEIISGANAL----------------------------------------------------
>Q4UGE9_THEAN__Q4UGE9 RecName: Full=ATP synthase gamma chain;
M----------------------SYFFKGLSSLRPISNSYFNYNRLGLNDL-NCIQTRGFGSGDIQAVAARIKSVKSIQKITKAMKMVAASKLRADQRRLEIGRPFSQ-PSQDVLNLLPIST--------------TETGHKDTALVIMASDKGLCGGINSSVAKATRNLLQNVDSQ---S--------SAYSLYVIGEKARSALQRNYQKMF-------KNVFTELTKTPFNYAKAAYIAELLR----NGNHDNIKIIYNHFKSVISYETQVLDVLTWKQY-------------------------------------SLMNKRELNVFETEP--DI-GKFYPDFYEFYLTS---CIYGCMLDSLASEQSARMSAMDNASSNATDMLSKLTLKYNRARQSKITLELIEIISGANAL----------------------------------------------------
>Q4Z3G3_PLABE__Q4Z3G3 RecName: Full=ATP synthase gamma chain;
--------------------------------------------------MVPEIGKRNFASDNLRSLSLRMKSIKSIQKITKAMKMVAASKFKGDQ-RLENCKYFST-PLADIFNRLNQLD--------------IHKKNEDLAIIAISSDKGLCGSVNSSISRICKNILENDQID---NELVNNISPNKISLYGIGEKIKSALSRLHSDKF-------EAVYSEYNKIPINFMTCSYIAESIL----KKNHTNLLIVYNNFKSAISFDTKILSIFSQKQL-------------------------------------NKINKKELATFEFEP--EL-DYIFKDVYEFYFTS---IIYNCIIENLASEQSARMTAMDNASSSATDMLGALSLRYNRARQSKITLELIEIISGANAL----------------------------------------------------
>Q4Y2D4_PLACH__Q4Y2D4 RecName: Full=ATP synthase gamma chain;
--------------------------------------------------MIPEIGKRNFASDNLRSLSLRMKSIKSIQKITKAMKMVAASKFKGDQRRLENCKYFST-PLADIFNRLNQLE--------------IHKKNEDLAIIAISSDKGLCGSVNSSISRICKKILENDQID---NELVNNISPNKISLYGIGEKIKSALSRLHSDKF-------EAVYSEYNKIPINFITCSYIAESIL----KKNHTNLLIIYNNFKSAISFDTKILSIFSQKQL-------------------------------------NKINKKELATFEFEP--EL-DYIFKDVYEFYFTS---IIYNCIIENLASEQSARMTAMDNASSSATDMLGALSLKYNRARQSKITLELIEIISGANAL----------------------------------------------------
>A0BN84_PARTE__A0BN84 RecName: Full=ATP synthase gamma chain;
M------------------------------------QRLQGATLSLWSSF-TPVPQYAFATLNLKQLKQRMKSVGSIRKITKAMKMVAASKMKQDVQRLENGKYFGVRSLQDLFAQETYLQKKQ-----------LTFKINKTLIVPITSDKGLCGGINSSIIRETRSIVRQNR--------------NAYKLFLIGEKSLGALQRGFPELL-------TQAITAIQ-TPINFVNSSSIAHQIQLNV-TDDIDQISIIFNQFKNVVQQVIKRVDLLNRKNF-------------------------------------IAQFRLVTKYDTAEP--EK-EFVQNYMYEYYVAT---AFYHAMLNNFASETSSRMNAMENASKNAGEMLDKLTLEYNKVRQAKITVELCEIISGASAV----------------------------------------------------
>B3LBS5_PLAKH__B3LBS5 RecName: Full=ATP synthase gamma chain;
M--------------------------------AWNNTLLIRAEQCALNNL-SIMAKRNFASDNLRSLSLRMKSIKSIQKITKAMKMVAASKFKGDQRRLENCKHFST-PLTDIFNRLNKQE--------------MHKKNEDLAIIAISSDKGLCGSVNSSVSRVCKKLLENEQVD---NELVNNIAPNKIYLYGIGEKIRSALNRLHGDKF-------EAIYNEYNKIPINFLTCAYIAERII----KKNHSNLLIVYNNFKSAISFDTKILSVFSEKQL-------------------------------------KKMNKKELATFEFEP--EL-DHIFKDIYEFYFAS---LIYNCIIENLAAEQSARMTAMDNASSSATEMLDALSLRYNRARQSKITLELIEIISGANAL----------------------------------------------------
>A5JZA4_PLAVI__A5JZA4 RecName: Full=ATP synthase gamma chain;
M--------------------------------AWNNKLLIRAEQCALNNL-SIMAKRNFASDNLRSLSLRMKSIKSIQKITKAMKMVAASKFKGDQRRLENCKHFST-PLTDIFNRLNKQE--------------MHQKNEDLAIIAISSDKGLCGSVNSSVSRVCKKLLENEQVE---NELVNNITPSKIYFYGIGEKIRSALNRLHADKF-------EAIYNEYNKIPINFLTCAYIAERII----KKNHSNLLIVYNNFKSAISFDTKILSVFSEKQL-------------------------------------KKMNKKELATFEFEP--EL-DHIFKDIYEFYLTS---LIYNCIIENLAAEQSARMTAMDNASSSATDMLDALSLKYNRARQSKITLELIEIISGANAL----------------------------------------------------
>Q8I6T7_PLAF7__Q8I6T7 RecName: Full=ATP synthase gamma chain;
M---------------------------------LKPNFSSFMTRCSMLSW-NTVEKKKFASDNLRSLSLRIKSVKSIQKITKAMKMVAASKFKGDQRRLEKCSNFST-PLVDVFNRLNKLD--------------IHKKNEELAIIAISSDKGLCGSVNSSVSRLCKKLLENEQVN---NELVDNITPNKIYLYGIGEKIRSALSRLHKDKF-------QVIYNEYNKIPINFLTCSYIAERIM----NNNHSNIIIIYNHFKSAISFDTQILSVFSQKQL-------------------------------------NKINKKELTHFEFEP--EM-DYIFKDIYQFYFTS---ILYNSIIQNLASEQSARMTAMDNASSSATDMLNALSLRYNRARQSKITLELIEIISGANAL----------------------------------------------------
>Q7RKU7_PLAYO__Q7RKU7 RecName: Full=ATP synthase gamma chain;
M-----------------------------NKMMETGRMAIRAKIFAYNSMIPEIGKRNFASDNLRSLSLRMKSIKSIQKITKAMKMVAASKFKGDQKRLENCKYFST-PLADIFNRLNQLE--------------IHKKNEDLAIIAISSDKGLCGSVNSSISRICKKILENDQID---NELVNNISPNKISIYGIGEKIKSALSRLHSDKF-------EAVYSEYNKIPINFMTCSYIAESIL----KKNHTNLLIVYNNFKSAISFDTKILSIFSQKQL-------------------------------------NKINKKELATFEFEP--EL-DYIFKDVYEFYFTS---IIYNCIIENLASEQSARMTAMDNASSSATDMLGALSLRYNRARQSKITLELIEIISGANAL----------------------------------------------------
>A4RRG5_OSTLU__A4RRG5 RecName: Full=ATP synthase gamma chain;
M--------STNAMRRNAALAVRCAMREGARGTMMTPKSTTAPRAGTMVNA-SEGVPANVRTVSLQAVAIRMRSVGNIQKITKAMKMVAASRLKGAQTKCEKSRALVN-PFVRLLGDTPGTE------------------TDSTLVVPISSDKGLCGGINTAVVKYSTVLNAMS---------------PGARINVVGDKARAQLNRLYPDRI-------NNVVVDTTKQPLTFGTASAIADEIM----AQNAPKTQLVFNRFASAISFKPTVATVLSSEEL----------------------------------EKAAEEGVNEFDSYEIEGP-DR-SEFLLDLSEFKMGA---LLYNAMLENNTSELGSRMQSMENSSKNASDMLQKLTLLYNRTRQAAITTELIEIISGASSLESKE------------------------------------------------
