# Supplementary material for: Responses of the Emiliania huxleyi Proteome to Ocean Acidification
Source: PLoS One. 2013 Apr 12;8(4):e61868. doi: 10.1371/journal.pone.0061868 (PMC3625171; doi:10.1371/journal.pone.0061868)
Supplement: Data S1 — Output files from BUDAPEST analysis. (ZIP) [file pone.0061868.s001.zip › BUDAPEST data/Jones_et_al_2012_Data/EHUX130k15b.nsf]

(
(
bud_EMIHU__EHUX130k15b Similar {e=2.00e-17} to Q2IA11_PAVLU__Q2IA11 RecName- Full=ATP synthase gamma chain-:0.079360,
(
Q5ENU7_HETTR__Q5ENU7 RecName- Full=ATP synthase gamma chain-:0.518910,
(
(
(
Q1WLY0_CHLIN__Q1WLY0 RecName- Full=ATP synthase gamma chain- Flags- Fragment-:0.006180,
(
D8TI16_VOLCA__D8TI16 RecName- Full=ATP synthase gamma chain-:0.051140,
ATPG_CHLRE__P12113 RecName- Full=ATP synthase gamma chain - chloroplastic- AltName- Full=F-ATPase gamma subunit- Flags- ...:0.021090)
819:0.023070)
1000:0.190550,
(
A4RZT9_OSTLU__A4RZT9 RecName- Full=ATP synthase gamma chain-:0.144610,
C1N317_MICPS__C1N317 RecName- Full=ATP synthase gamma chain-:0.166710)
1000:0.098020)
1000:0.106720,
(
(
D8LBF0_ECTSI__D8LBF0 RecName- Full=ATP synthase gamma chain-:0.271340,
(
B8C0W4_THAPS__B8C0W4 RecName- Full=ATP synthase gamma chain-:0.095010,
(
Q84XB4_PHATR__Q84XB4 RecName- Full=ATP synthase gamma chain- Flags- Precursor-:0.121100,
ATPG_ODOSI__Q06908 RecName- Full=ATP synthase gamma chain - chloroplastic- AltName- Full=F-ATPase gamma subunit- Flags- ...:0.085390)
753:0.018990)
1000:0.159450)
987:0.047780,
(
Q2IA11_PAVLU__Q2IA11 RecName- Full=ATP synthase gamma chain-:0.260120,
Q68Y94_CYAME__Q68Y94 RecName- Full=ATP synthase gamma chain- Flags- Fragment-:0.302790)
744:0.036650)
715:0.023800)
990:0.081570)
729:0.089760)
1000:0.139765,
(
Q5ENU5_GUITH__Q5ENU5 RecName- Full=ATP synthase gamma chain-:0.539070,
(
(
D0NPC9_PHYIN__D0NPC9 RecName- Full=ATP synthase gamma chain-:0.421280,
(
D7G5C6_ECTSI__D7G5C6 RecName- Full=ATP synthase gamma chain-:0.305510,
(
B7FTE2_PHATR__B7FTE2 RecName- Full=ATP synthase gamma chain-:0.216320,
B8C1R6_THAPS__B8C1R6 RecName- Full=ATP synthase gamma chain-:0.149550)
999:0.118150)
997:0.093460)
973:0.082020,
(
(
(
Q22Z05_TETTH__Q22Z05 RecName- Full=ATP synthase gamma chain-:0.287040,
A0BN84_PARTE__A0BN84 RecName- Full=ATP synthase gamma chain-:0.314310)
1000:0.225660,
(
B6KJN9_TOXGO__B6KJN9 RecName- Full=ATP synthase gamma chain-:0.337070,
(
(
Q8I6T7_PLAF7__Q8I6T7 RecName- Full=ATP synthase gamma chain-:0.120280,
(
(
B3LBS5_PLAKH__B3LBS5 RecName- Full=ATP synthase gamma chain-:0.013670,
A5JZA4_PLAVI__A5JZA4 RecName- Full=ATP synthase gamma chain-:0.017290)
1000:0.067070,
(
Q4Y2D4_PLACH__Q4Y2D4 RecName- Full=ATP synthase gamma chain-:-0.009020,
(
Q4Z3G3_PLABE__Q4Z3G3 RecName- Full=ATP synthase gamma chain-:-0.007600,
Q7RKU7_PLAYO__Q7RKU7 RecName- Full=ATP synthase gamma chain-:0.016800)
787:0.014980)
1000:0.041450)
800:0.015360)
1000:0.258130,
(
A7AQS7_BABBO__A7AQS7 RecName- Full=ATP synthase gamma chain-:0.227240,
(
Q4N9B3_THEPA__Q4N9B3 RecName- Full=ATP synthase gamma chain-:0.014140,
Q4UGE9_THEAN__Q4UGE9 RecName- Full=ATP synthase gamma chain-:0.015220)
1000:0.179160)
1000:0.116010)
501:0.011760)
1000:0.108650)
999:0.079320,
(
bud_EMIHU__EHUX130k15a Similar {e=5.00e-49} to B9Q4V7_TOXGO__B9Q4V7 RecName- Full=ATP synthase gamma chain-:0.490080,
(
(
A8JDV9_CHLRE__A8JDV9 RecName- Full=ATP synthase gamma chain-:0.054060,
D8UA76_VOLCA__D8UA76 RecName- Full=ATP synthase gamma chain-:0.068310)
1000:0.295580,
(
C1MKJ1_MICPS__C1MKJ1 RecName- Full=ATP synthase gamma chain-:0.166370,
A4RRG5_OSTLU__A4RRG5 RecName- Full=ATP synthase gamma chain-:0.226580)
1000:0.198550)
995:0.108930)
709:0.024720)
585:0.014680)
586:0.018220)
1000:0.096245)
;
