# Supplementary material for: Responses of the Emiliania huxleyi Proteome to Ocean Acidification
Source: PLoS One. 2013 Apr 12;8(4):e61868. doi: 10.1371/journal.pone.0061868 (PMC3625171; doi:10.1371/journal.pone.0061868)
Supplement: Data S1 — Output files from BUDAPEST analysis. (ZIP) [file pone.0061868.s001.zip › BUDAPEST data/Jones_et_al_2012_Data/EHUX130k15b.tree]

           +----+ 1: bud_EMIHU__EHUX130k15b Similar (e=2.00e-17) to Q2IA11_PAVLU__Q2IA11 RecName: Full=ATP synthase gamma chain; {0.079360}
           |     
    #======+ 68 [1000] {0.139765}
    |      |
    |      |    +---------------------+ 12: Q5ENU7_HETTR__Q5ENU7 RecName: Full=ATP synthase gamma chain; {0.518910}
    |      |    |                      
    |      +----+ 66 [729] {0.089760}
    |           |
    |           |                   +-+ 13: Q1WLY0_CHLIN__Q1WLY0 RecName: Full=ATP synthase gamma chain; Flags: Fragment; {0.006180}
    |           |                   |  
    |           |          +--------+ 56 [1000] {0.190550}
    |           |          |        |
    |           |          |        | +---+ 5: D8TI16_VOLCA__D8TI16 RecName: Full=ATP synthase gamma chain; {0.051140}
    |           |          |        | |    
    |           |          |        +-+ 48 [819] {0.023070}
    |           |          |          |
    |           |          |          +-+ 8: ATPG_CHLRE__P12113 RecName: Full=ATP synthase gamma chain, chloroplastic; AltName: Full=F-ATPase gamma subunit; Flags: Precursor; {0.021090}
    |           |          |             
    |           |    +-----+ 61 [1000] {0.106720}
    |           |    |     |
    |           |    |     |    +------+ 3: A4RZT9_OSTLU__A4RZT9 RecName: Full=ATP synthase gamma chain; {0.144610}
    |           |    |     |    |       
    |           |    |     +----+ 55 [1000] {0.098020}
    |           |    |          |
    |           |    |          +-------+ 9: C1N317_MICPS__C1N317 RecName: Full=ATP synthase gamma chain; {0.166710}
    |           |    |                   
    |           +----+ 64 [990] {0.081570}
    |                |
    |                |    +-----------+ 11: D8LBF0_ECTSI__D8LBF0 RecName: Full=ATP synthase gamma chain; {0.271340}
    |                |    |            
    |                | +--+ 54 [987] {0.047780}
    |                | |  |
    |                | |  |       +----+ 7: B8C0W4_THAPS__B8C0W4 RecName: Full=ATP synthase gamma chain; {0.095010}
    |                | |  |       |     
    |                | |  +-------+ 47 [1000] {0.159450}
    |                | |          |
    |                | |          | +-----+ 4: Q84XB4_PHATR__Q84XB4 RecName: Full=ATP synthase gamma chain; Flags: Precursor; {0.121100}
    |                | |          | |      
    |                | |          +-+ 43 [753] {0.018990}
    |                | |            |
    |                | |            +----+ 10: ATPG_ODOSI__Q06908 RecName: Full=ATP synthase gamma chain, chloroplastic; AltName: Full=F-ATPase gamma subunit; Flags: Precursor; {0.085390}
    |                | |                  
    |                +-+ 60 [715] {0.023800}
    |                  |
    |                  |  +-----------+ 2: Q2IA11_PAVLU__Q2IA11 RecName: Full=ATP synthase gamma chain; {0.260120}
    |                  |  |            
    |                  +--+ 53 [744] {0.036650}
    |                     |
    |                     +-------------+ 6: Q68Y94_CYAME__Q68Y94 RecName: Full=ATP synthase gamma chain; Flags: Fragment; {0.302790}
    |                                    
+---# 69
    |
    |    +----------------------+ 18: Q5ENU5_GUITH__Q5ENU5 RecName: Full=ATP synthase gamma chain; {0.539070}
    |    |                       
    #====+ 67 [1000] {0.096245}
         |
         |      +-----------------+ 19: D0NPC9_PHYIN__D0NPC9 RecName: Full=ATP synthase gamma chain; {0.421280}
         |      |                  
         | +----+ 63 [973] {0.082020}
         | |    |
         | |    |    +-------------+ 20: D7G5C6_ECTSI__D7G5C6 RecName: Full=ATP synthase gamma chain; {0.305510}
         | |    |    |              
         | |    +----+ 59 [997] {0.093460}
         | |         |
         | |         |     +---------+ 15: B7FTE2_PHATR__B7FTE2 RecName: Full=ATP synthase gamma chain; {0.216320}
         | |         |     |          
         | |         +-----+ 52 [999] {0.118150}
         | |               |
         | |               +------+ 16: B8C1R6_THAPS__B8C1R6 RecName: Full=ATP synthase gamma chain; {0.149550}
         | |                       
         +-+ 65 [586] {0.018220}
           |
           |                 +------------+ 14: Q22Z05_TETTH__Q22Z05 RecName: Full=ATP synthase gamma chain; {0.287040}
           |                 |             
           |      +----------+ 51 [1000] {0.225660}
           |      |          |
           |      |          +-------------+ 30: A0BN84_PARTE__A0BN84 RecName: Full=ATP synthase gamma chain; {0.314310}
           |      |                         
           | +----+ 58 [999] {0.079320}
           | |    |
           | |    |     +--------------+ 25: B6KJN9_TOXGO__B6KJN9 RecName: Full=ATP synthase gamma chain; {0.337070}
           | |    |     |               
           | |    +-----+ 50 [1000] {0.108650}
           | |          |
           | |          |             +-----+ 33: Q8I6T7_PLAF7__Q8I6T7 RecName: Full=ATP synthase gamma chain; {0.120280}
           | |          |             |      
           | |          | +-----------+ 42 [1000] {0.258130}
           | |          | |           |
           | |          | |           |     +-+ 31: B3LBS5_PLAKH__B3LBS5 RecName: Full=ATP synthase gamma chain; {0.013670}
           | |          | |           |     |  
           | |          | |           | +---+ 38 [1000] {0.067070}
           | |          | |           | |   |
           | |          | |           | |   +-+ 32: A5JZA4_PLAVI__A5JZA4 RecName: Full=ATP synthase gamma chain; {0.017290}
           | |          | |           | |      
           | |          | |           +-+ 40 [800] {0.015360}
           | |          | |             |
           | |          | |             |  +-+ 29: Q4Y2D4_PLACH__Q4Y2D4 RecName: Full=ATP synthase gamma chain; {-0.009020}
           | |          | |             |  |  
           | |          | |             +--+ 37 [1000] {0.041450}
           | |          | |                |
           | |          | |                | +-+ 28: Q4Z3G3_PLABE__Q4Z3G3 RecName: Full=ATP synthase gamma chain; {-0.007600}
           | |          | |                | |  
           | |          | |                +-+ 36 [787] {0.014980}
           | |          | |                  |
           | |          | |                  +-+ 34: Q7RKU7_PLAYO__Q7RKU7 RecName: Full=ATP synthase gamma chain; {0.016800}
           | |          | |                     
           | |          +-+ 46 [501] {0.011760}
           | |            |
           | |            |     +----------+ 24: A7AQS7_BABBO__A7AQS7 RecName: Full=ATP synthase gamma chain; {0.227240}
           | |            |     |           
           | |            +-----+ 41 [1000] {0.116010}
           | |                  |
           | |                  |        +-+ 26: Q4N9B3_THEPA__Q4N9B3 RecName: Full=ATP synthase gamma chain; {0.014140}
           | |                  |        |  
           | |                  +--------+ 39 [1000] {0.179160}
           | |                           |
           | |                           +-+ 27: Q4UGE9_THEAN__Q4UGE9 RecName: Full=ATP synthase gamma chain; {0.015220}
           | |                              
           +-+ 62 [585] {0.014680}
             |
             | +--------------------+ 17: bud_EMIHU__EHUX130k15a Similar (e=5.00e-49) to B9Q4V7_TOXGO__B9Q4V7 RecName: Full=ATP synthase gamma chain; {0.490080}
             | |                     
             +-+ 57 [709] {0.024720}
               |
               |                  +---+ 21: A8JDV9_CHLRE__A8JDV9 RecName: Full=ATP synthase gamma chain; {0.054060}
               |                  |    
               |     +------------+ 45 [1000] {0.295580}
               |     |            |
               |     |            +---+ 22: D8UA76_VOLCA__D8UA76 RecName: Full=ATP synthase gamma chain; {0.068310}
               |     |                 
               +-----+ 49 [995] {0.108930}
                     |
                     |        +-------+ 23: C1MKJ1_MICPS__C1MKJ1 RecName: Full=ATP synthase gamma chain; {0.166370}
                     |        |        
                     +--------+ 44 [1000] {0.198550}
                              |
                              +----------+ 35: A4RRG5_OSTLU__A4RRG5 RecName: Full=ATP synthase gamma chain; {0.226580}
                                          
