# Supplementary material for: Responses of the Emiliania huxleyi Proteome to Ocean Acidification
Source: PLoS One. 2013 Apr 12;8(4):e61868. doi: 10.1371/journal.pone.0061868 (PMC3625171; doi:10.1371/journal.pone.0061868)
Supplement: Data S1 — Output files from BUDAPEST analysis. (ZIP) [file pone.0061868.s001.zip › BUDAPEST data/Jones_et_al_2012_Data/EHUX130k21a.fas]

>bud_EMIHU__EHUX130k21a Similar (e=1.00e-80) to TPSJGI23918_THAPS__TPSJGI23918 estExt_fgenesh1_pg.C_chr_90050
Q-------------------------------------------------IEASAMALALSALPL----------SLSLGAPMAGPASRAAVSMQAYGAVAPTAGVAAGVAAGG-PMAGP-----------GVDSSILVQGGSLRTWSYRSPSVEQVQVVLSTEGRPLDADIELWQGPDNTPCKMRVYVENGQLRPFSAVVETPRGPNTIAIRNIGQVEFPLAANVVADNVD---APSAECLDTR-MTIQGGALRTYPFDPTVDSVQVLLKTDGRPLNARIELLQGPNNNKQVIELYTEDGLDRPFFCILETPGSGNVVRVVNTAPVEFPMTASVVPNSINEQ-MGYEAVLGGDVVLGGDAGW
>bud_EMIHU__EHUX130k21b Similar (e=6.00e-83) to B7GDC2_PHATR__B7GDC2 SubName: Full=Predicted protein;
-----------------------------------------------------------------------------------------AAAEQEFFAPTAP--GVAETPLARG--NAPL-----------GIDSSILVQGGSLRTWSYRSPSVEQVQVVLSTEGRPLDADIELWQGPDNTPCKMCVYVENGQLRPFSAVVETPRGPNTVAIRNIGQIEFPLAANVVAENVD---APSAECLDTR-MTIQGGALRTYPFDPSVESVQVLLKTDGRPLNARIELLQGPNNNKQVIELYTEDGLDRPFFCILETPGSGNVVRVVNTAPVEFPMTAGVVPNSINQQ-MSSDAVLGGDVVLGGDAGW
>B8C7S9_THAPS__B8C7S9 SubName: Full=Predicted protein;
M---------------------------------------------------KFFAAVALVAINGA---------SAFVAPNANRAASMLSMSD---YDVSTSVREDVGVGGGGSPLYKAGGTARDLAEIWDNSSPVIVQGGSLRTWSFANPAIESVQVLLKTEGRPLDADVELWQGPDNTPHKMRVYVEDGALRTFNAVIGTPRGPNTVAIRNIGQLEFPLDAVVRPDRDD-GLAAGIASVATRSETIQGGALRTYPFNPTVDSVAIILKTDGRPLNARIELLQGPNNNKQVVELYTEDGLDRPFFAIVETPGSGNVVRVVNTAPVEFPLYASVDAYRVGGG-MDWP-----DDGLMIGRSF
>B7FXS8_PHATR__B7FXS8 SubName: Full=Predicted protein;
MNIYGKLLVACVLQTNVWGTAAFVTQKSKGFAFRGTDGLSPTVSYLDSNGKGSYMASSKLASSEGSTQGEGVMDNSQSRGPSSSSPASVLDAR-----LTALEQQQNRGAQGGGRPQNQP-------RKLWDSRSAVIVQGGSLKTWSFPNPSVERVQVVMNTEGRPLDADIELWQGPDNTPFKMRVYVEDGSLRPFRAVIETPRGPNTIAIRNTGHLEFPLSSYVMAGSADNGFVASSIDESTP-RIIQGGALRTYPFNPSVESVQVALRTDGRPLNARIELLQGPNNNKQVIELYTEDGMDRPFFAVIETPGSGNVVRVVNTATVEFPMTALVEAYQVGNSRSNANTVIGGEGGGFMDRSW
