# Supplementary material for: Responses of the Emiliania huxleyi Proteome to Ocean Acidification
Source: PLoS One. 2013 Apr 12;8(4):e61868. doi: 10.1371/journal.pone.0061868 (PMC3625171; doi:10.1371/journal.pone.0061868)
Supplement: Data S1 — Output files from BUDAPEST analysis. (ZIP) [file pone.0061868.s001.zip › BUDAPEST data/Jones_et_al_2012_Data/EHUX130k21a.tree]

              *----+ 1: bud_EMIHU__EHUX130k21a Similar (e=1.00e-80) to TPSJGI23918_THAPS__TPSJGI23918 estExt_fgenesh1_pg.C_chr_90050 {0.091110}
              |     
    +---------* 6 [1000] {0.207815}
    |         |
    |         *--+ 2: bud_EMIHU__EHUX130k21b Similar (e=6.00e-83) to B7GDC2_PHATR__B7GDC2 SubName: Full=Predicted protein; {0.040280}
    |             
+---+ 7
    |
    |  +-----------+ 3: B8C7S9_THAPS__B8C7S9 SubName: Full=Predicted protein; {0.270820}
    |  |            
    +--+ 5 [1000] {0.028105}
       |
       +-----------+ 4: B7FXS8_PHATR__B7FXS8 SubName: Full=Predicted protein; {0.254130}
                    
