# Supplementary material for: Responses of the Emiliania huxleyi Proteome to Ocean Acidification
Source: PLoS One. 2013 Apr 12;8(4):e61868. doi: 10.1371/journal.pone.0061868 (PMC3625171; doi:10.1371/journal.pone.0061868)
Supplement: Data S1 — Output files from BUDAPEST analysis. (ZIP) [file pone.0061868.s001.zip › BUDAPEST data/Jones_et_al_2012_Data/EHUX130k21b.tree]

    +-----------+ 3: B7FXS9_PHATR__B7FXS9 SubName: Full=Predicted protein; {0.262990}
    |            
+---+ 7
    |
    | +-----------+ 4: B8C7S9_THAPS__B8C7S9 SubName: Full=Predicted protein; {0.261890}
    | |            
    +-+ 6 [1000] {0.001100}
      |
      |      *--+ 1: bud_EMIHU__EHUX130k21b Similar (e=6.00e-83) to B7GDC2_PHATR__B7GDC2 SubName: Full=Predicted protein; {0.041870}
      |      |   
      +------* 5 [999] {0.138410}
             |
             *----+ 2: bud_EMIHU__EHUX130k21a Similar (e=1.00e-80) to TPSJGI23918_THAPS__TPSJGI23918 estExt_fgenesh1_pg.C_chr_90050 {0.089510}
                   
