# Supplementary material for: Responses of the Emiliania huxleyi Proteome to Ocean Acidification
Source: PLoS One. 2013 Apr 12;8(4):e61868. doi: 10.1371/journal.pone.0061868 (PMC3625171; doi:10.1371/journal.pone.0061868)
Supplement: Data S1 — Output files from BUDAPEST analysis. (ZIP) [file pone.0061868.s001.zip › BUDAPEST data/Jones_et_al_2012_Data/EHUX130k21c.nsf]

(
(
bud_EMIHU__EHUX130k21c Similar {e=6.00e-48} to TPSJGI24512_THAPS__TPSJGI24512 estExt_fgenesh1_pg.C_chr_120214:0.390520,
B8CAG8_THAPS__B8CAG8 SubName- Full=Predicted protein-:0.300200)
1000:0.171875,
(
B7FXS8_PHATR__B7FXS8 SubName- Full=Predicted protein-:0.291070,
(
B8C7S9_THAPS__B8C7S9 SubName- Full=Predicted protein-:0.286830,
(
bud_EMIHU__EHUX130k21a Similar {e=1.00e-80} to TPSJGI23918_THAPS__TPSJGI23918 estExt_fgenesh1_pg.C_chr_90050:0.100640,
bud_EMIHU__EHUX130k21b Similar {e=6.00e-83} to B7GDC2_PHATR__B7GDC2 SubName- Full=Predicted protein-:0.030750)
1000:0.209770)
674:0.026300)
1000:0.225685)
;
