# Supplementary material for: Responses of the Emiliania huxleyi Proteome to Ocean Acidification
Source: PLoS One. 2013 Apr 12;8(4):e61868. doi: 10.1371/journal.pone.0061868 (PMC3625171; doi:10.1371/journal.pone.0061868)
Supplement: Data S1 — Output files from BUDAPEST analysis. (ZIP) [file pone.0061868.s001.zip › BUDAPEST data/Jones_et_al_2012_Data/EHUX130k21c.tree]

            +----------------+ 5: bud_EMIHU__EHUX130k21c Similar (e=6.00e-48) to TPSJGI24512_THAPS__TPSJGI24512 estExt_fgenesh1_pg.C_chr_120214 {0.390520}
            |                 
    #=======+ 10 [1000] {0.171875}
    |       |
    |       +-------------+ 6: B8CAG8_THAPS__B8CAG8 SubName: Full=Predicted protein; {0.300200}
    |                      
+---# 11
    |
    |          +------------+ 1: B7FXS8_PHATR__B7FXS8 SubName: Full=Predicted protein; {0.291070}
    |          |             
    #==========+ 9 [1000] {0.225685}
               |
               |  +------------+ 2: B8C7S9_THAPS__B8C7S9 SubName: Full=Predicted protein; {0.286830}
               |  |             
               +--+ 8 [674] {0.026300}
                  |
                  |         *-----+ 3: bud_EMIHU__EHUX130k21a Similar (e=1.00e-80) to TPSJGI23918_THAPS__TPSJGI23918 estExt_fgenesh1_pg.C_chr_90050 {0.100640}
                  |         |      
                  +---------* 7 [1000] {0.209770}
                            |
                            *--+ 4: bud_EMIHU__EHUX130k21b Similar (e=6.00e-83) to B7GDC2_PHATR__B7GDC2 SubName: Full=Predicted protein; {0.030750}
                                
