# Supplementary material for: Responses of the Emiliania huxleyi Proteome to Ocean Acidification
Source: PLoS One. 2013 Apr 12;8(4):e61868. doi: 10.1371/journal.pone.0061868 (PMC3625171; doi:10.1371/journal.pone.0061868)
Supplement: Data S1 — Output files from BUDAPEST analysis. (ZIP) [file pone.0061868.s001.zip › BUDAPEST data/Jones_et_al_2012_Data/EHUX130k22a.fas]

>bud_EMIHU__EHUX130k22a Similar (e=1.00e-143) to Q2IA80_ISOGA__Q2IA80 SubName: Full=Chloroplast O-acetyl-serine lyase; Flags: Fragment;
R--------------------------------------------------RERQLISCTMLAFS------LSSSVALNLFGG-K-KPG---------RGTLYSDITQTIGNTPVVKISDK--------------L----NP--YPVDVYAKCEFFNPLASVKDRLALAIIQDAEERGALKPG-DTVVEATSGNTGIAVAMVCAQRGYDCVICMAEPFSVERRRLMRMLGAKVIVTPKAG---KGTGMVRKAEELCAK--H------GWFLCHQFENEANWKFHEATTGPEILTDFSGKKLDYWVTGYGTGGTFNGAGRALKKERPDLKIILAEPEDAGLLASGIPTERLA----DGAPAGSHPAF-KPHPIQGWTPDFIPKVLDDAPD--QLNDELVPIPAASAIATAKALAAKEGLLTGISXGGTMWAA-----------------------------------------------------------------------------------------------------------------------------------------------------------------------------------------------------------------------------------
>Q2IA80_ISOGA__Q2IA80 SubName: Full=Chloroplast O-acetyl-serine lyase; Flags: Fragment;
I------------------------------------------------------FMKCAFVLAM------AAPASALNLFGGAK-KPG---------RGTLYSDITQTIGNTPVVKISKK--------------L----NP--TQCDVYAKCEFFNPLSSVKDRLALAIIQDAEERGALKPG-DTVVEATSGNTGIAVAMLCAQRGHKCVICMAEPFSVERRRLMRMLGAKVIVTPKAG---KGTGMVRKAEELCEK--H------GWFLCHQFENEANWKYHEATTGPEILTDFSGKRLDYWVTGYGTGGTFHGAGRAIKKERPEVKIILAEPEDAGLLASGIPTERKA----DGAPVGSHPAF-KPHPIQGWTPDFIPRCWRTPLD--NLSDELVPIPGAHAIATAKALAAKEGILTGISGGGTMWAALEIAKK-APAGSIILAMLPDTGERYLSTPLYADIEADMNDEELDIARSTPSFQLIPGKEPVLAA-------------------------------------------------------------------------------------------------------------------------------------------------------------------
>C1N0F7_MICPS__C1N0F7 RecName: Full=Cysteine synthase;          EC=2.5.1.47;
M-------------------------------------------LASFTPALATQRASLRGRAVKPSPSRVAPPRSRPRAAALRT-------------SAKLYENILETIGSTPIIKINK---------------L----AP--EGVTMYAKAEFFNPCSSVKDRLALAVITDAERRGVLKPG-DTVVEATSGNTGIAVAMVCAQRGYECVICMAEPFSVERRKIMRMLGAKVIVTPKAG---KGTGMVAKAEELCEK--H------GWFLCSQFENDANPAFHASTTGPEILSDFAGKRLDYFVTGYGTGGTFQGVGRVLKAARPDVNIVLLEPEAAGLIASGTKTERKP----TGAPKGSHPAF-TPHPIQGWTPDFIPKVLEDAQA-MNLYDELVPITGPESIETAQKLARMEGIFTGISGGASMAGALKVAAN-APKGSVILTMLPDTSERYMSTPLYENIAADMDEAELEIAKSTPSFQLLPGEEPVLQM-------------------------------------------------------------------------------------------------------------------------------------------------------------------
>Q018U5_OSTTA__Q018U5 SubName: Full=COG0031: Cysteine synthase (ISS);
MHRRDRIHRRPRSSDARASVRRGRDGRVDGVIPLESIVDRIVTALVTMVGVLSAQR-WLGGTAVR------ANDRARARRAGARRGIAP---------EARIYENILETVGDTPVIKINR---------------L----AP--EGVEMYVKAEYFNPLSSVKDRLAVAVITDAERRGLLKPG-DTVVEATSGNTGIAVAMACAQRGYRCVICMAEPFSVERRKIMRMLGAKVIVTPKAG---KGTGMVAKAEELAAK--H------GWFLCRQFENEANPAYHASTTGPEIVRDFAGKKLDYFVTGYGTGGTFQGVSRVLRESRPDTKIVLLEPEAAALVSSGIKTERKD----TGAPAGSHPAF-AAHPVQGWTPDFIPLVLENGLN-MNLYDELVKIEGGDAVQTAQALARNEGIFTGISGGATFAGALTVAKK-APKGSVILAMLPDTSERYMSTPLYETIDAEMNDEELEIAKSTPSFQLIPGQDPTLLVQ------------------------------------------------------------------------------------------------------------------------------------------------------------------
>B8BQD5_THAPS__B8BQD5 SubName: Full=Cysteine synthase;          EC=2.5.1.47;
M---------------------------------------------------------------------------------ANR-GKG---------FGPPLNNISEAVGNTPLVKISDR--------------L----CP--AGRTIYAKCEFFNPLSSVKDRLALSIIETAEKDGSLKPG-QTVVEATSGNTGIAVAMMCAQRGYPCVITMAEPFSIERRKIMRMLGAKVIVTPKAG---KGTGMVEKARELADK--N------GWFLCHQFETDANWKFHYETTGPEICNDLKGTKLDYWVTGYGTGGTFHGTAKYLKEQSPDTKIILAEPGAANLIGSGIKTERNA----DGSPAGSHPAF-APHPIQGWTPDFIPLVLEKGLD---IPHEMFDIPDGAAVETSQALARNEGILTGISGGATMYAAIEIAKK-APEGSVIVTMLPDTGERYLSTPLFAGIAEAMNEEELEIARSTPSWILEP---------------------------------------------------------------------------------------------------------------------------------------------------------------------------
>A4RXR0_OSTLU__A4RXR0 SubName: Full=Predicted protein;
M----------------------------------------------------TMRAHHARATVT------TTKRGRCERRDRAR-TTP---------RARIYENILETVGDTPVIKVNR---------------L----AP--AGIDMYVKCEYFNPLSSVKDRLAVAVITDAERRGLLKPG-DTVVEATSGNTGIAVAMACAQRGYRCVICMAEPFSVERRKIMRMLGAKVIVTPKGG---KGTGMVAKAEELAEK--N------GWFLCRQFENEANPAYHASTTGPEILRDFAGKKLDYFVTGYGTGGTFQGVARTLKESRPDTKVILLEPEAAALVTSGIKTERKP----TGAPNGSHPAF-AAHPVQGWTPDFIPLVLENGLN-MNLYDELVKIEGGDAVKTAQALARSEGIFTGISGGATFAGALKVAEK-APKGSVILAMLPDTSERYMSTPLYDSIEADMNEEELEIAKSTPSFQLIPGQEPTLQM-------------------------------------------------------------------------------------------------------------------------------------------------------------------
>Q2IA47_KARMI__Q2IA47 SubName: Full=Chloroplast O-acetyl-serine lyase; Flags: Fragment;
L-----------------------------------------------ATPSEEMIGSHRTSVAL------SQAMGRIGARSFFS-SPL---------RKAIYDDITQTIGKTPVVKVNK---------------L----AP--AGIDLYAKLEYFNPLSSVKDRLADAIIEAGERSGKLKPG-ATVIEATSGNTGIALAMVCAQRGYKFVATMAASFSIERRKVMRALGAQVIVTPAPL---GGTGMVMKAEELAVK--H------GWFLAQQFETEANAAYHAQTTGPEILSDFAGKRLDYWVTGYGTGGTYSGAGKVIKAARSDTKIILSEPKAAPLITSGVPQPRKEVLGVYGAPASGHPSW-TAHPIQGWTPNFIPKVCEEGLN-MKLHDEIILVDGQVAMDTALALAKNEGIFCGTSGGATMATALEVCKK-APAGSTVLAMIPDTAERYLSTPLFGKIDADMDESEVEISKSTPGAQLEA---------------------------------------------------------------------------------------------------------------------------------------------------------------------------
>B3U3W5_OXYMA__B3U3W5 SubName: Full=Cysteine synthetase; Flags: Fragment;
L----------------------------------------------DLAGSPPTQCSTAAMRVL------AAPQARRFTRGLRT-TAP---------RRRVYDSILDTIGDTPVVRVNH---------------L----AP--ANVEMYVKCEYFNPLSSVKDRMALSVINAAEKAGDLKPG-DTVIEATSGNTGIALAMVCAARGYKCVVTMPDSLSIERRQVMRALGAKVVLTPASL---GGVGMVRKAEELAEK--H------EFFLARQFENEANTAGHASTTGPEILRDFANRRLDYWVSGYGTGGTVTGVAKALKAARPEIKIILAEPAAAPLVMSGQPQDRLP----DNAPVGPHPAWTGAHPIQGWTPMFIPYNLQHTLD-NGFAEEVLPVTGEEANKAARDLASKEGIFTGISGGASFSVALDVAKK-APDGSVILAMLADTMERYLSTPLVGNIPIEMDEEEVAYSNSTPHARYE----------------------------------------------------------------------------------------------------------------------------------------------------------------------------
>Q2IA10_PAVLU__Q2IA10 SubName: Full=Chloroplast O-acetyl-serine lyase; Flags: Fragment;
A--------------------------------------------------------------------------------------------------------------------------------------------------------------------------------------------------GI--------------------RHEERRKIMRALGARVVLTPATE---RGSGMVKKAIELARE--H------GWFLARQFENEANREFHAMTTGPEILQDFATRRLDYWVTGYGTGGTFAGAGAVLKLARPNVKIVLSEPAGAALVTSGAGQERMD----DGSPAKTHPAF-TPHPIQGWTPDFIPLNLHAGLE-AHTHDEVITVTGDEAIATAQRLAREEGIFTGISGGAGMASALKVAER-APAGSVILTM------------------------------------------------------------------------------------------------------------------------------------------------------------------------------------------------------------------
>B8BUL0_THAPS__B8BUL0 RecName: Full=Cysteine synthase;          EC=2.5.1.47;
M------------------------------------------KMLLASMALLGAASAFVPSHVS------PSSITSTIGSGANT-------QLFTEPRPKIAENVLELIGHTPLVKITK---------------V--TGPS--CVAEVVAKLESSNPANSVKDRIALSMIQEAEARGDISPGKSTLVEPTSGNTGIGLAMVAASKGYKLILTMPESMSMERRVLLKAFGADVKLTPAAK---GMGGAIAKAEEIVDSLGP------DGYLLQQFNNPDNPKVHRETTGPEIWEDTDG-KIDILLGGVGTGGTLTGCGQYLKPRNPDMKIVAVEPAESAVLSG---------------------GKPGPHKIQGIGAGFIPGNADT-----SLIDEVVQISGEDAMAMARKLATDEGIFCGISSGAAILAAKEVGSRPENADKRIVVILPSFGERYLSTALFQNLWDEASALKAE---------------------------------------------------------------------------------------------------------------------------------------------------------------------------------------
>D7G5F6_ECTSI__D7G5F6 RecName: Full=Cysteine synthase;          EC=2.5.1.47;
M------------------------------------------------------------AAAE------GSTGLSMVAAGPDA---------KVLEQPLIADDITQLIGKTPLVRLNR---------------V--T-EG--CEATILAKLESMEPCNSVKDRIGLSMIDEAEKRGQIKPGVTTLVEPTSGNTGIACAMVAAARGYDMVLTMPDSMSLERRVLLKAFGARLVLTPATK---GMGGAVAKAEAIVSDLGE------NAFMLQQFNNPDNPKIHRETTGPELWTQTAG-KIDALVAGVGTGGTLTGSGQYLKVMKPAVKLCAVEPVESAVLSG---------------------GKPGPHKIQGIGAGFIPGNCDT-----SLIDEVLKVTSDESMAMARELAKKEGLLVGISAGGAVHAALDLAKKPEMKGKTICVVIPSFGERYLSTALFSNILDEAKEQKAED--------------------------------------------------------------------------------------------------------------------------------------------------------------------------------------
>Q00XK0_OSTTA__Q00XK0 RecName: Full=Cysteine synthase;          EC=2.5.1.47;
M---------------------------------------------------------KSTISVR------AKRSSARASRVATR----------AANAVNIADNVTQLVGCTPMVYLNK---------------V--S-EG--CGAEIAAKLEIMEPCCSVKDRIGWSMIAAAEQEGKITPGKTTLVEPTSGNTGIGLAFIAAAKGYKLTLTMPASMSLERRILLKAFGANLVLTDPAK---GMKGAVGKAEEIAAK-TA------DSYILQQFENPANPKVHFETTGPEIWEDTAG-QIDIFVAGVGTGGTITGTGRYLKSKNPNCKIVAVEPTESPVLSG---------------------GGPGPHKIQGIGAGFIPGILDV-----DIIDEIVQVASDDAIAMAKQLALQEGLMVGISSGAAAVAAIQLAKRPENAGKLIGTVFPSFGERYLSSALFSTIRDEAEAMVAE---------------------------------------------------------------------------------------------------------------------------------------------------------------------------------------
>D0NL09_PHYIN__D0NL09 RecName: Full=Cysteine synthase;          EC=2.5.1.47;
M-------------------------------------------------------------------------------------------------APKIAKDMTELIGNTPRDDDNKGVSGTSSEEDAAATNL--G-AG--CHAKIAVKCEFMEPCASVKDRIGLSMILDAEKSGRLHKD-SHIIEPTSGNTGIGLAFACAVRGYKLTLVLPDTMSMERRILLKSFGCDVVLTPGAK---GMTGASAKAKELVAK-EPE-----KALILGQFDNPANPQIHFETTGPEIWRDTDG-EIDIFIAGVGTGGTLTGTGRYLKPKKESIKIIAVEPEESPVLSG---------------------GKSGPHKIQGIGAGFVPNVLQT-----DLIDEVVTANSAEAFAMSKRLALEEGILVGPSSGAAVTAAIKVASRPENAGKLIVAILPSFGERYLSTALFEKEREFAQNLQTSDIEA-----------------------------------------------------------------------------------------------------------------------------------------------------------------------------------
>D8TSY0_VOLCA__D8TSY0 RecName: Full=Cysteine synthase;          EC=2.5.1.47;
M------------------------------------------RLHTSQSVARLQSARSGCVRVS------RAYIAPKAVAALDK-----------AVEMNIASDVTQLIGKTPMVYLNK---------------V--T-DG--CVAKIAAKLEIMEPCCSVKDRIGYSMISAAEKDGLITPGKTTLVEPTSGNTGIGLAFIAAAKGYKLILTMPASMSMERRILLRAFGAELVLTDPAK---GMKGAVAKAEEILAS-TP------DAFMLQQFQNPNNPKVHYETTGPEIWDATEG-AVDILVSGVGTGGTITGTGRYLREKKDKVELVAVEPAESPVLSG---------------------GKPGPHKIQGIGAGFVPAVLDT-----SLISEVVQVSSDDAIEMARRLALEEGLMVGISSGAAVQAAIKVAKRPENAGKLVVVVLPSFGERYLSSVLFQSLRDEAARMTHEVA-------------------------------------------------------------------------------------------------------------------------------------------------------------------------------------
>B6V3I4_PORYE__B6V3I4 RecName: Full=Cysteine synthase;          EC=2.5.1.47;
M--------------------AFVLSASPALTGRSPTPALCGARSSFATGTPVVAAAAAATPSLR------QCEAFPMAAAMMSA---------AAMSKKAPVSDATGLIGNTPLVQLHK---------------IPAS-AG--CVANIYAKLESMEPCSSVKDRIGRGMILDAEAEGKITAGKTVLVEPTSGNTGIALAFIAASKGYKLILTMPDSMSIERRMVLRAFGAEVVLTPAAG---GMKAAVSKAESIAAE-TP------DSFILQQFANPSNPKAHYETTGPEIANAI---DCDVFVSGVGTGGTITGAGRYLKEKNPETRVVAVEPVESPVLSG---------------------GKPGPHKIQGIGAGFVPAILDT-----AIYDEVVTVSSADSIAMARRIAVEEGLLSGISTGAALAAALEVGKRPEMAGKNVVFIAPSFGERYLTSALFDEQREEAYAMKAE---------------------------------------------------------------------------------------------------------------------------------------------------------------------------------------
>A8ISB0_CHLRE__A8ISB0 RecName: Full=Cysteine synthase;          EC=2.5.1.47;
M-----------------------------------------------------LCGCGGAKQVS------RVALVPKAVAAPEK----------AAVKMNIATDVTELIGKTPMVYLNK---------------V--A-TG--THAKIAAKLEIMEPCCSVKDRIGYSMISSAEKEGLITPGKTVLVEPTSGNTGIGLAFIAAARGYKLILTMPASMSLERRILLRAFGAELVLTDPAK---GMKGAVAKAEEILAS-TP------DAFMLQQFQNPNNPKVHYETTGPEIWSATDG-KVDILVSGVGTGGTITGTGRYLREKKSDVQLVAVEPAESPVLSG---------------------GKPGPHKIQGIGAGFVPAVLDT-----ALISEVVQVSSDDAIDMARRLALEEGLMVGISSGAAVQAAIKVASRPENEGKLVVVVLPSFGERYLSSVLFQQLRDEASKMTFEPSA------------------------------------------------------------------------------------------------------------------------------------------------------------------------------------
>B7S487_PHATR__B7S487 RecName: Full=Cysteine synthase;          EC=2.5.1.47;
M--------------------------------------------------------------------------------SSST-------SRSFSLNAKIAENVLGLIGQTPLVQLNR---------------V--T-EG--CVAQIVAKLESSNPANSVKDRIALSMITEAEKRGDIKPGKTILVEPTSGNTGIGLAMVAAAKGYKLKLTMPESMSMERRVLLKAFGADVVLTPAAK---GMGGAIAKAEEIVNSLGS------DAMLLQQFNNPDNPKVHRETTGPEIWSDTDG-EVDIIVGGIGTGGTITGCAQYLKPLNPKLQVVAVEPTESAVLSG---------------------GKPGPHKIQGIGAGFIPGNADT-----SLLDEVVQISGEDSMAMARKMATEEGIFCGISSGAAVLAAIQIGKRPENADKRIVVIIPSFGERYLSTALFQDLWDEMAALKPESVGV-----------------------------------------------------------------------------------------------------------------------------------------------------------------------------------
>A4S621_OSTLU__A4S621 RecName: Full=Cysteine synthase;          EC=2.5.1.47;
------------------------------------------------------------------------------------------------------------------MVYLNK---------------T--S-EG--CGAEIAAKLEIMEPCCSVKDRIGWSMIAAAEEEGKITPGKTTLVEPTSGNTGIGLAFIAAAKGYKLTLTMPASMSLERRILLKAFGANLVLTDPAK---GMKGAVQKAEEIAAK-TP------NSYVLQQFENPANPKVHFETTGPEIWEDTAG-QIDIFVAGVGTGGTITGTGRYLKSKNPNIKIVAVEPTESPVLSG---------------------GGPGPHKIQGIGAGFIPGILDM-----DVIDEVVQIASDDAISMAKELALQEGLMVGISSGAAAAAAIQLAKRPENAGKLITTVFPSFGERYLSSALYSTIREEAETMTAES--------------------------------------------------------------------------------------------------------------------------------------------------------------------------------------
>C1MIX4_MICPS__C1MIX4 RecName: Full=Cysteine synthase;          EC=2.5.1.47;
------------------------------------------------------------------------------------------------------------------MVYLNK---------------V--T-EG--CVAEIAAKLEIMEPCCSVKDRIGFSMIADAEEKGAITPGKTMLVEPTSGNTGIGLAFIAAAKGYDLTLTMPASMSLERRILLKAFGADLVLTDPAK---GMKGAVMKAEELGAA-NK------NAYILQQFENPANPKVHFETTGPEIWEDTAG-QIDILVCGVGTGGTVTGTGRYLKSKNPNVKVVAVEPKESAVLSG---------------------SGPGPHKIQGIGAGFIPGILDT-----EILDEIIQVGSDDAIEMAKELALKEGLMVGISSGAAALAAIELAKRPENAGKLIGTVFPSFGERYLSSALYSSIREEAEGMTFDKEEK-----------------------------------------------------------------------------------------------------------------------------------------------------------------------------------
>Q7XBB5_PORPU__Q7XBB5 RecName: Full=Cysteine synthase;          EC=2.5.1.47;
M--------------------AFVSTASPAVVGRSPSPALCGARSTFATGAPVVA------PSAP------RAVAAGMSAAMMSA---------AAMNKKAPVADATGLIGNTPLVQLHK---------------IPDA-AG--CVANIFAKLESMEPCSSVKDRIGRGMIMDAEAAGKITPGKTVLVEPTSGNTGIALAFIAASKGYKLILTMPDSMSIERRMVLRAFGAEVVLTPAAG---GMKTAVSKAEAIAAE-TP------DSYILQQFANPSNPKAHYETTGPEIANAI---DCDVFVSGVGTGGTITGAGRYLKEKNPETRVVAVEPVESPVLSG---------------------GKPGPHKIQGIGAGFVPAILDT-----TVYDEVVTVTSAESITMARRIALEEGLLSGISTGAALAAALEVGKRPEMQGKNIVFIAPSFGERYLTSALFDEQREEAYAMKAE---------------------------------------------------------------------------------------------------------------------------------------------------------------------------------------
>Q9SSV9_CYAME__Q9SSV9 RecName: Full=Cysteine synthase;          EC=2.5.1.47;
M----------------------------LVSNAMYVLVPCSLKAAQATLRNRKKNSTFVRAKPE------QTRILGYARRSPRA-RQRVQLALTAPPSVALARDVSDLVGNTPIVELKK---------------IPEE-EG--VQAHILCKLESMEPCSSVKDRIGKYMIVEAEKRGDIQPGKTVLIEPTSGNTGIALAYLAAARGYRLILTMPDSMSIERRMVLRAFGAEVVLTPAAK---GMKGAVAKAEQLFHT-TP------NAYMLQQFNNPDNPKAHYETTGPEIWAATGG-KVDAFVAGVGTGGTVTGAGRYLREQNPHVYIMAVEPAESPVLSG---------------------GRPGPHKIQGIGAGFVPGILDT-----KIYNEVKQVTSMDSIEMARRLAVEEGLLCGISSGAAVVAALELGRRPEMKGKNIVVIIPSFGERYLTSALFDKQREEAYNMVAVEVET-----------------------------------------------------------------------------------------------------------------------------------------------------------------------------------
>D7G728_ECTSI__D7G728 RecName: Full=Cysteine synthase;          EC=2.5.1.47;
M--------------------------------------------------AASTA---------------TAGAA-------------------AGVSVGIVRGFPGAVGNTPLVRLGS---------------L--S-DK--TGCEILAKAEWMNPGGSVKDRAAKYLIMDAEKKGVLKPG-GTVVEGTAGNTGIGLAHMCRAKGYKCVIYIPETQSKEKMEALRGLGAEVRPVPAVP-YKDEMNYNHQAKRCAEE-ME------NAVWADQFDNPANQLAHYETTGPEILAQAGG-KIDAWVAAVGTGGTLAGTSRFLKENVPGIKCFAADPPGASMFAYYTKGEME--------------RSEGGSITEGIGQGRVTGNLATCE---GLIDGAFLIPDAETIAMVYNLLHYEGIFVGASSALNMVGAVKTAEA-VGAGNTVVSVLCDGAARYQSRLFSKSWLTEKGLFES----IPEECRYLITLE------------------------------------------------------------------------------------------------------------------------------------------------------------------------
>Q9SSV8_CYAME__Q9SSV8 RecName: Full=Cysteine synthase;          EC=2.5.1.47;
M----------------------------------------------VQHAANGHAQCSFRPLRY------KAETRGRVARSTRE-RVLLRCLFDMRLVHNVYDSFEDAIGNTPLIKLRR---------------A--S-ER--TGCNIYGKAEFMEPGGSVKDRAALYLLTDAEKRGTLKLG-SIVVEGTAGNTGIGLTLLGNSRGYRTVIVIPETQSEEKKEFLRSCGAELVQVPAAP-YRNPNNYVRLSERLAKE-L-------GAFWANQFDNPANRRAHEETTGPEIWDQLDG-HIDAFNCAVGTGGTLAGVSAFLRAKNPGIKIALTDPQGAALVRYYQCGEL---------------VSVGDSITEGIGQSRITGNLEG-----FVPDMSFEISDAEALQAAYDVVRHEGLHIGLSSGINIAGAIRVAES-LGPGHTIVTILCDGGSRYQKKMFQPSFLEQKKLPIPTWLSDSMKPDLAAALSKVYVP-------------------------------------------------------------------------------------------------------------------------------------------------------------------
>A4RZI1_OSTLU__A4RZI1 RecName: Full=Cysteine synthase;          EC=2.5.1.47;
M-------------------------------------VACVALAVVVVARASAP----------------VRGDESAARKVRRGERATKDDADDARAQSNRRANVLSAIGNTPVMRVES---------------L--S-RL--TRCDIYVKCEFLNPGGSVKDRVALRIVEDALASGALRRG-GLCTEGTAGSTGVSLAMVCKAMGVECFVAMPDDAAKEKSALVEAYGARVERVRPVS-IANRGHFVNVARREAER-ARARDGVGGGYFADQFENLANFRAHADGTGVEIFSEIGA-ELDAFVCACGTGGTLAGVGVALKERKPSVKLFLADPQGSGLFNRVSRGVMYT----KEEAEGKRLKNPFDTVTEGVGINRITENFKVLLDRPGMLTGAVKVSDAEAVAMSRFVARHDGLFIGSSSAVNLVSAVRVAQS-LGPGHCICTIACDSGLRHMTKFWDDEYLAKIDLTSHD-VASADSLSFLDDDTVVTAARC-----------------------------------------------------------------------------------------------------------------------------------------------------------------
>Q016B2_OSTTA__Q016B2 RecName: Full=Cysteine synthase;          EC=2.5.1.47;
M-------------------TSSTSDARAVTILTTFAVVAASAAVVVVALRARES----------------SRANSS------------------ARHERGERADVLRAIGNTPLVRVES---------------L--S-AI--TRCDVYAKCEFLNPGGSVKDRVARRIVEEALESGELVEG-GVVCEGTAGSTGVSLAMVCRALGVECFVAMPDDAAMEKSALVEAYGARVVRVRPVS-IAHRDHFVNVARRKAES-ARASHGAGAGFFADQFENLANYRAHKEGTGVEIYDELGD-ALDAFVCACGTGGTLAGVGAALLEKNPAVKIFLADPQGSGLFNRVVRGVMYT----QEEAEGKRLKNPFDTVTEGVGINRITENFKIMLERSNMLAGAIKVSDVEAVAMSRFVAKHDGLFIGSSSAVNLVAAVRVAQS-LGPGHRVCTIACDSGLRHMTKFWSNEYLAAHGLTPRD-VECGERLDFLDRDVQVTPARCY----------------------------------------------------------------------------------------------------------------------------------------------------------------
>D0N3C1_PHYIN__D0N3C1 SubName: Full=Cysteine synthase, putative;
M-------------------ESGGHWSVSLWRWSLCMTMASLSLWKIVELAASGNA---------------SRGGK-------------------KSKKQKYLAGFSGLVGNTPLIELTS---------------L--S-KA--TGCKILAKAELLNPGGSSKDRVAKGIVEDAERRGLLKEG-GTIIEGTSGSTGISLSLMARARGYRCVIVMPDDQAKEKSQLLEQFGAEVVLVKPAS-IVNAKHYVNEAKRLARN-TE------GGYFTDQFENTANFDSHYATTGPEIWRQTNG-SVDAFVMAAGTGGTIAGTSAYLKEQNPNVQVFLADPPGSSLYNKVRSNVCYA----PQQAETKVRRHRYDTIAEGVGIDRLTENFML-----AKVDDAFKVTDQEIVEMSRFLLREEGIFVGSSSGLNCAAAVRAARK-LGPGHTIVTVLCDSGQRHLTKFWNEQHIREDWQLEP----TATHLEFLDGSIGQP---------------------------------------------------------------------------------------------------------------------------------------------------------------------
>B7G0B1_PHATR__B7G0B1 SubName: Full=Predicted protein;
M--------------------------------------------------------------------------------------------------DRICDDILEAIGGTPLVRLNH---------------V--G-AD--LPCELLAKCEFFNAGGSVKDRIGRQMVLDAEKAGKIKPG-DTLIEPTSGNTGIGLALTAAVRGYRCIITMPEKMSKEKVDVLKALGAEIIRTPTEAAYDAPDSHISVARRLQSE-IP------NSHILDQYSNPSNPNAHYYGTAEEILRQTGG-KVDMLVAGAGTGGTLTGIAKRLKEHNPDIQIIGVDPEGSILAIPDSLNDK---------------RRLESYHVEGIGYDFIPNVLDR-----SVVDHWYKSNDAESFVAMRRLIREEGLLCGGSCGAAVAGALKAARS-LKAGQRCVIILPDSVRNYMSKGLNDDWVRDNGFADGKIIKAKSYSSWWATKRVCDLNLSIPLT-----ITSDVSCKDAILLLKREGFDMVPVLDDG------NVVGVVTEGNMTSKLLLGRCDPDTSVADAGVIYHTFHKFSMSDTLDELAQALDHDPFALIVTEQLS------------------------------GIVSRIDLLDFISSDAKHELEK
>B6KBE8_TOXGO__B6KBE8 SubName: Full=Cystathionine beta-synthase, putative;          EC=4.2.1.22;
M-----------------------------------------------------------------------------------------NGKFADGPYSGILDSVLDAIGNTPMVRMKR---------------L--A-KVYGLECDLLAKCEFMSAGGSVKDRIGKAMVEKAEREGRLKAG-DTLIEPTSGNTGIGLALAAAVRGYRMIVTMPAKMSAEKSNIMKCLGAEIVRTPTEAAWNDENSHMGVAAKLQRE-LE------NAHILDQYNNTANPMVHYDVTAEEIITQCDG-DIDMVVIGAGTGGTITGIGRKIKERCPKCKVVGVDPKGSILAVPDSLNDE---------------KRLQSYEVEGIGYDFVPGVLDR-----KVVDEWVKVGDAESFTTARAIIRNEGLFVGGSSGANVWGALQAARQ-LKKGQKCVVLLPDSSRNYMSKFISDEWMAEHGFAPEDGAKVKEREKQFGGARIRDLLSETGATSDVPFVTARLSVEDVIKMMHETKVKEVIVTEDSEADGKTKLVGVLSEDHIAHSLQSGRCAMQSPVKD--IAFKKLAKALPSAYLRDVAKALDFSPYVCVMDEKPSTKKQAGMGEHERAKISLRKAGNSRECPHFLGVITRIDLLHWLATK-----QK
