# Supplementary material for: Responses of the Emiliania huxleyi Proteome to Ocean Acidification
Source: PLoS One. 2013 Apr 12;8(4):e61868. doi: 10.1371/journal.pone.0061868 (PMC3625171; doi:10.1371/journal.pone.0061868)
Supplement: Data S1 — Output files from BUDAPEST analysis. (ZIP) [file pone.0061868.s001.zip › BUDAPEST data/Jones_et_al_2012_Data/EHUX130k22a.nsf]

(
(
(
D0N3C1_PHYIN__D0N3C1 SubName- Full=Cysteine synthase - putative-:0.318090,
(
A4RZI1_OSTLU__A4RZI1 RecName- Full=Cysteine synthase-          EC=2.5.1.47-:0.125150,
Q016B2_OSTTA__Q016B2 RecName- Full=Cysteine synthase-          EC=2.5.1.47-:0.150960)
1000:0.321000)
998:0.113300,
(
D7G728_ECTSI__D7G728 RecName- Full=Cysteine synthase-          EC=2.5.1.47-:0.310990,
Q9SSV8_CYAME__Q9SSV8 RecName- Full=Cysteine synthase-          EC=2.5.1.47-:0.393570)
994:0.082580)
1000:0.149485,
(
(
B7G0B1_PHATR__B7G0B1 SubName- Full=Predicted protein-:0.295340,
B6KBE8_TOXGO__B6KBE8 SubName- Full=Cystathionine beta-synthase - putative-          EC=4.2.1.22-:0.313430)
1000:0.150650,
(
(
(
(
C1N0F7_MICPS__C1N0F7 RecName- Full=Cysteine synthase-          EC=2.5.1.47-:0.138940,
(
Q018U5_OSTTA__Q018U5 SubName- Full=COG0031- Cysteine synthase {ISS}-:0.070170,
A4RXR0_OSTLU__A4RXR0 SubName- Full=Predicted protein-:0.073300)
1000:0.059350)
1000:0.067530,
(
B8BQD5_THAPS__B8BQD5 SubName- Full=Cysteine synthase-          EC=2.5.1.47-:0.181710,
(
bud_EMIHU__EHUX130k22a Similar {e=1.00e-143} to Q2IA80_ISOGA__Q2IA80 SubName- Full=Chloroplast O-acetyl-serine lyase- Fl...:0.085280,
Q2IA80_ISOGA__Q2IA80 SubName- Full=Chloroplast O-acetyl-serine lyase- Flags- Fragment-:0.070380)
1000:0.116780)
964:0.034430)
951:0.048800,
(
Q2IA47_KARMI__Q2IA47 SubName- Full=Chloroplast O-acetyl-serine lyase- Flags- Fragment-:0.275130,
(
B3U3W5_OXYMA__B3U3W5 SubName- Full=Cysteine synthetase- Flags- Fragment-:0.278340,
Q2IA10_PAVLU__Q2IA10 SubName- Full=Chloroplast O-acetyl-serine lyase- Flags- Fragment-:0.230600)
499:0.009870)
658:0.029840)
1000:0.264780,
(
(
D7G5F6_ECTSI__D7G5F6 RecName- Full=Cysteine synthase-          EC=2.5.1.47-:0.203490,
(
B8BUL0_THAPS__B8BUL0 RecName- Full=Cysteine synthase-          EC=2.5.1.47-:0.117820,
B7S487_PHATR__B7S487 RecName- Full=Cysteine synthase-          EC=2.5.1.47-:0.076420)
1000:0.112600)
945:0.035140,
(
(
Q9SSV9_CYAME__Q9SSV9 RecName- Full=Cysteine synthase-          EC=2.5.1.47-:0.242740,
(
B6V3I4_PORYE__B6V3I4 RecName- Full=Cysteine synthase-          EC=2.5.1.47-:0.051230,
Q7XBB5_PORPU__Q7XBB5 RecName- Full=Cysteine synthase-          EC=2.5.1.47-:0.045260)
1000:0.194970)
843:0.023680,
(
D0NL09_PHYIN__D0NL09 RecName- Full=Cysteine synthase-          EC=2.5.1.47-:0.267570,
(
(
D8TSY0_VOLCA__D8TSY0 RecName- Full=Cysteine synthase-          EC=2.5.1.47-:0.064910,
A8ISB0_CHLRE__A8ISB0 RecName- Full=Cysteine synthase-          EC=2.5.1.47-:0.070700)
1000:0.084160,
(
C1MIX4_MICPS__C1MIX4 RecName- Full=Cysteine synthase-          EC=2.5.1.47-:0.068790,
(
Q00XK0_OSTTA__Q00XK0 RecName- Full=Cysteine synthase-          EC=2.5.1.47-:0.044800,
A4S621_OSTLU__A4S621 RecName- Full=Cysteine synthase-          EC=2.5.1.47-:0.011940)
996:0.046360)
1000:0.062600)
992:0.055640)
508:0.007460)
751:0.021080)
1000:0.158630)
993:0.105010)
1000:0.046905)
;
