# Supplementary material for: Responses of the Emiliania huxleyi Proteome to Ocean Acidification
Source: PLoS One. 2013 Apr 12;8(4):e61868. doi: 10.1371/journal.pone.0061868 (PMC3625171; doi:10.1371/journal.pone.0061868)
Supplement: Data S1 — Output files from BUDAPEST analysis. (ZIP) [file pone.0061868.s001.zip › BUDAPEST data/Jones_et_al_2012_Data/EHUX130k22a.tree]

                 +-------------+ 26: D0N3C1_PHYIN__D0N3C1 SubName: Full=Cysteine synthase, putative; {0.318090}
                 |              
           +-----+ 52 [998] {0.113300}
           |     |
           |     |             +------+ 24: A4RZI1_OSTLU__A4RZI1 RecName: Full=Cysteine synthase;          EC=2.5.1.47; {0.125150}
           |     |             |       
           |     +-------------+ 48 [1000] {0.321000}
           |                   |
           |                   +-------+ 25: Q016B2_OSTTA__Q016B2 RecName: Full=Cysteine synthase;          EC=2.5.1.47; {0.150960}
           |                            
    #======+ 54 [1000] {0.149485}
    |      |
    |      |    +-------------+ 22: D7G728_ECTSI__D7G728 RecName: Full=Cysteine synthase;          EC=2.5.1.47; {0.310990}
    |      |    |              
    |      +----+ 51 [994] {0.082580}
    |           |
    |           +----------------+ 23: Q9SSV8_CYAME__Q9SSV8 RecName: Full=Cysteine synthase;          EC=2.5.1.47; {0.393570}
    |                             
+---# 55
    |
    |          +------------+ 27: B7G0B1_PHATR__B7G0B1 SubName: Full=Predicted protein; {0.295340}
    |          |             
    |  #=======+ 50 [1000] {0.150650}
    |  |       |
    |  |       +-------------+ 28: B6KBE8_TOXGO__B6KBE8 SubName: Full=Cystathionine beta-synthase, putative;          EC=4.2.1.22; {0.313430}
    |  |                      
    #==# 53 [1000] {0.046905}
       |
       |                        +------+ 3: C1N0F7_MICPS__C1N0F7 RecName: Full=Cysteine synthase;          EC=2.5.1.47; {0.138940}
       |                        |       
       |                    +---+ 41 [1000] {0.067530}
       |                    |   |
       |                    |   |   +---+ 4: Q018U5_OSTTA__Q018U5 SubName: Full=COG0031: Cysteine synthase (ISS); {0.070170}
       |                    |   |   |    
       |                    |   +---+ 35 [1000] {0.059350}
       |                    |       |
       |                    |       +---+ 6: A4RXR0_OSTLU__A4RXR0 SubName: Full=Predicted protein; {0.073300}
       |                    |            
       |                 +--+ 45 [951] {0.048800}
       |                 |  |
       |                 |  |  +--------+ 5: B8BQD5_THAPS__B8BQD5 SubName: Full=Cysteine synthase;          EC=2.5.1.47; {0.181710}
       |                 |  |  |         
       |                 |  +--+ 40 [964] {0.034430}
       |                 |     |
       |                 |     |     +----+ 1: bud_EMIHU__EHUX130k22a Similar (e=1.00e-143) to Q2IA80_ISOGA__Q2IA80 SubName: Full=Chloroplast O-acetyl-serine lyase; Flags: Fragment; {0.085280}
       |                 |     |     |     
       |                 |     +-----+ 34 [1000] {0.116780}
       |                 |           |
       |                 |           +---+ 2: Q2IA80_ISOGA__Q2IA80 SubName: Full=Chloroplast O-acetyl-serine lyase; Flags: Fragment; {0.070380}
       |                 |                
       |     #===========+ 47 [1000] {0.264780}
       |     |           |
       |     |           |  +------------+ 7: Q2IA47_KARMI__Q2IA47 SubName: Full=Chloroplast O-acetyl-serine lyase; Flags: Fragment; {0.275130}
       |     |           |  |             
       |     |           +--+ 44 [658] {0.029840}
       |     |              |
       |     |              | +------------+ 8: B3U3W5_OXYMA__B3U3W5 SubName: Full=Cysteine synthetase; Flags: Fragment; {0.278340}
       |     |              | |             
       |     |              +-+ 39 [499] {0.009870}
       |     |                |
       |     |                +----------+ 9: Q2IA10_PAVLU__Q2IA10 SubName: Full=Chloroplast O-acetyl-serine lyase; Flags: Fragment; {0.230600}
       |     |                            
       #=====# 49 [993] {0.105010}
             |
             |          +---------+ 11: D7G5F6_ECTSI__D7G5F6 RecName: Full=Cysteine synthase;          EC=2.5.1.47; {0.203490}
             |          |          
             |       +--+ 43 [945] {0.035140}
             |       |  |
             |       |  |     +-----+ 10: B8BUL0_THAPS__B8BUL0 RecName: Full=Cysteine synthase;          EC=2.5.1.47; {0.117820}
             |       |  |     |      
             |       |  +-----+ 38 [1000] {0.112600}
             |       |        |
             |       |        +----+ 17: B7S487_PHATR__B7S487 RecName: Full=Cysteine synthase;          EC=2.5.1.47; {0.076420}
             |       |              
             #=======+ 46 [1000] {0.158630}
                     |
                     |   +----------+ 21: Q9SSV9_CYAME__Q9SSV9 RecName: Full=Cysteine synthase;          EC=2.5.1.47; {0.242740}
                     |   |           
                     | +-+ 37 [843] {0.023680}
                     | | |
                     | | |        +---+ 15: B6V3I4_PORYE__B6V3I4 RecName: Full=Cysteine synthase;          EC=2.5.1.47; {0.051230}
                     | | |        |    
                     | | +--------+ 33 [1000] {0.194970}
                     | |          |
                     | |          +--+ 20: Q7XBB5_PORPU__Q7XBB5 RecName: Full=Cysteine synthase;          EC=2.5.1.47; {0.045260}
                     | |              
                     +-+ 42 [751] {0.021080}
                       |
                       | +-----------+ 13: D0NL09_PHYIN__D0NL09 RecName: Full=Cysteine synthase;          EC=2.5.1.47; {0.267570}
                       | |            
                       +-+ 36 [508] {0.007460}
                         |
                         |        +---+ 14: D8TSY0_VOLCA__D8TSY0 RecName: Full=Cysteine synthase;          EC=2.5.1.47; {0.064910}
                         |        |    
                         |   +----+ 31 [1000] {0.084160}
                         |   |    |
                         |   |    +---+ 16: A8ISB0_CHLRE__A8ISB0 RecName: Full=Cysteine synthase;          EC=2.5.1.47; {0.070700}
                         |   |         
                         +---+ 32 [992] {0.055640}
                             |
                             |   +---+ 19: C1MIX4_MICPS__C1MIX4 RecName: Full=Cysteine synthase;          EC=2.5.1.47; {0.068790}
                             |   |    
                             +---+ 30 [1000] {0.062600}
                                 |
                                 |  +--+ 12: Q00XK0_OSTTA__Q00XK0 RecName: Full=Cysteine synthase;          EC=2.5.1.47; {0.044800}
                                 |  |   
                                 +--+ 29 [996] {0.046360}
                                    |
                                    +-+ 18: A4S621_OSTLU__A4S621 RecName: Full=Cysteine synthase;          EC=2.5.1.47; {0.011940}
                                       
