# Supplementary material for: Responses of the Emiliania huxleyi Proteome to Ocean Acidification
Source: PLoS One. 2013 Apr 12;8(4):e61868. doi: 10.1371/journal.pone.0061868 (PMC3625171; doi:10.1371/journal.pone.0061868)
Supplement: Data S1 — Output files from BUDAPEST analysis. (ZIP) [file pone.0061868.s001.zip › BUDAPEST data/Jones_et_al_2012_Data/EHUX130k22b.fas]

>bud_EMIHU__EHUX130k22b Similar (e=1.00e-59) to Q2IA80_ISOGA__Q2IA80 SubName: Full=Chloroplast O-acetyl-serine lyase; Flags: Fragment;
-----------------------------------------------------------------------------------------------------------------------------------------------------------------------------------------------------------------------------------------------------------------------------------------------------------------------------ILAEPE-TPLARE-------CI-PTERLA----DGAPAGSHPAFK-PHPIQGWTPDFIPKVLDDAPD-QLNDELVPIPAASAIATAKALAAKEGLLTGISGGGTMWAALETAKTAP-EGSVILAMLPDTGERYLSTPLFADIEADMNEEELEIATSTPSFQLVPGKEPVLAA-
>Q2IA80_ISOGA__Q2IA80 SubName: Full=Chloroplast O-acetyl-serine lyase; Flags: Fragment;
-----------------------------------------------------IFMKCAFVLAMAAPASALNLFG------GAKKPG-------------RGTLYSDITQTIGNTPVVKISKKLNPT------QCDVYAKCEFFNPLSSVKDRLALAIIQDAEERGALKPGDT-VVEATSGNTGIAVAMLCAQRGHKCVICMAEPFSVERRRLMRMLGAKVIVTPKAGKGTGMVRKAEELCEK--HGWFLCHQFENEANWKYHEATTGPEILTDFSGKRLDYWVTGYGTGGTFHGAGRAIKKE--------RPEVKIILAEPEDAGLLAS-------GI-PTERKA----DGAPVGSHPAFK-PHPIQGWTPDFIPRCWRTPLD-NLSDELVPIPGAHAIATAKALAAKEGILTGISGGGTMWAALEIAKKAP-AGSIILAMLPDTGERYLSTPLYADIEADMNDEELDIARSTPSFQLIPGKEPVLAA-
>A4RXR0_OSTLU__A4RXR0 SubName: Full=Predicted protein;
MTMRAHHAR---------------------------------------------------ATVTTTKRGRCERRD------RAR-TTP------------RARIYENILETVGDTPVIKV-NRLAPA------GIDMYVKCEYFNPLSSVKDRLAVAVITDAERRGLLKPGDT-VVEATSGNTGIAVAMACAQRGYRCVICMAEPFSVERRKIMRMLGAKVIVTPKGGKGTGMVAKAEELAEK--NGWFLCRQFENEANPAYHASTTGPEILRDFAGKKLDYFVTGYGTGGTFQGVARTLKES--------RPDTKVILLEPEAAALVTS-------GI-KTERKP----TGAPNGSHPAFA-AHPVQGWTPDFIPLVLENGLNMNLYDELVKIEGGDAVKTAQALARSEGIFTGISGGATFAGALKVAEKAP-KGSVILAMLPDTSERYMSTPLYDSIEADMNEEELEIAKSTPSFQLIPGQEPTLQM-
>C1N0F7_MICPS__C1N0F7 RecName: Full=Cysteine synthase;          EC=2.5.1.47;
MLASFTPAL---------------------------------------------------ATQRASLRGRAVKPS------PSR-VAPPRSRPRAAALRTSAKLYENILETIGSTPIIKI-NKLAPE------GVTMYAKAEFFNPCSSVKDRLALAVITDAERRGVLKPGDT-VVEATSGNTGIAVAMVCAQRGYECVICMAEPFSVERRKIMRMLGAKVIVTPKAGKGTGMVAKAEELCEK--HGWFLCSQFENDANPAFHASTTGPEILSDFAGKRLDYFVTGYGTGGTFQGVGRVLKAA--------RPDVNIVLLEPEAAGLIAS-------GT-KTERKP----TGAPKGSHPAFT-PHPIQGWTPDFIPKVLEDAQAMNLYDELVPITGPESIETAQKLARMEGIFTGISGGASMAGALKVAANAP-KGSVILTMLPDTSERYMSTPLYENIAADMDEAELEIAKSTPSFQLLPGEEPVLQM-
>B8BQD5_THAPS__B8BQD5 SubName: Full=Cysteine synthase;          EC=2.5.1.47;
M--------------------------------------------------------------------------------ANRGKG-------------FGPPLNNISEAVGNTPLVKISDRLCPA------GRTIYAKCEFFNPLSSVKDRLALSIIETAEKDGSLKPGQT-VVEATSGNTGIAVAMMCAQRGYPCVITMAEPFSIERRKIMRMLGAKVIVTPKAGKGTGMVEKARELADK--NGWFLCHQFETDANWKFHYETTGPEICNDLKGTKLDYWVTGYGTGGTFHGTAKYLKEQ--------SPDTKIILAEPGAANLIGS-------GI-KTERNA----DGSPAGSHPAFA-PHPIQGWTPDFIPLVLEKGLD--IPHEMFDIPDGAAVETSQALARNEGILTGISGGATMYAAIEIAKKAP-EGSVIVTMLPDTGERYLSTPLFAGIAEAMNEEELEIARSTPSWILEP---------
>Q018U5_OSTTA__Q018U5 SubName: Full=COG0031: Cysteine synthase (ISS);
MHRRDRIHRRPRSSDARASVRRGRDGRVDGVIPLESIVDRIVTALVTMVGVLSAQRWLGGTAVRANDRARARRAG------ARRGIAP------------EARIYENILETVGDTPVIKI-NRLAPE------GVEMYVKAEYFNPLSSVKDRLAVAVITDAERRGLLKPGDT-VVEATSGNTGIAVAMACAQRGYRCVICMAEPFSVERRKIMRMLGAKVIVTPKAGKGTGMVAKAEELAAK--HGWFLCRQFENEANPAYHASTTGPEIVRDFAGKKLDYFVTGYGTGGTFQGVSRVLRES--------RPDTKIVLLEPEAAALVSS-------GI-KTERKD----TGAPAGSHPAFA-AHPVQGWTPDFIPLVLENGLNMNLYDELVKIEGGDAVQTAQALARNEGIFTGISGGATFAGALTVAKKAP-KGSVILAMLPDTSERYMSTPLYETIDAEMNDEELEIAKSTPSFQLIPGQDPTLLVQ
>bud_EMIHU__EHUX130k22a Similar (e=1.00e-143) to Q2IA80_ISOGA__Q2IA80 SubName: Full=Chloroplast O-acetyl-serine lyase; Flags: Fragment;
RRER-------------------------------------------------QLISCTMLAFSLSSSVALNLFG------G-KKPG-------------RGTLYSDITQTIGNTPVVKISDKLNPY------PVDVYAKCEFFNPLASVKDRLALAIIQDAEERGALKPGDT-VVEATSGNTGIAVAMVCAQRGYDCVICMAEPFSVERRRLMRMLGAKVIVTPKAGKGTGMVRKAEELCAK--HGWFLCHQFENEANWKFHEATTGPEILTDFSGKKLDYWVTGYGTGGTFNGAGRALKKE--------RPDLKIILAEPEDAGLLAS-------GI-PTERLA----DGAPAGSHPAFK-PHPIQGWTPDFIPKVLDDAPD-QLNDELVPIPAASAIATAKALAAKEGLLTGISXGGTMWAA-----------------------------------------------------------------
>A7YXT6_KARMI__A7YXT6 SubName: Full=Chloroplast O-acetyl-serine lyase;
MIGSHRT-----------------------------------------------------SVALSRAMGRIGARS------FFSSPL-------------RKALYDDITKTIGKTPVVKV-NKLAPA------GIDLYAKLEYFNPLSSVKDRLAIAIIEAGERSGKLKPGAT-VIEATSGNTGIALAMVCAQRGYKFVATMAASFSIERRKVMRALGAQVIVTPAPLGGTGMVMKAEELAEK--HGWFLAQQFETEANAAYHAQTTGPEILSDFAGKRLDYWVTGYGTGGTYSGAGKVIKAA--------RSDTKIILSEPKAAPLVTS-------GT-PQPRKEVLGVYGAPASGHPSWT-AHPIQGWTPNFIPKVCEEGLNMKLHDEIILVDGQVAMDTALALAKNEGIFCGTSGGATMATALEVCKKAP-AGSTVLAMIPDTAERYLSTPLFGKIDADMDESEVEISKSTPGAQLEA---------
>B3U3W5_OXYMA__B3U3W5 SubName: Full=Cysteine synthetase; Flags: Fragment;
L---------------------------------------------DLAGSPPTQCSTAAMRVLAAPQARRFTRG------LRTTAP-------------RRRVYDSILDTIGDTPVVRV-NHLAPA------NVEMYVKCEYFNPLSSVKDRMALSVINAAEKAGDLKPGDT-VIEATSGNTGIALAMVCAARGYKCVVTMPDSLSIERRQVMRALGAKVVLTPASLGGVGMVRKAEELAEK--HEFFLARQFENEANTAGHASTTGPEILRDFANRRLDYWVSGYGTGGTVTGVAKALKAA--------RPEIKIILAEPAAAPLVMS-------GQ-PQDRLP----DNAPVGPHPAWTGAHPIQGWTPMFIPYNLQHTLDNGFAEEVLPVTGEEANKAARDLASKEGIFTGISGGASFSVALDVAKKAP-DGSVILAMLADTMERYLSTPLVGNIPIEMDEEEVAYSNSTPHARYE----------
>Q2IA10_PAVLU__Q2IA10 SubName: Full=Chloroplast O-acetyl-serine lyase; Flags: Fragment;
AGIRHE----------------------------------------------------------------------------------------------------------------------------------------------------------------------------------------------------------ERRKIMRALGARVVLTPATERGSGMVKKAIELARE--HGWFLARQFENEANREFHAMTTGPEILQDFATRRLDYWVTGYGTGGTFAGAGAVLKLA--------RPNVKIVLSEPAGAALVTS-------GA-GQERMD----DGSPAKTHPAFT-PHPIQGWTPDFIPLNLHAGLEAHTHDEVITVTGDEAIATAQRLAREEGIFTGISGGAGMASALKVAERAP-AGSVILTM------------------------------------------------
>A8J434_CHLRE__A8J434 RecName: Full=Cysteine synthase;          EC=2.5.1.47;
MPVAAFGSRIQSHASAGTSSLR-----------------HCSDCIVPLRLSPVTAAGRCRGSVTRTVPVRAQAQA----------TQAATPSIAVSVPDPHVGIQPDATRLVGNTPMVFL-NSV--T-RG--CGARIAAKLESFEPCCSVKDRIALNMIERAEQAGQISPGVTTLIEPTSGNTGVALAYVAAAKGYRLALTMPETMSIERRVLLKAFGAELVLTPGRLGMTGAIRKAEEMVRS-TPNAFMLQQFDNPANPEVHLKTTGPEIWRDTAG-NIDMFVAGVGTGGTISGVGQYLKEQ--------KPGVQVVAVEPAESPVISG-------GA-PG---------------------YHQIQGIGAGFVPKNL----RVDLLDEVVKINSNEAIEMARRLAVEEGLLCGISSGAAVAAAIRIAKRPENRDKLIVTVLPSFGERYLSTVLFNTLWSVDAEEEVSMPDSWRMASGAERPATREPRL
>D0NL10_PHYIN__D0NL10 RecName: Full=Cysteine synthase;          EC=2.5.1.47;
MLAR----------------------------------------------------------------------------------SLFSGRRALLRNTRSLHIANDMTDLIGNTPLVYL-NRV--T-EG--CHAKIAVKCEFMEPCASVKDRIGLSMILDAEKSGRLD-KETHIIEPTSGNTGIGLAFAAAVHGYKLTLVMPDTMSMERRILLKSFGCNVVLTPGAKGMTGAVAKAEDLVKTEIGKALTLGQFDNPANPKIHFETTGPEVWRDTDG-QVDIFVSGVGTGGTLTGTAQYLKPK--------KASIKIVAVEPEESPVLSG-------GN-PA---------------------PHKIQGIGAGFVPTVL----ERDLIDEVITASSSDAFAMAKRLALEEGILVGPSSGAAVVASLELAKRPENKDKLIVTILPSFGERYLSSPLFEKEREFAANLLTSELP------------------
>Q5YBD7_HELSJ__Q5YBD7 SubName: Full=Plastid O-acetylserine thiol lyase; Flags: Fragment;
-----------------------------------------------------------------------------------------------------------------------------------------------------------------------------------------------------------------------------------------------------------------ANPEVHYQTTGPEIWRDTEG-RVDIFVAGVGTGGTITGTGRYLKEQ--------NPDVQVVAVEPLESPVISG-------GE-PA---------------------PHMIQGIGAGFIPKNL----DMSIVDSVLTVGSAEAMVAARRLASEEGLLVGVSSGAALVAVDRLARRPENEGKLIVTVLPSMGERYLSSALFQDLR------------------------------
>Q00XK0_OSTTA__Q00XK0 RecName: Full=Cysteine synthase;          EC=2.5.1.47;
MKST---------------------------------------------------------------------IS------VRAKRSSARASRVATRAANAVNIADNVTQLVGCTPMVYL-NKV--S-EG--CGAEIAAKLEIMEPCCSVKDRIGWSMIAAAEQEGKITPGKTTLVEPTSGNTGIGLAFIAAAKGYKLTLTMPASMSLERRILLKAFGANLVLTDPAKGMKGAVGKAEEIAAK-TADSYILQQFENPANPKVHFETTGPEIWEDTAG-QIDIFVAGVGTGGTITGTGRYLKSK--------NPNCKIVAVEPTESPVLSG-------GG-PG---------------------PHKIQGIGAGFIPGIL----DVDIIDEIVQVASDDAIAMAKQLALQEGLMVGISSGAAAVAAIQLAKRPENAGKLIGTVFPSFGERYLSSALFSTIRDEAEAMVAE---------------------
>A4S621_OSTLU__A4S621 RecName: Full=Cysteine synthase;          EC=2.5.1.47;
--------------------------------------------------------------------------------------------------------------------MVYL-NKT--S-EG--CGAEIAAKLEIMEPCCSVKDRIGWSMIAAAEEEGKITPGKTTLVEPTSGNTGIGLAFIAAAKGYKLTLTMPASMSLERRILLKAFGANLVLTDPAKGMKGAVQKAEEIAAK-TPNSYVLQQFENPANPKVHFETTGPEIWEDTAG-QIDIFVAGVGTGGTITGTGRYLKSK--------NPNIKIVAVEPTESPVLSG-------GG-PG---------------------PHKIQGIGAGFIPGIL----DMDVIDEVVQIASDDAISMAKELALQEGLMVGISSGAAAAAAIQLAKRPENAGKLITTVFPSFGERYLSSALYSTIREEAETMTAES--------------------
>D8TSY0_VOLCA__D8TSY0 RecName: Full=Cysteine synthase;          EC=2.5.1.47;
MRLH------------------------------------------------------TSQSVARLQSARSGCVR------VSRAYIAPKAVAALDK-AVEMNIASDVTQLIGKTPMVYL-NKV--T-DG--CVAKIAAKLEIMEPCCSVKDRIGYSMISAAEKDGLITPGKTTLVEPTSGNTGIGLAFIAAAKGYKLILTMPASMSMERRILLRAFGAELVLTDPAKGMKGAVAKAEEILAS-TPDAFMLQQFQNPNNPKVHYETTGPEIWDATEG-AVDILVSGVGTGGTITGTGRYLREK--------KDKVELVAVEPAESPVLSG-------GK-PG---------------------PHKIQGIGAGFVPAVL----DTSLISEVVQVSSDDAIEMARRLALEEGLMVGISSGAAVQAAIKVAKRPENAGKLVVVVLPSFGERYLSSVLFQSLRDEAARMTHEVA-------------------
>C1MIX4_MICPS__C1MIX4 RecName: Full=Cysteine synthase;          EC=2.5.1.47;
--------------------------------------------------------------------------------------------------------------------MVYL-NKV--T-EG--CVAEIAAKLEIMEPCCSVKDRIGFSMIADAEEKGAITPGKTMLVEPTSGNTGIGLAFIAAAKGYDLTLTMPASMSLERRILLKAFGADLVLTDPAKGMKGAVMKAEELGAA-NKNAYILQQFENPANPKVHFETTGPEIWEDTAG-QIDILVCGVGTGGTVTGTGRYLKSK--------NPNVKVVAVEPKESAVLSG-------SG-PG---------------------PHKIQGIGAGFIPGIL----DTEILDEIIQVGSDDAIEMAKELALKEGLMVGISSGAAALAAIELAKRPENAGKLIGTVFPSFGERYLSSALYSSIREEAEGMTFDKEEK-----------------
>A8ISB0_CHLRE__A8ISB0 RecName: Full=Cysteine synthase;          EC=2.5.1.47;
MLCG-----------------------------------------------------------------CGGAKQ------VSRVALVPKAVAAPEKAAVKMNIATDVTELIGKTPMVYL-NKV--A-TG--THAKIAAKLEIMEPCCSVKDRIGYSMISSAEKEGLITPGKTVLVEPTSGNTGIGLAFIAAARGYKLILTMPASMSLERRILLRAFGAELVLTDPAKGMKGAVAKAEEILAS-TPDAFMLQQFQNPNNPKVHYETTGPEIWSATDG-KVDILVSGVGTGGTITGTGRYLREK--------KSDVQLVAVEPAESPVLSG-------GK-PG---------------------PHKIQGIGAGFVPAVL----DTALISEVVQVSSDDAIDMARRLALEEGLMVGISSGAAVQAAIKVASRPENEGKLVVVVLPSFGERYLSSVLFQQLRDEASKMTFEPSA------------------
>TPSJGI31829_THAPS__TPSJGI31829 e_gw1.2.308.1
-------------------------------------------------------------------------------------------------------IAENVLELIGHTPLVKI-TKV--TGPS--CVAEVVAKLESSNPANSVKDRIALSMIQEAEARGDISPGKSTLVEPTSGNTGIGLAMVAASKGYKLILTMPESMSMERRVLLKAFGADVKLTPAAKGMGGAIAKAEEIVDSLGPDGYLLQQFNNPDNPKVHRETTGPEIWEDTDG-KIDILLGGVGTGGTLTGCGQYLKPR--------NPDMKIVAVEPAESAVLSG-------GK-PG---------------------PHKIQGIGAGFIPGNA----DTSLIDEVVQISGEDAMAMARKLATDEGIFCGISSGAAILAAKEVGSRPENADKRIVVILPSFGERYLSTALFQNLWDEASALKAE---------------------
>D7G5F6_ECTSI__D7G5F6 RecName: Full=Cysteine synthase;          EC=2.5.1.47;
MAAA-----------------------------------------------------------------------------EGSTGLSMVAAGPDAKVLEQPLIADDITQLIGKTPLVRL-NRV--T-EG--CEATILAKLESMEPCNSVKDRIGLSMIDEAEKRGQIKPGVTTLVEPTSGNTGIACAMVAAARGYDMVLTMPDSMSLERRVLLKAFGARLVLTPATKGMGGAVAKAEAIVSDLGENAFMLQQFNNPDNPKIHRETTGPELWTQTAG-KIDALVAGVGTGGTLTGSGQYLKVM--------KPAVKLCAVEPVESAVLSG-------GK-PG---------------------PHKIQGIGAGFIPGNC----DTSLIDEVLKVTSDESMAMARELAKKEGLLVGISAGGAVHAALDLAKKPEMKGKTICVVIPSFGERYLSTALFSNILDEAKEQKAED--------------------
>B6V3I4_PORYE__B6V3I4 RecName: Full=Cysteine synthase;          EC=2.5.1.47;
MAFV------------------------------------LSASPALTGRSPTPALCGARSSFATGTPVVAAAAA-ATPSLRQCEAFPMAAAMMSAAAMSKKAPVSDATGLIGNTPLVQL-HKIPAS-AG--CVANIYAKLESMEPCSSVKDRIGRGMILDAEAEGKITAGKTVLVEPTSGNTGIALAFIAASKGYKLILTMPDSMSIERRMVLRAFGAEVVLTPAAGGMKAAVSKAESIAAE-TPDSFILQQFANPSNPKAHYETTGPEIANAI---DCDVFVSGVGTGGTITGAGRYLKEK--------NPETRVVAVEPVESPVLSG-------GK-PG---------------------PHKIQGIGAGFVPAIL----DTAIYDEVVTVSSADSIAMARRIAVEEGLLSGISTGAALAAALEVGKRPEMAGKNVVFIAPSFGERYLTSALFDEQREEAYAMKAE---------------------
>Q2IA79_ISOGA__Q2IA79 SubName: Full=Chloroplast O-acetyl-serine lyase; Flags: Fragment;
--------------------------------------------------------------------------------------------------------------------------------------------------------------------------------------------------------------------------------------GGAVRKAEQIVAALGSKGKLLQQFENSDNPKIHRETTGPEIWADTDG-SLDIFVAGVGTGGTLTGCAQYIKPL--------KPEVKFVGLEPVSSPVLSG-------GKHQG---------------------PHKIQGIGAGFIPGNV----DLSMIDEVMQISDDDAIATARELAAHEGLMCGISSGASVFAAKQLAKRPENKGKTIVCIIPSFGERYLSTILYANLWEEAAAQTAEPLD------------------
>Q7XBB5_PORPU__Q7XBB5 RecName: Full=Cysteine synthase;          EC=2.5.1.47;
MAFV------------------------------------STASPAVVGRSPSPALCGARSTFATGAPVVA-------PSAPRAVAAGMSAAMMSAAAMNKKAPVADATGLIGNTPLVQL-HKIPDA-AG--CVANIFAKLESMEPCSSVKDRIGRGMIMDAEAAGKITPGKTVLVEPTSGNTGIALAFIAASKGYKLILTMPDSMSIERRMVLRAFGAEVVLTPAAGGMKTAVSKAEAIAAE-TPDSYILQQFANPSNPKAHYETTGPEIANAI---DCDVFVSGVGTGGTITGAGRYLKEK--------NPETRVVAVEPVESPVLSG-------GK-PG---------------------PHKIQGIGAGFVPAIL----DTTVYDEVVTVTSAESITMARRIALEEGLLSGISTGAALAAALEVGKRPEMQGKNIVFIAPSFGERYLTSALFDEQREEAYAMKAE---------------------
>B7S487_PHATR__B7S487 RecName: Full=Cysteine synthase;          EC=2.5.1.47;
M-----------------------------------------------------------------------------------------SSSTSRSFSLNAKIAENVLGLIGQTPLVQL-NRV--T-EG--CVAQIVAKLESSNPANSVKDRIALSMITEAEKRGDIKPGKTILVEPTSGNTGIGLAMVAAAKGYKLKLTMPESMSMERRVLLKAFGADVVLTPAAKGMGGAIAKAEEIVNSLGSDAMLLQQFNNPDNPKVHRETTGPEIWSDTDG-EVDIIVGGIGTGGTITGCAQYLKPL--------NPKLQVVAVEPTESAVLSG-------GK-PG---------------------PHKIQGIGAGFIPGNA----DTSLLDEVVQISGEDSMAMARKMATEEGIFCGISSGAAVLAAIQIGKRPENADKRIVVIIPSFGERYLSTALFQDLWDEMAALKPESVGV-----------------
>Q9SSV9_CYAME__Q9SSV9 RecName: Full=Cysteine synthase;          EC=2.5.1.47;
MLVS-------------------------------------NAMYVLVPCSLKAAQATLRNRKKNSTFVRAKPEQTRILGYARRSPRARQRVQLALTAPPSVALARDVSDLVGNTPIVEL-KKIPEE-EG--VQAHILCKLESMEPCSSVKDRIGKYMIVEAEKRGDIQPGKTVLIEPTSGNTGIALAYLAAARGYRLILTMPDSMSIERRMVLRAFGAEVVLTPAAKGMKGAVAKAEQLFHT-TPNAYMLQQFNNPDNPKAHYETTGPEIWAATGG-KVDAFVAGVGTGGTVTGAGRYLREQ--------NPHVYIMAVEPAESPVLSG-------GR-PG---------------------PHKIQGIGAGFVPGIL----DTKIYNEVKQVTSMDSIEMARRLAVEEGLLCGISSGAAVVAALELGRRPEMKGKNIVVIIPSFGERYLTSALFDKQREEAYNMVAVEVET-----------------
>B7FRH0_PHATR__B7FRH0 RecName: Full=Cysteine synthase;          EC=2.5.1.47; Flags: Fragment;
-------------------------------------------------------------------------------------------------GTRALNVAARPSDLTGNTPLLDL-GRILQA-HGIDNGSRLFGKMESLGPCSSVKDRIGRSMIDQAEQAGLITPGRTTLVEPTSGNTGIALAFIARERGYRCILTMPEQMSTERRMMLLALGAQVVLTPKETAVPGALAKAHEIVESLNGDGFMLQQFENPHNPKAHRETTGPEIWRDTDG-DIDIFVAGVGTGGTVTGVSQYLKGSPAHGLPPLRPNLQTVAVEPMEQMLITAALGGAKIGP-QG---------------------PHKIQGMGAGLVPQVL----DLTLLDEVVPVHSDQAIDMAHELWM-TGLPVGASAGAIVHAAVQVLQRPASAHKMAVCVIPSFGERYFTHPMFAEIKEKAQNLQKQ---------------------
