# Supplementary material for: Responses of the Emiliania huxleyi Proteome to Ocean Acidification
Source: PLoS One. 2013 Apr 12;8(4):e61868. doi: 10.1371/journal.pone.0061868 (PMC3625171; doi:10.1371/journal.pone.0061868)
Supplement: Data S1 — Output files from BUDAPEST analysis. (ZIP) [file pone.0061868.s001.zip › BUDAPEST data/Jones_et_al_2012_Data/EHUX130k22b.nsf]

(
(
(
(
C1N0F7_MICPS__C1N0F7 RecName- Full=Cysteine synthase-          EC=2.5.1.47-:0.147930,
(
A4RXR0_OSTLU__A4RXR0 SubName- Full=Predicted protein-:0.067960,
Q018U5_OSTTA__Q018U5 SubName- Full=COG0031- Cysteine synthase {ISS}-:0.078760)
1000:0.055370)
1000:0.056460,
(
B8BQD5_THAPS__B8BQD5 SubName- Full=Cysteine synthase-          EC=2.5.1.47-:0.183530,
(
Q2IA80_ISOGA__Q2IA80 SubName- Full=Chloroplast O-acetyl-serine lyase- Flags- Fragment-:0.070920,
(
bud_EMIHU__EHUX130k22b Similar {e=1.00e-59} to Q2IA80_ISOGA__Q2IA80 SubName- Full=Chloroplast O-acetyl-serine lyase- Fla...:0.080140,
bud_EMIHU__EHUX130k22a Similar {e=1.00e-143} to Q2IA80_ISOGA__Q2IA80 SubName- Full=Chloroplast O-acetyl-serine lyase- Fl...:0.013090)
995:0.072270)
1000:0.114740)
950:0.030500)
975:0.057030,
(
A7YXT6_KARMI__A7YXT6 SubName- Full=Chloroplast O-acetyl-serine lyase-:0.244760,
(
B3U3W5_OXYMA__B3U3W5 SubName- Full=Cysteine synthetase- Flags- Fragment-:0.242650,
Q2IA10_PAVLU__Q2IA10 SubName- Full=Chloroplast O-acetyl-serine lyase- Flags- Fragment-:0.236720)
723:0.028390)
714:0.027370)
1000:0.189230,
(
B7FRH0_PHATR__B7FRH0 RecName- Full=Cysteine synthase-          EC=2.5.1.47- Flags- Fragment-:0.347740,
(
(
(
(
D8TSY0_VOLCA__D8TSY0 RecName- Full=Cysteine synthase-          EC=2.5.1.47-:0.062650,
A8ISB0_CHLRE__A8ISB0 RecName- Full=Cysteine synthase-          EC=2.5.1.47-:0.074790)
1000:0.095450,
(
C1MIX4_MICPS__C1MIX4 RecName- Full=Cysteine synthase-          EC=2.5.1.47-:0.066200,
(
Q00XK0_OSTTA__Q00XK0 RecName- Full=Cysteine synthase-          EC=2.5.1.47-:0.046410,
A4S621_OSTLU__A4S621 RecName- Full=Cysteine synthase-          EC=2.5.1.47-:0.010320)
998:0.048850)
1000:0.051200)
993:0.045000,
(
D0NL10_PHYIN__D0NL10 RecName- Full=Cysteine synthase-          EC=2.5.1.47-:0.261900,
(
A8J434_CHLRE__A8J434 RecName- Full=Cysteine synthase-          EC=2.5.1.47-:0.244820,
Q5YBD7_HELSJ__Q5YBD7 SubName- Full=Plastid O-acetylserine thiol lyase- Flags- Fragment-:0.102870)
824:0.047380)
827:0.020210)
598:0.017190,
(
(
D7G5F6_ECTSI__D7G5F6 RecName- Full=Cysteine synthase-          EC=2.5.1.47-:0.205630,
(
Q2IA79_ISOGA__Q2IA79 SubName- Full=Chloroplast O-acetyl-serine lyase- Flags- Fragment-:0.215820,
(
TPSJGI31829_THAPS__TPSJGI31829 e_gw1.2.308.1:0.062880,
B7S487_PHATR__B7S487 RecName- Full=Cysteine synthase-          EC=2.5.1.47-:0.092030)
997:0.071780)
633:0.020720)
968:0.043600,
(
Q9SSV9_CYAME__Q9SSV9 RecName- Full=Cysteine synthase-          EC=2.5.1.47-:0.240670,
(
B6V3I4_PORYE__B6V3I4 RecName- Full=Cysteine synthase-          EC=2.5.1.47-:0.054230,
Q7XBB5_PORPU__Q7XBB5 RecName- Full=Cysteine synthase-          EC=2.5.1.47-:0.042260)
1000:0.207330)
886:0.029990)
639:0.012400)
978:0.044440)
1000:0.169870)
;
