# Supplementary material for: Responses of the Emiliania huxleyi Proteome to Ocean Acidification
Source: PLoS One. 2013 Apr 12;8(4):e61868. doi: 10.1371/journal.pone.0061868 (PMC3625171; doi:10.1371/journal.pone.0061868)
Supplement: Data S1 — Output files from BUDAPEST analysis. (ZIP) [file pone.0061868.s001.zip › BUDAPEST data/Jones_et_al_2012_Data/EHUX130k22b.tree]

                     +------+ 4: C1N0F7_MICPS__C1N0F7 RecName: Full=Cysteine synthase;          EC=2.5.1.47; {0.147930}
                     |       
                 +---+ 45 [1000] {0.056460}
                 |   |
                 |   |   +---+ 3: A4RXR0_OSTLU__A4RXR0 SubName: Full=Predicted protein; {0.067960}
                 |   |   |    
                 |   +---+ 40 [1000] {0.055370}
                 |       |
                 |       +----+ 6: Q018U5_OSTTA__Q018U5 SubName: Full=COG0031: Cysteine synthase (ISS); {0.078760}
                 |             
             +---+ 48 [975] {0.057030}
             |   |
             |   |  +--------+ 5: B8BQD5_THAPS__B8BQD5 SubName: Full=Cysteine synthase;          EC=2.5.1.47; {0.183530}
             |   |  |         
             |   +--+ 44 [950] {0.030500}
             |      |
             |      |     +---+ 2: Q2IA80_ISOGA__Q2IA80 SubName: Full=Chloroplast O-acetyl-serine lyase; Flags: Fragment; {0.070920}
             |      |     |    
             |      +-----+ 39 [1000] {0.114740}
             |            |
             |            |   *----+ 1: bud_EMIHU__EHUX130k22b Similar (e=1.00e-59) to Q2IA80_ISOGA__Q2IA80 SubName: Full=Chloroplast O-acetyl-serine lyase; Flags: Fragment; {0.080140}
             |            |   |     
             |            +---* 34 [995] {0.072270}
             |                |
             |                *-+ 7: bud_EMIHU__EHUX130k22a Similar (e=1.00e-143) to Q2IA80_ISOGA__Q2IA80 SubName: Full=Chloroplast O-acetyl-serine lyase; Flags: Fragment; {0.013090}
             |                   
    #========+ 50 [1000] {0.189230}
    |        |
    |        |  +----------+ 8: A7YXT6_KARMI__A7YXT6 SubName: Full=Chloroplast O-acetyl-serine lyase; {0.244760}
    |        |  |           
    |        +--+ 47 [714] {0.027370}
    |           |
    |           |  +----------+ 9: B3U3W5_OXYMA__B3U3W5 SubName: Full=Cysteine synthetase; Flags: Fragment; {0.242650}
    |           |  |           
    |           +--+ 43 [723] {0.028390}
    |              |
    |              +----------+ 10: Q2IA10_PAVLU__Q2IA10 SubName: Full=Chloroplast O-acetyl-serine lyase; Flags: Fragment; {0.236720}
    |                          
+---# 51
    |
    |       #==============+ 26: B7FRH0_PHATR__B7FRH0 RecName: Full=Cysteine synthase;          EC=2.5.1.47; Flags: Fragment; {0.347740}
    |       |               
    #=======# 49 [1000] {0.169870}
            |
            |            +---+ 16: D8TSY0_VOLCA__D8TSY0 RecName: Full=Cysteine synthase;          EC=2.5.1.47; {0.062650}
            |            |    
            |       +----+ 33 [1000] {0.095450}
            |       |    |
            |       |    +---+ 18: A8ISB0_CHLRE__A8ISB0 RecName: Full=Cysteine synthase;          EC=2.5.1.47; {0.074790}
            |       |         
            |    #==+ 38 [993] {0.045000}
            |    |  |
            |    |  |   +---+ 17: C1MIX4_MICPS__C1MIX4 RecName: Full=Cysteine synthase;          EC=2.5.1.47; {0.066200}
            |    |  |   |    
            |    |  +---+ 32 [1000] {0.051200}
            |    |      |
            |    |      |  +--+ 14: Q00XK0_OSTTA__Q00XK0 RecName: Full=Cysteine synthase;          EC=2.5.1.47; {0.046410}
            |    |      |  |   
            |    |      +--+ 28 [998] {0.048850}
            |    |         |
            |    |         +-+ 15: A4S621_OSTLU__A4S621 RecName: Full=Cysteine synthase;          EC=2.5.1.47; {0.010320}
            |    |            
            |  +-# 42 [598] {0.017190}
            |  | |
            |  | | +-----------+ 12: D0NL10_PHYIN__D0NL10 RecName: Full=Cysteine synthase;          EC=2.5.1.47; {0.261900}
            |  | | |            
            |  | #=+ 37 [827] {0.020210}
            |  |   |
            |  |   |  +----------+ 11: A8J434_CHLRE__A8J434 RecName: Full=Cysteine synthase;          EC=2.5.1.47; {0.244820}
            |  |   |  |           
            |  |   +--+ 31 [824] {0.047380}
            |  |      |
            |  |      +-----+ 13: Q5YBD7_HELSJ__Q5YBD7 SubName: Full=Plastid O-acetylserine thiol lyase; Flags: Fragment; {0.102870}
            |  |             
            #==+ 46 [978] {0.044440}
               |
               |    +---------+ 20: D7G5F6_ECTSI__D7G5F6 RecName: Full=Cysteine synthase;          EC=2.5.1.47; {0.205630}
               |    |          
               | +--+ 36 [968] {0.043600}
               | |  |
               | |  | +---------+ 22: Q2IA79_ISOGA__Q2IA79 SubName: Full=Chloroplast O-acetyl-serine lyase; Flags: Fragment; {0.215820}
               | |  | |          
               | |  +-+ 30 [633] {0.020720}
               | |    |
               | |    |   +---+ 19: TPSJGI31829_THAPS__TPSJGI31829 e_gw1.2.308.1 {0.062880}
               | |    |   |    
               | |    +---+ 27 [997] {0.071780}
               | |        |
               | |        +----+ 24: B7S487_PHATR__B7S487 RecName: Full=Cysteine synthase;          EC=2.5.1.47; {0.092030}
               | |              
               +-+ 41 [639] {0.012400}
                 |
                 |  +----------+ 25: Q9SSV9_CYAME__Q9SSV9 RecName: Full=Cysteine synthase;          EC=2.5.1.47; {0.240670}
                 |  |           
                 +--+ 35 [886] {0.029990}
                    |
                    |         +---+ 21: B6V3I4_PORYE__B6V3I4 RecName: Full=Cysteine synthase;          EC=2.5.1.47; {0.054230}
                    |         |    
                    +---------+ 29 [1000] {0.207330}
                              |
                              +--+ 23: Q7XBB5_PORPU__Q7XBB5 RecName: Full=Cysteine synthase;          EC=2.5.1.47; {0.042260}
                                  
