# Supplementary material for: Responses of the Emiliania huxleyi Proteome to Ocean Acidification
Source: PLoS One. 2013 Apr 12;8(4):e61868. doi: 10.1371/journal.pone.0061868 (PMC3625171; doi:10.1371/journal.pone.0061868)
Supplement: Data S1 — Output files from BUDAPEST analysis. (ZIP) [file pone.0061868.s001.zip › BUDAPEST data/Jones_et_al_2012_Data/EHUX130k26a.fas]

>bud_EMIHU__EHUX130k26a Similar (e=1.00e-106) to B9Q7N9_TOXGO__B9Q7N9 RecName: Full=Adenosylhomocysteinase;          EC=3.3.1.1;
QTTXSPTTMPKNVEASGDFKVADMSLADFGRKELDIAEHEMPGLMAARKEFGPAQPLAGVRVMGSLHMTIQTAVLAETLEALGADVRWCSCNIFSTQDHAASACVRAGTANIFAWKGETLEEYWWCTDKALTWPD------GEGMDQIVDDGGDATLLLHEGKKFEEQFAKDK-SLPDPAST-D--------NAEFKCVLATIKNSIA-KDPTRFTRMVQRMVGVSEETTTGVHRLIAMADKGELLFPAINVNDCVTKSKFDNVYGCRHSLPDGIMRATDVMLSGKKVVIC-------------------------------------------------------------------------------------------------------------------------------------------------------------------------------------------------------------------------------------------
>D9IUM4_DUNSA__D9IUM4 RecName: Full=Adenosylhomocysteinase;          EC=3.3.1.1;
-----MSLTIDATSGGRQYKVKDIAEADFGRLEIDLAEAEMPGLMACRTEFGPAQPLKGAKVMGSLHMTVQTAVLIETLTALGAEVRWCSCNIFSTQDHAAAAIAR-DSAAVFAWKGETLEEYWWCTNQALNWPA------GDGPNLLVDDGGDATLLIHEGVKAETAYAKDNKNLPDPDST-S--------NAEFKIVLTIIKEGLA-KDPTRWTRMAKNIVGVSEETTTGVKRLYEMQEEASLLFPAINVNDSVTKSKFDNVYGCRHSLPDGIMRATDVMISGKTAFVAGYGDVGKGCASALKAGGARVVVSEIDPICALQASMEGFQVAPLEDVLESTDIFVTSTGNKDIIMAHHMSKMKNNAIVGNIGHFDNEIDMAGVFQWPGIKRQNIKPQCDRFIFP-DGH-GVIILAEGRLLNLGCATGHPSFVMSCSFTNQVIAQLELWNEKS-------------SGRYER----KVYVLPKHLDEKVAMLHLPRLGAKLTKLTPEQSSYVNIPAAGPFKPAHYRY
>D0NEK2_PHYIN__D0NEK2 RecName: Full=Adenosylhomocysteinase;          EC=3.3.1.1;
------------MASLGDYRVADISLADFGRKEIEIAEIEMPGLMQSRKEF-ASQPLKGARVAGSLHMTIQTAVLIETLKALGGDMRWCSCNIFSTQDHAAAAIARDGSAAVFAWKGETLEEYWECTLNAITWPTDD--GKGDGPDIIVDDGGDMTLLIHEGFKAEKAFAENG-AVPDPNST-D--------NAEMKCVLNIIARTLK-TNPKKWTQIAQRCKGVSEETTTGVHRLYQMEKNGTLLFPAINVNDSVTKSKFDNLYGCRHSLPDGIMRATDVMLAGKRIVICGFGDVGKGSAQAMKAAGAIVYVTEVDPICALQACMEGFQVVRLETVVSEADIFITTTGNKDIIMAKDMLKMKNNAIVGNIGHFDNEIDMAGVTK--IAKRQNIKPQVDRFIFE-DGH-AVIVLAEGRLLNLGCATGHPSFVMSNSFTNQTLAQIELWKERD-------------SGKYATG---KVYVLPKELDEKVARLHLDNLGAQLTVLSDEQAEYIGVKPTGPYKPETYRY
>A8IXE0_CHLRE__A8IXE0 RecName: Full=Adenosylhomocysteinase;          EC=3.3.1.1;
-----MALSVD-HVNGREYKVKDIAEADFGRLEIDLAEAEMPGLMACRSEFGPAQPFKGAKITGSLHMTIQTAVLIETLTALGAEVRWCSCNIFSTQDHAAAAIAR-DSAAVFAWKGETLEEYWWCTEQALTWAG------CDGPDLLVDDGGDATLLIHEGLKAEEQYAKDG-TLPNPDST-D--------NAEFKIVLGLIRDSIQ-KDATKWTRMSKKVMGVSEETTTGVKRLYEMQANGSLLFPAINVNDSVTKSKFDNVYGCRHSLPDGIMRATDVMIAGKTAFIAGYGDVGKGCASAMKAAGARTIVSEIDPICALQAAMEGYQVQPLEDCLETADIFITTTGNKDIIMAEHMAKMKNNAIVGNIGHFDNEVDMAGLYAWPGIKRQNIKPQVDRFIFP-DGH-GVIVLAEGRLLNLGCATGHPSFVMSCSFTNQVIAQLELWNERS-------------TGRYEK----KVYVLPKHLDEKVAALHLPKLGVKLTKLSADQAAYINVPVDGPYKPAHYRY
>D8TV30_VOLCA__D8TV30 RecName: Full=Adenosylhomocysteinase;          EC=3.3.1.1;
-----MALSVD-TVNGREYKVKDIAEANFGRIEIELAEAEMPGLMACRTEFGPAQPFKGAKITGSLHMTIQTAVLIETLTALGAEVRWCSCNIFSTQDHAAAAIAR-DSAAVFAWKGETLEEYWWCTEQALTWEG------CDGPDLLVDDGGDATLLIHEGVKAEAAFAKDG-TLPDPDST-D--------NAEFKIVLALIRDTIK-KDPTKWTRMSTKVVGVSEETTTGVKRLYEMQTSGALLFPAINVNDSVTKSKFDNVYGCRHSLPDGIMRATDVMIAGKTAFIAGYGDVGKGCASAMKAAGARVIVSEIDPICALQACMEGYQVLPLEDVVETVDIFVTTTGNKDIIMAQHMAKMKNNAIVGNIGHFDNEVDMAGLYAFPGIKRQNIKPQVDRFIFP-DGH-AVIILAEGRLLNLGCATGHPSFVMSCSFTNQVIAQLELWNERS-------------SGRYEK----KVYVLPKHLDEKVAALHLPKLGAKLTRLSPEQATYINVPVDGPYKPLHYRY
>B6KEA5_TOXGO__B6KEA5 RecName: Full=Adenosylhomocysteinase;          EC=3.3.1.1;
--------------MAEQSKVKDLTLSAFGRKEIELAEGEMPGLMALRKEFGPRQPLKGAKISGSLHMTVQTAVLIETLKALGAELRWCSCNIFSTQDHAAAAIVKNNSAAVFAWKGETLEEYWWCTVMALTWGE------GAGPDLLVDDGGDATLLIHEGVKAEKEFARSG-ALPDPAAT-D--------NLEMKVVYKILAEGLQ-KDPQKWSRMAANLKGVSEETTTGVHRLLQMAKKKELLFPAINVNDCVTKSKFDNVYGCRHSLPDGIMRATDVMLGGKRVVICGFGDVGKGCAAAMKGAGARVVVTEVDPICALQAAMEGYSVSTLESQLATADIFISATGNKDIITARHMSQMKNNAIVGNIGHFDNEVDMAGLLAWPGIQKVNIKPQVDRFIFPEDNH-GVIVLAEGRLLNLGCATGHPSFVMSCSFTNQTLAQLDLWDNVA-------------TKRYQN----DVYLLPKELDEKVARLHLPALGCELTTMSQEQAAYVGIKPEGPYKSASYRY
>B8XIJ1_AMPCA__B8XIJ1 SubName: Full=Adenosylhomocysteinase; Flags: Fragment;
---------------MAESKVKDMGLAEFGRKELSLAEHEMPGLMAARKEFGPSQPFKGLNINGSLHMTIQTGVLIETLAALGAKVRWASCNIFSTQDHAAAAIAKAGTSTVFAWKGETLPEYWWCTEQMMTVPG------ADGCDQLVDDGGDATLLIHKGRELELKFEKDG-SLPDPDST-D--------NPEFKCILQLLKESIQ-ADKTKYTRMAKVCKGVSEETTTGVHRLKEMAAKKELLFPAINVNDCVTKSKFDNVYGCRHSLPDGIMRATDVMIG--------------------------------------------------------------------------------------------------------------------------------------------------------------------------------------------------------------------------------------------------
>B8C553_THAPS__B8C553 RecName: Full=Adenosylhomocysteinase;          EC=3.3.1.1;
-------------MSTGDYKVADISLADYGRKEIEIAEIEMPGLMNCVEENKASQPLAGARVSGSLHMTIQTAVLIETLKKIGGDIRWCSCNIFSTQDHAAAAIARDESAAVFAWKGETLEEYWECTLSALTWPEDD--GKGQGPDIIVDDGGDMTLLIHEGKKAEDAFLKDG-TLPDPTST-D--------NEEFKIVLTIIKRLLEGGETDKWNKIASRCKGVSEETTTGVHRLYTMEKNGSLLFPAINVNDSVTKSKFDNLYGCKHSLPDGIMRATDVMMAGKKAVICGYGDVGKGCAAAMRANGCVVYVTEIDPICALQACMEGFTVCTLEDVVETADIFITTTGNKGILMADVMGKMKNNAIVGNIGHFDNEIDMAGLMK--ITKRINIKPQVDRFVFE-NGN-GIIVLAEGRLLNLGCATGHPSFVMSCSFTNQALAQIELWTEKD-------------SGKYATG---KVYVLPKTLDEKVARLHLKSLGAKLTVLSEEQSEYIGVAVNGPYKPDTYRY
>B7FT14_PHATR__B7FT14 RecName: Full=Adenosylhomocysteinase;          EC=3.3.1.1;
-------------MSTGDYKVADISLADYGRKDIELAEVEMPGLMACREEYGPAKPFGGARISGSLHMTIQTAVLIETLKDLGGDIRWCSCNIFSTQDHAAAAIARDESAAVFAWKGESLEEYWECTLNAITWPEDD--GKGCGPDLIVDDGGDMTLLIHEGKKAEDQFLKDG-TVPDPSST-D--------NAEFKIVLTIIKRLLEGGETDKWNKIASRCKGVSEETTTGVHRLYTMEKTGTLLFTAINVNDSVTKSKFDNLYGCKHSLPDGLMRATDVMLAGKKAVIAGYGDVGKGCAAAMRACGCVVYVTEIDPICALQACMEGYQVVTLEDVVDTADIFITTTGNKGILMCETMSKMKNNAIVGNIGHFDNEIDMDGLMK--AAKRINIKPQVDKFVFE-SGN-GIIVLAEGRLLNLGCATGHPSFVMSCSFTNQVLAQLELWNEKD-------------SGKYAHG---KVYVLPKTLDEKVALLHLGSLGARLTVLSDEQSEYIGIPVNGPFKPDTYRY
>D7G8Q4_ECTSI__D7G8Q4 RecName: Full=Adenosylhomocysteinase;          EC=3.3.1.1;
-------------MSEGDYRVADISLADFGRREIDIAEHEMPGLMSCREEF-PGQ-LEGARVSGSLHMTIQTAVLIETLKALSSDIRWCSCNIFSTQDHAAAAIARDESAAVFAWKGESLEEYWECTLSALTWPEAD--DKGTGPDIIVDDGGDMTLLIHEGFKAENAYEKDG-TLPDPESAGD--------NAEFRIVLTIIKRELP-KTPRKWHELAARCVGVSEETTTGVHRLYMMEKDESLLFPAINVNDSVTKSKFDNLYGCKHSLPDGLCRATDVMIAGKSAVVCGYGDVGKGCAQAMKAAGAIVYVTEVDPICALQAAMEGFRVVKLDTVVKTGDIFITTTGNKGIIMATDMAKMKNNAIVGNIGHFDNEIDLAGLVA--TTKQLNIKPQVDKFIFD-DGH-AIILLAEGRLLNLGCATGHPSFVMSASFTNQTLAQLELWKEKE-------------SGKYARG---HVYVLPKLLDEKVARLHLKSLQVELTELSTEQADYISVKKEGPFKPDTYRY
>Q1WLU3_CHLIN__Q1WLU3 SubName: Full=S-adenosyl-L-homocystein hydrolase; Flags: Fragment;
-----MALSVD-HVNGREYKVKDIAEADFGRLEIDMAEAEMPGLMACRSEFGAAQPFKGAKITGSLHMTIQTAVLIETLTALGAEVRWCSCNIFSTQDHAAAAIAR-DSAAVFAWKGETLEEYWWCTEQALTWAG------CDGPDLLVDDGGDATLLIHEGLKAEEAYAKDG-TLPNPDST-D--------NAEFKIVLGLIRDSIK-KDATKWTRMSKKVMGVSEETTTGVKRLYEMQANASLLFPAINVNDSVTKSKFDNVYGCRHSLPDGIMRATD------------------------------------------------------------------------------------------------------------------------------------------------------------------------------------------------------------------------------------------------------
>C1MNU4_MICPS__C1MNU4 RecName: Full=Adenosylhomocysteinase;          EC=3.3.1.1;
-MAAPSAMCVVETVNGREYKVRDMAMADFGRMEIELAQVEMPGLMSMIKEFGPSQPLKGANVSGSLHMTIQTAVLIETLVALGANVRWCSCNIFSTQDHAAAAVAR-DSAAVFAWKGETLEEYWWCTDKMLNWGS-------DPLDIIVDDGGDATLLIHEGYKAEIEFEKSG-AIPDPSTT-N--------NAEMKLVLKTIKENLA-IDPKRWHKIVETCVGVSEETTTGVKRLYEMQKAGELLFPAINVNDSVTKCKFDNLYGCRHSLPDGIMRATDVMIASKTVFVAGFGDVGKGSAQAMKAAGARVIVSEIDPICALQAAMDGFQVAPIEDCVKEADIFITTTGNKDIIMVEHMKQMKNNAIVGNIGHFDNEIDMAGLESYPGIKHTNIKPQCDRYEFP-DGH-GIIMLAEGRLLNLGCATGHPSFVMSCSFTNQAIAQLELWNERK-------------TGKYEK----KVYVLPKHLDEKVAALHLEKIGVKLTKLSAEQAAYINVPVEGPYKPAAYRY
>A4S2R4_OSTLU__A4S2R4 RecName: Full=Adenosylhomocysteinase;          EC=3.3.1.1;
-----MCV-VETSTAGREYKVRDMAQADFGRMEIELAQVEMPGLMSCIAEFGPAQPLAGANISGSLHMTIQTAVLIETLVALGANVRWCSCNIFSTQDHAAAAVAR-DSAAVFAWKGETLEEYWWCTDQMLNWGE-------GSLDIIVDDGGDATLLIHEGYKAELEFAKSG-AIPDPAST-D--------NAEMKCVLKIIAENLK-TNPKRWQKIVSTCVGVSEETTTGVKRLYEMQKAGELLFPAINVNDSVTKCKFDNLYGCRHSLPDGIMRATDVMIASKTCWVAGYGDVGKGSAAALKAAGARVIVSEIDPICALQAAMEGYQVAPIEDVVDQVDIFITTTGNKDIIMVQHMEKMKNNAIVGNIGHFDNEIDMAGLESYPGIKRQNIKPQCDRFEFP-DGH-GIIMLAEGRLLNLGCATGHPSFVMSCSFTNQAIAQLELWNERK-------------SGKYEK----KVYVLPKHLDEKVAMLHLAKIGVKLTKLSTDQAQYINVPVEGPYKPAAYRY
>A0BCF6_PARTE__A0BCF6 RecName: Full=Adenosylhomocysteinase;          EC=3.3.1.1;
-------------MDAEDYKVKDITQADFGRKEINLAEVEMPGLMSAREEYGPQQILKGARISGSLHMTIQTAVLIETLQALGAQVRWCSCNIFSTQDHAAAAIAQAKSAAVFAWKGETLLEYWECTVRALDWGN------GQGPTLIVDDGGDMTMMLLEGVKWEKKYEANG-ELPEPARA-E--------SEDEQAFLTVLRREIQ-QTPNKFRNYVAQVKGVSEETTTGVHRLKQIAAKGELLFPAINVNDSVTKSKFDNIYGCRHSVIDGIFRATDVMLSGKKALVCGYGDVGKGCAQALKGQGCRVYITEVDPICALQGCMEGYEVVRLEKVIKDIDIFITATGNKDIITAQHMSQMKHNAIVGNIGHFDNEIDIKGLKQWEGIKRVQIKPQCDQWIFP-DGH-GIIMLAEGRLLNLGCATGHPSFVMSNSFTNQTLAQIELWVNRD-------------NGKYGN----QVYKLPRELDEKVAVLHLKKLGAELTVLTNDQATYIGVSQNGPFKHEDYKY
>D8M5F5_BLAHO__D8M5F5 RecName: Full=Adenosylhomocysteinase;          EC=3.3.1.1;
-----------------------MSLAEWGRKDLTLSEYEMPGLMACREKY--AGRLEGARISGSLHMTVQTAVLIETLKACGAKLRWCSCNIFSTQDHAAAAIAAAKSAAVYAWKGETLSEYWECTLKAVCWPCED--GSVCGPDLIVDDGGDMTLMIHEGAKWEALYEKDG-TLPDPDAV-E--------GEDFKCLLALLRREIP-KNCHLWRSIAAKCLGVSEETTTGVLRLYQMEKEHSLLFPAINVNDSVTKSKFDNIYGCRHSLPDGIMRATDVMIAGKRVLVCGYGDVGKGCAEAMVAAGAIVCVTEVDPICALQAYMHGIRVVRLASVVDEIDIFVTCTGNKKIIMAEDMKRMKNNAIVCNIGHFDNEIDMAGLYAMKDVKRENIKPQVDRFVFP-DGH-GVIVLAEGRLVNLGCATGHPSFVMSNSFTNQVLAQISLWDNQK-------------TQQYERG---HLYTLPKELDEMVARLHLEKLGCELTELTQEQADYIGVPIQGPYKGDNYRY
>SAHH_PLAF7__P50250 RecName: Full=Adenosylhomocysteinase;          Short=AdoHcyase;          EC=3.3.1.1; AltName: Full=PfSAHH; AltName: Full=S-adenosyl-L-homocysteine hydrolase;
-------------MVENKSKVKDISLAPFGKMQMEISENEMPGLMRIREEYGKDQPLKNAKITGCLHMTVECALLIETLQKLGAQIRWCSCNIYSTADYAAAAVSTLENVTVFAWKNETLEEYWWCVESALTWGDGD----DNGPDMIVDDGGDATLLVHKGVEYEKLYEEKN-ILPDPEKA-K--------NEEERCFLTLLKNSIL-KNPKKWTNIAKKIIGVSEETTTGVLRLKKMDKQNELLFTAINVNDAVTKQKYDNVYGCRHSLPDGLMRATDFLISGKIVVICGYGDVGKGCASSMKGLGARVYITEIDPICAIQAVMEGFNVVTLDEIVDKGDFFITCTGNVDVIKLEHLLKMKNNAVVGNIGHFDDEIQVNELFNYKGIHIENVKPQVDRITLP-NGN-KIIVLARGRLLNLGCATGHPAFVMSFSFCNQTFAQLDLWQNKD-------------TNKYEN----KVYLLPKHLDEKVALYHLKKLNASLTELDDNQCQFLGVNKSGPFKSNEYRY
>B3L654_PLAKH__B3L654 RecName: Full=Adenosylhomocysteinase;          EC=3.3.1.1;
-------------MYENKSKVKDLSLAPFGKLQMQISENEMPGIMSIREEYEKLKPLKGAKITGCLHMTVECALLIETLQKLGAQIRWCSCNIYSTVDYAAAAVSTLENVVVFAWKGETLEEYWWCVESALTW--EN----EEGPDLIVDDGGDAALLVHKGVEYEKLYEEKK-ILPDPESA-K--------NEEEKCFLSLLKKSIL-KNPKKWTNIAKKIVGVSEETTTGVLRLKKMEKNNELLFSAINVNDAVTKQKYDNIYGCRHSLPDGLMRATDFLISGKIVVICGYGDVGKGCASSMKGLGARVYVTEIDPICAIQAVMEGFNVVTLEEIVEKGDFFITCTGNVDVIKLEHLMKMKNNAVVGNIGHFDDEIQVNELFNSEGIHIENVKPQVDRVTLP-NGN-KIIVLAKGRLLNLGCATGHPAFVMSFSFCNQVFAQLDLWENRN-------------SSKYQN----KVYLLPKQLDEKVALYHLKKLNVSLTQLDDKQCEFLGVTKDGPYKGDSYRY
>A5K9E9_PLAVI__A5K9E9 RecName: Full=Adenosylhomocysteinase;          EC=3.3.1.1;
-------------MCENKSKVKDLSLAPFGKLQMQISENEMPGIMTIREEYEKVKPLKGAKITGCLHMTVECALLIETLQKLGAQIRWCSCNIYSTVDYAAAAVSTLENVVVFAWKGETLEEYWWCVENALTW--EN----EEGPDLIVDDGGDATLLVHKGVEYEKLYEQKQ-ILPDPESA-K--------NEEEKCFLSLLKKSIL-KNPKKWTNIAKKIIGVSEETTTGVLRLKKMDKNEELLFTAINVNDAVTKQKYDNIYGCRHSLPDGLMRATDFLISGKIVVICGFGDVGKGCASSMKGLGARVCVTEIDPICAIQAVMEGFNVVTLDEIVEKGDFFITCTGNVDVIKLEHLLKMKNNAVVGNIGHFDDEIQVNELFNCEGIHIENVKPQVDRVTLP-NGN-KIIVLAKGRLLNLGCATGHPAFVMSFSFCNQVFAQLDLWESKN-------------SSKYQN----KVYLLPKHLDEKVALYHLKKLNASLTQLDDKQCEFLGVTKGGPYKSDSYRY
>SAHH_PLACH__Q4XZZ5 RecName: Full=Adenosylhomocysteinase;          Short=AdoHcyase;          EC=3.3.1.1; AltName: Full=S-adenosyl-L-homocysteine hydrolase;
-------------MYDSTSKIKDLSLAPFGKLQMEISETEMPGLMTIREEYEKLKPLKGAKITGCLHMTIETALLMETLQKLGAKLRWCSCNIYSTLDYAAAAVSTLENVSVFAWRGETLEEYWWCVEKALTWG-EN----GEGPDLIVDDGADASYLVHKGAEYEKLYEEKK-ILPDPETG-K--------NEEERCFLSLIKSSIL-KNPKKWTNMSKKIIGMSEETTTGVLRVKKIEKNNGLLFTAINVNDSVTKQKYDNIYGCRHSLPDGLMRATDFMISGKIVVICGYGDVGKGCASAMKGLGARVYVTEVDPICAIQAVMEGFNVVTLEEIVEKGDFFVTCTGNVDIIKLEHLLKMKNNAVVGNIGHFDDEIQIADLFSHEGIEIENVKPQVDRVTLP-NGN-KIIVLAQGRLLNLACATGHPAFVMSFSFCNQVFAQLELWENRN-------------TGKYEKN---KSYILPKELDEKVAYYHLKKLNATLTELDDNQCEFLGVSKNGPFKSEAYRY
>SAHH_PLAYO__Q7RKK8 RecName: Full=Adenosylhomocysteinase;          Short=AdoHcyase;          EC=3.3.1.1; AltName: Full=S-adenosyl-L-homocysteine hydrolase;
-------------MYDSSSKIKDLSLAPFGKLQMEISETEMPGIMTIREEYEKLKPFKGAKITGCLHMTIETALLIETLQKLGARIRWCSCNIFSTLDYAAAAVSTLENVSVFAWRGETLEEYWWCVEKALTWG-EN----GEGPDLIVDDGADASYLVHKGAEYEKLYEEKK-ILPDPESG-K--------NEEERCFLSLIKSSIL-KNPKKWTNMAKKIIGMSEETTTGVLRVKKIEKNNGLLFTAINVNDSVTKQKYDNIYGCRHSLPDGLMRATDFLISGKIVVICGYGDVGKGCASAMKGLGARVYVTEIDPICAIQAVMEGFNVVTLEEIVEKGDFFITCTGNVDIIKLEHLLKMKNNAVVGNIGHFDDEIQVSDLFNHEGIEIENVKPQVDRVTLP-NGN-KIIVLAQGRLLNLSCATGHPAFVMSFSFCNQIFAQLELWENRN-------------TGKYEKN---KSYILPKELDEKVAFYHLKKLNATLTELDDNQCEFLGVSKTGPFKSEAYRY
>Q4YX83_PLABE__Q4YX83 RecName: Full=Adenosylhomocysteinase;          EC=3.3.1.1; Flags: Fragment;
-------------MYDCTSKIKDLSLAPFGKLQMEISETEMPGIMTIREEYEKLKPFKGAKITGCLHMTIETALLIETLQKLGARIRWCSCNIFSTLDYAAAAVSTLENVSVFAWRGETLEEYWWCVEKALTWG-EN----GEGPDLIVDDGADASYLVHKGAEYEKLYEEKK-ILPDPESG-K--------NEEERCFLSLIKSSIL-KNPKKWTNMAKKIIGMSEETTTGVLRVKKIEKNNGLLFTAINVNDSVTKQKYDNIYGCRHSLPDGLMRATDFLISGKIVVICGYGDVGKGCASAMKGLGARVYVTEIDPICAIQAVMEGFNVVTLDEIVEKGDFFVTCTGNVDIIKLEHLLKMKNNAVVGNIGHFDDEIQVTDLFNHEGIHIENVKPQVDRVTLP-NGN-KIIVLAQGRLLNLSCATGHPAFVMSFSFCNQIFAQLELWENRN-------------TGKYAKN---KSYILPKELDEKVAFYHLKKLNAT---------------------------
>Q011K7_OSTTA__Q011K7 RecName: Full=Adenosylhomocysteinase;          EC=3.3.1.1;
-------------------------------------------------------------------MTIQTAVLIETLVALGANVRWCSCNIFSTQDHAAAAIAR-DSAAVFAWKGETLEEYWWCTDQMLNWGD-------KSLDIIVDDGGDATLLIHEGYKAEIEFAKNG-TIPDPAST-N--------NAEMKCVLKIIAENLK-TNPNRWHKIVETCVGVSEETTTGVKRLYEMQKAGELLFPAINVNDSVTKCKFDNLYGCRHSLPDGIMRATDVMIAAKTCWVAGYGDVGKGSAAALKAAGARVIVSEIDPICALQAAMEGYQVAPIEDVVGEVDIFITTTGNKDIIMVQHMEKMKNNAIVGNIGHFDNEIDMAGLEGYPGIKRQNIKPQCDRFEFP-DGH-GIIMLAEGRLLNLGCATGHPSFVMSCSFTNQAIAQLELWNERK-------------SGKYEK----KVYVLPKHLDEKVAALHLGKIGAKLTKLSTEQAAYINVPVEGPYKPAAYRY
>Q5CPH1_CRYPV__Q5CPH1 RecName: Full=Adenosylhomocysteinase;          EC=3.3.1.1; Flags: Fragment;
--------------YKMESRIKDISLAEFGLQDMEIAKTDMMGLVELQRKYRDSKPLKGARITGSLHLTIETSVLVETLYELGAEIRWCSCNIYSTQDHAAAALVKKNIATVFAWKNETIEDYWVCLNDAMTWRNPNDKDKICGPNLIVDDGGDATLILHEGVKAEIEYEKYN-KIPEYLET-ELDENGKQLSMDLKCMYKVLKMELL-KNPFRWRGMLKDLYGVSEETTTGVLRLKIMESEGKLLLPAINVNDSVTKSKFDNTYGCRQSLLHGLFNGCIQMLAGKKIVVLGYGEVGKGCAQGLSGVGARVIVTEIDPICALQASMEGYQVSVLEDVVSEADIFITATGNKDVITVEHMRKMKENAYIANIGHFDDEIDVYGLENYPGIKVIEVKQNVHKFTFP-DTQKSVILLCKGRLVNLGCATGHPPLVMSMSFTNQVLAQMDLWKSRE-------------LVDRSKNTRFFVKKLSKELDEYVARLHLDVLGIKLTKLTETQAKYINVSINGPYKSEDYRY
>Q5CI16_CRYHO__Q5CI16 RecName: Full=Adenosylhomocysteinase;          EC=3.3.1.1;
----------------MESRIKDISLAEFGLQDMEIAKTDMMGLVELQRKYRDSKPLKGARITGSLHLTIETSVLVETLYELGAEIRWCSCNIYSTQDHAAAALVKKNIATVFAWKNETIEDYWVCLNDAMTWRNPSDKDKICGPNLIVDDGGDATLILHEGVKAEIEYEKYN-KIPEYLET-ELDENGRQLSMDLKCMYKVLKMELL-KNPFRWRGMLKDLYGVSEETTTGVLRLKIMESEGKLLLPAINVNDSVTKSKFDNTYGCRQSLLHGLFNGCIQMLAGKKIVVLGYGEVGKGCAQGLSGVGARVIVTEIDPICALQASMEGYQVSVLEDVVSEADIFITATGNKDVITVEHMRKMKENAYIANIGHFDDEIDVYGLENYPGIKVIEVKQNVHKFTFP-DTQKSVILLCKGRLVNLGCATGHPPLVMSMSFTNQVLAQMDLWKNRE-------------LVDRSKNTRFFVKKLSKELDEYVARLHLDVLGIKVTKLTETQAKYINVSINGPYKSEDYRY
>B6A910_CRYMR__B6A910 RecName: Full=Adenosylhomocysteinase;          EC=3.3.1.1;
---------------MINSKIKDISLAEYGFKEIKLAKSDMAGLTALKEQYEDSKPLKGAKITGCLHLTIETAALIETLAALGAEIRWCSCNIYSTQDHAAAAVVKSGKAMVFAWKNETIEEYWWCVNQALIWQCES---GISGPNLIIDDGGDATLIVHEGVKAEKLYRESG-IIPVYLDS-IIDNRGFPLSEDTKAMYALIKQDLI-VNPFKWSEISKNICGVSEETTTGVMKLNMMEMKKELLFPAINVNDSVTKSKFDNIYGCRQSLIHGLFNGCVPMIGGKVVVLLGFGDVGKGCAQALSGTGARVIITEIDPICALQAIMEGYDVKVMEDVIHIGDFFVTATGNKNVITLEHMRNMKDNAIVANIGHFDHEIDVLALESYPGIKITEIKTNVHLYTFP-DTEKGIVLLCKGRLVNLGCASGHPPLVMSMSFTNQILAQIELWNNRDKRYMKKKDTVLMKSAQYNEESYFKVTRLPKHLDEFVARVHLNVVGARLTKLTKEQAEYINVPIDGPYKCESYRY
>Q24LN1_PAVLU__Q24LN1 SubName: Full=S-adenosyl-L-homocysteine hydrolase; Flags: Fragment;
----------------------------------------------------------------------------------------------------------------FAWKGETLEEYWWSTAKAVTWPN------ASGADLIVDDGGDATLLVHEGVDAETKYEATK-ALPDPAST-D--------NAEFKCVLAIIKASIE-RDPKFSTKMAARIVGVSEETTTGVHRLQVMAGTGKLLFPAINVNDAVTKSKFDNVYGCRHSLPDGLMRATDVMISGKKACILGFGDVGKGCAQAMKAAAAITYVTEIDPICALQACMKGFQVVTLEEVVSIIDIFVTSTGNKDIIMLKHMQQMKNNAIVSNIGHFDNEIDMAGLEK-SGATKINIKPQVDAWRFA-SGN-QIIVLAEGRLMNLGCATGHPSFVMSSSFTNQTIAQIELWTNKS-------------TGKYDK----KLYLIPKELDEKVARLHLGKLDAHLTDLTKDQAEYIGIKPAGPFKPATYRY
