# Supplementary material for: Responses of the Emiliania huxleyi Proteome to Ocean Acidification
Source: PLoS One. 2013 Apr 12;8(4):e61868. doi: 10.1371/journal.pone.0061868 (PMC3625171; doi:10.1371/journal.pone.0061868)
Supplement: Data S1 — Output files from BUDAPEST analysis. (ZIP) [file pone.0061868.s001.zip › BUDAPEST data/Jones_et_al_2012_Data/EHUX130k26a.nsf]

(
(
B6A910_CRYMR__B6A910 RecName- Full=Adenosylhomocysteinase-          EC=3.3.1.1-:0.177590,
(
Q5CPH1_CRYPV__Q5CPH1 RecName- Full=Adenosylhomocysteinase-          EC=3.3.1.1- Flags- Fragment-:0.005320,
Q5CI16_CRYHO__Q5CI16 RecName- Full=Adenosylhomocysteinase-          EC=3.3.1.1-:0.000820)
1000:0.202200)
1000:0.131480,
(
(
(
SAHH_PLACH__Q4XZZ5 RecName- Full=Adenosylhomocysteinase-          Short=AdoHcyase-          EC=3.3.1.1- AltName- Full=S-...:0.017130,
(
SAHH_PLAYO__Q7RKK8 RecName- Full=Adenosylhomocysteinase-          Short=AdoHcyase-          EC=3.3.1.1- AltName- Full=S-...:0.005380,
Q4YX83_PLABE__Q4YX83 RecName- Full=Adenosylhomocysteinase-          EC=3.3.1.1- Flags- Fragment-:0.008190)
791:0.005530)
1000:0.061390,
(
SAHH_PLAF7__P50250 RecName- Full=Adenosylhomocysteinase-          Short=AdoHcyase-          EC=3.3.1.1- AltName- Full=Pf...:0.059890,
(
B3L654_PLAKH__B3L654 RecName- Full=Adenosylhomocysteinase-          EC=3.3.1.1-:0.019710,
A5K9E9_PLAVI__A5K9E9 RecName- Full=Adenosylhomocysteinase-          EC=3.3.1.1-:0.022040)
999:0.020320)
772:0.014200)
1000:0.199720,
(
(
A0BCF6_PARTE__A0BCF6 RecName- Full=Adenosylhomocysteinase-          EC=3.3.1.1-:0.215670,
(
D8M5F5_BLAHO__D8M5F5 RecName- Full=Adenosylhomocysteinase-          EC=3.3.1.1-:0.196860,
(
D7G8Q4_ECTSI__D7G8Q4 RecName- Full=Adenosylhomocysteinase-          EC=3.3.1.1-:0.112150,
(
D0NEK2_PHYIN__D0NEK2 RecName- Full=Adenosylhomocysteinase-          EC=3.3.1.1-:0.105020,
(
B8C553_THAPS__B8C553 RecName- Full=Adenosylhomocysteinase-          EC=3.3.1.1-:0.049550,
B7FT14_PHATR__B7FT14 RecName- Full=Adenosylhomocysteinase-          EC=3.3.1.1-:0.067160)
1000:0.063040)
835:0.017060)
998:0.045660)
857:0.018870)
543:0.010150,
(
(
(
C1MNU4_MICPS__C1MNU4 RecName- Full=Adenosylhomocysteinase-          EC=3.3.1.1-:0.064500,
(
A4S2R4_OSTLU__A4S2R4 RecName- Full=Adenosylhomocysteinase-          EC=3.3.1.1-:0.033750,
Q011K7_OSTTA__Q011K7 RecName- Full=Adenosylhomocysteinase-          EC=3.3.1.1-:0.009550)
991:0.021050)
1000:0.090280,
(
D9IUM4_DUNSA__D9IUM4 RecName- Full=Adenosylhomocysteinase-          EC=3.3.1.1-:0.078480,
(
D8TV30_VOLCA__D8TV30 RecName- Full=Adenosylhomocysteinase-          EC=3.3.1.1-:0.029910,
(
A8IXE0_CHLRE__A8IXE0 RecName- Full=Adenosylhomocysteinase-          EC=3.3.1.1-:0.001510,
Q1WLU3_CHLIN__Q1WLU3 SubName- Full=S-adenosyl-L-homocystein hydrolase- Flags- Fragment-:0.018480)
999:0.039890)
1000:0.031290)
1000:0.038870)
1000:0.046750,
(
B6KEA5_TOXGO__B6KEA5 RecName- Full=Adenosylhomocysteinase-          EC=3.3.1.1-:0.163070,
(
B8XIJ1_AMPCA__B8XIJ1 SubName- Full=Adenosylhomocysteinase- Flags- Fragment-:0.187140,
(
bud_EMIHU__EHUX130k26a Similar {e=1.00e-106} to B9Q7N9_TOXGO__B9Q7N9 RecName- Full=Adenosylhomocysteinase-          EC=3...:0.131160,
Q24LN1_PAVLU__Q24LN1 SubName- Full=S-adenosyl-L-homocysteine hydrolase- Flags- Fragment-:0.188490)
682:0.035460)
935:0.037290)
556:0.006420)
909:0.017600)
997:0.044790)
1000:0.008950)
;
