# Supplementary material for: Responses of the Emiliania huxleyi Proteome to Ocean Acidification
Source: PLoS One. 2013 Apr 12;8(4):e61868. doi: 10.1371/journal.pone.0061868 (PMC3625171; doi:10.1371/journal.pone.0061868)
Supplement: Data S1 — Output files from BUDAPEST analysis. (ZIP) [file pone.0061868.s001.zip › BUDAPEST data/Jones_et_al_2012_Data/EHUX130k26a.tree]

           +--------+ 25: B6A910_CRYMR__B6A910 RecName: Full=Adenosylhomocysteinase;          EC=3.3.1.1; {0.177590}
           |         
    +------+ 50 [1000] {0.131480}
    |      |
    |      |         +-+ 23: Q5CPH1_CRYPV__Q5CPH1 RecName: Full=Adenosylhomocysteinase;          EC=3.3.1.1; Flags: Fragment; {0.005320}
    |      |         |  
    |      +---------+ 48 [1000] {0.202200}
    |                |
    |                +-+ 24: Q5CI16_CRYHO__Q5CI16 RecName: Full=Adenosylhomocysteinase;          EC=3.3.1.1; {0.000820}
    |                   
+---+ 51
    |
    |              +-+ 19: SAHH_PLACH__Q4XZZ5 RecName: Full=Adenosylhomocysteinase;          Short=AdoHcyase;          EC=3.3.1.1; AltName: Full=S-adenosyl-L-homocysteine hydrolase; {0.017130}
    |              |  
    |          +---+ 45 [1000] {0.061390}
    |          |   |
    |          |   | +-+ 20: SAHH_PLAYO__Q7RKK8 RecName: Full=Adenosylhomocysteinase;          Short=AdoHcyase;          EC=3.3.1.1; AltName: Full=S-adenosyl-L-homocysteine hydrolase; {0.005380}
    |          |   | |  
    |          |   +-+ 41 [791] {0.005530}
    |          |     |
    |          |     +-+ 21: Q4YX83_PLABE__Q4YX83 RecName: Full=Adenosylhomocysteinase;          EC=3.3.1.1; Flags: Fragment; {0.008190}
    |          |        
    | +--------+ 47 [1000] {0.199720}
    | |        |
    | |        | +---+ 16: SAHH_PLAF7__P50250 RecName: Full=Adenosylhomocysteinase;          Short=AdoHcyase;          EC=3.3.1.1; AltName: Full=PfSAHH; AltName: Full=S-adenosyl-L-homocysteine hydrolase; {0.059890}
    | |        | |    
    | |        +-+ 44 [772] {0.014200}
    | |          |
    | |          | +-+ 17: B3L654_PLAKH__B3L654 RecName: Full=Adenosylhomocysteinase;          EC=3.3.1.1; {0.019710}
    | |          | |  
    | |          +-+ 40 [999] {0.020320}
    | |            |
    | |            +-+ 18: A5K9E9_PLAVI__A5K9E9 RecName: Full=Adenosylhomocysteinase;          EC=3.3.1.1; {0.022040}
    | |               
    +-+ 49 [1000] {0.008950}
      |
      |    +---------+ 14: A0BCF6_PARTE__A0BCF6 RecName: Full=Adenosylhomocysteinase;          EC=3.3.1.1; {0.215670}
      |    |          
      |  +-+ 43 [543] {0.010150}
      |  | |
      |  | | +--------+ 15: D8M5F5_BLAHO__D8M5F5 RecName: Full=Adenosylhomocysteinase;          EC=3.3.1.1; {0.196860}
      |  | | |         
      |  | +-+ 39 [857] {0.018870}
      |  |   |
      |  |   |  +-----+ 10: D7G8Q4_ECTSI__D7G8Q4 RecName: Full=Adenosylhomocysteinase;          EC=3.3.1.1; {0.112150}
      |  |   |  |      
      |  |   +--+ 36 [998] {0.045660}
      |  |      |
      |  |      | +-----+ 3: D0NEK2_PHYIN__D0NEK2 RecName: Full=Adenosylhomocysteinase;          EC=3.3.1.1; {0.105020}
      |  |      | |      
      |  |      +-+ 32 [835] {0.017060}
      |  |        |
      |  |        |   +--+ 8: B8C553_THAPS__B8C553 RecName: Full=Adenosylhomocysteinase;          EC=3.3.1.1; {0.049550}
      |  |        |   |   
      |  |        +---+ 28 [1000] {0.063040}
      |  |            |
      |  |            +---+ 9: B7FT14_PHATR__B7FT14 RecName: Full=Adenosylhomocysteinase;          EC=3.3.1.1; {0.067160}
      |  |                 
      +--+ 46 [997] {0.044790}
         |
         |         +---+ 12: C1MNU4_MICPS__C1MNU4 RecName: Full=Adenosylhomocysteinase;          EC=3.3.1.1; {0.064500}
         |         |    
         |    +----+ 35 [1000] {0.090280}
         |    |    |
         |    |    | +--+ 13: A4S2R4_OSTLU__A4S2R4 RecName: Full=Adenosylhomocysteinase;          EC=3.3.1.1; {0.033750}
         |    |    | |   
         |    |    +-+ 31 [991] {0.021050}
         |    |      |
         |    |      +-+ 22: Q011K7_OSTTA__Q011K7 RecName: Full=Adenosylhomocysteinase;          EC=3.3.1.1; {0.009550}
         |    |         
         | +--+ 38 [1000] {0.046750}
         | |  |
         | |  |  +----+ 2: D9IUM4_DUNSA__D9IUM4 RecName: Full=Adenosylhomocysteinase;          EC=3.3.1.1; {0.078480}
         | |  |  |     
         | |  +--+ 34 [1000] {0.038870}
         | |     |
         | |     |  +--+ 5: D8TV30_VOLCA__D8TV30 RecName: Full=Adenosylhomocysteinase;          EC=3.3.1.1; {0.029910}
         | |     |  |   
         | |     +--+ 30 [1000] {0.031290}
         | |        |
         | |        |  +-+ 4: A8IXE0_CHLRE__A8IXE0 RecName: Full=Adenosylhomocysteinase;          EC=3.3.1.1; {0.001510}
         | |        |  |  
         | |        +--+ 27 [999] {0.039890}
         | |           |
         | |           +-+ 11: Q1WLU3_CHLIN__Q1WLU3 SubName: Full=S-adenosyl-L-homocystein hydrolase; Flags: Fragment; {0.018480}
         | |              
         +-+ 42 [909] {0.017600}
           |
           | +-------+ 6: B6KEA5_TOXGO__B6KEA5 RecName: Full=Adenosylhomocysteinase;          EC=3.3.1.1; {0.163070}
           | |        
           +-+ 37 [556] {0.006420}
             |
             |  +--------+ 7: B8XIJ1_AMPCA__B8XIJ1 SubName: Full=Adenosylhomocysteinase; Flags: Fragment; {0.187140}
             |  |         
             +--+ 33 [935] {0.037290}
                |
                |  +------+ 1: bud_EMIHU__EHUX130k26a Similar (e=1.00e-106) to B9Q7N9_TOXGO__B9Q7N9 RecName: Full=Adenosylhomocysteinase;          EC=3.3.1.1; {0.131160}
                |  |       
                +--+ 29 [682] {0.035460}
                   |
                   +--------+ 26: Q24LN1_PAVLU__Q24LN1 SubName: Full=S-adenosyl-L-homocysteine hydrolase; Flags: Fragment; {0.188490}
                             
