# Supplementary material for: Responses of the Emiliania huxleyi Proteome to Ocean Acidification
Source: PLoS One. 2013 Apr 12;8(4):e61868. doi: 10.1371/journal.pone.0061868 (PMC3625171; doi:10.1371/journal.pone.0061868)
Supplement: Data S1 — Output files from BUDAPEST analysis. (ZIP) [file pone.0061868.s001.zip › BUDAPEST data/Jones_et_al_2012_Data/EHUX130k27a.tree]

    *-----------------------------+ 3: bud_EMIHU__EHUX130k27c No BLAST hit (e<1.00e-04) to EHux_TaxaDB-THAPS.fas {0.719365}
    |                              
+---* 5
    |
    |                    *--+ 1: bud_EMIHU__EHUX130k27a No BLAST hit (e<1.00e-04) to EHux_TaxaDB-THAPS.fas {0.045560}
    |                    |   
    *--------------------* 4 {0.483815}
                         |
                         *----------+ 2: bud_EMIHU__EHUX130k27b No BLAST hit (e<1.00e-04) to EHux_TaxaDB-THAPS.fas {0.235550}
                                     
