# Supplementary material for: Responses of the Emiliania huxleyi Proteome to Ocean Acidification
Source: PLoS One. 2013 Apr 12;8(4):e61868. doi: 10.1371/journal.pone.0061868 (PMC3625171; doi:10.1371/journal.pone.0061868)
Supplement: Data S1 — Output files from BUDAPEST analysis. (ZIP) [file pone.0061868.s001.zip › BUDAPEST data/Jones_et_al_2012_Data/EHUX130k27c.fas]

>bud_EMIHU__EHUX130k27c No BLAST hit (e<1.00e-04) to EHux_TaxaDB-THAPS.fas
-------------------------------RLPSLARRPSRASXARLASXGCRISRAHT--------------------SPAAPSRAXDATFGYKKSDGEFLAKGYQKGRLSREEVLLGVVVAHLVAAAQDXLEDVVVPPRRAPHPGLHYALVDA------CDERRAR------------GREEGGGDEGV--------QEVLVRDRGLRPRVQEEGARPGKQ--GVCGRSRRAQDVHGH----RRVKRLDQSLPTISGSPDTGLPGTR----CALSCVXSTWVGGAGLCVMLRRFTFTTDQKKKKK
>bud_EMIHU__EHUX130k27a No BLAST hit (e<1.00e-04) to EHux_TaxaDB-THAPS.fas
LPSPMLSLTTSLTALSSGRPVVTTPRAACTMRADSSRRDALVTGSAMLAAATTAVSSASAKSGEFGKIGIFGMSDISSPYQPGGPQSGPDATFGFKKSDGEFLAKGYQK-DVSREK--------------KSFLESSSRISSLQPK-------IDSKTWWFLRDELRIQAYTMRSSMLAMNGVLEGEKKEAATKAYKKYWSEIEAFDLACK---KKEPALANKEFADVLAALKTYTDIAAXRDXTRACRRYRDRLTRASPAPDAPSPVYEALXSAARDCVXC--------CAVLHL---------QQT
