# Supplementary material for: Responses of the Emiliania huxleyi Proteome to Ocean Acidification
Source: PLoS One. 2013 Apr 12;8(4):e61868. doi: 10.1371/journal.pone.0061868 (PMC3625171; doi:10.1371/journal.pone.0061868)
Supplement: Data S1 — Output files from BUDAPEST analysis. (ZIP) [file pone.0061868.s001.zip › BUDAPEST data/Jones_et_al_2012_Data/EHUX130k28a.fas]

>bud_EMIHU__EHUX130k28a Similar (e=1.00e-147) to Q9AR87_ODOSI__Q9AR87 RecName: Full=Delta-aminolevulinic acid dehydratase;          EC=4.2.1.24;
S--------------------------------------------------------------------------------------------------------------------------------------------------------------------------------------------------------------------DSGIRRPRVRSSSFAGEARFSARG---------------AAWSPRSPSLS-----------------------------------------------------------------------------------------------------------------------------------------------------------------------------------------------------------------------------------------LTGVIPDIATVPEGVLSRTTSGRPLVDQRPRPRRNRKSAAVRRMVRETSLTPANFVYPLFIH-DVAENAEIASMPGCERHSL-PSMLAEAQDAWQYGVRSFILFPKVEDELKSNRGEESYNPEGIVPRAVRMIKEAL-PESIVFTDIALDPYSSMGHDGIVED--------GKILNDDTIEQLCKQALCHARAGSDCVAPSDMMDGRVGAIRDALDAEGFTDVSILAYTAKYASAYYGPFRDALDSHPGFG--------DKKTYQQDPANGREAYIEAELDEAEGADILLVKPGLPYLDVVHRLR----QSTSLPVAAYHVSGEYSMLKAAAERGWLD-----ERKVALETLLCFRRAGADIILTYYAKQASKWLMEEPDL------------------------------------------------------------------------------------------------------------------------------------------------------------------------------------------------------------------------------------------------------------------------------------------------------------------------------------------------------------------------------------------------------------------------------------------------------------------------------------------------------------------------------------------------------------------------------------------------------------------------------------------------------------------------------------------------------------------------------------------------------------------------------------------------------------------------------------------------------------------------------------------------------------------------------------------------------------------------------------------------------------------------------------------------------------------------------------------------------------------------------------------------------------------------------------------------------------------------------------------------------------------------------------------------------------------------------------------------------------------------------------------------------------------------------------------------------------------------------------------
>Q9AR87_ODOSI__Q9AR87 RecName: Full=Delta-aminolevulinic acid dehydratase;          EC=4.2.1.24;
M-----------------------------------------------------------------------------------------------------------------------------------------------------------------------------------------------------------------KFASVILATFAGVACAFAPSTPAFSRSSALYSAVEDEVTTGPVAAGSIDRSLS------------------------------------------------------------------------------------------------------------------------------------------------------------------------------------------------------------------------------------GTDSSLSYDAFDPTSGDSPALKRNNADEVWVSQRARPRRNRKSAAVRGMVRENIVTPANFIYPLFIH-EEDFNTEIPSMPGCERHSL-PNMLKEVGEAYDLGVKTFVLFPKVPDELKTNLGVEAYNPDGIVHRAIRMIKEAY-PDSVVCTDVALDPYSDQGHDGVVED--------GKILNDVTINQLCKQAVSQARAGADVVAPSDMMDGRVGAIRDALDAEGFTDVSILAYTAKYASAYYGPFRDALDSHPGFG--------DKKTYQQDPANGREALIEAALDAAEGADMLMVKPGMPYLDIIRRLK----DATPLPVAAYHVSGEYAMIKAACEKGWLE-----EKDVVLETLTCFKRAGADIILTYYAKQAAQWIKDDGLY------------------------------------------------------------------------------------------------------------------------------------------------------------------------------------------------------------------------------------------------------------------------------------------------------------------------------------------------------------------------------------------------------------------------------------------------------------------------------------------------------------------------------------------------------------------------------------------------------------------------------------------------------------------------------------------------------------------------------------------------------------------------------------------------------------------------------------------------------------------------------------------------------------------------------------------------------------------------------------------------------------------------------------------------------------------------------------------------------------------------------------------------------------------------------------------------------------------------------------------------------------------------------------------------------------------------------------------------------------------------------------------------------------------------------------------------------------------------------------------
>B7FSN7_PHATR__B7FSN7 RecName: Full=Delta-aminolevulinic acid dehydratase;          EC=4.2.1.24;
M-----------------------------------------------------------------------------------------------------------------------------------------------------------------------------------------------------------------RFSSIYIASMAVSVSAFMTPSPTSSTR-------ANTALFGAPCFDPVDKTLK------------------------------------------------------------------------------------------------------------------------------------------------------------------------------------------------------------------------------------GVDAD--STGFDPMAGSNPAVIRNNNDEVWVPQRARPRRNRKSAAMRGMVRECIVTPSNFIYPLFIH-DEENNQAIASMPGCERHSL-DSMLKEVGESFELGVKTFVLFPKVDDALKTNLGVEAYNPDGIVHRAIRMIKEKY-PESIVCTDVALDPYSDQGHDGVVEN--------GKILNDVTITQLCKQAVSQARAGADIVAPSDMMDGRVKAIRDALDSEGFTDVSILSYTAKYASAYYGPFRDALDSHPGFG--------DKKTYQQDPANGREALVEAALDAAEGADMLMVKPGMPYLDVIRRLK----DNSDLPIAAYHVSGEYAMIKAACERGWLN-----EKDVVLETLTCFKRAGADIILTYYAKQAAKWIQEDGLY------------------------------------------------------------------------------------------------------------------------------------------------------------------------------------------------------------------------------------------------------------------------------------------------------------------------------------------------------------------------------------------------------------------------------------------------------------------------------------------------------------------------------------------------------------------------------------------------------------------------------------------------------------------------------------------------------------------------------------------------------------------------------------------------------------------------------------------------------------------------------------------------------------------------------------------------------------------------------------------------------------------------------------------------------------------------------------------------------------------------------------------------------------------------------------------------------------------------------------------------------------------------------------------------------------------------------------------------------------------------------------------------------------------------------------------------------------------------------------------
>D8LEC7_ECTSI__D8LEC7 RecName: Full=Delta-aminolevulinic acid dehydratase;          EC=4.2.1.24;
M---------------------------------------------------------------------------------------------------------------------------------------------------------------------------------------------SPTTSVLTVLGSLISVSVSDAFVVPMMAPRG-APSAFAAKNKVGGTPT--------------MVATPDRVS-----------------------------------------------------------------------------------------------------------------------------------------------------------------------------------------------------------------------------------------TSASSSAFEPTKGPNAPLRVNNKGKAWVPQRARPRRNRKSEAVRSMVRENVVRPANFIYPLFIH-EEDFEVEIKPMPGCLRHSL-PHMLKEVEEAWQFGVRSFVVFPKVPDELKTNYADECYNPSGIVPRAVSMIKERF-PDSIVCTDVALDPYSDQGHDGVVQD--------GKILNDETIMQLTKQVVCQARAGADVVAPSDMMDGRVGAIRDALDSEGFTDVSILAYTAKYASAFYGPFRDALDSHPGFG--------DKKTYQQDPANGREALLEAALDAAEGADMLMVKPGMPYLDVIRRLK----ESTPLPISAYHVSGEYAMMKAAVERGWLD-----ERAAVLEAMTCFKRAGADVILTYYAKDAARWLCEDGLV------------------------------------------------------------------------------------------------------------------------------------------------------------------------------------------------------------------------------------------------------------------------------------------------------------------------------------------------------------------------------------------------------------------------------------------------------------------------------------------------------------------------------------------------------------------------------------------------------------------------------------------------------------------------------------------------------------------------------------------------------------------------------------------------------------------------------------------------------------------------------------------------------------------------------------------------------------------------------------------------------------------------------------------------------------------------------------------------------------------------------------------------------------------------------------------------------------------------------------------------------------------------------------------------------------------------------------------------------------------------------------------------------------------------------------------------------------------------------------------
>B8C2D0_THAPS__B8C2D0 RecName: Full=Delta-aminolevulinic acid dehydratase;          EC=4.2.1.24;
M----------------------------------------------------------------------------------------------------------------------------------------------------------------------------------------------------------------------KITLLAITLACSNAFAPVSVSR-------TTSLSMGAGNMEPVDRTMN------------------------------------------------------------------------------------------------------------------------------------------------------------------------------------------------------------------------------------GIDDNLGYEAFDPTAGENPAVARNNQGGVWVQQRARPRRNRKSAGVRAMVRENIVTPSNFIYPLFIH-DEDFCQDISSMPGCQRHSL-PSMLNEVGEALELGVKAFVLFPKVDDALKTNLACEAYNPEGIVHRSIRMIKEKY-PEAIVCTDVALDPYSDQGHDGVVED--------GVILNDVTVNQLCKQAVSQARAGADIVAPSDMQDGRVKAIRDALDSEGFTNVSILSYTAKYASAYYGPFRDALDSHPGFG--------DKKTYQQDPANGREALIEAALDAAEGADMLMVKPGMPYLDIIRRLK----DNSDLPIAAYHVSGEYAMLKAAVEKGWLD-----EKAVVLETLTCFKRAGADIILTYYAKQAAKWIKEDGLY------------------------------------------------------------------------------------------------------------------------------------------------------------------------------------------------------------------------------------------------------------------------------------------------------------------------------------------------------------------------------------------------------------------------------------------------------------------------------------------------------------------------------------------------------------------------------------------------------------------------------------------------------------------------------------------------------------------------------------------------------------------------------------------------------------------------------------------------------------------------------------------------------------------------------------------------------------------------------------------------------------------------------------------------------------------------------------------------------------------------------------------------------------------------------------------------------------------------------------------------------------------------------------------------------------------------------------------------------------------------------------------------------------------------------------------------------------------------------------------
>Q9ARD9_FUCVE__Q9ARD9 RecName: Full=Delta-aminolevulinic acid dehydratase;          EC=4.2.1.24;
M---------------------------------------------------------------------------------------------------------------------------------------------------------------------------------------------KTVPMAPALFGMLILVTVCEAFVAPRPPLAGLAPSSFTS--GVGITPTC-----APAGVVTSMVAAPNSISAG------------------------------------------------------------------------------------------------------------------------------------------------------------------------------------------------------------------------------------TTETRTEAAAYNPLDGPNAPLRSNNNGEVWRPQKVRPRRNRKSEAMRSMVRENIVRPANFIYPLFIH-DKDFEVEIQSMPGCLRHSL-PHMLEEVEEAWKFGVRTFVLFPQVPDHLKTNYGEECYNPEGIVPRAVSMIKEKF-PDSIVCTDVALDPYSDQGHDGVVKD--------GQILNDETIMQLTKQVVCQARAGADVVAPSDMMDGRIGAIRDALDAEGFTNVSIMAYTAKYASAFYGPFRDALDSHPGFG--------DKKTYQQDPANGREALLEAALDAEEGADMLMVKPGMPYLDVIRRLK----ESSNLPIAAYHVSGEYAMMKAAVERGWLD-----EREAVLEAMTCFKRAGADVILTYYAKDAARWLCEDGFP------------------------------------------------------------------------------------------------------------------------------------------------------------------------------------------------------------------------------------------------------------------------------------------------------------------------------------------------------------------------------------------------------------------------------------------------------------------------------------------------------------------------------------------------------------------------------------------------------------------------------------------------------------------------------------------------------------------------------------------------------------------------------------------------------------------------------------------------------------------------------------------------------------------------------------------------------------------------------------------------------------------------------------------------------------------------------------------------------------------------------------------------------------------------------------------------------------------------------------------------------------------------------------------------------------------------------------------------------------------------------------------------------------------------------------------------------------------------------------------
>Q68Y95_CYAME__Q68Y95 RecName: Full=Delta-aminolevulinic acid dehydratase;          EC=4.2.1.24; Flags: Fragment;
M---------------------------------------------------------------------------------------------------------------------------------------------------------------------------------------------------------------------------------FVAKVPLSIRGQP-----SLNAIKP-SATAPKRRKLSLF----------------------------------------------------------------------------------------------------------------------------------------------------------------------------------------------------------------------------------AVAAPRRSSEQASTSANSPLLPRNDKGEPWVVQRSRPRRNRKTNAVREMVRENVVSPGNLVYPVFIH-DEDHDEDIDVMPGCKRLSI-QSLLKHAAQALDLGIGHIILFPKIEEHLKSNTADECYNPKGLVPSAIKALKEKFGSRITVWTDIALDPYSDQGHDGIVSNDSLGDGGCARILNDETVEQLCRQALCHARAGADIVAPSDMMDGRVGAIRDALDEEGFTDVSIVSYAAKYASSFYGPFRGALDSAPRET---SRAPRDKKTYQMDPGNAREALREAAADLEEGADMLLVKPGVPYLDIIHLLY----DAFPVPIAAYHVSGEYAMIKAAAQRGWID-----EKQVVLETLLSLKRAGATSILTYYALEAAKWMQE----------------------------------------------------------------------------------------------------------------------------------------------------------------------------------------------------------------------------------------------------------------------------------------------------------------------------------------------------------------------------------------------------------------------------------------------------------------------------------------------------------------------------------------------------------------------------------------------------------------------------------------------------------------------------------------------------------------------------------------------------------------------------------------------------------------------------------------------------------------------------------------------------------------------------------------------------------------------------------------------------------------------------------------------------------------------------------------------------------------------------------------------------------------------------------------------------------------------------------------------------------------------------------------------------------------------------------------------------------------------------------------------------------------------------------------------------------------------------------------------
>A8CBG3_TOXGO__A8CBG3 RecName: Full=Delta-aminolevulinic acid dehydratase;          EC=4.2.1.24;
M---------------------------------------------------------------------------------------------------------------------------------------------------------------SFFLLFFLPPQEFRVHVCPPSGPVCLSDHFSFSKMRPLSLFFRLSFLLFVLLFPSPSVDALLQSSSVAGSFPTPASVAS-----SGRSVSPHNALYVHSRTEATAGLPSGASLAITLNGESEEPRRNGARRKGSKSLGFLVAPPLSRSCTTEQAGELFSGGAKVRGLNVQVTASPVGRELASSLRSRASEPEIRQLAASPIFGAPKPFSSCPCSSSSRSSCAAHPSALLPEVCSFVSRRGARRNLGAQRGRGPGARGQRLGAAAGPTPVGKGTPGGAKGQFRGGMSAQKGAMHQEPLRGRLEEDEEEEDEFEDDEFDD----EDEGEDEGEDEEYDEDDDEDYDPMTPRGPLDNNNYGEVWLPIQARPRRNRKNRAVRQLVQENLVKPSSLIYPLFVH-DEETSVPIPSMPGQSRLSM-EDLLKEVGEARSYGIKAFMLFPKVDDELKSVMAEESYNPDGLLPRAIMALKEAF-PDVLLLADVALDPYSSMGHDGVVDEQS------GKIVNDLTVHQLCKQAITLARAGADMVCPSDMMDGRVSAIRESLDMEGCTDTSILAYSCKYASSFYGPFRDALDSHMVGG-------TDKKTYQMDPSNSREAEREAEADASEGADMLMVKPGLPYLDVLAKIR----EKSKLPMVAYHVSGEYAMLKAAAEKGYIS-----EKDTVLEVLKSFRRAGADAVATYYAKEAAKWMVEDMKGTQKFTEPCY---------------------------------------------------------------------------------------------------------------------------------------------------------------------------------------------------------------------------------------------------------------------------------------------------------------------------------------------------------------------------------------------------------------------------------------------------------------------------------------------------------------------------------------------------------------------------------------------------------------------------------------------------------------------------------------------------------------------------------------------------------------------------------------------------------------------------------------------------------------------------------------------------------------------------------------------------------------------------------------------------------------------------------------------------------------------------------------------------------------------------------------------------------------------------------------------------------------------------------------------------------------------------------------------------------------------------------------------------------------------------------------------------------------------------------------------------------------------------------
>A8I980_CHLRE__A8I980 RecName: Full=Delta-aminolevulinic acid dehydratase;          EC=4.2.1.24;
M-------------------------------------------------------------------------------------------------------------------------------------------------------------------------------------------------------------------------------------------QMM-----QRNVVGQRPVAG-SRRSLVVA----------------------------------------------------------------------------------------------------------------------------------------------------------------------------------------------------------------------------------NVAEVTRPAV-STNGKHRTGVPEGTPIVTPQDLPSRPRRNRRSESFRASVREVNVSPANFILPIFIHEESNQNVPIASMPGINRLAYGKNVIDYVAEARSYGVNQVVVFPKTPDHLKTQTAEEAFNKNGLSQRTIRLLKDSF-PDLEVYTDVALDPYNSDGHDGIVSDA-------GVILNDETIEYLCRQAVSQAEAGADVVSPSDMMDGRVGAIRRALDREGFTNVSIMSYTAKYASAYYGPFRDALASAPKPGQAHRRIPPNKKTYQMDPANYREAIREAKADEAEGADIMMVKPGMPYLDVVRLLR----ETSPLPVAVYHVSGEYAMLKAAAERGWLN-----EKDAVLEAMTCFRRAGADLILTYYGIEASKWLAGEK--------------------------------------------------------------------------------------------------------------------------------------------------------------------------------------------------------------------------------------------------------------------------------------------------------------------------------------------------------------------------------------------------------------------------------------------------------------------------------------------------------------------------------------------------------------------------------------------------------------------------------------------------------------------------------------------------------------------------------------------------------------------------------------------------------------------------------------------------------------------------------------------------------------------------------------------------------------------------------------------------------------------------------------------------------------------------------------------------------------------------------------------------------------------------------------------------------------------------------------------------------------------------------------------------------------------------------------------------------------------------------------------------------------------------------------------------------------------------------------------
>D8TJ31_VOLCA__D8TJ31 RecName: Full=Delta-aminolevulinic acid dehydratase;          EC=4.2.1.24;
M--------------------------------------------------------------------------------------------------------------------------------------------------------------------------------------------------------------------------------------------NQ-----QLRSLGRAPCIGCQRRALVVR----------------------------------------------------------------------------------------------------------------------------------------------------------------------------------------------------------------------------------NVAEAVRPVVASTNGKARVGVPEGTPIVTPQDLPSRPRRNRRSETFRSAIRESIVSPANFILPIFVHEEGSNNIPIASMPGIYRLAYGKNVIDYVAEARSYGVNQVVVFPKTPDHLKTPTAEEAFNPNGLSQRTIRLLKDTF-PDLEVYTDVALDPYNSDGHDGIVSDA-------GVILNDETIEYLCRQAVSQAEAGADVVSPSDMMDGRVGAIRRALDREGFTNVSIMSYTAKYASAYYGPFRDALASAPKPGQAHRRIPPNKKTYQMDPANYREAIREAKADEAEGADIMMVKPGMPYLDVVRLLR----ETSPLPVAVYHVSGEYAMLKAAAERGWLN-----EKDAVLEAMTSFRRAGADLILTYYGIEASKWLAGEK--------------------------------------------------------------------------------------------------------------------------------------------------------------------------------------------------------------------------------------------------------------------------------------------------------------------------------------------------------------------------------------------------------------------------------------------------------------------------------------------------------------------------------------------------------------------------------------------------------------------------------------------------------------------------------------------------------------------------------------------------------------------------------------------------------------------------------------------------------------------------------------------------------------------------------------------------------------------------------------------------------------------------------------------------------------------------------------------------------------------------------------------------------------------------------------------------------------------------------------------------------------------------------------------------------------------------------------------------------------------------------------------------------------------------------------------------------------------------------------------
>Q9ARD6_GRAVE__Q9ARD6 SubName: Full=ALA dehydratase; Flags: Fragment;
-------------------------------------------------------------------------------------------------------------------------------------------------------------------------------------------------------------------------------------------------------------------------------------------------------------------------------------------------------------------------------------------------------------------------------------------------------------------------------------------------------------------------------------------------------------------------------SEDHNERIASMPGCERHSA-HSVLREVQAARRLGVRSVVLFPKVADALKSNAAHECYNPAGLVPSVVAAVKSSF-PDVCVWTDVALDPYSDQGHDGVVSDDRLGDGGKGRILNDRTVEQLCRQALCHARAGADVVSPSDMMDGRVGAIRDALDAHGFTHVSIVSYCAKYASAFYGPFRDALDSAPRLD---SNAPPNKNTYQMDPANAREALTEARLDVEEGADMLMVKPGLPFLDVICRLK----QHTSLPIAAYHVSGEYAMMKAAAERGWLD-----EKASVLEALTSFKRAGADAILTYYAKQAAMWMQQS---------------------------------------------------------------------------------------------------------------------------------------------------------------------------------------------------------------------------------------------------------------------------------------------------------------------------------------------------------------------------------------------------------------------------------------------------------------------------------------------------------------------------------------------------------------------------------------------------------------------------------------------------------------------------------------------------------------------------------------------------------------------------------------------------------------------------------------------------------------------------------------------------------------------------------------------------------------------------------------------------------------------------------------------------------------------------------------------------------------------------------------------------------------------------------------------------------------------------------------------------------------------------------------------------------------------------------------------------------------------------------------------------------------------------------------------------------------------------------------------
>Q01GJ7_OSTTA__Q01GJ7 RecName: Full=Delta-aminolevulinic acid dehydratase;          EC=4.2.1.24;
MFLSFPTTIVALPFRASRASSRRSPASALLLLLLPLPRVHPLARVDPIAVHIDRFAQMRDVTRVPLSAHDALHHALFARLVQSRDDGFVVITKRTRKLRVHLGRHLFRRXXXXXXXEHSRAVDADADATPVAPSRPSHRPRSSSYSRSISPIACIARDRPRIRGRYRPSRAVMASIRWRPSTLNPKSIRWPPRWAIARDRPRIRGRYRPSREMDARRIAKRAIDGKDVAIARRGTTRTM-----AMTTTMPST-----SARTRVR---------------------------------------------------------------------------------------------------------------------------------------------------------------------------------------------------------------------------------CRAATEPRNARAPPTTRTAPKVPEGAPTVPPQDLPQRPRRNRRSDTVRRAFRETILTPSNFIYPIFVHDEGDENVPIGSMPGQERLSFKNGMIKKVREARAMGVNQVVVFPKTADNLKTPCGKEAFNPMGLAQRSISLLKDTF-PDLEVYTDVALDPYNTMGHDGMVRSD-------GVVMNDETVYYLCQQAVSQARAGADVISPSDMMDGRVGAIRQALDDEGFTNVSIMSYTAKYNSAYYGPFRDALASAPRPGNEDWKIPKDKAEYQMDPANFRECLREAALDEQEGADIMMVKPAGAYLDIIRALR----DSTTLPISAYQVSGEYSMLKAASAAGYLN-----ERDAVLESLIAIKRAGADLTLTYYALDAAKWLQEGNYPLYDLYFSPPRRLVEVAQDLTANLLTSRFFVIHDARRSGEHDHTEQTRGQEATNPVLEVVVGQVVTWAADEKSS-----------------------------------------------------------------------------------------------------------------------------------------------------------------------------------------------------------------------------------------------------------------------------------------------------------------------------------------------------------------------------------------------------------------------------------------------------------------------------------------------------------------------------------------------------------------------------------------------------------------------------------------------------------------------------------------------------------------------------------------------------------------------------------------------------------------------------------------------------------------------------------------------------------------------------------------------------------------------------------------------------------------------------------------------------------------------------------------------------------------------------------------------------------------------------------------------------------------------------------------------------------------------------------------------------------------------------------------------------------------------------------------------------------------
>C1MLF2_MICPS__C1MLF2 RecName: Full=Delta-aminolevulinic acid dehydratase;          EC=4.2.1.24;
M----------------------------------------------------------------------------------------------------------------------------------------------------------------------------------------------------------------------------------------------------------SRVASPCSPRIPIR----------------------------------------------------------------------------------------------------------------------------------------------------------------------------------------------------------------------LKFNTLVRASSAKSDA----SLAPPTTRKPAKVPEGTPVIPPQDLASRPRRNRRSSTVRDAFRETILTPSNFIYPIFVH-DGDDDIPIGSMPGQSRLGWKTGMINKVREARAAGVNQVVVFPKTPDNLKTPTAEECYNPNGLAQRSISLLKDTF-PDLEVYTDVALDPYNTMGHDGMVRSD-------GVIMNDETVYYLCKQAVSQARAGADVISPSDMMDGRVGAIREALDSEGFTNVAIMSYTAKYNSAYYGPFRDALASAPRPGNEDWKIPLDKAEYQMDPANFRECLREAALDEAEGADILMVKPAGAYLDIIRALK----DSTTLPISAYQVSGEYSMLKAAAAAGYLN-----EEEAVLESLISIKRAGADLTLTYYAVDAAKWIQEL---------------------------------------------------------------------------------------------------------------------------------------------------------------------------------------------------------------------------------------------------------------------------------------------------------------------------------------------------------------------------------------------------------------------------------------------------------------------------------------------------------------------------------------------------------------------------------------------------------------------------------------------------------------------------------------------------------------------------------------------------------------------------------------------------------------------------------------------------------------------------------------------------------------------------------------------------------------------------------------------------------------------------------------------------------------------------------------------------------------------------------------------------------------------------------------------------------------------------------------------------------------------------------------------------------------------------------------------------------------------------------------------------------------------------------------------------------------------------------------------
>A4RR03_OSTLU__A4RR03 RecName: Full=Delta-aminolevulinic acid dehydratase;          EC=4.2.1.24;
M---------------------------------------------------------------------------------------------------------------------------------------------------------------------------------------------------------------------------------------------L-----STTITTPSAFVKPQAPRTRVK---------------------------------------------------------------------------------------------------------------------------------------------------------------------------------------------------------------------------------ARADS----TMAPPTTRVPPRNPEGAPTVVPQDLPSRPRRNRRSPTVRKAFRETILTPDNFIYPIFVH-EGDENIPIGSMPGQDRLSFKNGMIKQVREARAAGVNQVVVFPKTPDNLKTACGKEAFNPNGLAQRSISLLKDTF-PDLEVYTDVALDPYNTMGHDGMVRSD-------GVVMNDETVYYLCQQAVSQARAGADVISPSDMMDGRVGAIRQALDDEGFTNVAIMSYTAKYNSAYYGPFRDALASAPRPGSEDWKIPKDKAEYQMDPANYRECLREAALDEQEGADIMMVKPAGAYLDIIRALR----DSTTLPISAYQVSGEYSMLKAAAAAGYLN-----ERDAVLESLIAIKRAGADLTLTYYAIDAAKWIQEGN--------------------------------------------------------------------------------------------------------------------------------------------------------------------------------------------------------------------------------------------------------------------------------------------------------------------------------------------------------------------------------------------------------------------------------------------------------------------------------------------------------------------------------------------------------------------------------------------------------------------------------------------------------------------------------------------------------------------------------------------------------------------------------------------------------------------------------------------------------------------------------------------------------------------------------------------------------------------------------------------------------------------------------------------------------------------------------------------------------------------------------------------------------------------------------------------------------------------------------------------------------------------------------------------------------------------------------------------------------------------------------------------------------------------------------------------------------------------------------------------
>Q9ARD8_GONPO__Q9ARD8 RecName: Full=Delta-aminolevulinic acid dehydratase;          EC=4.2.1.24; Flags: Fragment;
W--------------------------------------------------------------------------------------------------------------------------------------------------------------------------------------------------------------------------------------------------------------------------------------------------------------------------------------------------------------------------------------------------------------------------------------------------------------------------------------------------------------------------------------------------------------------------------------------------------------HEVKSVVIFPKTPDELKTPTAEEAFNPDGLAQRAIRNVKRAF-PDVVVYTDVALDPYNSLGHDGIVRSD-------GVVLNDETIAYLCKQAVSQAEAGADYVSPSDMMDGRVGAIRDALDEAGFTDVGIMAYSAKYASAFYGPFREALDSNPRLPSPDWQVPDGKQTYQQDPGNYREALLEAKLDEEEGADILMVKPGMPYLDVIKGLH----ENSNLPIAAYHVSGEYAMLKAAALNGWLD-----EKAVVLEALLSIKRAGATVILTYYATQAARWLKEDQEA------------------------------------------------------------------------------------------------------------------------------------------------------------------------------------------------------------------------------------------------------------------------------------------------------------------------------------------------------------------------------------------------------------------------------------------------------------------------------------------------------------------------------------------------------------------------------------------------------------------------------------------------------------------------------------------------------------------------------------------------------------------------------------------------------------------------------------------------------------------------------------------------------------------------------------------------------------------------------------------------------------------------------------------------------------------------------------------------------------------------------------------------------------------------------------------------------------------------------------------------------------------------------------------------------------------------------------------------------------------------------------------------------------------------------------------------------------------------------------------
>A5K408_PLAVI__A5K408 RecName: Full=Delta-aminolevulinic acid dehydratase;          EC=4.2.1.24;
M------------------------------------------------------------------------------------------------------------------------------------------------------------------------------------------------------------------------------------------------------------------------------------------------------------------------------------------------------------------------------------------------------------------------------------------IKINGIILLYFSVLNLVCCLNSNFCKSAYILYSPQSTKRYKAPFRRWNSPQNNN--NLSDLRKDQKSTEDVYNENVARQSDLKNFAKDINDNVYIETNRRERRIKRNRHLRSLYSNNSIRMSNFIYPMFIH-EEDAPKKETQLDGIHTYSV-DGIVKEIEECLQLNIHHFMFFPVVKEEKKTTYCSECYNESSYFCNAINKIKQKFKDQIVIYVDVALDPYNIYGHDGIYDERE------GEILNDVTVHTLVKQALCLAKCGADVVCPSDSMDNRIEQIRKNLDFHNFRNVLILSYTCKYSSCLYKPFRSILNSNIH-----KNVVKNKQSYQHDFNAYFD-LNHVEKHIAEGADILMVKPSLFYLDVVSRIRSRMDKHATVPLAVYNVSGEYMMIKNYVK--QLNAHINYENEILTELFKSYLRSGANIIISYFAKQYGLYLKDLYDRNVDVDDDLNSNFNVELTL------------------------------------------------------------------------------------------------------------------------------------------------------------------------------------------------------------------------------------------------------------------------------------------------------------------------------------------------------------------------------------------------------------------------------------------------------------------------------------------------------------------------------------------------------------------------------------------------------------------------------------------------------------------------------------------------------------------------------------------------------------------------------------------------------------------------------------------------------------------------------------------------------------------------------------------------------------------------------------------------------------------------------------------------------------------------------------------------------------------------------------------------------------------------------------------------------------------------------------------------------------------------------------------------------------------------------------------------------------------------------------------------------------------------------------------------------------------------
>B3LA15_PLAKH__B3LA15 RecName: Full=Delta-aminolevulinic acid dehydratase;          EC=4.2.1.24;
M------------------------------------------------------------------------------------------------------------------------------------------------------------------------------------------------------------------------------------------------------------------------------------------------------------------------------------------------------------------------------------------------------------------------------------------IKIDGIILLYLSVLNLVCCLNSNLSKSAYILYTPKSTKRYKAPFRRWNSPQNNNNENLSNLTKEQKSTEDVYNENVARQSNLKNFAKDINDNVYIETNRRERRIKRNKHLRSLYSNNSIRMSNFIYPMFIH-EEDTPKKTTQLDGIYTYSI-DGIMKEIEECLQLNIHHFMFFPVVKEENKTTYCSECYNESSFFCNAINKIKQKFKNEVVIYVDVALDPYNIYGHDGIYDEQQ------GEILNDVTVHTLVKQSLCLAKCGADVVCPSDSMDNRIEQIRKNLDFHNFRNVLILSYTCKYSSCLYKPFRSILNSNIH-----KNVIKNKQSYQHDFNTYYD-LNHVEKHIAEGADILMVKPSLFYLDVISRIRSRMAKHAQVPLAVYNVSGEYMMIKNYVK--HLNAHINYENEILTELFKSYLRSGANIIISYFAKQFGLYLKNLYNRNVDKEDDLNSNFNIELTL------------------------------------------------------------------------------------------------------------------------------------------------------------------------------------------------------------------------------------------------------------------------------------------------------------------------------------------------------------------------------------------------------------------------------------------------------------------------------------------------------------------------------------------------------------------------------------------------------------------------------------------------------------------------------------------------------------------------------------------------------------------------------------------------------------------------------------------------------------------------------------------------------------------------------------------------------------------------------------------------------------------------------------------------------------------------------------------------------------------------------------------------------------------------------------------------------------------------------------------------------------------------------------------------------------------------------------------------------------------------------------------------------------------------------------------------------------------------
>Q8IL68_PLAF7__Q8IL68 RecName: Full=Delta-aminolevulinic acid dehydratase;          EC=4.2.1.24;
M------------------------------------------------------------------------------------------------------------------------------------------------------------------------------------------------------------------------------------------------------------------------------------------------------------------------------------------------------------------------------------------------------------------------------------------LKSDVVLLLYILIINLICCLNGNSKKRAYILNTPKSSNCKRSSFRRWNNPVNNN--NSQILSKNEGSIEDVYNKKISGRCNIKNFSKDINNNIYIETNRRERRIKRNKYLLSLYNNTNIKTSNFIYPLFIH-EEDVEKKHTQLEGIYTYNV-DGIIKEIEECIKLNIHHFMFFPVIREENKTVYCEESYNENSYFCKTISRIKEKFSDDIIVYTDVALDPYNIYGHDGIYDDNK------KEILNDITVHTLVKQSLCLAKSGADVVCPSDSMDKRIELIRKNLDFHNFRDILILSYTCKYSSSMYKPFRSILNSNIL-----KNFVKNKQSYQHDFNSYMD-LNNVDKHIIEGADIIMVKPSMFYLDIIHKIKNRIKDDVQIPIAVYNVSGEYMMIKNYVK--YLNEDINYENEIITELFKSYLRAGANIIITYFAKQYGLYMKKLYDKNIIIDDNSNNNFNIELTL------------------------------------------------------------------------------------------------------------------------------------------------------------------------------------------------------------------------------------------------------------------------------------------------------------------------------------------------------------------------------------------------------------------------------------------------------------------------------------------------------------------------------------------------------------------------------------------------------------------------------------------------------------------------------------------------------------------------------------------------------------------------------------------------------------------------------------------------------------------------------------------------------------------------------------------------------------------------------------------------------------------------------------------------------------------------------------------------------------------------------------------------------------------------------------------------------------------------------------------------------------------------------------------------------------------------------------------------------------------------------------------------------------------------------------------------------------------------
>Q8MYK5_PLAFA__Q8MYK5 RecName: Full=Delta-aminolevulinic acid dehydratase;          EC=4.2.1.24;
M------------------------------------------------------------------------------------------------------------------------------------------------------------------------------------------------------------------------------------------------------------------------------------------------------------------------------------------------------------------------------------------------------------------------------------------LKSDVVLLLYILIINLICCLNGNSKKRAYILNTPKSSNCKRSSFRRWNNPVNNN--NSQILSKNEGSIEDVYNKKISGRCNIKNFSKDINNNIYIETNRRERRIKRNKYLLSLYNNTNIKTSNFIYPLFIH-EEDVEKKHTQLEGIYTYNV-DGIIKEIEECIKLNIHHFMFFPVIREENKTVYCEESYNENSYFCKTISRIKEKFSDDIIVYTDVALDPYNIYGHDGIYDDNK------KEILNDITVHTLVKQSLCLAKSGADVVCPSDSMDKRIELIRKNLDFHNFRDILILSYTCKYSSSMYKPFRSILNSNIL-----KNFVKNKQSYQHDFNSYMD-LNNVDKHIIEGADIIMVKPSMFYLDIIHKIKNRIKDDVQIPIAVYNVSGEYMMIKNYVK--YLNEDINYENEIITELFKSYLRAGANIIITYFAKQYGLYMKKLYDKNIIIDDNSNNNFNIELTL------------------------------------------------------------------------------------------------------------------------------------------------------------------------------------------------------------------------------------------------------------------------------------------------------------------------------------------------------------------------------------------------------------------------------------------------------------------------------------------------------------------------------------------------------------------------------------------------------------------------------------------------------------------------------------------------------------------------------------------------------------------------------------------------------------------------------------------------------------------------------------------------------------------------------------------------------------------------------------------------------------------------------------------------------------------------------------------------------------------------------------------------------------------------------------------------------------------------------------------------------------------------------------------------------------------------------------------------------------------------------------------------------------------------------------------------------------------------
>Q4YCI9_PLABE__Q4YCI9 RecName: Full=Delta-aminolevulinic acid dehydratase;          EC=4.2.1.24; Flags: Fragment;
---------------------------------------------------------------------------------------------------------------------------------------------------------------------------------------------------------------------------------------------------------------------------------------------------------------------------------------------------------------------------------------------------------------------------------------------------------------------------------------------------NSSNLIEDDKSIEDLYNENISSQNALKKFSKDINGNIYIDTNRRERRIKINKHLLALYNNNNIKASNFIYPLFIH-EEDIEKKETKLEGIYTFNF-EGIVKEIEECLKLNIHHFMFFPVVREENKSVYCEECYNENSYFCKTITKIKDKFLNDVIIYVDIALDPYNVYGHDGIYDNKN------QEIINDISVHTLVKQSLCLAKSGADVLCPSDSMDNRIGLIRKNLDYCNFRNVLILSYTCKYASTLYKPFRYILSANIS-----KNFIKNKQSYQHNFNNYID-LNNVDKHIKEGADIIMVKPSLFYLDIIREIKKRIGENINVPIAVYNVSGEYMMIKSYVK--YLNENENYENEILTELFKSYLRAGANIIITYFAKQYGLYIKNLYEKKIHIEDNNSNNFNVELTL------------------------------------------------------------------------------------------------------------------------------------------------------------------------------------------------------------------------------------------------------------------------------------------------------------------------------------------------------------------------------------------------------------------------------------------------------------------------------------------------------------------------------------------------------------------------------------------------------------------------------------------------------------------------------------------------------------------------------------------------------------------------------------------------------------------------------------------------------------------------------------------------------------------------------------------------------------------------------------------------------------------------------------------------------------------------------------------------------------------------------------------------------------------------------------------------------------------------------------------------------------------------------------------------------------------------------------------------------------------------------------------------------------------------------------------------------------------------
>Q7RGP4_PLAYO__Q7RGP4 RecName: Full=Delta-aminolevulinic acid dehydratase;          EC=4.2.1.24;
---------------------------------------------------------------------------------------------------------------------------------------------------------------------------------------------------------------------------------------------------------------------------------------------------------------------------------------------------------------------------------------------------------------------------------------------------------------------------------------------------------------------------------------------------------------------------------------------------------------------MFFPVVREENKSVYCEECYNENSYFCKTITKIKDKFLNDVIIYVDIALDPYNIYGHDGIYDNKN------QEIINDISVHTLVKQSLCLAKSGADVLCPSDSMDNRIELIRKNLDYCNFRNVLILSYTCKYASTLYKPFRYILSANIS-----KNFIKNKQSYQHNFNNYID-LNNVDKHIKEGADIIMVKPSLFYLDIIREIKKRIGENINVPIAVYNVSGEYMMIKSYVK--YLNENENYENEILTELFKSYLRAGANIIITYFAKQYGLYIKNLYEKKINIEDNNSNNFNIQDLYQDDDLIKCELPNKLSSIIYKKRKNKNKKMYILNNENHVILPSNPISEEYKHCINPIDFNYEELHVYMEVNTGSVNEKKNQQGISHLCEHVSYMGSKKRKDIIDKNIRTNAYTDFHHIVFYISVSLNNEIYKENSLTDFKYDNFVKNIKEDDIENYDIYTVDEFNYKHSILSQCLDVMVDVLSGRDQFNKERITKEKKAIFSEYSIINTVEYKINSDIIKTLHKENRLSHRLPIGKLELLKRYEEKDVKEYFNLFFRPENVNLYVYGDINADIAQKIINSKFNNIKCTDLKKTDIEYLNILNDKNTLRSKNKNLPAVVHMYGSTPKNTSNANSYDKLIDTCNNNQQNSCNDKEVSQLISEDTSKMGELIDDNIADLVKFKNLKKENKNDIVTELKFRSYLQNKYAVNLEEEKSLNKPLEKNFKTQFEIFKYSLNNANINILLKEEIKSIRSMEDFKISIIKDIIFYCLSFRFNIHRNDLFNNIDINEYTNINEGSTIRTIEIKTNPQSIHKSINGLYKFIKSLIIYGFSKGEIENYKINEIDFDNIDEQNAEKNNTIDTTNNSNDGEKGSSSTSQNMKLGHSETCNEQNEEYILDTKMNEIYTDEIQKIIDYNSCNNVYMNEKREKKLKKQIFENITIEEINNFAKNYFQYLFNIFNEDTSLKPNCVIIHVPYANFNDLKKSDIKEYFYNNIYSEEQIPNYSINIQKQLLSPQYIYQNITENLHRSKYIDLIPQKQKNSSIFSYILNQIKRLEKPHGIHNTNCILKNLNTEPNFDLFKACYNIDHNDNKKIDTINELNNNEFPKSSNTNNFDQDIETTNENFHEDVKLLNLKNYVLSNKGKKEIENYQLLNGIKINLYKTQIDKKYVYLRLIIPHNDILRKKKNKLQNKSSNFDLLFSIICLFEGGEIENISRENVEIHCSNKSINIYIDINDEYFYIDIYTYNKYENINSAFSILNNIILQTKIEPSSLPRVVDKLKKDFFEYKNNLQSFLLGQTIYYLSDGAIGNQNFDIQDVEKITFETVQNVLNNLFTDLSLFELTIVGDISNRIHYYILHYLGTLKNRNMEAYKNLKETEQLKDISPLEKNAPLQQSTPNKNFETPHISNDLIKKKNENNLLDEYNLLCPFKNYEDKLKDDTYVYIKEKEEHAIFLLIGKSANHFGFLPNGVHISLYLIQYLKELLHHKENEHRKKTDDKKNNKNLDTTMIDSELESISKHINIKDCEGDTFQEIINRKAKLYIHPLFFSIVSYIIQYILNSKFFHHLREKKELTYDSSFEFINYDKYFAGFFTLLVQTNPQDLNIVKKEVLSAFHEFTRNYYNYSDYLIHNAKLSYLNKKNKDLKYFIDKISGMMLTHFPLKYKNKGLLKDNIILNKIQKIDILLVLFILFNQKKNYHISYGISAPENLWTNLYKNINKLG
