# Supplementary material for: Responses of the Emiliania huxleyi Proteome to Ocean Acidification
Source: PLoS One. 2013 Apr 12;8(4):e61868. doi: 10.1371/journal.pone.0061868 (PMC3625171; doi:10.1371/journal.pone.0061868)
Supplement: Data S1 — Output files from BUDAPEST analysis. (ZIP) [file pone.0061868.s001.zip › BUDAPEST data/Jones_et_al_2012_Data/EHUX130k28a.nsf]

(
(
(
Q4YCI9_PLABE__Q4YCI9 RecName- Full=Delta-aminolevulinic acid dehydratase-          EC=4.2.1.24- Flags- Fragment-:0.039050,
Q7RGP4_PLAYO__Q7RGP4 RecName- Full=Delta-aminolevulinic acid dehydratase-          EC=4.2.1.24-:-0.010570)
664:0.039510,
(
(
Q8IL68_PLAF7__Q8IL68 RecName- Full=Delta-aminolevulinic acid dehydratase-          EC=4.2.1.24-:0.000000,
Q8MYK5_PLAFA__Q8MYK5 RecName- Full=Delta-aminolevulinic acid dehydratase-          EC=4.2.1.24-:0.000000)
0:0.134020,
(
A5K408_PLAVI__A5K408 RecName- Full=Delta-aminolevulinic acid dehydratase-          EC=4.2.1.24-:0.038620,
B3LA15_PLAKH__B3LA15 RecName- Full=Delta-aminolevulinic acid dehydratase-          EC=4.2.1.24-:0.028070)
1000:0.143650)
869:0.045560)
1000:0.405080,
(
A8CBG3_TOXGO__A8CBG3 RecName- Full=Delta-aminolevulinic acid dehydratase-          EC=4.2.1.24-:0.358710,
(
(
Q9ARD8_GONPO__Q9ARD8 RecName- Full=Delta-aminolevulinic acid dehydratase-          EC=4.2.1.24- Flags- Fragment-:0.081940,
(
(
C1MLF2_MICPS__C1MLF2 RecName- Full=Delta-aminolevulinic acid dehydratase-          EC=4.2.1.24-:0.055740,
(
Q01GJ7_OSTTA__Q01GJ7 RecName- Full=Delta-aminolevulinic acid dehydratase-          EC=4.2.1.24-:0.062270,
A4RR03_OSTLU__A4RR03 RecName- Full=Delta-aminolevulinic acid dehydratase-          EC=4.2.1.24-:0.040460)
998:0.052620)
1000:0.176940,
(
A8I980_CHLRE__A8I980 RecName- Full=Delta-aminolevulinic acid dehydratase-          EC=4.2.1.24-:0.059070,
D8TJ31_VOLCA__D8TJ31 RecName- Full=Delta-aminolevulinic acid dehydratase-          EC=4.2.1.24-:0.041000)
1000:0.153350)
999:0.078600)
999:0.082790,
(
(
Q68Y95_CYAME__Q68Y95 RecName- Full=Delta-aminolevulinic acid dehydratase-          EC=4.2.1.24- Flags- Fragment-:0.256210,
Q9ARD6_GRAVE__Q9ARD6 SubName- Full=ALA dehydratase- Flags- Fragment-:0.111750)
876:0.035840,
(
bud_EMIHU__EHUX130k28a Similar {e=1.00e-147} to Q9AR87_ODOSI__Q9AR87 RecName- Full=Delta-aminolevulinic acid dehydratase...:0.225350,
(
(
D8LEC7_ECTSI__D8LEC7 RecName- Full=Delta-aminolevulinic acid dehydratase-          EC=4.2.1.24-:0.080640,
Q9ARD9_FUCVE__Q9ARD9 RecName- Full=Delta-aminolevulinic acid dehydratase-          EC=4.2.1.24-:0.129940)
1000:0.090700,
(
Q9AR87_ODOSI__Q9AR87 RecName- Full=Delta-aminolevulinic acid dehydratase-          EC=4.2.1.24-:0.113610,
(
B7FSN7_PHATR__B7FSN7 RecName- Full=Delta-aminolevulinic acid dehydratase-          EC=4.2.1.24-:0.097560,
B8C2D0_THAPS__B8C2D0 RecName- Full=Delta-aminolevulinic acid dehydratase-          EC=4.2.1.24-:0.122990)
979:0.032270)
1000:0.056650)
995:0.041110)
791:0.020280)
495:0.008430)
789:0.031020)
1000:0.148670)
;
