# Supplementary material for: Responses of the Emiliania huxleyi Proteome to Ocean Acidification
Source: PLoS One. 2013 Apr 12;8(4):e61868. doi: 10.1371/journal.pone.0061868 (PMC3625171; doi:10.1371/journal.pone.0061868)
Supplement: Data S1 — Output files from BUDAPEST analysis. (ZIP) [file pone.0061868.s001.zip › BUDAPEST data/Jones_et_al_2012_Data/EHUX130k28a.tree]

                         +--+ 20: Q4YCI9_PLABE__Q4YCI9 RecName: Full=Delta-aminolevulinic acid dehydratase;          EC=4.2.1.24; Flags: Fragment; {0.039050}
                         |   
                      +--+ 38 [664] {0.039510}
                      |  |
                      |  +-+ 21: Q7RGP4_PLAYO__Q7RGP4 RecName: Full=Delta-aminolevulinic acid dehydratase;          EC=4.2.1.24; {-0.010570}
                      |     
    +-----------------+ 40 [1000] {0.405080}
    |                 |
    |                 |         +-+ 18: Q8IL68_PLAF7__Q8IL68 RecName: Full=Delta-aminolevulinic acid dehydratase;          EC=4.2.1.24; {0.000000}
    |                 |         |  
    |                 |  +------+ 35 [0] {0.134020}
    |                 |  |      |
    |                 |  |      +-+ 19: Q8MYK5_PLAFA__Q8MYK5 RecName: Full=Delta-aminolevulinic acid dehydratase;          EC=4.2.1.24; {0.000000}
    |                 |  |         
    |                 +--+ 37 [869] {0.045560}
    |                    |
    |                    |      +--+ 16: A5K408_PLAVI__A5K408 RecName: Full=Delta-aminolevulinic acid dehydratase;          EC=4.2.1.24; {0.038620}
    |                    |      |   
    |                    +------+ 34 [1000] {0.143650}
    |                           |
    |                           +--+ 17: B3LA15_PLAKH__B3LA15 RecName: Full=Delta-aminolevulinic acid dehydratase;          EC=4.2.1.24; {0.028070}
    |                               
+---+ 41
    |
    |      +---------------+ 8: A8CBG3_TOXGO__A8CBG3 RecName: Full=Delta-aminolevulinic acid dehydratase;          EC=4.2.1.24; {0.358710}
    |      |                
    +------+ 39 [1000] {0.148670}
           |
           |       +----+ 15: Q9ARD8_GONPO__Q9ARD8 RecName: Full=Delta-aminolevulinic acid dehydratase;          EC=4.2.1.24; Flags: Fragment; {0.081940}
           |       |     
           |  +----+ 33 [999] {0.082790}
           |  |    |
           |  |    |             +---+ 13: C1MLF2_MICPS__C1MLF2 RecName: Full=Delta-aminolevulinic acid dehydratase;          EC=4.2.1.24; {0.055740}
           |  |    |             |    
           |  |    |    +--------+ 28 [1000] {0.176940}
           |  |    |    |        |
           |  |    |    |        |   +---+ 12: Q01GJ7_OSTTA__Q01GJ7 RecName: Full=Delta-aminolevulinic acid dehydratase;          EC=4.2.1.24; {0.062270}
           |  |    |    |        |   |    
           |  |    |    |        +---+ 25 [998] {0.052620}
           |  |    |    |            |
           |  |    |    |            +--+ 14: A4RR03_OSTLU__A4RR03 RecName: Full=Delta-aminolevulinic acid dehydratase;          EC=4.2.1.24; {0.040460}
           |  |    |    |                
           |  |    +----+ 31 [999] {0.078600}
           |  |         |
           |  |         |       +---+ 9: A8I980_CHLRE__A8I980 RecName: Full=Delta-aminolevulinic acid dehydratase;          EC=4.2.1.24; {0.059070}
           |  |         |       |    
           |  |         +-------+ 27 [1000] {0.153350}
           |  |                 |
           |  |                 +--+ 10: D8TJ31_VOLCA__D8TJ31 RecName: Full=Delta-aminolevulinic acid dehydratase;          EC=4.2.1.24; {0.041000}
           |  |                     
           +--+ 36 [789] {0.031020}
              |
              |    +-----------+ 7: Q68Y95_CYAME__Q68Y95 RecName: Full=Delta-aminolevulinic acid dehydratase;          EC=4.2.1.24; Flags: Fragment; {0.256210}
              |    |            
              | +--+ 30 [876] {0.035840}
              | |  |
              | |  +-----+ 11: Q9ARD6_GRAVE__Q9ARD6 SubName: Full=ALA dehydratase; Flags: Fragment; {0.111750}
              | |         
              +-+ 32 [495] {0.008430}
                |
                | +----------+ 1: bud_EMIHU__EHUX130k28a Similar (e=1.00e-147) to Q9AR87_ODOSI__Q9AR87 RecName: Full=Delta-aminolevulinic acid dehydratase;          EC=4.2.1.24; {0.225350}
                | |           
                +-+ 29 [791] {0.020280}
                  |
                  |       +----+ 4: D8LEC7_ECTSI__D8LEC7 RecName: Full=Delta-aminolevulinic acid dehydratase;          EC=4.2.1.24; {0.080640}
                  |       |     
                  |  +----+ 24 [1000] {0.090700}
                  |  |    |
                  |  |    +------+ 6: Q9ARD9_FUCVE__Q9ARD9 RecName: Full=Delta-aminolevulinic acid dehydratase;          EC=4.2.1.24; {0.129940}
                  |  |            
                  +--+ 26 [995] {0.041110}
                     |
                     |   +-----+ 2: Q9AR87_ODOSI__Q9AR87 RecName: Full=Delta-aminolevulinic acid dehydratase;          EC=4.2.1.24; {0.113610}
                     |   |      
                     +---+ 23 [1000] {0.056650}
                         |
                         |  +----+ 3: B7FSN7_PHATR__B7FSN7 RecName: Full=Delta-aminolevulinic acid dehydratase;          EC=4.2.1.24; {0.097560}
                         |  |     
                         +--+ 22 [979] {0.032270}
                            |
                            +-----+ 5: B8C2D0_THAPS__B8C2D0 RecName: Full=Delta-aminolevulinic acid dehydratase;          EC=4.2.1.24; {0.122990}
                                   
