# Supplementary material for: Responses of the Emiliania huxleyi Proteome to Ocean Acidification
Source: PLoS One. 2013 Apr 12;8(4):e61868. doi: 10.1371/journal.pone.0061868 (PMC3625171; doi:10.1371/journal.pone.0061868)
Supplement: Data S1 — Output files from BUDAPEST analysis. (ZIP) [file pone.0061868.s001.zip › BUDAPEST data/Jones_et_al_2012_Data/EHUX130k29a.fas]

>bud_EMIHU__EHUX130k29a Similar (e=1.00e-130) to Q5ENS8_ISOGA__Q5ENS8 RecName: Full=Ferredoxin--NADP reductase;          EC=1.18.1.2; Flags: Fragment;
--------------------------------------------------------------------------------------------------------------------------------------------------------------------------------------------------------------------------------------------NK-----------------------------------------------------------------------------APFTGKIVSTKRIVGP----EATGETCDIVIGHEGKMPYWEGQSYGV-------------------------------------------------------------------------------------------------------------------------------------------------------------------------------------IPPGTN------------------------------------------------PKNGK--PNSVRLYSIASSRYGDDMTGTTTTLCVRRATYWCPELKA-----------------------DDPAKKGVCSNYLC-DSKPGDDVKLTGPSGKVMLIPE-------KDPNVDLIMVATGTGIAPYRSFIRRLFVEKTPFGEA----YTKGTGQAWLFLGVANSD-ALLYDDEWQEVLKKY----PDNFRLDYALSREQK-NK-DGGKMYIQDKVAEYSDEIFSKM-DNGAHMYFCGLKGMMPGITEMLEGVC------------------------------------------------------
>Q5ENS8_ISOGA__Q5ENS8 RecName: Full=Ferredoxin--NADP reductase;          EC=1.18.1.2; Flags: Fragment;
-------------------------------------------------------------------------------------------------------------APLPVSRVAQSRLGGVRMASD-EPWFEDCVSTTSIDKSA--------------------FEAAYATAM-----NAPAPAASTSG--------KQDFLEASPFWDQ-------------SNIPINTYKNK-----------------------------------------------------------------------------APFTGKIISVKRIVGA----AATGETCDIVMSHGGKMPYWEGQSYGV-------------------------------------------------------------------------------------------------------------------------------------------------------------------------------------IPPGTN------------------------------------------------PKNGK--PNSVRLYSIASSRYGDDMTGTTTTLCVRRATYWCPELKA-----------------------DDPAKKGVCSNFLC-DSKPGDEVKLTGPSGKVMLIPE-------QDATADLIMVATGTGIAPYRSFIRRLFVEKTPYGEV----Y---KGLAWLFLGVANKD-ALLYDDEWQSVLKSY----PKNFRVDYALSREQT-NK-DGGKMYIQDKVAEYSDEIFTRM-DNGAHMYFCGLKGMMPGITEMLEGVSKAKGIVWEDKLKEWKSKGQ-----------------------------WHVEVY
>B7GCT8_PHATR__B7GCT8 RecName: Full=Ferredoxin--NADP reductase;          EC=1.18.1.2;
MK-------TTFC-----------------------------------------------------------------------------------------------------------------------------------------------------------LAVCVASAAAFVPATKPSFGTKLAA--------KQNFLEAEPYFDQ-------------STVPVNVYKNK-----------------------------------------------------------------------------APFTGKVVSSKRIVGP----KATGETCHIIIDHNGDFPFWEGQSWGV-------------------------------------------------------------------------------------------------------------------------------------------------------------------------------------IPPGTR------------------------------------------------EKDGK--PHSVRLYSIASTRYGDDMTGKTGSLCVRRATYWCPDLKA-----------------------DDPAKKGICSNFLC-DTKPGDEVNMTGPAGKVMLLPE-------EEPDTDYIMVATGTGIAPYRGFVRRLFTEETPAGEA----Y---KGQAWLFLGVANSD-ALLYDDEWQTVLKEY----PENFRLDYALSREQE-NK-NGGKMYIQDKVEEYADEIFAKL-DSGAHIYFCGLKGMMPGIQDMLKSVCEEKKVDYDEWLKGLKSKKQ-----------------------------WHVEVY
>D8LCX8_ECTSI__D8LCX8 RecName: Full=Ferredoxin--NADP reductase;          EC=1.18.1.2;
MA-----------------------------------------------------------------------------------------------PKYVACTSALLMMGASAFVAPAPVLRSS----------VASARSASTPMRMSAG------------DEEPWFAEAVADNLADVAELTSVSDRGLSG--------KLDFLEADPYFDQ-------------SNVPVNTYKAK-----------------------------------------------------------------------------DPMIGKVVSVKRIVGP----EATGETCDVVISHGGKMPYWEGQSYGV-------------------------------------------------------------------------------------------------------------------------------------------------------------------------------------IPPGNN------------------------------------------------WKTGK--PNGVRLYSIASSRYGDDMTGTTTTLCVRRATYWDEEMGK-----------------------EDPAKKGVCSNYLC-DAEPGAKLKLTGPSGKVMLMPE-------DKPETDLIMIATGTGIAPYRSFVRRLFAEATPAKEA----Y---KGQAWLFLGVANSD-ALLYDAEWQQVLKEF----PDNFRLDYALSREQE-NK-SGGKMYIQDKVEEYGDEVFQKL-SKGAHIYFCGLKGMMPGILNMLEKVATKKKMNWETTLKDLKKKEKKAAITTTELPKTCSRFTKERLASLVRRAQWMNKRT
>B8C0N7_THAPS__B8C0N7 RecName: Full=Ferredoxin--NADP reductase;          EC=1.18.1.2;
-------------------------------------------------------------------------------------------------------------MVAAVVNALNGLAKEV----------VEVVDTAANTQKL--------------------LAAGAALVAGGAVLTKLTGGG--AK--------EQNFLEAEPYWDQ-------------SNVPVNVYKNK-----------------------------------------------------------------------------APFTGKVVSTKRIVGP----QATGETCHIVIDHQGNFPYWEGQSWGV-------------------------------------------------------------------------------------------------------------------------------------------------------------------------------------IPPGTR------------------------------------------------EKDGK--PHSVRLYSIASSRYGDDFTGNTGSLCVRRATYWCPELKA-----------------------DDPAKKGICSNFLC-DTTAGDEVMMTGPAGKVMLMPE-------EDPKTDYIMVATGTGIAPFRGFVRRLFFESTPAAKA----Y---QGQAWLFLGVANSD-ALLYDDEFQEAKSKF----PDNFRLDYALSREQN-NK-KGGKMYIQDKVEEYADEVFNKL-NNGAHIYFCGLKGMMPGIQDMLAEVCKSKGLDYDEWIKELKGKKQ-----------------------------WHVEVY
>Q2IA49_KARMI__Q2IA49 RecName: Full=Ferredoxin--NADP reductase;          EC=1.18.1.2; Flags: Fragment;
HK-------ARTSTWEDTGS-------------------------------------------------------------------------------VKELATFLLAMQPSSHIG------------------GMSGSRPSVVMQYGGG--------------QTKWAPSWKKAPAAX--ASGTSSTSGGG--------KQDFLEFSPYYDK-------------STMPDNTYRPK-----------------------------------------------------------------------------SPFEAKIVSVKRIVGP----KATGETCDVVINHGGDMPYIEGQSYGV-------------------------------------------------------------------------------------------------------------------------------------------------------------------------------------IPPGVN------------------------------------------------PKNGK--PNKVQFGSIASSRYGDDMTGKTTTLCVRRATYWCPELKA-----------------------EDPAKKGVCSNYLC-DANPGDMVKLTGPSGKVMLLPE-------DKPETDIIMVATGTGIAPMRSFIQRMFVEQTPYAKD----F---KGLAWLFLGVANTD-ALLYDDDWKAIQAAS----PDQFRYDVALSREQT-NK-DGGKMYIQDKVEEYSDEIFDRL-TKGAHIYFCGLKGMMPGIQDMLKKVAAAKGLDYDEFTKGLKKNGQ-----------------------------WHVEVY
>Q00GL9_KARBR__Q00GL9 SubName: Full=Plastid ferredoxin NADPH reductase protein;
MM-----------------------------------------------------------------------------------------------------RTVLITLACMAYAGAGFRVQTEAAFQPTGVAPGRSHRATSPSMSYSGGGAWGQWLGNKGFPKAPSPAEVEAQIAAR---SGTVTAAAESA--------VQDFLEFEPYTDR-------------STMPDNTFKPK-----------------------------------------------------------------------------SPFEGKIISVERIVGP----KATGETCNVVIDHFGKMPYIEGQSYGV-------------------------------------------------------------------------------------------------------------------------------------------------------------------------------------IPPGLN------------------------------------------------PKNGK--PNKVRLYSIASSRYGDDTKGTTTTLCVRRATYWCPEMEK-----------------------EDPAKKGVCSNYLC-DASAGDVVKLTGPTGKVMLLPE-------DKPETDIIMVATGTGIAPYRSFLKRMFIEKTPFAKD----F---KGLAWLFLGVANSD-ALLYDEDWKAIEKEN----PDNFRYDVALSREMT-NK-DGGKMYIQDKVEEYGDEVFDRL-DKGAHIYFCGLKGMMPGIQGMLEKVAGAKGLNYEEFIKKLKKNGQ-----------------------------WHVEVY
>Q15GE1_GUITH__Q15GE1 SubName: Full=Chloroplast ferredoxin NADP oxidoreductase; Flags: Fragment;
------------------------------------------------------------------------------------------------------------AAGAYAFTGPAPVA-------------LRHGRAGALSQRLSMA------------------------ATIPKVPFSGVSPTGPSGPTLPAPGEDLEFLEAKPYWDQ-------------SGVQVNIAKQK-----------------------------------------------------------------------------NPLIGKIISVQRIVGP----NSPGETCNIIIDHQGKLPYWEGQSYGV-------------------------------------------------------------------------------------------------------------------------------------------------------------------------------------VPPGID------------------------------------------------PKKNK--PYGVRLYSIASTRYGDDKTGKTTTLCVRRATYWCPELKA-----------------------EDPAKKGVCSNYLC-DSKPGDEISLTGPSGKVMLMPE-------DDPNMTYIMVATGTGIAPFRSFLRRLFGEGNPAGKN----F---KGLAWLFLGVANKD-SLLYDEEFQVYLRQN----PDKMRLDYALSREGPLNK-KGGKMYIQDKVEEYADEVFDAL-DKGAHIYFCGLKGMMPGIQDMLRGVCESKGLNFEEYLEGLKKKGQ-----------------------------WHVEVY
>A4S9W0_OSTLU__A4S9W0 RecName: Full=Ferredoxin--NADP reductase;          EC=1.18.1.2;
M-----------------------------------------------------------------------------------------------------------ALTVSAFAGAKINAARQTKAR-----RATAVVRAEGTDYGLG-------------------------LQCSPTANKNIDPKGRAK--------------VPLELED-------------MPLPLNTFKNK-----------------------------------------------------------------------------EPFTGKVRSVERIVGP----NATGETCHIIIEHGGKMPFWEGQSYGV-------------------------------------------------------------------------------------------------------------------------------------------------------------------------------------IPPGTKV-----------------------------------------------NSKGKEVPHGVRLYSIASSRYGDSYDGQTATLCVRRATYWDPEMNA-----------------------EDPAKKGICSNFLC-DAKPGAEVMMTGPTGQVMLLPK--------DPATPVIMVATGTGIAPMRSYIRRFFLEDVPNWE-----F---KGLAWLFMGVANSD-AKLYDDEFQECAKRF----PDQFRIDYALSREDT-NK-NGGKMYIQDKVEEYKDQVFQLL-DGGAHMYFCGLKGMMPGILSMLEGVCKEKGISYEEWLEGLKKKGQ-----------------------------WHVEVY
>C1N984_MICPS__C1N984 RecName: Full=Ferredoxin--NADP reductase;          EC=1.18.1.2;
MA---------------------------------------------------------------------------------------------------AIAAFNAGLAKSAFKGSNAGLKSSARAP---VARVATVVRANGTDYGLG-------------------------LEMKTTAQKSIAKGGRAP--------------VPLELEKASQGSRPSSRSPAMPLPLNTFKNK-----------------------------------------------------------------------------APFTGKIKSVERIVGP----NATGETCHIIIEHGGKMPFWEGQSYGV-------------------------------------------------------------------------------------------------------------------------------------------------------------------------------------IPPGTKV-----------------------------------------------NSKGKEVPHGVRLYSIASTRYGDEFDGNTATLCVRRATYWDSEKNA-----------------------EDPAKKGICSNFLC-DAKPGAEVMMTGPTGQVMLLPE--------DPATPVIMVATGTGIAPMRSYIRRFFVEDVKNWE-----F---KGLAWLFMGVANSD-AKLYDDEFSECIKRF----PGQFRVDYALSRESQ-NR-KGGKMYIQDKVEEYKDQVFQLL-DGGAHMYFCGLKGMMPGILEMLEGVCKEKGIDYEEWLEGLKKKGQ-----------------------------WHVEVY
>Q00SM8_OSTTA__Q00SM8 RecName: Full=Ferredoxin--NADP reductase;          EC=1.18.1.2;
MA-------------------------------------------------------------------------------------------------------FSISAKVSAFTGAKVNATRAQKAR-----RANVAVKAQGTDYGLG-------------------------LQMSTTADKNIDPNGRAK--------------VPLEMEK-------------MELPLNTYKNK-----------------------------------------------------------------------------EPFVGTIRSVERIVGP----NATGETCHIIIEHGGKMPFWEGQSYGV-------------------------------------------------------------------------------------------------------------------------------------------------------------------------------------IPPGTKV-----------------------------------------------NSKGKEVPHGVRLYSIASSRYGDSYDGLTATLCVRRATYWDPEMNA-----------------------EDPAKKGICSNFLC-DAKPGQEVMMTGPTGQVMLLPK--------DPATPVIMVATGTGIAPMRSYLRRFFLEDIPSWE-----F---KGLAWLFMGVANSD-AKLYDDEFQEMVKRF----PDQFRIDYALSREDT-NK-NGGKMYIQDKVEEYKDQVFQLL-DGGAHMYFCGLKGMMPGILSMLEGVCKEKGISYEEWLEGLKKNGQ-----------------------------WHVEVY
>D8U8G5_VOLCA__D8U8G5 RecName: Full=Ferredoxin--NADP reductase;          EC=1.18.1.2;
MQ----------------------------------------------------------------------------------------------------------TMRAPAAQGAATRVASRRVFRP---------------------------------------------VASTKVSTAVTTDVSKRT--------------VPTALEE-------------GEMPLNTYSNK-----------------------------------------------------------------------------APFKAKIRSVETITGP----KATGETCHIIIETEGKIPFWEGQSYGV-------------------------------------------------------------------------------------------------------------------------------------------------------------------------------------IPPGTKI-----------------------------------------------NSKGKEVPHGTRLYSIASSRYGDDFDGKTASLCVRRAVYVDPETGK-----------------------EDPAKKGICSNYLC-DATPGTEIVMTGPTGKVLLLPA--------DANAPLICVATGTGIAPFRSFWRRCFMENVPSYK-----F---TGLFWLFMGVANSD-AKLYDEELQALAKAY----PSQFRLDYALSREQK-NR-KGGKMYIQDKVEEYSDEIFDLL-DNGAHMYFCGLKGMMPGIQEMLERVAKSKGLNYEEWVEGLKHRNQ-----------------------------WHVEVY
>A8J6Y8_CHLRE__A8J6Y8 RecName: Full=Ferredoxin--NADP reductase;          EC=1.18.1.2;
MQ----------------------------------------------------------------------------------------------------------TVRAPAASGVATRVAGRRMCRP---------------------------------------------VAATKASTAVTTDMSKRT--------------VPTKLEE-------------GEMPLNTYSNK-----------------------------------------------------------------------------APFKAKVRSVEKITGP----KATGETCHIIIETEGKIPFWEGQSYGV-------------------------------------------------------------------------------------------------------------------------------------------------------------------------------------IPPGTKI-----------------------------------------------NSKGKEVPHGTRLYSIASSRYGDDFDGQTASLCVRRAVYVDPETGK-----------------------EDPAKKGLCSNFLC-DATPGTEISMTGPTGKVLLLPA--------DANAPLICVATGTGIAPFRSFWRRCFIENVPSYK-----F---TGLFWLFMGVANSD-AKLYDEELQAIAKAY----PGQFRLDYALSREQN-NR-KGGKMYIQDKVEEYADEIFDLL-DNGAHMYFCGLKGMMPGIQDMLERVAKEKGLNYEEWVEGLKHKNQ-----------------------------WHVEVY
>B3L2P9_PLAKH__B3L2P9 SubName: Full=Nadph-cytochrome p450 reductase, putative;          EC=1.6.2.4;
MI-------RR----SSRLLLQGSIFCACALFLAWKTRHATLFQKVTNIVRRCLRLKSQRDIETNEQIRNNVKIYFGSQGGTAEQFSKELSENLRDIFNIKAEVIDLEYFNKDEISKFGVRIFIVATYGD-GEPTDNACAFFKWLKNLNDDNEYFRNTIYSIMGLGSKQYKHFNKVAKKLANYLTKFKATQISENVFGDDDDNIYQDFEIWKREFFKELVKMLHMKEDIIPVQFFSENVVELVDWTTLPEINLRIRYGE------EATDEGALPHGMEQAHPGKTETIIL------------PHQTTDITGKFYFNHHTGRVMSNENLLKHVNHTSDDDKVNRIVISVE-KVSFKAADTLVVLAKNPNEIISWWLKRLRIDDTDRKKRFTFVSKD-----------------------------TTENRSQESQENGSNLNTLQSSILQENTPVCVPFPTPCTVEDALAYYCDLTTIPRVNILKKFKCFIKDVEELKMFNYILSNKQRSTFFNICKESDMTLIEFVDIFMPKAEFELTPFLQLIP-----------------------------------------------------------RNVPKSYTISSSPKEGE---DTISLTVKKKQYPIHSLRKALKEFKNNDMLPPISEQKLRELCSRRWFKGSSSFYLTEELTPHDSVKFNLKSSKFCLPPY--------LESTNIIMVATGTGIAPFKAFITEFKHFDQTCVYNG---VA-KKAKRILFFGCRKREIDFLYEREISEAVEGKH---IDEVFL--AFSRDQH------EKVYVQDLILERKDLVWSLI-QKGAYIYVCGNNNMSKDVNKTINSLPMHYKQNNKKFTKSLKKAGR-----------------------------YVEEMW
>Q4YZ90_PLABE__Q4YZ90 SubName: Full=NADPH-cytochrome p450 reductase, putative; Flags: Fragment;
--------------------------------------------------------------------------------GTGEQLAKELCHNLQEIFDIKADIVDLEYFNKEEIKTLGIRIFIVSTYGN-GDPPDNAIEFFKWLKELDINNTYFRNTKYSIMGLGSKQYSHFNKIAKKLTAYLKNFKAEQISETIYGDDDDNIYHDFEIWKNNFFKELSKILNMSH--IPINFIKEEVIKLVDWKNIPDIKFDLKFEN-I-EDDKKSETKCHASNLLKDNTNHQEAQFN------------KHVSTSLTGKFYFNHNTGTVISNTNLLKNVDDSTNSDKVNHIIISAK-NIKYKSADTLVVLTKNSKQITDWWLKRLNINEIDKNKKFIFVERN---DQNSQKNSQKYD--NTPYLNGTNNEKNDILINKN-NDNNNNNN--------NNNSMHIPFPTPCTIEEALQCYCDLSTIPRVNVLKNFKCFIKDIEELKMFNYILSNNKRNTFFNICKEFEMTFIEFVDIFMQSAIFELTPFLQLIP-----------------------------------------------------------KISPKSYTISSSPKDDP---DMITLTVKKKQYPIHSLRKALKSFKNNNMLPNITEKKLRNLCERRWYKGSSSYYLTEELYPNDIVKFNVKTSIFTLPEN--------LGDASIIMIATGTGIAPFKAFLTEFKLFDQKREKNE---ILNKKSQRILFYGCRKKGIDFLYEKEIMDSLENKY---IDEIYL--AFSRDQS------NKIYVQDLIREQKELVCNLI-QKGAYVYICGNTEMGKDVKQTIVNLYENNKQNDKKIIKKLKKSGR-----------------------------FFEEIW
>Q7RE87_PLAYO__Q7RE87 SubName: Full=Unnamed protein product-related;
MN-------SDWK-----TILSYSIFFTGNIYFLWKIQNAYSFKSIVACIRKCLNYSKKKKFANNA-IAQNVKIYFGSQSGTGEQFAKELCYNLQEIFDIKADIVDLEYFNKEEIKTFGIRIFIVSTYGN-GDPPDNAIEFFKWLKELDINNTYFRNTKYSIMGLGSKQYSHFNKIAKKLTTYLKNFKAEQISETIYGDDDDNIYHDFEIWKXXFFKELSKILNMNH--IPINFIKEEVIKLVDWKNLPDIKFDLKFED-IEEDDKKSETKHHTTNLLKDNDNSKEAQFN------------KHISTSLTGKFYFNHNIGTVISNTNLLKNVDDSTNSDKVNHIIISAK-NIKYKSADTLVVLTKNSKQTTDWWLKRLNINETDKNKKFTFVERN---GQ----NSPKYD--NTPYLNGTNDEKNDILINKNSNENNGNNG--------NNNSMHIPFPTPCTIEEALQCYCDLSTIPRVNVLKNFKCFIKDIEELKMFNYILSNNKRNTFFNICKEFEMTFIEFVDIFMQSAIFELTPFLQLIP-----------------------------------------------------------KIAPKSYTISSSPKDDP---DIITLTVKKKQYPIHSLRKALKSFKNNNMLPNITEQKLRNLCERRWYKGSSSYYLTEELYPNDIIKFNVKTSIFTLPEN--------LGDASIIMIATGTGIAPFKAFLTEFKLFDQKREKNE---ILNKKSQRILFYGCRKKGIDFLYEKEIMDSLENKY---IDEVYL--AFSRDQS------NKIYVQDLIREQKERVCNLI-QNGAYVYICGNTEMGKDVKQTIINLYENNKQNDKKIIKKLKKSGR-----------------------------FFEETW
>C0H553_PLAF7__C0H553 SubName: Full=Flavodoxin-like protein;          EC=1.6.2.4;
MF-------MRWNKISRYTLLSGMV---VSFWLFYRSENFNLLRRLISKLRSLFPLFIKNNFLNNE-IKNSVKIYFGSQSGTAEEFAKELKANLNDLFHIQANIIDLEYFNKEEIKSFGIRIFIVATYGD-GEPTDNAVEFFKWLKSLNNDNDYFRNTKYSIMGLGSKQYKHFNKIAKKLDTFLLNFKAHQISETIYGDDDDNIYHDFEVWKNKFFMQLPKLLNMKN--IPIYVPKEDIIELTSWRDMAEIKLDIQYYDHLIEEDNKKEKNVVTENIINESVTNNQQLLNHNQNNLSINNKSNYISTDIIGKFYFNHLTGKVISNTKLLKNVDLSNNGDKVNHINISIEDNIIYKAADNLSILTKNTKEVITWWLKRLNIDEKEKTKKFTFVKRNKLIDNSFTMNDPKDDVKNETFNNDVNKGNNKTNIDYNSNNNGNNNNNNNYNEY-DDNHIYVPFPTPCSVEDALSYYCDLTTIPRLNILKKFKCFIKDIEELKMFNFILSNNQRNTFFNICKECDMTFIEFVDMFMQSAVFELSPFLQLIP-----------------------------------------------------------RNTPKSYTISSSPKESK---DILSLTVKKKQYCIHSLRRALKNLKTNDMFPKLNEQKLRELCSRRWFKGSSSYYLTEELNVNDIVKFNIKPSKFVLPEN--------IQSSHIIMIATGAGIAPFKAFLSEFIYYDQQIVKDN---FV-RKGKRILFYGCRKREVDFLYEMEIMDALDKKH---IDETYF--AFSRDQE------SKIYVQDLILQKKELVWNLL-QKGAYIYVCGNSNMSKDVNKTINSLPLHFKQNDKKFTKKLKKSGR-----------------------------YIYEIW
>B7G9T8_PHATR__B7G9T8 RecName: Full=Ferredoxin--NADP reductase;          EC=1.18.1.2; Flags: Fragment;
-------------------------------------------------------------------------------------------------------------------------------------------------------------------------------------------------------------------------------------------KPA-----------------------------------------------------------------------------APVPAKVLSRRRLIAD----DAPGDVQHIIMSLPKGLHYVEGQSLSV-------------------------------------------------------------------------------------------------------------------------------------------------------------------------------------IPPGTN------------------------------------------------PQTGR--PHKPRLYSIASTRYGDDLRGNTVSLCVRRAEYVDPQTRK-----------------------VDPTKAGVCSNFLC-DMVPGTIVQVAGPVGKTMLLPDIGNSNNEKANQQDIIMVATGTGIAPFRAFLRRLFLENTVAKQM----Y---QGQAWLILGVSVTG-GLLYADEFERMQQPSNTNWPGQLRVDYAISREMK-NQ-QGGKLYVQDVLSEEAEMLWTKL-EDGAIIYFCGLKGMMPGILEALEDVAKARGKVWSQTLRRLKANGQ-----------------------------WHVEVY
>B8C4K5_THAPS__B8C4K5 SubName: Full=Predicted protein; Flags: Fragment;
--------------------------------------------------------------------------------------------------------------------------------------------------------------------------------------------------------------------------------------PLNFAKPQ-----------------------------------------------------------------------------APATATVLGRTKLIAD----DAPGDIEHVIMKLPEGFHYVEGQSLSV-------------------------------------------------------------------------------------------------------------------------------------------------------------------------------------IPPGTD------------------------------------------------AKSGR--NHKPRLYSIASTRYGDTLDGTTISLCVRRAEFIDPVTGE-----------------------KDPEKQGVCSNFLC-NVNPGDTVSVAGPVGKTMLLPE--------DPTKDVIMVATGTGIAPFRGFMHRLFMENTLARHM----F---GGSAWLVLGVPVSG-GLLYKEEFDCMLRNAS---PNQLRIDYAISREMT-NTIDGGKLYVQHVIAQNGKELFNRL-DNGAHIYFCGLKGMLPGILESLEGVAKEQGVDWTAKLSELKKNNQ-----------------------------WHVEVY
>D7FSR5_ECTSI__D7FSR5 SubName: Full=Putative uncharacterized protein;
MS-------AGGGSEGATATLERVK---------------------------------------------------------------SLSDKVSKLQEVLAGVQASRGLPSSTAAAPAPAP-------------AAASASATAAAAAAGG-----------------SAKPKRKANALVWAGAPSEEFIAGA--------DTRSLEREPYWDM-------------SELPMHTFKAK-----------------------------------------------------------------------------APYTGTIETVEKLVQP----GASGEVFHVKLRHEGNMPYWEGQSLGV-------------------------------------------------------------------------------------------------------------------------------------------------------------------------------------TPPGLD-------------------------------------------------AKGK--PHKVRLYSIASTRYGDDGDGRTVSLCVRRATVIDPETGK-----------------------EDPSKEGVCSNFLC-RARAGQEVTLTGPSGKIMLLPE-------ETPDADVIMVGTGTGIAPYRGFLQRLFKEDTPAARA----F---TGTAWLFLGVATTE-GLLYHDDWMEMLRKF----PFNFRCE---GREEK-NA-SGGKMYIQDRVEQYADEVFERL-DGGAHIYFCGLKGMMPGITDMLARVAGERGISWDAKLKELKSKGQ-----------------------------WHVEVY
>A0ZSY5_CYACA__A0ZSY5 SubName: Full=Ferredoxin-NADP+ oxidoreductase;          EC=1.18.1.2;
MF-------AFLPSVASY---------------------------------------------------------------------------------------------------------------------RLQGVHAHGTCSVLGG------------------------KELRLLPSRVGCRRGSAT--------------LHMVAAE-------------KKVPVNLFKPS-----------------------------------------------------------------------------SPLVGTCIYNKKIVGD----DAPGDTCHVIIHHDGKLPYLEGQSVGI-------------------------------------------------------------------------------------------------------------------------------------------------------------------------------------IPEGTD-------------------------------------------------DKGR--PHKLRLYSIASTAAGDFGDYKTLSLVVKRLVY----TNE-----------------------KGEEVRGVCSNFLN-DIKPGEPIKMTGPVGKEMLMPD--------DPNATIIMLATGTGIAPFRAFMRKAFVEKH-ADYQ----F---KGKMILYLGVPTSS-SLLYRDELEEMKANF----PDQVELHYAISREMK-NK-QGGRYYLQDSMAERGEEIWQLLRKDNTYVYMCGLKGMDSGIDSFMTDLAAKDGVNWADFKKQLKQQHR-----------------------------YNVEVY
>A5K266_PLAVI__A5K266 RecName: Full=Ferredoxin--NADP reductase;          EC=1.18.1.2;
MKLPVALLLLPVVLLLLPAATGGGV-------------------------------------------------------------------------------------------------------------------------------------------------------------TSHKVSACPAWEKKKYEIKKAFFVKSA-STICKKRKPLRHFTNAEGNSYTNVYTIR-----------------------------------------------------------------------------NPLRCKVVDKVKLVRQ----NALHEVYNLEIDHGGMFKYLEGHSCGV-------------------------------------------------------------------------------------------------------------------------------------------------------------------------------------IPYYEEV-----------------------------------VQTDDKNNPQEGGKKGG--KKCARLYSISSS------NSNNLSIAIRIHTY-EAEKNG-----------------------HLHLQYGYCSGYIK-GLKKNDNIYLTGAHGCFVLPNN------VLEENTNLILIATGTGISPYIAFLKKIWGNQKGNFPQKKPSY---KGQIYLFYGVYNED-SILYLQELQQFVKMH----PGNFHVEYVFSSAK--NL-DGTSHHVQDEIYRRRENFLRLFNDLKCELYICGHKSIRAKIMEILKG---------DDQVWDAEKRKR-----------------------------VHVEVY
>B3L7H7_PLAKH__B3L7H7 RecName: Full=Ferredoxin--NADP reductase;          EC=1.18.1.2;
MK-------LSVVLLLLPITFGGGV-------------------------------------------------------------------------------------------------------------------------------------------------------------TLHKVNTCPWWQRKNYEIEKSFFLRSAPPPLRKKRNQLRQYNHAENNSYTNIYTIK-----------------------------------------------------------------------------NPLKCKVVDKVSLVRQ----NALHEVYNVEIDHGGMFKYLEGHSCGV-------------------------------------------------------------------------------------------------------------------------------------------------------------------------------------IPYYEDL-----------------------------------IQADDKNNSQEGRKKRG--NKFARLYSISST------NAENLSFAIRIHSY-QEEENG-----------------------CMQHKYGYCSGYIK-ELKKNDNIYITGAHGCFLLPDN------VSEKNTNLILIATGTGISPYISFLKKIWGYQPGIHQQKK-TY---NGQVYLYYGVYYED-SILYLPELKYFQNMY----PNNFHVEYVFSSIK--NS-DGTSHHVQDEIYKKRENFLRLFNELNCELYICGHKSIRAKIMDILKG---------ENPVLDSEKKKR-----------------------------VHVEVY
>C6KT68_PLAF7__C6KT68 SubName: Full=Ferredoxin NADP reductase;          EC=1.18.1.2;
MK-------IRFVFILSVLISGVCC-----------------------------------------------------------------------------------------------------------------------------------------------------------------ISKNVSRRVANRMTAHSRFLFVH--DKYKRNKNFKLKNNKEENNFINLYTVK-----------------------------------------------------------------------------NPLKCKIVDKINLVRP----NSPNEVYHLEINHNGLFKYLEGHTCGI-------------------------------------------------------------------------------------------------------------------------------------------------------------------------------------IPYYNELDNNPNNQINKDHNIINTTNH-------------------TNHNNIALSHIKK--QRCARLYSISSSN-----NMENLSVAIKIHKY-EQTENA-----------------------PNITNYGYCSGFIK-NLKINDDIYLTGAHGYFNLPND------AIQKNTNFIFIATGTGISPYISFLKKLFAYDKNNLYNRNSNY---TGYITIYYGVYNED-SILYLNELEYFQKMY----PNNINIHYVFSYKQ--NS-DATSFYVQDEIYKRKTEFLNLFNNYKCELYICGHKSIRYKVMDILKS---------HDQ-FDEKKKKR-----------------------------VHVEVY
>Q4YUM1_PLABE__Q4YUM1 SubName: Full=Ferredoxin--NADP reductase, putative; Flags: Fragment;
MK-------HQIVFLFLLVCLLSGP-------------------------------------------------------------------------------------------------------------------------------------------------------------FSNTNKNVLSYEVLNNNINKFTFLKTN---QYKKKCTQRRYSQKEANKYTNLYTIK-----------------------------------------------------------------------------NPLKCKVVNKIKLVRE----NAKHIVYNIEINHNRLFKYIEGQSCGI-------------------------------------------------------------------------------------------------------------------------------------------------------------------------------------IPYYSEKDNEYNNT--KIENDVNFEKN--------------------------KNNVKT--KKCARLYSISSG------NCYNLSVAIRIHKY-EENLNE-----------------------IKNIKYGYCSSYIE-NIKKNDDIYLTGAHGNFILSNN------VIQNNTNLILIGTGTGISPYISFLKKLLICDKNNPIKKN-TY---SGFIHIFYGVYNED-SILYLEELEKFKKLY----PNNLHIHYVFSVNK--KL-DGSSFYVQDEILKKKDEFFHLFNDYETELYICGH---------------------------------------------------------------------
>Q7RB75_PLAYO__Q7RB75 RecName: Full=Ferredoxin--NADP reductase;          EC=1.18.1.2;
MK-------RQVVFSF------SFS-------------------------------------------------------------------------------------------------------------------------------------------------------------FS-FFKNVLSYETLNNNVNKYTFLKTN---RYKKKCTQRRYSQKEANKYTNLYTVK-----------------------------------------------------------------------------NPLKCKVINKIKLVRE----NAKHMVYNLEINHNGLFKYIEGQSCGI-------------------------------------------------------------------------------------------------------------------------------------------------------------------------------------IPYYSETDNECNNT--KIENDVNCEKNDVNCEKNDVNCEKNDVNCEKNNVNCEKNNVKR--KKCARLYSISSS------NSYNLSVAIRIHKY-EENVNE-----------------------IKNIKYGYCSGYIE-NIKKNDDIYLTGAHGNFILSNN------IIENNINLILIGTGTGISPFISFLKKLLIYDENNTIKKN-TY---SGFIHLFYGVYNED-SILYLNELEKFKKLY----PNNLHIHYVFSANK--KL-DGSSFYVQDEIFRKKDEFFHLFNNYQTELYICGHKAIKQQIMNILKS----------DQNFDASKKKR-----------------------------VHVEVY
>Q4Y927_PLACH__Q4Y927 SubName: Full=Ferredoxin--NADP reductase, putative; Flags: Fragment;
---------------------------------------------------------------------------------------------------------------------------------------------------------------------------------------------------------------------YKKKYTQRRNSHKETNTYTNLYTIK-----------------------------------------------------------------------------DPLKCKVINKIKLVRE----NAKHMVYNLDIDHNGLFKYIEGQTCGI-------------------------------------------------------------------------------------------------------------------------------------------------------------------------------------IPYYSDQDNEINNK--KIENDIN----------------------------SEINNVKP--KKCGRLYSISSS------NSHNLSVAIRMHKY-EENLNG-----------------------IKNIKYGYCSGYIE-NLKINDDIYLTGPHGNFILPNN------IIQDNINLILIGTGTGISPYIGFLKKILMYDENNLIKRS-TY---SGFIHLFYGVYNED-SILYLNELENFKKLY----PNNLHIHYVFS---------------------------------------------------------------------------------------------------------------
