# Supplementary material for: Responses of the Emiliania huxleyi Proteome to Ocean Acidification
Source: PLoS One. 2013 Apr 12;8(4):e61868. doi: 10.1371/journal.pone.0061868 (PMC3625171; doi:10.1371/journal.pone.0061868)
Supplement: Data S1 — Output files from BUDAPEST analysis. (ZIP) [file pone.0061868.s001.zip › BUDAPEST data/Jones_et_al_2012_Data/EHUX130k29a.nsf]

(
(
B3L2P9_PLAKH__B3L2P9 SubName- Full=Nadph-cytochrome p450 reductase - putative-          EC=1.6.2.4-:0.245970,
(
C0H553_PLAF7__C0H553 SubName- Full=Flavodoxin-like protein-          EC=1.6.2.4-:0.201910,
(
Q4YZ90_PLABE__Q4YZ90 SubName- Full=NADPH-cytochrome p450 reductase - putative- Flags- Fragment-:0.004680,
Q7RE87_PLAYO__Q7RE87 SubName- Full=Unnamed protein product-related-:0.041800)
1000:0.208640)
406:0.006410)
1000:0.618340,
(
(
C6KT68_PLAF7__C6KT68 SubName- Full=Ferredoxin NADP reductase-          EC=1.18.1.2-:0.274100,
(
(
A5K266_PLAVI__A5K266 RecName- Full=Ferredoxin--NADP reductase-          EC=1.18.1.2-:0.131130,
B3L7H7_PLAKH__B3L7H7 RecName- Full=Ferredoxin--NADP reductase-          EC=1.18.1.2-:0.150960)
1000:0.204080,
(
Q4Y927_PLACH__Q4Y927 SubName- Full=Ferredoxin--NADP reductase - putative- Flags- Fragment-:0.034100,
(
Q4YUM1_PLABE__Q4YUM1 SubName- Full=Ferredoxin--NADP reductase - putative- Flags- Fragment-:0.071360,
Q7RB75_PLAYO__Q7RB75 RecName- Full=Ferredoxin--NADP reductase-          EC=1.18.1.2-:0.047960)
1000:0.085140)
1000:0.124690)
576:0.017720)
1000:0.447430,
(
A0ZSY5_CYACA__A0ZSY5 SubName- Full=Ferredoxin-NADP+ oxidoreductase-          EC=1.18.1.2-:0.379360,
(
(
B7G9T8_PHATR__B7G9T8 RecName- Full=Ferredoxin--NADP reductase-          EC=1.18.1.2- Flags- Fragment-:0.218380,
B8C4K5_THAPS__B8C4K5 SubName- Full=Predicted protein- Flags- Fragment-:0.187420)
850:0.042230,
(
D7FSR5_ECTSI__D7FSR5 SubName- Full=Putative uncharacterized protein-:0.366620,
(
(
(
D8U8G5_VOLCA__D8U8G5 RecName- Full=Ferredoxin--NADP reductase-          EC=1.18.1.2-:0.036030,
A8J6Y8_CHLRE__A8J6Y8 RecName- Full=Ferredoxin--NADP reductase-          EC=1.18.1.2-:0.027700)
1000:0.179630,
(
C1N984_MICPS__C1N984 RecName- Full=Ferredoxin--NADP reductase-          EC=1.18.1.2-:0.100660,
(
A4S9W0_OSTLU__A4S9W0 RecName- Full=Ferredoxin--NADP reductase-          EC=1.18.1.2-:0.033810,
Q00SM8_OSTTA__Q00SM8 RecName- Full=Ferredoxin--NADP reductase-          EC=1.18.1.2-:0.058490)
988:0.035970)
1000:0.129480)
995:0.063830,
(
(
(
bud_EMIHU__EHUX130k29a Similar {e=1.00e-130} to Q5ENS8_ISOGA__Q5ENS8 RecName- Full=Ferredoxin--NADP reductase-          ...:-0.042240,
Q5ENS8_ISOGA__Q5ENS8 RecName- Full=Ferredoxin--NADP reductase-          EC=1.18.1.2- Flags- Fragment-:0.147210)
1000:0.065190,
(
B7GCT8_PHATR__B7GCT8 RecName- Full=Ferredoxin--NADP reductase-          EC=1.18.1.2-:0.069850,
B8C0N7_THAPS__B8C0N7 RecName- Full=Ferredoxin--NADP reductase-          EC=1.18.1.2-:0.147620)
1000:0.069140)
547:0.011510,
(
(
Q2IA49_KARMI__Q2IA49 RecName- Full=Ferredoxin--NADP reductase-          EC=1.18.1.2- Flags- Fragment-:0.159680,
Q00GL9_KARBR__Q00GL9 SubName- Full=Plastid ferredoxin NADPH reductase protein-:0.159560)
1000:0.096350,
(
D8LCX8_ECTSI__D8LCX8 RecName- Full=Ferredoxin--NADP reductase-          EC=1.18.1.2-:0.251720,
Q15GE1_GUITH__Q15GE1 SubName- Full=Chloroplast ferredoxin NADP oxidoreductase- Flags- Fragment-:0.230540)
509:0.009190)
660:0.011870)
997:0.040740)
931:0.035510)
979:0.099800)
1000:0.129330)
998:0.177030)
1000:0.055000)
;
