# Supplementary material for: Responses of the Emiliania huxleyi Proteome to Ocean Acidification
Source: PLoS One. 2013 Apr 12;8(4):e61868. doi: 10.1371/journal.pone.0061868 (PMC3625171; doi:10.1371/journal.pone.0061868)
Supplement: Data S1 — Output files from BUDAPEST analysis. (ZIP) [file pone.0061868.s001.zip › BUDAPEST data/Jones_et_al_2012_Data/EHUX130k29a.tree]

                              +----------+ 14: B3L2P9_PLAKH__B3L2P9 SubName: Full=Nadph-cytochrome p450 reductase, putative;          EC=1.6.2.4; {0.245970}
                              |           
    #=========================+ 52 [1000] {0.618340}
    |                         |
    |                         | +---------+ 17: C0H553_PLAF7__C0H553 SubName: Full=Flavodoxin-like protein;          EC=1.6.2.4; {0.201910}
    |                         | |          
    |                         +-+ 50 [406] {0.006410}
    |                           |
    |                           |         +-+ 15: Q4YZ90_PLABE__Q4YZ90 SubName: Full=NADPH-cytochrome p450 reductase, putative; Flags: Fragment; {0.004680}
    |                           |         |  
    |                           +---------+ 47 [1000] {0.208640}
    |                                     |
    |                                     +--+ 16: Q7RE87_PLAYO__Q7RE87 SubName: Full=Unnamed protein product-related; {0.041800}
    |                                         
+---# 53
    |
    |                      +-----------+ 24: C6KT68_PLAF7__C6KT68 SubName: Full=Ferredoxin NADP reductase;          EC=1.18.1.2; {0.274100}
    |                      |            
    |   +------------------+ 49 [1000] {0.447430}
    |   |                  |
    |   |                  |           +------+ 22: A5K266_PLAVI__A5K266 RecName: Full=Ferredoxin--NADP reductase;          EC=1.18.1.2; {0.131130}
    |   |                  |           |       
    |   |                  | +---------+ 44 [1000] {0.204080}
    |   |                  | |         |
    |   |                  | |         +-------+ 23: B3L7H7_PLAKH__B3L7H7 RecName: Full=Ferredoxin--NADP reductase;          EC=1.18.1.2; {0.150960}
    |   |                  | |                  
    |   |                  +-+ 46 [576] {0.017720}
    |   |                    |
    |   |                    |     +--+ 27: Q4Y927_PLACH__Q4Y927 SubName: Full=Ferredoxin--NADP reductase, putative; Flags: Fragment; {0.034100}
    |   |                    |     |   
    |   |                    +-----+ 43 [1000] {0.124690}
    |   |                          |
    |   |                          |    +---+ 25: Q4YUM1_PLABE__Q4YUM1 SubName: Full=Ferredoxin--NADP reductase, putative; Flags: Fragment; {0.071360}
    |   |                          |    |    
    |   |                          +----+ 40 [1000] {0.085140}
    |   |                               |
    |   |                               +--+ 26: Q7RB75_PLAYO__Q7RB75 RecName: Full=Ferredoxin--NADP reductase;          EC=1.18.1.2; {0.047960}
    |   |                                   
    #===+ 51 [1000] {0.055000}
        |
        |        +----------------+ 21: A0ZSY5_CYACA__A0ZSY5 SubName: Full=Ferredoxin-NADP+ oxidoreductase;          EC=1.18.1.2; {0.379360}
        |        |                 
        +--------+ 48 [998] {0.177030}
                 |
                 |         +---------+ 18: B7G9T8_PHATR__B7G9T8 RecName: Full=Ferredoxin--NADP reductase;          EC=1.18.1.2; Flags: Fragment; {0.218380}
                 |         |          
                 |      #==+ 42 [850] {0.042230}
                 |      |  |
                 |      |  +--------+ 19: B8C4K5_THAPS__B8C4K5 SubName: Full=Predicted protein; Flags: Fragment; {0.187420}
                 |      |            
                 +------# 45 [1000] {0.129330}
                        |
                        |    #===============+ 20: D7FSR5_ECTSI__D7FSR5 SubName: Full=Putative uncharacterized protein; {0.366620}
                        |    |                
                        #====# 41 [979] {0.099800}
                             |
                             |               +--+ 12: D8U8G5_VOLCA__D8U8G5 RecName: Full=Ferredoxin--NADP reductase;          EC=1.18.1.2; {0.036030}
                             |               |   
                             |      +--------+ 36 [1000] {0.179630}
                             |      |        |
                             |      |        +--+ 13: A8J6Y8_CHLRE__A8J6Y8 RecName: Full=Ferredoxin--NADP reductase;          EC=1.18.1.2; {0.027700}
                             |      |            
                             |  +---+ 38 [995] {0.063830}
                             |  |   |
                             |  |   |      +-----+ 10: C1N984_MICPS__C1N984 RecName: Full=Ferredoxin--NADP reductase;          EC=1.18.1.2; {0.100660}
                             |  |   |      |      
                             |  |   +------+ 35 [1000] {0.129480}
                             |  |          |
                             |  |          |  +--+ 9: A4S9W0_OSTLU__A4S9W0 RecName: Full=Ferredoxin--NADP reductase;          EC=1.18.1.2; {0.033810}
                             |  |          |  |   
                             |  |          +--+ 32 [988] {0.035970}
                             |  |             |
                             |  |             +---+ 11: Q00SM8_OSTTA__Q00SM8 RecName: Full=Ferredoxin--NADP reductase;          EC=1.18.1.2; {0.058490}
                             |  |                  
                             #==+ 39 [931] {0.035510}
                                |
                                |        ++ 1: bud_EMIHU__EHUX130k29a Similar (e=1.00e-130) to Q5ENS8_ISOGA__Q5ENS8 RecName: Full=Ferredoxin--NADP reductase;          EC=1.18.1.2; Flags: Fragment; {-0.042240}
                                |        | 
                                |    +---+ 31 [1000] {0.065190}
                                |    |   |
                                |    |   +------+ 2: Q5ENS8_ISOGA__Q5ENS8 RecName: Full=Ferredoxin--NADP reductase;          EC=1.18.1.2; Flags: Fragment; {0.147210}
                                |    |           
                                |  +-+ 34 [547] {0.011510}
                                |  | |
                                |  | |   +---+ 3: B7GCT8_PHATR__B7GCT8 RecName: Full=Ferredoxin--NADP reductase;          EC=1.18.1.2; {0.069850}
                                |  | |   |    
                                |  | +---+ 30 [1000] {0.069140}
                                |  |     |
                                |  |     +------+ 5: B8C0N7_THAPS__B8C0N7 RecName: Full=Ferredoxin--NADP reductase;          EC=1.18.1.2; {0.147620}
                                |  |             
                                +--+ 37 [997] {0.040740}
                                   |
                                   |      +-------+ 6: Q2IA49_KARMI__Q2IA49 RecName: Full=Ferredoxin--NADP reductase;          EC=1.18.1.2; Flags: Fragment; {0.159680}
                                   |      |        
                                   | +----+ 29 [1000] {0.096350}
                                   | |    |
                                   | |    +-------+ 7: Q00GL9_KARBR__Q00GL9 SubName: Full=Plastid ferredoxin NADPH reductase protein; {0.159560}
                                   | |             
                                   +-+ 33 [660] {0.011870}
                                     |
                                     | +-----------+ 4: D8LCX8_ECTSI__D8LCX8 RecName: Full=Ferredoxin--NADP reductase;          EC=1.18.1.2; {0.251720}
                                     | |            
                                     +-+ 28 [509] {0.009190}
                                       |
                                       +----------+ 8: Q15GE1_GUITH__Q15GE1 SubName: Full=Chloroplast ferredoxin NADP oxidoreductase; Flags: Fragment; {0.230540}
                                                   
