# Supplementary material for: Responses of the Emiliania huxleyi Proteome to Ocean Acidification
Source: PLoS One. 2013 Apr 12;8(4):e61868. doi: 10.1371/journal.pone.0061868 (PMC3625171; doi:10.1371/journal.pone.0061868)
Supplement: Data S1 — Output files from BUDAPEST analysis. (ZIP) [file pone.0061868.s001.zip › BUDAPEST data/Jones_et_al_2012_Data/EHUX130k30a.tree]

      +-------------+ 12: D8LZG8_BLAHO__D8LZG8 SubName: Full=Singapore isolate B (sub-type 7) whole genome shotgun sequence assembly, scaffold_10; {0.306950}
      |              
    #=+ 64 [806] {0.001125}
    | |
    | |                    +-------+ 6: Q2IA14_PAVLU__Q2IA14 SubName: Full=Chloroplast ribulose phosphate epimerase; Flags: Fragment; {0.152150}
    | |                    |        
    | |                  +-+ 54 [595] {0.014450}
    | |                  | |
    | |                  | |     *---+ 1: bud_EMIHU__EHUX130k30a Similar (e=1.00e-93) to D8LBH8_ECTSI__D8LBH8 SubName: Full=Ribulose-phosphate 3-epimerase;          EC=5.1.3.1; {0.052550}
    | |                  | |     |    
    | |                  | +-----* 49 [1000] {0.101500}
    | |                  |       |
    | |                  |       *-+ 2: bud_EMIHU__EHUX130k30b Similar (e=5.00e-86) to D8LBH8_ECTSI__D8LBH8 SubName: Full=Ribulose-phosphate 3-epimerase;          EC=5.1.3.1; {0.013690}
    | |                  |          
    | |      +-----------+ 59 [1000] {0.271770}
    | |      |           |
    | |      |           |  +---------+ 3: D8LBH8_ECTSI__D8LBH8 SubName: Full=Ribulose-phosphate 3-epimerase;          EC=5.1.3.1; {0.208160}
    | |      |           |  |          
    | |      |           +--+ 53 [790] {0.025560}
    | |      |              |
    | |      |              |     +----+ 4: B7FRG3_PHATR__B7FRG3 SubName: Full=Plastidic ribulose-phosphate 3-epimerase; {0.077230}
    | |      |              |     |     
    | |      |              +-----+ 48 [1000] {0.101740}
    | |      |                    |
    | |      |                    +-----+ 5: B8BWB1_THAPS__B8BWB1 SubName: Full=Predicted protein; {0.121040}
    | |      |                           
    | +------+ 62 [1000] {0.141150}
    |        |
    |        |       +---------+ 7: B0M0U4_PORYE__B0M0U4 SubName: Full=Ribulose-phosphate 3-epimerase;          EC=5.1.3.1; {0.222580}
    |        |       |          
    |        +-------+ 58 [999] {0.172190}
    |                |
    |                |  +--------+ 8: A8IKW6_CHLRE__A8IKW6 SubName: Full=Ribulose phosphate-3-epimerase, chloroplast;          EC=5.1.3.1; {0.179880}
    |                |  |         
    |                +--+ 52 [920] {0.047440}
    |                   |
    |                   |     +----+ 9: C1MU18_MICPS__C1MU18 SubName: Full=Predicted protein; {0.086750}
    |                   |     |     
    |                   +-----+ 47 [1000] {0.101630}
    |                         |
    |                         | +------+ 10: Q017G8_OSTTA__Q017G8 SubName: Full=GLUCOSE INHIBITED DIVISION PROTEIN A (ISS); {0.141110}
    |                         | |       
    |                         +-+ 44 [585] {0.017070}
    |                           |
    |                           +----+ 11: A4RYP4_OSTLU__A4RYP4 SubName: Full=Predicted protein; {0.079220}
    |                                 
+---# 65
    |
    |             +-----------+ 14: C1MQP7_MICPS__C1MQP7 SubName: Full=Sugar kinase and ribulose phosphate 3 epimerase, fused; {0.259680}
    |             |            
    |        +----+ 57 [980] {0.094260}
    |        |    |
    |        |    |     +-----+ 13: Q00Z70_OSTTA__Q00Z70 SubName: Full=Fushion of putative sugar/xylulosekinase and ribulose-phosphate (IC); {0.101940}
    |        |    |     |      
    |        |    +-----+ 51 [1000] {0.117530}
    |        |          |
    |        |          +-----+ 16: A4S4G7_OSTLU__A4S4G7 SubName: Full=Predicted protein; {0.119670}
    |        |                 
    |   #====+ 61 [984] {0.092930}
    |   |    |
    |   |    |    +----------------+ 15: D7FTM6_ECTSI__D7FTM6 SubName: Full=Putative fusion of putative sugar/xylulosekinase and ribulose-phosphate epimerase; {0.380000}
    |   |    |    |                 
    |   |    +----+ 56 [827] {0.081550}
    |   |         |
    |   |         +------------------+ 17: B7G0B9_PHATR__B7G0B9 SubName: Full=Predicted protein; Flags: Fragment; {0.433490}
    |   |                             
    #===# 63 [806] {0.054415}
        |
        | +-----------------+ 33: A0E8J5_PARTE__A0E8J5 SubName: Full=Chromosome undetermined scaffold_83, whole genome shotgun sequence; {0.409920}
        | |                  
        #=+ 60 [399] {0.004400}
          |
          | +--------------+ 20: B6KH11_TOXGO__B6KH11 SubName: Full=Ribulose-phosphate 3-epimerase;          EC=5.1.3.1; {0.349650}
          | |               
          +-+ 55 [557] {0.011520}
            |
            |     +------------+ 25: B7FY24_PHATR__B7FY24 SubName: Full=Ribulose-phosphate 3-epimerase;          EC=5.1.3.1; {0.298620}
            |     |             
            |  +--+ 46 [926] {0.037260}
            |  |  |
            |  |  |          +-----+ 23: A8I2N1_CHLRE__A8I2N1 SubName: Full=Ribulose phosphate-3-epimerase;          EC=5.1.3.1; Flags: Fragment; {0.100150}
            |  |  |          |      
            |  |  | +--------+ 40 [1000] {0.188040}
            |  |  | |        |
            |  |  | |        +------+ 27: D8UAB6_VOLCA__D8UAB6 SubName: Full=Putative uncharacterized protein; {0.127330}
            |  |  | |                
            |  |  +-+ 43 [628] {0.020820}
            |  |    |
            |  |    |  +------------+ 24: C1MUG1_MICPS__C1MUG1 SubName: Full=Predicted protein; {0.295140}
            |  |    |  |             
            |  |    +--+ 39 [821] {0.036860}
            |  |       |
            |  |       |      +-----+ 21: Q017F9_OSTTA__Q017F9 SubName: Full=Ribulose-phosphate 3-epimerase (IC); {0.117970}
            |  |       |      |      
            |  |       +------+ 36 [1000] {0.132450}
            |  |              |
            |  |              +-------+ 22: A4RYQ4_OSTLU__A4RYQ4 SubName: Full=Predicted protein; {0.170220}
            |  |                       
            +--+ 50 [782] {0.025360}
               |
               |                 +-+ 31: A5K001_PLAVI__A5K001 SubName: Full=D-ribulose-5-phosphate 3-epimerase, putative; {0.019570}
               |                 |  
               |              +--+ 38 [998] {0.043960}
               |              |  |
               |              |  +--+ 32: B3LCI8_PLAKH__B3LCI8 SubName: Full=D-ribulose-5-phosphate 3-epimerase, putative; {0.025890}
               |              |      
               | +------------+ 42 [1000] {0.294840}
               | |            |
               | |            | +---+ 28: Q8I5L3_PLAF7__Q8I5L3 SubName: Full=D-ribulose-5-phosphate 3-epimerase, putative;          EC=5.1.3.1; {0.058830}
               | |            | |    
               | |            +-+ 37 [651] {0.012640}
               | |              |
               | |              |   +-+ 29: Q4XFJ9_PLACH__Q4XFJ9 SubName: Full=D-ribulose-5-phosphate 3-epimerase, putative; {0.008920}
               | |              |   |  
               | |              +---+ 35 [1000] {0.053310}
               | |                  |
               | |                  | +-+ 18: Q4YGS0_PLABE__Q4YGS0 SubName: Full=D-ribulose-5-phosphate 3-epimerase, putative; {0.003070}
               | |                  | |  
               | |                  +-+ 34 [931] {0.008970}
               | |                    |
               | |                    +-+ 30: Q7RNK9_PLAYO__Q7RNK9 SubName: Full=Putative D-ribulose-5-phosphate 3-epimerase; {0.000960}
               | |                       
               +-+ 45 [549] {0.021570}
                 |
                 |   +----------+ 19: D0MZ22_PHYIN__D0MZ22 SubName: Full=Ribulose-phosphate 3-epimerase; {0.232980}
                 |   |           
                 +---+ 41 [915] {0.054240}
                     |
                     +------------+ 26: D8LR12_ECTSI__D8LR12 SubName: Full=Ribulose-phosphate 3-epimerase;          EC=5.1.3.1; {0.296600}
                                   
