# Supplementary material for: Responses of the Emiliania huxleyi Proteome to Ocean Acidification
Source: PLoS One. 2013 Apr 12;8(4):e61868. doi: 10.1371/journal.pone.0061868 (PMC3625171; doi:10.1371/journal.pone.0061868)
Supplement: Data S1 — Output files from BUDAPEST analysis. (ZIP) [file pone.0061868.s001.zip › BUDAPEST data/Jones_et_al_2012_Data/EHUX130k30b.nsf]

(
(
D8LZG8_BLAHO__D8LZG8 SubName- Full=Singapore isolate B {sub-type 7} whole genome shotgun sequence assembly - scaffold_10-:0.309190,
(
(
(
Q2IA14_PAVLU__Q2IA14 SubName- Full=Chloroplast ribulose phosphate epimerase- Flags- Fragment-:0.148750,
(
bud_EMIHU__EHUX130k30b Similar {e=5.00e-86} to D8LBH8_ECTSI__D8LBH8 SubName- Full=Ribulose-phosphate 3-epimerase-       ...:0.017510,
bud_EMIHU__EHUX130k30a Similar {e=1.00e-93} to D8LBH8_ECTSI__D8LBH8 SubName- Full=Ribulose-phosphate 3-epimerase-       ...:0.048730)
1000:0.105120)
636:0.014710,
(
D8LBH8_ECTSI__D8LBH8 SubName- Full=Ribulose-phosphate 3-epimerase-          EC=5.1.3.1-:0.203170,
(
B5YMI7_THAPS__B5YMI7 SubName- Full=Putative uncharacterized protein-:0.047470,
B7FRG3_PHATR__B7FRG3 SubName- Full=Plastidic ribulose-phosphate 3-epimerase-:0.099250)
1000:0.079290)
865:0.030140)
1000:0.271910,
(
B0M0U4_PORYE__B0M0U4 SubName- Full=Ribulose-phosphate 3-epimerase-          EC=5.1.3.1-:0.221480,
(
A8IKW6_CHLRE__A8IKW6 SubName- Full=Ribulose phosphate-3-epimerase - chloroplast-          EC=5.1.3.1-:0.180620,
(
C1MU18_MICPS__C1MU18 SubName- Full=Predicted protein-:0.086620,
(
Q017G8_OSTTA__Q017G8 SubName- Full=GLUCOSE INHIBITED DIVISION PROTEIN A {ISS}-:0.141260,
A4RYP4_OSTLU__A4RYP4 SubName- Full=Predicted protein-:0.079080)
590:0.017200)
1000:0.100890)
934:0.048540)
1000:0.165950)
1000:0.147480)
798:0.003380,
(
(
(
C1MQP7_MICPS__C1MQP7 SubName- Full=Sugar kinase and ribulose phosphate 3 epimerase - fused-:0.259540,
(
Q00Z70_OSTTA__Q00Z70 SubName- Full=Fushion of putative sugar/xylulosekinase and ribulose-phosphate {IC}-:0.101880,
A4S4G7_OSTLU__A4S4G7 SubName- Full=Predicted protein-:0.119730)
997:0.117690)
979:0.094470,
(
D7FTM6_ECTSI__D7FTM6 SubName- Full=Putative fusion of putative sugar/xylulosekinase and ribulose-phosphate epimerase-:0.379710,
B7G0B9_PHATR__B7G0B9 SubName- Full=Predicted protein- Flags- Fragment-:0.433770)
797:0.081400)
971:0.090930,
(
A0E8J5_PARTE__A0E8J5 SubName- Full=Chromosome undetermined scaffold_83 - whole genome shotgun sequence-:0.410190,
(
B6KH11_TOXGO__B6KH11 SubName- Full=Ribulose-phosphate 3-epimerase-          EC=5.1.3.1-:0.349990,
(
(
B7FY24_PHATR__B7FY24 SubName- Full=Ribulose-phosphate 3-epimerase-          EC=5.1.3.1-:0.298640,
(
(
A8I2N1_CHLRE__A8I2N1 SubName- Full=Ribulose phosphate-3-epimerase-          EC=5.1.3.1- Flags- Fragment-:0.100130,
D8UAB6_VOLCA__D8UAB6 SubName- Full=Putative uncharacterized protein-:0.127340)
1000:0.188050,
(
C1MUG1_MICPS__C1MUG1 SubName- Full=Predicted protein-:0.295150,
(
Q017F9_OSTTA__Q017F9 SubName- Full=Ribulose-phosphate 3-epimerase {IC}-:0.117960,
A4RYQ4_OSTLU__A4RYQ4 SubName- Full=Predicted protein-:0.170240)
1000:0.132450)
812:0.036860)
629:0.020800)
914:0.037200,
(
(
(
A5K001_PLAVI__A5K001 SubName- Full=D-ribulose-5-phosphate 3-epimerase - putative-:0.019570,
B3LCI8_PLAKH__B3LCI8 SubName- Full=D-ribulose-5-phosphate 3-epimerase - putative-:0.025890)
1000:0.043960,
(
Q8I5L3_PLAF7__Q8I5L3 SubName- Full=D-ribulose-5-phosphate 3-epimerase - putative-          EC=5.1.3.1-:0.058830,
(
Q4XFJ9_PLACH__Q4XFJ9 SubName- Full=D-ribulose-5-phosphate 3-epimerase - putative-:0.008920,
(
Q4YGS0_PLABE__Q4YGS0 SubName- Full=D-ribulose-5-phosphate 3-epimerase - putative-:0.003070,
Q7RNK9_PLAYO__Q7RNK9 SubName- Full=Putative D-ribulose-5-phosphate 3-epimerase-:0.000960)
946:0.008970)
1000:0.053320)
606:0.012640)
1000:0.294890,
(
D0MZ22_PHYIN__D0MZ22 SubName- Full=Ribulose-phosphate 3-epimerase-:0.233040,
D8LR12_ECTSI__D8LR12 SubName- Full=Ribulose-phosphate 3-epimerase-          EC=5.1.3.1-:0.296550)
904:0.054190)
562:0.021630)
784:0.025010)
485:0.011260)
441:0.006400)
798:0.049980)
;
