# Supplementary material for: Responses of the Emiliania huxleyi Proteome to Ocean Acidification
Source: PLoS One. 2013 Apr 12;8(4):e61868. doi: 10.1371/journal.pone.0061868 (PMC3625171; doi:10.1371/journal.pone.0061868)
Supplement: Data S1 — Output files from BUDAPEST analysis. (ZIP) [file pone.0061868.s001.zip › BUDAPEST data/Jones_et_al_2012_Data/EHUX130k30b.tree]

      +-------------+ 12: D8LZG8_BLAHO__D8LZG8 SubName: Full=Singapore isolate B (sub-type 7) whole genome shotgun sequence assembly, scaffold_10; {0.309190}
      |              
    #=+ 64 [798] {0.003380}
    | |
    | |                    +------+ 6: Q2IA14_PAVLU__Q2IA14 SubName: Full=Chloroplast ribulose phosphate epimerase; Flags: Fragment; {0.148750}
    | |                    |       
    | |                  +-+ 54 [636] {0.014710}
    | |                  | |
    | |                  | |     *-+ 1: bud_EMIHU__EHUX130k30b Similar (e=5.00e-86) to D8LBH8_ECTSI__D8LBH8 SubName: Full=Ribulose-phosphate 3-epimerase;          EC=5.1.3.1; {0.017510}
    | |                  | |     |  
    | |                  | +-----* 49 [1000] {0.105120}
    | |                  |       |
    | |                  |       *--+ 2: bud_EMIHU__EHUX130k30a Similar (e=1.00e-93) to D8LBH8_ECTSI__D8LBH8 SubName: Full=Ribulose-phosphate 3-epimerase;          EC=5.1.3.1; {0.048730}
    | |                  |           
    | |      +-----------+ 59 [1000] {0.271910}
    | |      |           |
    | |      |           |  +---------+ 3: D8LBH8_ECTSI__D8LBH8 SubName: Full=Ribulose-phosphate 3-epimerase;          EC=5.1.3.1; {0.203170}
    | |      |           |  |          
    | |      |           +--+ 53 [865] {0.030140}
    | |      |              |
    | |      |              |    +--+ 4: B5YMI7_THAPS__B5YMI7 SubName: Full=Putative uncharacterized protein; {0.047470}
    | |      |              |    |   
    | |      |              +----+ 48 [1000] {0.079290}
    | |      |                   |
    | |      |                   +----+ 5: B7FRG3_PHATR__B7FRG3 SubName: Full=Plastidic ribulose-phosphate 3-epimerase; {0.099250}
    | |      |                         
    | +------+ 62 [1000] {0.147480}
    |        |
    |        |       +---------+ 7: B0M0U4_PORYE__B0M0U4 SubName: Full=Ribulose-phosphate 3-epimerase;          EC=5.1.3.1; {0.221480}
    |        |       |          
    |        +-------+ 58 [1000] {0.165950}
    |                |
    |                |  +--------+ 8: A8IKW6_CHLRE__A8IKW6 SubName: Full=Ribulose phosphate-3-epimerase, chloroplast;          EC=5.1.3.1; {0.180620}
    |                |  |         
    |                +--+ 52 [934] {0.048540}
    |                   |
    |                   |     +----+ 9: C1MU18_MICPS__C1MU18 SubName: Full=Predicted protein; {0.086620}
    |                   |     |     
    |                   +-----+ 47 [1000] {0.100890}
    |                         |
    |                         | +------+ 11: Q017G8_OSTTA__Q017G8 SubName: Full=GLUCOSE INHIBITED DIVISION PROTEIN A (ISS); {0.141260}
    |                         | |       
    |                         +-+ 44 [590] {0.017200}
    |                           |
    |                           +----+ 10: A4RYP4_OSTLU__A4RYP4 SubName: Full=Predicted protein; {0.079080}
    |                                 
+---# 65
    |
    |            +-----------+ 15: C1MQP7_MICPS__C1MQP7 SubName: Full=Sugar kinase and ribulose phosphate 3 epimerase, fused; {0.259540}
    |            |            
    |       +----+ 57 [979] {0.094470}
    |       |    |
    |       |    |     +-----+ 13: Q00Z70_OSTTA__Q00Z70 SubName: Full=Fushion of putative sugar/xylulosekinase and ribulose-phosphate (IC); {0.101880}
    |       |    |     |      
    |       |    +-----+ 51 [997] {0.117690}
    |       |          |
    |       |          +-----+ 14: A4S4G7_OSTLU__A4S4G7 SubName: Full=Predicted protein; {0.119730}
    |       |                 
    |  #====+ 61 [971] {0.090930}
    |  |    |
    |  |    |    +----------------+ 16: D7FTM6_ECTSI__D7FTM6 SubName: Full=Putative fusion of putative sugar/xylulosekinase and ribulose-phosphate epimerase; {0.379710}
    |  |    |    |                 
    |  |    +----+ 56 [797] {0.081400}
    |  |         |
    |  |         +------------------+ 17: B7G0B9_PHATR__B7G0B9 SubName: Full=Predicted protein; Flags: Fragment; {0.433770}
    |  |                             
    #==# 63 [798] {0.049980}
       |
       | +-----------------+ 29: A0E8J5_PARTE__A0E8J5 SubName: Full=Chromosome undetermined scaffold_83, whole genome shotgun sequence; {0.410190}
       | |                  
       #=+ 60 [441] {0.006400}
         |
         | +--------------+ 20: B6KH11_TOXGO__B6KH11 SubName: Full=Ribulose-phosphate 3-epimerase;          EC=5.1.3.1; {0.349990}
         | |               
         +-+ 55 [485] {0.011260}
           |
           |     +------------+ 23: B7FY24_PHATR__B7FY24 SubName: Full=Ribulose-phosphate 3-epimerase;          EC=5.1.3.1; {0.298640}
           |     |             
           |  +--+ 46 [914] {0.037200}
           |  |  |
           |  |  |          +-----+ 26: A8I2N1_CHLRE__A8I2N1 SubName: Full=Ribulose phosphate-3-epimerase;          EC=5.1.3.1; Flags: Fragment; {0.100130}
           |  |  |          |      
           |  |  | +--------+ 40 [1000] {0.188050}
           |  |  | |        |
           |  |  | |        +------+ 27: D8UAB6_VOLCA__D8UAB6 SubName: Full=Putative uncharacterized protein; {0.127340}
           |  |  | |                
           |  |  +-+ 43 [629] {0.020800}
           |  |    |
           |  |    |  +------------+ 24: C1MUG1_MICPS__C1MUG1 SubName: Full=Predicted protein; {0.295150}
           |  |    |  |             
           |  |    +--+ 39 [812] {0.036860}
           |  |       |
           |  |       |      +-----+ 21: Q017F9_OSTTA__Q017F9 SubName: Full=Ribulose-phosphate 3-epimerase (IC); {0.117960}
           |  |       |      |      
           |  |       +------+ 36 [1000] {0.132450}
           |  |              |
           |  |              +-------+ 22: A4RYQ4_OSTLU__A4RYQ4 SubName: Full=Predicted protein; {0.170240}
           |  |                       
           +--+ 50 [784] {0.025010}
              |
              |                 +-+ 32: A5K001_PLAVI__A5K001 SubName: Full=D-ribulose-5-phosphate 3-epimerase, putative; {0.019570}
              |                 |  
              |              +--+ 38 [1000] {0.043960}
              |              |  |
              |              |  +--+ 33: B3LCI8_PLAKH__B3LCI8 SubName: Full=D-ribulose-5-phosphate 3-epimerase, putative; {0.025890}
              |              |      
              | +------------+ 42 [1000] {0.294890}
              | |            |
              | |            | +---+ 30: Q8I5L3_PLAF7__Q8I5L3 SubName: Full=D-ribulose-5-phosphate 3-epimerase, putative;          EC=5.1.3.1; {0.058830}
              | |            | |    
              | |            +-+ 37 [606] {0.012640}
              | |              |
              | |              |   +-+ 28: Q4XFJ9_PLACH__Q4XFJ9 SubName: Full=D-ribulose-5-phosphate 3-epimerase, putative; {0.008920}
              | |              |   |  
              | |              +---+ 35 [1000] {0.053320}
              | |                  |
              | |                  | +-+ 18: Q4YGS0_PLABE__Q4YGS0 SubName: Full=D-ribulose-5-phosphate 3-epimerase, putative; {0.003070}
              | |                  | |  
              | |                  +-+ 34 [946] {0.008970}
              | |                    |
              | |                    +-+ 31: Q7RNK9_PLAYO__Q7RNK9 SubName: Full=Putative D-ribulose-5-phosphate 3-epimerase; {0.000960}
              | |                       
              +-+ 45 [562] {0.021630}
                |
                |   +----------+ 19: D0MZ22_PHYIN__D0MZ22 SubName: Full=Ribulose-phosphate 3-epimerase; {0.233040}
                |   |           
                +---+ 41 [904] {0.054190}
                    |
                    +------------+ 25: D8LR12_ECTSI__D8LR12 SubName: Full=Ribulose-phosphate 3-epimerase;          EC=5.1.3.1; {0.296550}
                                  
