# Supplementary material for: Responses of the Emiliania huxleyi Proteome to Ocean Acidification
Source: PLoS One. 2013 Apr 12;8(4):e61868. doi: 10.1371/journal.pone.0061868 (PMC3625171; doi:10.1371/journal.pone.0061868)
Supplement: Data S1 — Output files from BUDAPEST analysis. (ZIP) [file pone.0061868.s001.zip › BUDAPEST data/Jones_et_al_2012_Data/EHUX130k32a.fas]

>A4S3B3_OSTLU__A4S3B3 SubName: Full=ATP sulfurylase (Sulfate adenylyltransferase);
M----------------------------------------------------------------------TARERT--FASQSEGLIAPHG--GALVNLMLEDDGAKARAIASCTRALELSDRNACDVELLSAGGFSPLRGFMNEDEYEHCVETMRLKGSELLFGLPIVLDTNCEDTKAGDRVLLKYQGKDV--GVLTVESKWKPNKPKEAKMCYGTSSIEHPGVAMISMERRKYYIGGKIEGLNIPQRPFPCPTPAEVRAGLPAGKDVVAFQCRNPVHRAHYELFTRALHAENVGKDAVCLVHPTMGPTQDDDISGLVRYKTYVVLAEEVKN----PQIRWAYLPYSMHMAGPREAIQHMIIRKNYGCTHFIIGRDMAGSKSSLDGEDFYGAYDAQDLAKANAAELGMKTVPSLNVVYTEEEGYVTADVAKEKGLNIKKLSGTKFRQMLRGGEDIPEWFAFKSVVKVLRENI-------
>C1NAA2_MICPS__C1NAA2 SubName: Full=Predicted protein;
MN------------------------------------------------------------------HRGFFASSR--AASGAGSLIAPHG--GSLVNLMVSDAAKAAAIVASATRSLELSHRNACDVELLATGGFSPLRGFMNEDVYAHCVENMRLPGSNLLFGMPIVLDTDCEDTKVGDKVVLKYQGKDV--AVVTVESKWKPNKPLEAKMCYGTSSIEHPGVSMISMERRKYYIGGAVEAVSVPERPFPCPSPAEVRAMLPEGKDVVAFQCRNPIHRAHYELFTRALHADNVGEGAVCLVHPTMGPTQDDDISGLVRYHTYEVLAKEVNN----PAIRWAYLPYSMHMAGPREAIQHMIIRKNYGCTHFIIGRDMAGSKSSIDGEDFYGAYDAQDLAKANAAELGMKTVPSLNVVYTDEEGYVTADVAEKKGLSVKKLSGTKFRKMLRGGEDIPEWFAFKSVVNVLREHQ-------
>D8TV89_VOLCA__D8TV89 SubName: Full=Putative uncharacterized protein;
M---------------------------LQQS------------VKAFVGFRG-LLSKYAAPYS----TRLFSTSTG--FKTDGTGRILPHG--GELVDLSVTDPQEKKELAASCKFTQECSDRNACDVELLSVGGFSPLKGFMNRDVYDHVVANMRLPQSNLIFGLPVVFDTENEAVKEGDRVLLKYKGQNI--GVLEVESKWVPNKAKETKECYRTSSLEHPGVQMVAMERGKYYLGGKVWGLDIPKREFPCATPREVRALLPAQQDVVVFQCRNPVHRAHYELFTRALHAPNVRPGAVCLVHPTVGPTQDDDIPGIVRYHTYEVLKAELQN----PAIKWAYLPYSMHMAGPREAIQHMLIRKNYGCTHFIVGRDMAGSKSCLTGEDFYGIYDAQDFAKKHAEELGMQTVPSADVVYTEERGYVTVDEAKKDGLHVRKLSGTKFRQMLRAGEDIPEWFAFKSVVSVLRAHTQSS----
>A8I3V3_CHLRE__A8I3V3 SubName: Full=ATP-sulfurylase;
MN------------------------RSLQQL-----------LPRAFSGALGKTLFAAATTQT----SRGFATGVP--FQTDATGHILPHG--GELKNLFVKDAAKQQELIASCKHQQECSDRNACDVELLTVGGFSPLTGFMNVDVYDHVVKNMRLPGSGLIFGLPVVLDTNNEAVKEGDRVLLKYNGQDL--GVLEVESKWVPNKAREVKECYRTSSLEHPGVQMVAQERGKFYIGGKLWGFELPKRVFPCATPAEVRALLPAKQDVVVFQCRNPVHRAHYELFTRALHAPNVRPGAVCLVHPTCGPTQDDDIPGIVRYHTYEVLKAELNN----PNIKWAYLPYSMHMAGPREAIQHMLIRKNYGCTHFIVGRDMAGSKSCLSGEDFYGIYDAQNFAAEHAAELGMQTVPSADVVYTEEQGYVTADVAKKEGLHVKKLSGTKFRQMLRGGDDIPEWFAFKSVVSVLREHTQKSK---
>Q010P6_OSTTA__Q010P6 SubName: Full=ATP-sulfurylase (ISS);
ME------------------------------------------------------MTWTATATATATTTTTGPARG--FAASAEALIAPHG--GELVNLVLADDGAKAKAIASCTRALELSDRNACDVELLSVGGFSPLRGFMNEDEYEHCVENMRLKGSNLLFGLPIVLDTACEDTKVGDRVLLKYQGKDV--GVLTVESKWKPNKPKEAKMCYGTSSIEHPGVAMISMERRKYYIGGKVEGLNLPQRPFPCPTPSEVRATLPKGKDVVAFQCRNPVHRAHYELFTRALHADNVGKDAVCLVHPTMGPTQDDDISGLVRYKTYVVLAEEVKN----PQNSLGLPP----------AIQHMIIRKNYGVTHFIIGRDMAGSKSSLDGEDFYGAYDAQDMANAHAAELGMQTVPSLNVVYTEEEGYVTADVAKEKGLEVKKLSGTKFRQMLRGGDDIPEWFAFKSVVKVLRENI-------
>Q39595_CHLRE__Q39595 SubName: Full=ATP sulfurylase Ats1;
M-------------------------------VPRAAAGPVARGVAARVRAAPAPVVAAKSSRRSSVVVRATAAPVA--QVRTAEGLQVPHGPAAKLVNLM-APASEHAALKAACNKRIELSDR-TCDVELLTVGAFSPLEGFMNKAEYDSVVANMRMT-NGLLFGLPIVLDTDSEDIVPGDKLLLTYQGQDL--AVMTVDSKFTPNKPLECLKCYGTSSLEHPAVQMVAMERGKYYIGGPIKGLALPTRVFPCASPADVRSTLPANQDVLAFQCRNPIHKAHYELFIRALDRNVRNPGAVCLVHPTCGPTQDDDIPGVVRFRTYEVLKEETKN----PRLRWAYLPYSMHMAGPREAIQHMIIRKNYGCTHFIIGRDMAGCKSSISGQDFYRAYDAQDLANKHAAELNMQTVASLNIAYTEEKGYVTADIAKAENLHVLNLSGTKFRQMLRAGDDIPEWFAFKSVVAVLREQIQSEAN--
>D8TVQ1_VOLCA__D8TVQ1 SubName: Full=Putative uncharacterized protein;
M------------------------------------------------------------------------------AAITSKQVQVPHGPEAKLVNLM-APVEQRAALVASCNKRFELSDRNACDVELLCVGAFSPLEGFLPKEEYESVVNDMRLT-NGLLFGLPIVLDTNSEDIVPGDTVLLSYQGQDL--AVMNVTSKYTPNKPLECLKCYGTSSLEHPAVQMVAMERGKYYLGGPIKGLALPTRVFPCATPSEVRATLPANQDVLAFQCRNPIHKAHYELFIRALDAPNVREGAVCLVHPTCGPTQDDDIPGVVRFRTYEVLKEETAN----PRLRWAYLPYSMHMAGPREAIQHMIIRKNYGCTHFIIGRDMAGCKSSISGKDFYGAYDAQEMANKHAGELNMQTVPSLNIAYTEEKGYVTADVAKAENLHVLNLSGTKFRQMLRAGEDIPEWFAFKSVVAVLREQIQTAPPRH
>B8BQL7_THAPS__B8BQL7 SubName: Full=Putative uncharacterized protein;
MT--------------------------RGLS-----------TSRVVADSVFAPVGRVAGTQL-------------------EAAKQTPHG--GTLVDLILKTDAEKEAAIAKCSKELQLTPRQLCDVELIMNGGFSPLTSFMDESTYKHVVDNVALP-DGLIFGLPVVFDTDDEDLQPGDMVLLKDGDRAI--ATVEFTDKYMPNKAYECKQCYGTSEIEHPGSLMVATERGKYYMGGKITGLNLPIRDFPCKTPAEVRETLPDDVDVVAFQCRNPVHRAHYELFTRALDDPLVGEGGVVLVHPTCGPTQADDIPGVVRYKTYEVLKEETHN----DRTRWEYLPYSMHMAGPREAIQHMMIRKNFGCTHFIIGRDMAGSKSSVTGEDYYGAYDAQDFAKEKGPELGVTPVPSLNLVYTEEEGYVTADEAKERGLNEKKLSGTKFRQMLRGGEDIPEWFAFKSVVKVLRENA-------
>bud_EMIHU__EHUX130k32a Similar (e=1.00e-142) to D8LRL3_ECTSI__D8LRL3 SubName: Full=ATP-sulfurylase;          EC=2.7.7.4;
P---------------------------------HPQASRGSHIMLSLALTLPAFLPGQGMGM-----RRGVA------SGVTMAAKQTPHG--GTLVDLF---SSDAAAAAASADIKVELTDRQSCDVELLCNGGFSPLTGFMNEAEYNSVVEDMKLP-SGLIFGLPVVMDTGDANVKVGSKLLLTYQGTDM--AVMTVESLFTPDKPKECLNCYGTASIEHPGVRMVAMERGSTYVGGPLQGLGVPTRDFPCATPKEVRETLPDGADVVAFQCRNPVHRAHYELFTRALDAPNVGEDAVVLVHPTCRPTQEEDIPGSVRHKTYVVLQDETKDTPSGKRTRWAFLPYSMHMAGPREAIHHMMIRKNFGCTHFIIGRDMAGSKSSVTGDDFYGAFEAQDLAKARADELGVQAVPSLNLVCDPDGNYITADEAKEKGIEVMKLSGTKFRKMLRAGEEIPEWFAFKSVVDVLRAEWK------
>D8LRL3_ECTSI__D8LRL3 SubName: Full=ATP-sulfurylase;          EC=2.7.7.4;
MKTSGLVAVLAGASVVEGFLPATSNSLALRQS-----------QPSCVSGKSKAAVGRQSRAQQ----QRQYMVAA---PAKEDTVAAVPHG--GTLVDLNLKTDEEKKAAIAACDIEIYLNPRQLCDAELICNGGFSPLTGFMTEEEYTSVVENNRLP-NGLLFGLPVVYDTDREDLKPGMKILLKQEGNDLPIATMEVGEVFTPNKPLETLKCYGTSQLEHPGVQMVAMEKGKFYVSGKLTGLNRPVRDFFCKTPAETREDLPKGVDVVAFQCRNPIHRAHYELFTRALDAENVGGDGVVMVHPTCGPTQADDIPGDVRYRTYEVLKEETAN----PRVRWAYLPYSMHMAGPREAMQHMMIRKNFGCTHFIIGRDMAGSKSSVTGDDFYGAYEAQEFAAANSEELGVKCVPSLNLVYTEEEGYVTADVAEEKSLTKKSLSGTKFRQMLRGGEDIPEWFAFKSVVDVLRSAN-------
>B7GA44_PHATR__B7GA44 SubName: Full=Predicted protein;
M------------------------------------------------------------------------------------AKQVPHGADETLVDLMCKTDEEKNAAIAKATVELEASDRQLCDVELIMNGGFSPLTGFMNEEEYQSVVENMALP-DGTVFGLPVVFDTDDENLQPGTTILLKQGDRAI--ATVELTDKFTPDKPLECLKCYGTSQIEHPGTLMVATERGRYYMGGKVTGLNLPVREFPCKTPQEVRAGLPDDKDVVAFQCRNPVHRAHYELFTRALDDALVSEGGIVLVHPTCGPTQADDISGEVRYKTYEVLKEETAN----PRVQWEYLPYSMHMAGPREAIQHMIIRKNFGCTHFIIGRDMAGSKSSVTGDDFYGAYDAQECAEKYSAQLGVTPVPSLNLVYTEEEGYTTADYADEKGLHTKKLSGTKFRQMLRGGDDIPEWFAFKSVVKVLRDNM-------
>Q2IA92_ISOGA__Q2IA92 SubName: Full=Chloroplast ATP sulfurylase; Flags: Fragment;
ML--------------------------VTIA-----------LLLSLNAASAAFLSGAGVAL-----RRGNGPVISAQSRIAMVAKQTPHG--GKLIDLF---VHDKEAAKAAADITVELNDRQSCDVELLCNGGFSPLTGFMNEDEYTSVVQDMKLP-SGLIFGLPVVMDTADSNVKVGSKLLLTYKGTDM--AVMTVESAWEPDKPKECLSCYGTASIEHPGVRMVAMERARKYIGGSLQGLGVPTRDFPCATPKGGARHAPR-------QCRR------------------------------------------------------------------------------------------------------------------------------------------------------------------------------------------------------------
