# Supplementary material for: Responses of the Emiliania huxleyi Proteome to Ocean Acidification
Source: PLoS One. 2013 Apr 12;8(4):e61868. doi: 10.1371/journal.pone.0061868 (PMC3625171; doi:10.1371/journal.pone.0061868)
Supplement: Data S1 — Output files from BUDAPEST analysis. (ZIP) [file pone.0061868.s001.zip › BUDAPEST data/Jones_et_al_2012_Data/EHUX130k32a.nsf]

(
(
bud_EMIHU__EHUX130k32a Similar {e=1.00e-142} to D8LRL3_ECTSI__D8LRL3 SubName- Full=ATP-sulfurylase-          EC=2.7.7.4-:0.015160,
Q2IA92_ISOGA__Q2IA92 SubName- Full=Chloroplast ATP sulfurylase- Flags- Fragment-:0.316420)
1000:0.112970,
(
(
D8LRL3_ECTSI__D8LRL3 SubName- Full=ATP-sulfurylase-          EC=2.7.7.4-:0.209140,
(
B8BQL7_THAPS__B8BQL7 SubName- Full=Putative uncharacterized protein-:0.142220,
B7GA44_PHATR__B7GA44 SubName- Full=Predicted protein-:0.071440)
993:0.055730)
996:0.068480,
(
(
Q39595_CHLRE__Q39595 SubName- Full=ATP sulfurylase Ats1-:0.120070,
D8TVQ1_VOLCA__D8TVQ1 SubName- Full=Putative uncharacterized protein-:0.037100)
1000:0.119790,
(
(
D8TV89_VOLCA__D8TV89 SubName- Full=Putative uncharacterized protein-:0.115100,
A8I3V3_CHLRE__A8I3V3 SubName- Full=ATP-sulfurylase-:0.098610)
1000:0.112040,
(
C1NAA2_MICPS__C1NAA2 SubName- Full=Predicted protein-:0.106420,
(
A4S3B3_OSTLU__A4S3B3 SubName- Full=ATP sulfurylase {Sulfate adenylyltransferase}-:0.026090,
Q010P6_OSTTA__Q010P6 SubName- Full=ATP-sulfurylase {ISS}-:0.079750)
1000:0.066810)
1000:0.059980)
925:0.041600)
950:0.041420)
1000:0.119230)
;
