# Supplementary material for: Responses of the Emiliania huxleyi Proteome to Ocean Acidification
Source: PLoS One. 2013 Apr 12;8(4):e61868. doi: 10.1371/journal.pone.0061868 (PMC3625171; doi:10.1371/journal.pone.0061868)
Supplement: Data S1 — Output files from BUDAPEST analysis. (ZIP) [file pone.0061868.s001.zip › BUDAPEST data/Jones_et_al_2012_Data/EHUX130k32a.tree]

          +-+ 9: bud_EMIHU__EHUX130k32a Similar (e=1.00e-142) to D8LRL3_ECTSI__D8LRL3 SubName: Full=ATP-sulfurylase;          EC=2.7.7.4; {0.015160}
          |  
    +-----+ 22 [1000] {0.112970}
    |     |
    |     +-------------+ 12: Q2IA92_ISOGA__Q2IA92 SubName: Full=Chloroplast ATP sulfurylase; Flags: Fragment; {0.316420}
    |                    
+---+ 23
    |
    |         +---------+ 10: D8LRL3_ECTSI__D8LRL3 SubName: Full=ATP-sulfurylase;          EC=2.7.7.4; {0.209140}
    |         |          
    |     +---+ 20 [996] {0.068480}
    |     |   |
    |     |   |   +------+ 8: B8BQL7_THAPS__B8BQL7 SubName: Full=Putative uncharacterized protein; {0.142220}
    |     |   |   |       
    |     |   +---+ 18 [993] {0.055730}
    |     |       |
    |     |       +---+ 11: B7GA44_PHATR__B7GA44 SubName: Full=Predicted protein; {0.071440}
    |     |            
    +-----+ 21 [1000] {0.119230}
          |
          |        +-----+ 6: Q39595_CHLRE__Q39595 SubName: Full=ATP sulfurylase Ats1; {0.120070}
          |        |      
          |  #=====+ 17 [1000] {0.119790}
          |  |     |
          |  |     +--+ 7: D8TVQ1_VOLCA__D8TVQ1 SubName: Full=Putative uncharacterized protein; {0.037100}
          |  |         
          +--# 19 [950] {0.041420}
             |
             |        +-----+ 3: D8TV89_VOLCA__D8TV89 SubName: Full=Putative uncharacterized protein; {0.115100}
             |        |      
             |  +-----+ 15 [1000] {0.112040}
             |  |     |
             |  |     +----+ 4: A8I3V3_CHLRE__A8I3V3 SubName: Full=ATP-sulfurylase; {0.098610}
             |  |           
             #==+ 16 [925] {0.041600}
                |
                |   +-----+ 2: C1NAA2_MICPS__C1NAA2 SubName: Full=Predicted protein; {0.106420}
                |   |      
                +---+ 14 [1000] {0.059980}
                    |
                    |   +--+ 1: A4S3B3_OSTLU__A4S3B3 SubName: Full=ATP sulfurylase (Sulfate adenylyltransferase); {0.026090}
                    |   |   
                    +---+ 13 [1000] {0.066810}
                        |
                        +----+ 5: Q010P6_OSTTA__Q010P6 SubName: Full=ATP-sulfurylase (ISS); {0.079750}
                              
