# Supplementary material for: Responses of the Emiliania huxleyi Proteome to Ocean Acidification
Source: PLoS One. 2013 Apr 12;8(4):e61868. doi: 10.1371/journal.pone.0061868 (PMC3625171; doi:10.1371/journal.pone.0061868)
Supplement: Data S1 — Output files from BUDAPEST analysis. (ZIP) [file pone.0061868.s001.zip › BUDAPEST data/Jones_et_al_2012_Data/EHUX130k33a.fas]

>bud_EMIHU__EHUX130k33a Similar (e=2.00e-81) to D0P2Z9_PHYIN__D0P2Z9 SubName: Full=Adenylate kinase, putative;
------------------------------------------------------------------------------------------------------------------------------------------------------------------------DAKAPTQTTRSSMPADLAR------------------ASTTDLLAELKR---------------RME--SPP-KKNIILVGPPGSGK--------------------GTQAPLIKDKY-KLCHLATGDLLRAAVAAGTEMGKAAKEVMEKGGLVSDEIVIGIIKDNIST-PDC-GNGFILDGFPRTVVQAEKLDGMLTSEGVGHIDHVIEFKVPDATLVERICG-RLIHPASGRSYHEKFHPPK-VAG-------------KDDETGEPLVKRKDDNEETLTKRLDAFHKQTKPVVDYY--AXQGLYSPVDADRKADSVSATIAAILAK--------------------------------------------------------------------------------------------------------------------------------------------------------------------------------------------------------------------------------------
>D0P2Z9_PHYIN__D0P2Z9 SubName: Full=Adenylate kinase, putative;
MLQELRASQQTGQIQRLTLSQPAFQLQLSWRVDETEEMKTEAAERWTASLYAKHEHLESRQLARLAQLYSALHAAALPAPSPSRPHDENEEDLESKAPLWRRNSCTTSRTKILRLGGSPMEESNAEDREEIMWTSYAVAKVFHGLTTPQLPTRQWRWRRYSDVAFERIFRFLPTCIDSHLVAMSLAA------------------VPTTSLLSELQK---------------RIECANKK-ERRTIFIGPPGCGK--------------------GTQSPRVKDEY-CLCHLATGDILRAAVAAGTEMGKKAKAAMESGALVTDEIVVGIIKDSIKS-PDC-RRGFILDGFPRTVVQAKKLDEMLSEENV-QVDAVVNFNVPDKVLVERISG-RRVHPASGRSYHVKFAPPK-VEG-------------KDDITGEPLIQRKDDNEATLGSRLEAFHKQTQPVIDFY--RKQGKLTEVNAHTDMDKVTEQIRKSLGTD-------------------------------------------------------------------------------------------------------------------------------------------------------------------------------------------------------------------------------------
>Q019W5_OSTTA__Q019W5 SubName: Full=Putative adenylate kinase (ISS);
--------------------------------------------------------------------------------------------------------------------------------------------------------------------------------------MSLEE------------------VSTEALMAEITR---------------RLECQSKP-EKRLILVGPPGCGKVQVFDRSIELTSTLVSIRSQGTQSPKIKRDH-CLCHLATGDMLRAAVAAGSPNGVKAKQAMESGALVTDEIVVGIIEEAIKA-PEC-RNGFILDGFPRTVVQAEKLDAMLKARGT-AIDAVLDFKVPDEVLVERVEG-RWIHPASGRSYHTKFAPPK-VEG-------------KDDFTGEPLVKRKDDNAETLKSRLAAFHTQTQPVIDYY--AALKKVTAIEANKPASDVEKQISKALA---------------------------------------------------------------------------------------------------------------------------------------------------------------------------------------------------------------------------------------
>A4RX06_OSTLU__A4RX06 SubName: Full=Predicted protein;
-------------------------------------------------------------------------------------------------------------------------------------------------------------------------------------MTALEE------------------ISTDELMREIQR---------------RLECQNKP-DKRLILIGPPGCGK--------------------GTQSPKIKSDH-CLCHLATGDMLRAAVAAKTPNGVKAKQAMESGALVSDDIVVGIIEEAVKA-PEC-RNGFILDGFPRTVPQAVKLDEMLSAKGV-SIDAVLNFEVPDEVLVERVEG-RWIHPASGRSYHTKFAPPK-VEG-------------KDDFTGEPLIKRKDDNAETLKSRLQAFHTQTQPVIDYY--AIAKKVTEIHANKPASDVEAQIAAALK---------------------------------------------------------------------------------------------------------------------------------------------------------------------------------------------------------------------------------------
>D8TSH4_VOLCA__D8TSH4 SubName: Full=Adenylate kinase;
------------------------------------------------------------------------------------------------------------------------------------------------------------------------------------MPVDLSE------------------VPTDELMKEIQH---------------RLDCTTKP-EKRIILIGPPGCGK--------------------GTQSPRIKYEH-CLCHLATGDMLRAAVAAKTPLGLEAKKAMDAGALVSDDIVVGLIEEATQR-AEC-SKGFILDGFPRTVVQARKLDEMLAKRGQ-AIDKVLNFVVPDSLLVERVVG-RWVHPASGRSYHEKFAPPK-VAG-------------VDDTTGEPLIKRKDDNADTLKARLGAFHSQTAPVIEHY--ARK--VVALKADRAQDEVASAIASALS---------------------------------------------------------------------------------------------------------------------------------------------------------------------------------------------------------------------------------------
>D8MA47_BLAHO__D8MA47 SubName: Full=Singapore isolate B (sub-type 7) whole genome shotgun sequence assembly, scaffold_7;
----------------------------------------------------------------------------------------------------------------------------------------------------------------------------------------MQN------------------VPTEDLINELER---------------RVDCSKRR-GVRTILIGPPGCGK--------------------GTQAPEIKKEY-CVCHLATGDMLRDAVARGTEYGLRAKEAMNAGQLVSDDIVVNIIKDNIKS-PAC-QKGFILDGFPRTIPQAQMLDEMLAADGM-KIDAVLAFDVPDSKLVERISG-RRVHPASGRSYHIVFNPPK-EEG-------------KDDVTGEPLIQRKDDCPEVLEKRLAEYHSKTAPIIDYY--GERGLVKTIQADAPIEQVWKDITAALGEAEI-----------------------------------------------------------------------------------------------------------------------------------------------------------------------------------------------------------------------------------
>B6KE91_TOXGO__B6KE91 SubName: Full=Adenylate kinase, putative;          EC=2.7.4.10;
----------------------------------------------------------------------------------------------------------------------------------------------------------------------------MAAPSGKREGVDLEN------------------VATVELLEELKR---------------RYACLAKP-EGRYIFIGAPGSGK--------------------GTQSVKLKKSH-CLCHLSTGDMLRHAVATGTEYGKQAKAKLDAGELVSDEIVLGLIDEKLKT-PEC-RRGFILDGFPRNEAQAAGLDNLLKQKNQ-KLDGVLYFDVPDNILVERVSG-RRIHLPSGRVYHVTYHPPK-VAG-------------LDDVTGEPLHHRKDDNEATLKKRLDVFHKETVPVIEHY--AKMGLLYKMDAAKDSTAVTKEMYDFVGKHHKSFFG-------------------------------------------------------------------------------------------------------------------------------------------------------------------------------------------------------------------------------
>A8JGY3_CHLRE__A8JGY3 SubName: Full=Adenylate kinase 4;          EC=2.7.4.3; Flags: Fragment;
------------------------------------------------------------------------------------------------------------------------------------------------------------------------------------MPADLTE------------------VSTEALMAEIQR---------------RLDCTKKP-EKRIILIGPPGCGK--------------------GTQSPRIKNEH-CLCHLATGDMLRAAVAAKTPLGLEAKKAMESGALVSDEIVIGLIEEATQQ-AEC-AKGFILDGFPRTVVQAKKLDEMLAKRGQ-AIDRVLNFVVPDSLLVRVVGGIAWGLQAGTRAYAVYAAPARTVAG-------------VDDVTGEPLMQRKDDNAETLKARLGAFHDQTTPVIQHY--AAK--VV-----------------------------------------------------------------------------------------------------------------------------------------------------------------------------------------------------------------------------------------------------------
>D7FV44_ECTSI__D7FV44 SubName: Full=Adenylate kinase;
------------------------------------------------------------------------------------------------------------------------------------------------------------------------------------------M------------------PAGQAMLDALQR---------------KEFCDKKK-ETRTIFIGPPGAGK--------------------GTQAPPVKDNY-CLCHLATGDMLRAAVAAKTDLGLKAKSIMEAGELVPDDVVVGIVSEAMEA-PEC-KKGFILDGFPRTTAQAEKLDNILSTKGV-AIDKVINLAVDDKVLIRRVLG-RWVHAASGRSYNIFSNPPK-VAG-------------KDDITGEPLMRRSDDTADKLRSRLKAFHQQTQPVIDYY--ERAGKTVNIDAKQDKNVIMGIIRKALGNPDA-----------------------------------------------------------------------------------------------------------------------------------------------------------------------------------------------------------------------------------
>Q7Z0H0_PLAFA__Q7Z0H0 SubName: Full=Adenylate kinase 2;          EC=2.7.4.3;
------------------------------------------------------------------------------------------------------------------------------------------------------------------------------------MNENLEN------------------FSTIDLLNELKR---------------RYACLSKP-DGRYIFLGAPGSGK--------------------GTQSLNLKKSH-CYCHLSTGDLLREAAEKKTELGLKIKNIINEGKLVDDQMVLSLVDEKLKT-PQC-KKGFILDGYPRNVKQAEDLNKLLQKNQT-KLDGVFYFNVPDEVLVNRISG-RLIHKPSGRIYHKIFNPPK-VPF-------------RDDVTNEPLIQREDDNEDVLKKRLTVFKSETSPLISYY--KNKNLLINLDATQPANDLEKKISQHIDG--------------------------------------------------------------------------------------------------------------------------------------------------------------------------------------------------------------------------------------
>Q8IJV6_PLAF7__Q8IJV6 SubName: Full=Adenylate kinase;
------------------------------------------------------------------------------------------------------------------------------------------------------------------------------------MNENLEN------------------FSTIDLLNELKR---------------RYACLSKP-DGRYIFLGAPGSGK--------------------GTQSLNLKKSH-CYCHLSTGDLLREAAEKKTELGLKIKNIINEGKLVDDQMVLSLVDEKLKT-PQC-KKGFILDGYPRNVKQAEDLNKLLQKNQT-KLDGVFYFNVPDEVLVNRISG-RLIHKPSGRIYHKIFNPPK-VPF-------------RDDVTNEPLIQREDDNEDVLKKRLTVFKSETSPLISYY--KNKNLLINLDATQPANDLEKKISQHIDG--------------------------------------------------------------------------------------------------------------------------------------------------------------------------------------------------------------------------------------
>A7AVR4_BABBO__A7AVR4 SubName: Full=Adenylate kinase 2;          EC=2.7.4.3;
-----------------------------------------------------------------------------------------------------------------------------------------------------------------------MIFLRVLSLLFFATMSGLHG------------------YETQTLVEELRR---------------RYDCLSKP-QGNFIFMGAPGSGK--------------------GTQSLLLRDSH-CYCHLSTGDILRSAIRSGDPIGMEAKTYMDQGKLVPDDVVVKLIEGNINS-PRC-SRGFILDGFPRTETQADRLKTLLSNLGK-RLNAVFLFECPDDEIQRRITG-RLVHEPSGRVYHMTSKPPK-VPM-------------RDDITNEPLTQRKDDTLEVIRTRLDAYHKQTAPLIKYY--ENMHLLHRIDANRPEMKVNEEINKIVERVCTN----------------------------------------------------------------------------------------------------------------------------------------------------------------------------------------------------------------------------------
>Q4YSZ8_PLABE__Q4YSZ8 SubName: Full=Adenylate kinase, putative;
------------------------------------------------------------------------------------------------------------------------------------------------------------------------------------MNESLDK------------------LSTIDLLNELKR---------------RYACLSKP-DGRYVFIGAPGSGK--------------------GTQSLNLKKSH-CYCHLSTGDLLREAAEKQNELGNKIRSIINEGKLVDNELVLSLVDDKLKS-PQC-KKGFILDGYPRNVKQAEDLNKLLDKNKI-KLNGVFYFNVPDEVLVERICG-RLIHKPSGRIYHKTLNPPK-IPF-------------KDDITNEPLIQRDDDNEEVLKKRLGVFKNETTPLINYY--KNKNLLISLDATKPAADIEKNISQHISG--------------------------------------------------------------------------------------------------------------------------------------------------------------------------------------------------------------------------------------
>Q4N837_THEPA__Q4N837 SubName: Full=Adenylate kinase, putative;
-------------------------------------------------------------------------------------------------------------------------------------------------------------------------------------MTNLED------------------FETTDLLSELKR---------------RYNCLGKP-QGNFVFLGPPGSGK--------------------GTQSHILKNSH-CYCHLSTGDLFREAIKSGTPTGLKAKEFIDKGLLVPDELTLSLVQERINS-PKC-RRGFLLDGYPRSISQAKDLNKLLKSVGK-KLNGVFSFNVSDEVIEKRIVG-RLVHPGSNRVYHKVFNPPK-EEG-------------KDDLTGEPLITRKDDRPEIIKKRLEVYKKETAPLVDYY--NNENLLHSVNANNNVESITKEVEKLVLKTSKL----------------------------------------------------------------------------------------------------------------------------------------------------------------------------------------------------------------------------------
>Q5CRC5_CRYPV__Q5CRC5 SubName: Full=Adenylate kinase; Flags: Fragment;
------------------------------------------------------------------------------------------------------------------------------------------------------------------------------------------------------------------------------------------KMSNSK-KHNLILIGAPGSGK--------------------GTQCEFIKKEY-GLAHLSTGDMLREAIKNGTKIGLEAKSIIESGNFVGDEIVLGLVKEKFDL-GVC-VNGFVLDGFPRTIPQAEGLAKILSEIGD-SLTSVIYFEIDDSEIIERISG-RCTHPASGRIYHVKYNPPK-QPG-------------IDDVTGEPLVWRDDDNAEAVKVRLDVFHKQTAPLVKFY--EDLGILKRVNAKLPPKEVTEQIKKILEN--------------------------------------------------------------------------------------------------------------------------------------------------------------------------------------------------------------------------------------
>Q7RP97_PLAYO__Q7RP97 SubName: Full=Adenylate kinase b;
------------------------------------------------------------------------------------------------------------------------------------------------------------------------------------MNESLDK------------------LSTIDLLNELKR---------------RYACLSKP-DGRYVFIGAPGSGK--------------------GTQSLNLKKSH-CYCHLSTGDLLREAAEKQNELGNKIRSIINEGKLVDNELVLSLVDDKLKS-PQC-KKGFILDGYPRNVKQAEDLNKLLDKNKI-KLNGVFYFNVPDEVLVERICG-RLIHKPSGRIYHKTLNPPK-TPF-------------KDDITNEPLIQRDDDNEAVLKKRLGVFKNETTPLINYY--KNKNLLISLDATKPAADIEKNISQHISG--------------------------------------------------------------------------------------------------------------------------------------------------------------------------------------------------------------------------------------
>A5K7B3_PLAVI__A5K7B3 SubName: Full=Adenylate kinase 2, putative;
------------------------------------------------------------------------------------------------------------------------------------------------------------------------------------MSDNLEK------------------FSTVDLLNELKR---------------RYSCLSKP-DGRYIFLGAPGSGK--------------------GTQSLNLKKSH-CYCHLSTGDLLREAAEKKNDLGNKIRNIINEGKLVDDDVVLTLVDDKLKS-PQC-KKGFILDGYPRNVKQAEDLNKLLQTNQM-KLNGVFYFNVPDDVLVKRISG-RLIHKPSGRIYHKIFNPPK-TPF-------------KDDITNEPLIQREDDNEEVLKKRLNVFKSETTPLINYY--KNKNLLINLDATQPANDLEKKISQHIGG--------------------------------------------------------------------------------------------------------------------------------------------------------------------------------------------------------------------------------------
>Q5CGJ7_CRYHO__Q5CGJ7 SubName: Full=Type 2 adenylate kinase;
-------------------------------------------------------------------------------------------------------------------------------------------------------------------------------------------------------------------------------------------MSNSK-KHNLIVIGAPGSGK--------------------GTQCEFIKKEY-GLAHLSTGDMLREAIKNGTKIGLEAKSIIESGNFVGDEIVLGLVKEKFDL-GVC-VNGFVLDGFPRTIPQAEGLAKILSEIGD-SLTSVIYFEIDDSEIIERISG-RCTHPASGRIYHVKYNPPK-QPG-------------IDDVTGEPLVWRDDDNAEAVKVRLDVFHKQTAPLVKFY--EDLGILKRVNAKLPPKEVTEQIKKILEN--------------------------------------------------------------------------------------------------------------------------------------------------------------------------------------------------------------------------------------
>B3L3M8_PLAKH__B3L3M8 SubName: Full=Adenylate kinase 2, putative;          EC=2.7.4.3;
------------------------------------------------------------------------------------------------------------------------------------------------------------------------------------MSDNLEK------------------FSTIDLLNELKR---------------RYSCLNKP-DGRYIFLGAPGSGK--------------------GTQSLNLKKSH-CYCHLSTGDLLREAAEKKNDLGNKIRNIINEGKLVDDDVVLTLVDDKLKS-PQC-KKGFILDGYPRNVKQAEDLNKLLQTNQM-KLNGVFYFNVPDDVLVKRISG-RLIHKPSGRIYHKTFNPPK-TPF-------------KDDITNEPLIQREDDNEEVLKKRLNVFKSETTPLINYY--KNKNLLINLDATQPANDIEKKISQHIGG--------------------------------------------------------------------------------------------------------------------------------------------------------------------------------------------------------------------------------------
>B6ACH8_CRYMR__B6ACH8 SubName: Full=Adenylate kinase protein, putative;          EC=2.7.4.3;
-----------------------------------------------------------------------------------------------------------------------------------------------------------------------------------------------------------------------------------------MQKSSKQ-PLNIILIGAPGSGK--------------------GTQCEYLRRDL-QLAHLSTGDMLREVVKSSSEIGLKVQEIMARGELVDDEIVLQLVSDKFDS-GAC-EEGFVLDGFPRTITQAEDLSRLLKSSGR-SLNYVIYFEISDELLIERVSG-RYIHQGSGRVYHIKYNPPK-VAG-------------IDDITGEPLIQRKDDNIESLKIRLTAFHEQTTPLLEYY--QKLGLLKIIKAGLSPSEVRSQLYSILNKN-------------------------------------------------------------------------------------------------------------------------------------------------------------------------------------------------------------------------------------
>Q6BFX4_PARTE__Q6BFX4 SubName: Full=Adenylate kinase, putative; SubName: Full=Chromosome undetermined scaffold_1, whole genome shotgun sequence;
-----------------------------------------------------------------------------------------------------------------------------------------------------------------------------------MDTQAYSK------------------ISNAALIQELYR---------------RYRCQEEALRKRIVLLGMPGAGK--------------------GTHSAKMLARF-CMCHLSTGDLLREEVRSGSEFGKKLKGIMERGELIEDEVMCNLIKQQLAK-PAC-ANGAILDGFPRTIPQAEKLDQILKQSGQ-SIDQAIFMNVREQVVVDRLGG-RWTHLNSGRTYHYKFNPPK-VHG-------------VDDVTGEPLVQREDDKEATIRNRLNVYQNKTSPIIDYY--RKKGILFEVNAERPVNDIWKDIKTIVKTK-------------------------------------------------------------------------------------------------------------------------------------------------------------------------------------------------------------------------------------
>Q4UHG4_THEAN__Q4UHG4 SubName: Full=Adenylate kinase, putative;          EC=2.7.4.3;
-------------------------------------------------------------------------------------------------------------------------------------------------------------------------------------MANLED------------------YETTDLLSELKR---------------RYNCLGKP-QGNFVFLGPPGSGK--------------------GTQSHILKNSH-CYCHVSTGDLFREAIKSGTPLGLKAKEFIDKGLLVPDDLTLSLVQERINS-PKC-RRGFLLDGYPRNISQAKDLGKLLKSVGK-KLNGVFSFNASDEVIEKRVVG-RLVHPGSNRVYHKVFKPPK-EEG-------------KDDLTGEPLITRKDDSPDIIRKRLEVYKKETAPLVEYY--NNENLHHSVNANNSVESITKVIFLGFNFV-------------------------------------------------------------------------------------------------------------------------------------------------------------------------------------------------------------------------------------
>B7G252_PHATR__B7G252 SubName: Full=Predicted protein;
----------------------------------------------------------------------------------------------------------------------------------------------------------------------------------------------------------------------------------------------------MLILGKPGGGK--------------------GTISGKILKDFPRFHHVSTGDLLRQHVNEGTQLGKEAKSFMESGKLVPDSLMINLLMDDAKPYIEE-GRSLLLDGFPRTLQQAQALEEV-----A-HIDTVVNLDIPTNTIVERIAD-RWIHPASGRIYSYSYKPPK-AVG-------------KDDVTGEPLVQRDDDKPESVRTRLAAYDKVTAPLVDWY--RRKGLVQTFRGTES-DVIYPQVKAYLEEKNF-----------------------------------------------------------------------------------------------------------------------------------------------------------------------------------------------------------------------------------
>Q4Y613_PLACH__Q4Y613 SubName: Full=Adenylate kinase, putative; Flags: Fragment;
--------------------------------------------------------------------------------------------------------------------------------------------------------------------------------------------------------------------------------------------------------------K--------------------GTQSLNLKNSH-CYCHLSTGDLLREAAEKQNELGNKIRGIINEGKLVDNEIVLSLVDDKLKS-PQC-KKGFILDGYPRNVKQAEDLNKLLDKNKM-KLNGVFYFNVPDEVLVERICG-RLIHKPSGRIYHKTLNPPK-TPF-------------RDDITNEPLTQRDDDNEAVLKKRLGVFKNETTPLINYY--KNKNLLVSLDATKPAADIEKNISQHIGG--------------------------------------------------------------------------------------------------------------------------------------------------------------------------------------------------------------------------------------
>A4RWB6_OSTLU__A4RWB6 SubName: Full=Predicted protein;
-------------------------------------------------------------------------------------------------------------------------------------------------------------------------------------------------------------------------------------MGGGQSKRGAP-RSVIVIFGPPGAGK--------------------GTQAPKITEKL-GVPQLATGDMLRAAVAAGTDVGRRAKAAMDSGGLVTDDIVVAIIRDRIAA-KDC-ARGFILDGFPRTIEQAKKLDEMLAKRGE-KVDVVVSLEVPDSLLEKRICG-RWVHKASGRSYHATFNPPK-SLKACP-GKQAKPKRMFDDETGEQLEQRSDDTKEALVTRLEAYHSQTKPILEHY--SP--VVAKIDAAKDMSEVWTAIEAVLPTREN-----------------------------------------------------------------------------------------------------------------------------------------------------------------------------------------------------------------------------------
>B8BTZ3_THAPS__B8BTZ3 SubName: Full=Predicted protein;
----------------------------------------------------------------------------------------------------------------------------------------------------------------------------------------------------------------------------------------------------MILFGPPGAGK--------------------GTHGPKIENML-GIPQLSTGDMLRAAVAAKTEVGLKAAAVMKAGGLVSDDIVIGIIRDRIRE-PDC-KFGFILDGFPRTLVQAQELDKMLAEEGA-CVTKVVELQVPDEVLEERICG-RWIHKKSGRSYHVKYAPPK-SMKKDG-KGNPIPESMTDDETGEALMQRPDDTSSALVKRLQGYHGETVPILEHY--KPHGIVSEVNANQSMDGVWGEVLVSLKRGGD-----------------------------------------------------------------------------------------------------------------------------------------------------------------------------------------------------------------------------------
>C1MPW5_MICPS__C1MPW5 SubName: Full=Predicted protein;
----------------------------------------------------------------------------------------------------------------------------------------------------------------------------------------MGC------------------GASSPEDAAASP----------RDGDEPKSGKTES-RNIIILFGPPGAGK--------------------GSQAPKMVETL-GIPQLSTGDMLRAAVAAGTALGEQVKGVMASGGLVTDDLVVSLIRERVEK-KDC-AGGFILDGFPRTLEQAEMLDEMLAKSGE-RVRHVVALVVPDEVLTERICG-RWIHKASGRSYHVAFDKPA-SLAASGEDAAPTTENMLDDVTGEPLTQRPDDTEDALKTRLAAYHKQTVPILGHYDEKRKGVVAEVDANRQKDDVWSDIERAIAANDVEPKEPEPEPKKVEEAAPEEAATAPPAEAPEEPAPAAEEPAPAPEEPAPAPEEPAPAPEEPAPEEAAPAEVAPAEPAAAEPAAAEAEPAAAEAEPAGGGGRARARRARRPPSPRPPSPRPPSPEAAEAGADAAAAEPAAAAAEPAPAAAEPAPAEAAPAEAAPAEPAAEADADAAPAEAAPAKDVAVEAGADAAAVEGAAAEDVAVEAGADAAAVEGAAAEGAGEAAP
>B7G015_PHATR__B7G015 SubName: Full=Predicted protein; Flags: Fragment;
----------------------------------------------------------------------------------------------------------------------------------------------------------------------------------------------------------------------------------------------------LILFGPPGAGK--------------------GTHGPKIESML-GVPQLSTGDMLREAVADKTDVGKKAEAVMKAGGLVGDDIVVGIIRDRIQH-ADC-KFGFILDGFPRTLQQAQALDAMLAKEGA-VVTKVVELDVPDSVLEERICG-RWIHKGSGRSYHVKYAPPK-TMKKNS-KGEPIPESMKDDKSGEALMQRKDDTAQALTKRLQGYHNETVPILEHY--RPNGVVRSVNANQGMEGVWKEILQALERPKQA----------------------------------------------------------------------------------------------------------------------------------------------------------------------------------------------------------------------------------
>Q00GN7_KARBR__Q00GN7 SubName: Full=Cytosolic adenylate kinase protein; Flags: Fragment;
-----------------------------------------------------------------------------------------------------------------------------------------------------------------------------------------------------------------------------------------------------------------------------------------IEEAL-DIPQLSTGDMLRAAVAAKTEIGMKAKELMSAGKLVGDDIVIGIIKDRIQE-PDC-AKGFILDGFPRTLMQAKAIDKLLAEGGE-KVNSIISLDIPDSVLEERICG-RWIHKKSGRSYHVKFAPPK-SLG----GAAPTKDNMKDDVTGEPLMQRPDDTATALVQRLTSYHAETVPVLQHY--KPGGIVSHVNANQSMDGVWSEVSVAIKK--------------------------------------------------------------------------------------------------------------------------------------------------------------------------------------------------------------------------------------
>Q5ENV1_ISOGA__Q5ENV1 SubName: Full=Adenylate kinase; Flags: Fragment;
------------------------------------------------------------------------------------------------------------------------------------------------------------------------------------------P------------------MAGTPAYAELKP---------------AAAAAKGS-KTVMILFGPPGAGK--------------------GSHAPKIVEAF-KIPQLSTGDMLRAAVAAGTEVGKQAKTVMESGGLVSDELVVSIIRERIKE-EDC-TSGFILDGFPRTVEQAKMLDEVLAGIGE-KVNHVVALEVPDAVLTERICG-RWVHKESGRSYHIKYAKPK-SLP--D-GAEPTEDNMKDDETG----------------------------------------------------------------------------------------------------------------------------------------------------------------------------------------------------------------------------------------------------------------------------------------------------
>B8CBJ0_THAPS__B8CBJ0 SubName: Full=Predicted protein;
--------------------------------------------------------------------------------------------------------------------------------------------------MKTCSFLFAAIGLTAVSAFTPQPFARTQISTRNGEQSQVVL------------------SASKNRDKVASRSKWADARGYGSTAASASSDAGKS-APKLIIAGAPASGK--------------------GTQCELIKEKY-GVVHLSTGDMLRAAVAAGTEVGKQAKDFMDAGKLVPDEVIIGVVKNRLDE-ADCIESGWLLDGFPRTPAQAEA----LAAAGV-SADCFIFLNVPDEVLVERVVG-RRTDPETGKIYHMTFSPPE------------------DEEILARLEQRSDDTEEKVVVRLEQFHANVEAVKGSY----TDIAVEVDGTQKPEEVSGVIMQAIDEVLA-----------------------------------------------------------------------------------------------------------------------------------------------------------------------------------------------------------------------------------
>C1MPL8_MICPS__C1MPL8 SubName: Full=Predicted protein;
---------------------------------------------------------------------------------------------------------------------------------------------------------MASFTLTASSAIATPRARFAAGGDASRAELRARA------------------RAPARSSSPRDR----------ASAVVALAAATKT-PKRVVIAGAPASGK--------------------GTQCELIVEKF-GLVHISAGDLLRAAVAEGTPAGLEAKAYMDRGDLVPDEVVVTMVKDALDC-EEAEENGWLLDGYPRSASQADA----IEKEGI-TPDVFLLLNVPDEMLIERVVG-RRLDPETGAIYHVKFFPPP-------------------EDVVDRLTIRSDDTEEKAKNRLAVHHSNVEAVVGRY----EGKIREIDGDRAKTEVFAEIASILDEM-------------------------------------------------------------------------------------------------------------------------------------------------------------------------------------------------------------------------------------
>A4S0V4_OSTLU__A4S0V4 SubName: Full=Predicted protein; Flags: Fragment;
---------------------------------------------------------------------------------------------------------------------------------------------------------------------------------------------------------------VAIAAAALAI----------KASKSSTIGGASK-QKRIVIAGAPASGK--------------------GTQCEMIVKKF-GLTHISAGDLLRAAVAAGTDAGKKAKEYMDRGDLVPNEVVVTMVKDRLAQ-PDC-AKGWLLDGYPRSEEQAEA----LIESGI-DPDLFLLLDVPDEILIDRVVG-RRLDPVDGTIYHMTFFPPP------------------TPEIAARLTQRSDDTEEKAANRLAVHHKNVDAVVGKY----ESIMKNVDGNRAKQDVFKDIERLIKAM-------------------------------------------------------------------------------------------------------------------------------------------------------------------------------------------------------------------------------------
>D7FQE8_ECTSI__D7FQE8 SubName: Full=Adenylate kinase;          EC=2.7.4.3;
-----------------------------------------------------------------------------------------------------------------MSLGSHALLLLSLLLGSVSASAAADGAASTTPPAATADSAFVPPATTVRSWFGSVPNTRPSAATESPVSARPVPPAAACSPAYKLGTASTWVPATRAASSAISA----------RRSGMAMEAAAGS-SPKIIIAGAPASGK--------------------GTQCSMIKERY-GVVHLSTGDMLRAAVKNQTPVGLEAKGYMDEGKLVPDEVIIGIVKDRLNE-DDCKTQGWLLDGFPRTRAQADA----LAAEGI-QANSFLLLNVPDEMLIRRVVG-RRLDPDTGDIYHVDFNPPP-------------------AEIVDRLIQRADDTAEKAQVRLVQYHSNIAAIRECY----EDITCSLDGSVGKEEVFLGITSELDSTLAAAAAIRGGGEGGRVVEEATEPIEGMKPGTSGLRKKPSRRGGRRGGGLGLGEGLGSR---------------------------------------------------------------------------------------------------------------------------------------------------------------------------
