# Supplementary material for: Responses of the Emiliania huxleyi Proteome to Ocean Acidification
Source: PLoS One. 2013 Apr 12;8(4):e61868. doi: 10.1371/journal.pone.0061868 (PMC3625171; doi:10.1371/journal.pone.0061868)
Supplement: Data S1 — Output files from BUDAPEST analysis. (ZIP) [file pone.0061868.s001.zip › BUDAPEST data/Jones_et_al_2012_Data/EHUX130k33a.nsf]

(
(
B8CBJ0_THAPS__B8CBJ0 SubName- Full=Predicted protein-:0.334830,
(
(
C1MPL8_MICPS__C1MPL8 SubName- Full=Predicted protein-:0.284800,
A4S0V4_OSTLU__A4S0V4 SubName- Full=Predicted protein- Flags- Fragment-:0.214890)
999:0.132320,
D7FQE8_ECTSI__D7FQE8 SubName- Full=Adenylate kinase-          EC=2.7.4.3-:0.359540)
516:0.021940)
1000:0.192295,
(
(
(
Q00GN7_KARBR__Q00GN7 SubName- Full=Cytosolic adenylate kinase protein- Flags- Fragment-:0.174170,
(
B8BTZ3_THAPS__B8BTZ3 SubName- Full=Predicted protein-:0.095330,
B7G015_PHATR__B7G015 SubName- Full=Predicted protein- Flags- Fragment-:0.150420)
992:0.096150)
886:0.043910,
(
A4RWB6_OSTLU__A4RWB6 SubName- Full=Predicted protein-:0.253950,
(
C1MPW5_MICPS__C1MPW5 SubName- Full=Predicted protein-:0.287770,
Q5ENV1_ISOGA__Q5ENV1 SubName- Full=Adenylate kinase- Flags- Fragment-:0.162920)
603:0.025800)
548:0.035160)
987:0.068080,
(
(
(
(
B6ACH8_CRYMR__B6ACH8 SubName- Full=Adenylate kinase protein - putative-          EC=2.7.4.3-:0.264150,
(
Q5CRC5_CRYPV__Q5CRC5 SubName- Full=Adenylate kinase- Flags- Fragment-:0.001230,
Q5CGJ7_CRYHO__Q5CGJ7 SubName- Full=Type 2 adenylate kinase-:0.002150)
1000:0.260460)
998:0.090120,
(
(
A7AVR4_BABBO__A7AVR4 SubName- Full=Adenylate kinase 2-          EC=2.7.4.3-:0.320160,
(
Q4N837_THEPA__Q4N837 SubName- Full=Adenylate kinase - putative-:0.044150,
Q4UHG4_THEAN__Q4UHG4 SubName- Full=Adenylate kinase - putative-          EC=2.7.4.3-:0.077250)
1000:0.219540)
879:0.055850,
(
(
(
Q7Z0H0_PLAFA__Q7Z0H0 SubName- Full=Adenylate kinase 2-          EC=2.7.4.3-:0.000000,
Q8IJV6_PLAF7__Q8IJV6 SubName- Full=Adenylate kinase-:0.000000)
0:0.055410,
(
(
Q4Y613_PLACH__Q4Y613 SubName- Full=Adenylate kinase - putative- Flags- Fragment-:0.025620,
(
Q4YSZ8_PLABE__Q4YSZ8 SubName- Full=Adenylate kinase - putative-:0.008150,
Q7RP97_PLAYO__Q7RP97 SubName- Full=Adenylate kinase b-:0.002780)
675:0.008090)
1000:0.062480,
(
A5K7B3_PLAVI__A5K7B3 SubName- Full=Adenylate kinase 2 - putative-:0.007620,
B3L3M8_PLAKH__B3L3M8 SubName- Full=Adenylate kinase 2 - putative-          EC=2.7.4.3-:0.005540)
999:0.034760)
650:0.016560)
1000:0.192290,
B6KE91_TOXGO__B6KE91 SubName- Full=Adenylate kinase - putative-          EC=2.7.4.10-:0.301570)
581:0.040990)
993:0.079660)
787:0.021900,
(
Q6BFX4_PARTE__Q6BFX4 SubName- Full=Adenylate kinase - putative- SubName- Full=Chromosome undetermined scaffold_1 - whole...:0.389120,
B7G252_PHATR__B7G252 SubName- Full=Predicted protein-:0.410730)
877:0.062930)
786:0.022410,
(
D8MA47_BLAHO__D8MA47 SubName- Full=Singapore isolate B {sub-type 7} whole genome shotgun sequence assembly - scaffold_7-:0.298160,
(
bud_EMIHU__EHUX130k33a Similar {e=2.00e-81} to D0P2Z9_PHYIN__D0P2Z9 SubName- Full=Adenylate kinase - putative-:0.282750,
(
(
(
Q019W5_OSTTA__Q019W5 SubName- Full=Putative adenylate kinase {ISS}-:0.080570,
A4RX06_OSTLU__A4RX06 SubName- Full=Predicted protein-:0.086570)
999:0.082970,
(
D8TSH4_VOLCA__D8TSH4 SubName- Full=Adenylate kinase-:0.091290,
A8JGY3_CHLRE__A8JGY3 SubName- Full=Adenylate kinase 4-          EC=2.7.4.3- Flags- Fragment-:0.137090)
1000:0.120250)
856:0.031020,
(
D0P2Z9_PHYIN__D0P2Z9 SubName- Full=Adenylate kinase - putative-:0.211960,
D7FV44_ECTSI__D7FV44 SubName- Full=Adenylate kinase-:0.340400)
604:0.018390)
774:0.029270)
570:0.026060)
760:0.026140)
939:0.072990)
1000:0.058385)
;
