# Supplementary material for: Responses of the Emiliania huxleyi Proteome to Ocean Acidification
Source: PLoS One. 2013 Apr 12;8(4):e61868. doi: 10.1371/journal.pone.0061868 (PMC3625171; doi:10.1371/journal.pone.0061868)
Supplement: Data S1 — Output files from BUDAPEST analysis. (ZIP) [file pone.0061868.s001.zip › BUDAPEST data/Jones_et_al_2012_Data/EHUX130k33a.tree]

             +--------------+ 31: B8CBJ0_THAPS__B8CBJ0 SubName: Full=Predicted protein; {0.334830}
             |               
    #========+ 66 [1000] {0.192295}
    |        |
    |        |        +------------+ 32: C1MPL8_MICPS__C1MPL8 SubName: Full=Predicted protein; {0.284800}
    |        |        |             
    |        | +------+ 61 [999] {0.132320}
    |        | |      |
    |        | |      +---------+ 33: A4S0V4_OSTLU__A4S0V4 SubName: Full=Predicted protein; Flags: Fragment; {0.214890}
    |        | |                 
    |        +-+ 64 [516] {0.021940}
    |          |
    |          +---------------+ 34: D7FQE8_ECTSI__D7FQE8 SubName: Full=Adenylate kinase;          EC=2.7.4.3; {0.359540}
    |                           
+---# 67
    |
    |          +-------+ 29: Q00GN7_KARBR__Q00GN7 SubName: Full=Cytosolic adenylate kinase protein; Flags: Fragment; {0.174170}
    |          |        
    |       +--+ 60 [886] {0.043910}
    |       |  |
    |       |  |    +----+ 26: B8BTZ3_THAPS__B8BTZ3 SubName: Full=Predicted protein; {0.095330}
    |       |  |    |     
    |       |  +----+ 56 [992] {0.096150}
    |       |       |
    |       |       +-------+ 28: B7G015_PHATR__B7G015 SubName: Full=Predicted protein; Flags: Fragment; {0.150420}
    |       |                
    |   #===+ 63 [987] {0.068080}
    |   |   |
    |   |   |  +-----------+ 25: A4RWB6_OSTLU__A4RWB6 SubName: Full=Predicted protein; {0.253950}
    |   |   |  |            
    |   |   +--+ 59 [548] {0.035160}
    |   |      |
    |   |      |  +------------+ 27: C1MPW5_MICPS__C1MPW5 SubName: Full=Predicted protein; {0.287770}
    |   |      |  |             
    |   |      +--+ 55 [603] {0.025800}
    |   |         |
    |   |         +-------+ 30: Q5ENV1_ISOGA__Q5ENV1 SubName: Full=Adenylate kinase; Flags: Fragment; {0.162920}
    |   |                  
    #===# 65 [1000] {0.058385}
        |
        |            +-----------+ 20: B6ACH8_CRYMR__B6ACH8 SubName: Full=Adenylate kinase protein, putative;          EC=2.7.4.3; {0.264150}
        |            |            
        |       +----+ 51 [998] {0.090120}
        |       |    |
        |       |    |           +-+ 15: Q5CRC5_CRYPV__Q5CRC5 SubName: Full=Adenylate kinase; Flags: Fragment; {0.001230}
        |       |    |           |  
        |       |    +-----------+ 48 [1000] {0.260460}
        |       |                |
        |       |                +-+ 18: Q5CGJ7_CRYHO__Q5CGJ7 SubName: Full=Type 2 adenylate kinase; {0.002150}
        |       |                   
        |     +-+ 54 [787] {0.021900}
        |     | |
        |     | |        +-------------+ 12: A7AVR4_BABBO__A7AVR4 SubName: Full=Adenylate kinase 2;          EC=2.7.4.3; {0.320160}
        |     | |        |              
        |     | |    +---+ 47 [879] {0.055850}
        |     | |    |   |
        |     | |    |   |         +--+ 14: Q4N837_THEPA__Q4N837 SubName: Full=Adenylate kinase, putative; {0.044150}
        |     | |    |   |         |   
        |     | |    |   +---------+ 43 [1000] {0.219540}
        |     | |    |             |
        |     | |    |             +----+ 22: Q4UHG4_THEAN__Q4UHG4 SubName: Full=Adenylate kinase, putative;          EC=2.7.4.3; {0.077250}
        |     | |    |                   
        |     | +----+ 50 [993] {0.079660}
        |     |      |
        |     |      |               +-+ 10: Q7Z0H0_PLAFA__Q7Z0H0 SubName: Full=Adenylate kinase 2;          EC=2.7.4.3; {0.000000}
        |     |      |               |  
        |     |      |           +---+ 39 [0] {0.055410}
        |     |      |           |   |
        |     |      |           |   +-+ 11: Q8IJV6_PLAF7__Q8IJV6 SubName: Full=Adenylate kinase; {0.000000}
        |     |      |           |      
        |     |      |  +--------+ 42 [1000] {0.192290}
        |     |      |  |        |
        |     |      |  |        |     +--+ 24: Q4Y613_PLACH__Q4Y613 SubName: Full=Adenylate kinase, putative; Flags: Fragment; {0.025620}
        |     |      |  |        |     |   
        |     |      |  |        | +---+ 37 [1000] {0.062480}
        |     |      |  |        | |   |
        |     |      |  |        | |   | +-+ 13: Q4YSZ8_PLABE__Q4YSZ8 SubName: Full=Adenylate kinase, putative; {0.008150}
        |     |      |  |        | |   | |  
        |     |      |  |        | |   +-+ 35 [675] {0.008090}
        |     |      |  |        | |     |
        |     |      |  |        | |     +-+ 16: Q7RP97_PLAYO__Q7RP97 SubName: Full=Adenylate kinase b; {0.002780}
        |     |      |  |        | |        
        |     |      |  |        +-+ 38 [650] {0.016560}
        |     |      |  |          |
        |     |      |  |          |  +-+ 17: A5K7B3_PLAVI__A5K7B3 SubName: Full=Adenylate kinase 2, putative; {0.007620}
        |     |      |  |          |  |  
        |     |      |  |          +--+ 36 [999] {0.034760}
        |     |      |  |             |
        |     |      |  |             +-+ 19: B3L3M8_PLAKH__B3L3M8 SubName: Full=Adenylate kinase 2, putative;          EC=2.7.4.3; {0.005540}
        |     |      |  |                
        |     |      +--+ 46 [581] {0.040990}
        |     |         |
        |     |         +-------------+ 7: B6KE91_TOXGO__B6KE91 SubName: Full=Adenylate kinase, putative;          EC=2.7.4.10; {0.301570}
        |     |                        
        |   +-+ 58 [786] {0.022410}
        |   | |
        |   | |   +----------------+ 21: Q6BFX4_PARTE__Q6BFX4 SubName: Full=Adenylate kinase, putative; SubName: Full=Chromosome undetermined scaffold_1, whole genome shotgun sequence; {0.389120}
        |   | |   |                 
        |   | +---+ 53 [877] {0.062930}
        |   |     |
        |   |     +-----------------+ 23: B7G252_PHATR__B7G252 SubName: Full=Predicted protein; {0.410730}
        |   |                        
        #===+ 62 [939] {0.072990}
            |
            |  +------------+ 6: D8MA47_BLAHO__D8MA47 SubName: Full=Singapore isolate B (sub-type 7) whole genome shotgun sequence assembly, scaffold_7; {0.298160}
            |  |             
            +--+ 57 [760] {0.026140}
               |
               |  +------------+ 1: bud_EMIHU__EHUX130k33a Similar (e=2.00e-81) to D0P2Z9_PHYIN__D0P2Z9 SubName: Full=Adenylate kinase, putative; {0.282750}
               |  |             
               +--+ 52 [570] {0.026060}
                  |
                  |          +----+ 3: Q019W5_OSTTA__Q019W5 SubName: Full=Putative adenylate kinase (ISS); {0.080570}
                  |          |     
                  |     +----+ 41 [999] {0.082970}
                  |     |    |
                  |     |    +----+ 4: A4RX06_OSTLU__A4RX06 SubName: Full=Predicted protein; {0.086570}
                  |     |          
                  |  +--+ 45 [856] {0.031020}
                  |  |  |
                  |  |  |     +----+ 5: D8TSH4_VOLCA__D8TSH4 SubName: Full=Adenylate kinase; {0.091290}
                  |  |  |     |     
                  |  |  +-----+ 40 [1000] {0.120250}
                  |  |        |
                  |  |        +------+ 8: A8JGY3_CHLRE__A8JGY3 SubName: Full=Adenylate kinase 4;          EC=2.7.4.3; Flags: Fragment; {0.137090}
                  |  |                
                  +--+ 49 [774] {0.029270}
                     |
                     | +---------+ 2: D0P2Z9_PHYIN__D0P2Z9 SubName: Full=Adenylate kinase, putative; {0.211960}
                     | |          
                     +-+ 44 [604] {0.018390}
                       |
                       +--------------+ 9: D7FV44_ECTSI__D7FV44 SubName: Full=Adenylate kinase; {0.340400}
                                       
