# Supplementary material for: Responses of the Emiliania huxleyi Proteome to Ocean Acidification
Source: PLoS One. 2013 Apr 12;8(4):e61868. doi: 10.1371/journal.pone.0061868 (PMC3625171; doi:10.1371/journal.pone.0061868)
Supplement: Data S1 — Output files from BUDAPEST analysis. (ZIP) [file pone.0061868.s001.zip › BUDAPEST data/Jones_et_al_2012_Data/EHUX130k34a.fas]

>bud_EMIHU__EHUX130k34a Similar (e=1.00e-129) to Q8L878_ISOGA__Q8L878 SubName: Full=Oxygen evolving enhancer 1;
-----------------------------------------------GR-----------VAPMQRS-ADVSMA-------AKDSVTAGQ--VAGMAAAVLAVGV---QSASAGPFTRTDIASLTYQQIKGTGLANTCPVVEQVDGMKTEIKVGGNYKIDEFCLEPTSFQVLEEKLTKS---GVVTEAVDTKVTTRQTYVLTGMEGDL-VQKDGKLTFLE-KDGIDYAPTTVQLPGGERVPFLFTVKNLVAQSDGATSSISPGLKMSGGFNVPSYRTGLFLDPKGRGTTTGYDQAVALPA-------LQA---GGDESLFKENNKKFDVGRGSIELKVTSVNAELGEFGGVFVQKQPSDTDLGSKVPKELLLKGQFFGTVVPN------
>Q8L878_ISOGA__Q8L878 SubName: Full=Oxygen evolving enhancer 1;
ML-------------------------------SAVSTGLALIAPAPGR-----------VAPMQRS-GAVSMV-------QKDNL-AAQ--IAGVAAAVLAVGV---QSASAGPFTREDIASLTYLQIKGTGLANTCPIVQPSESGKTTISVGPGAKIEEFCLEPTSFQVLEEKMTKK---GLVTEAVDTKVTTRQTYVLTGIDGDL-VQKDGKLTFLE-KDGIDYAATTVQLPGGERVPFLFTVKNLVAQSDVATSSISPGLKMAGSFTVPSYRTGLFLDPKGRGTTTGYDQAVALPA-------LQA---GGDESLFKENDKKFDVGTGTIEMKVTAVNAELGEFGGVFVQKQPSDTDLGSKQPKEVLLKGQFFGTVNN-------
>Q8L880_KARBR__Q8L880 SubName: Full=Oxygen evolving enhancer 1; Flags: Fragment;
ELDAFAAL------------------------LLASDAQAGFQAPNAA------------NARAQNA-QKLANV-------GAKVL-AGS--LAGLLA--LTAGT---DGALAGPFTRDDLASLTYDQVKGSGLANTCPKVNKA--GAGGIKIGGLKQLSDFCLEPTSFAILEEQMTQQ--KGTQTVPVPSKVTTRQTYVLDGIEGTL-SVSEGKLKFVE-TDGIDYAPTTIQLPGGERVPFLFTVKNLVATAGTTADEIAPGFTMSGPFMVPSYRTGLFLDPKGRGTTTGYDQAVALPA-------MQA---GGDEEMFKENDKKFDVGKGSIELKVTQVNTELKEIGGVFVHKQPGDTDLGSKEPKEILLKGNWFATVE--------
>Q15GD2_GUITH__Q15GD2 SubName: Full=Chloroplast photosystem II 33 kDa oxygen evolving protein PsbO; Flags: Fragment;
----------------------------------------AFQPTLRSG-APA-------KVNQRAT-CAVSMS-------AQSNV-KVA--AAGLAALPLIIG----GADAANALTSKDINNLTYEEVKGTGIANRCPEVESN-GEDIVLQQNTKYKITDLCIEPKSFQIETEVQKKR--GESRREFVDTKLVTRATYSLAGVEGPLFYDKDGSLTFQE-KEGLDYAATTVQLPGGERVPFFFTIKELVAKAT-APKGISPGTEFGGTFTVPSYRSGLFLDPKGRGATTGYDMAQALPA-------FEADGNEGQAELFKENNKVFQVTDGSMEFAVNKVDGQTGEFSGVFVSEQLSDTDMGSKAPKKVLIKGIVYGKVSTASGDEGY
>B7P070_VAULI__B7P070 SubName: Full=Chloroplast photosystem II extrinsic protein O; SubName: Full=Photosystem II extrinsic protein O;
MKVPSALVAL----------------------SAFSVKTSAFRPAFAGL-----------KTNAKSS-SALTMS-------VQDDI-KTL--AVGALTILAGVSI---LNAPVEAITKDQIESLSYLQVKGTGLANRCPEVF----GTGSIDVNGKTKIVDMCIEPKTFQVLEETSSKR--GEAKKEYVNTKLMTRQTYTLYGIDGSF-APENGKITFRE-KDGIDYAATTIQLPGGERVPFLFTVKELVAQATTPGNSVTPGLQFGGPFSTPSYRTGLFLDPKGRGGSTGYDMAVALPG-------KQS-GIEGDAELFGENNKTFDVTKGNIEFEVNRVDPSNGEIGGVFVSKQKGDTDMGSKVPKDLLIKGIFYGRLESE------
>D8LG03_ECTSI__D8LG03 SubName: Full=Manganese stabilising protein;
MKLAVIAVA-----------------------LSALSPSDAFVPSSAFN-GARMAGPAA-TTRASTS-AVEMSA-------ASDSF-KKA--ATGALAIFAGLSL--FTAPPSEAITRDTLDALSYTQVKGTGLANRCPDVV----GEDTISVSGGAKIVDMCIEPKNFQVLSKV-ARG--GNMVPAMIDTKLMTRETYTLYGIEGDF-GNKDGKLTFTE-KDGIDYAATTIQ-SNYERIPFLFTVKDLVAKASAGGNQVKPGFQMGGGFRTPSYRTGLFLDPKGRGGSTGYDMAVALPG-------LQS-GVEGDAEMFKENNKVFDVTDGNIEFEVNTVDKEAGEIGGVFVSKQKGDTDMGSKVPKDILVKGIFYARIQ--------
>B7FZ96_PHATR__B7FZ96 SubName: Full=Oxygen-evolving enhancer protein 1;
MKFTAACS------------------------IALAASASAFAPI---------------PSVSRTT-DLSMSL--------QKDL-ANV--GKVAAAGALAFGL---ATAPANALTKSQINELSYLQVKGTGLANRCPEVV----GEDSITPKGGQRLVDMCIEPKAWAVEEEI-GKA--GRTEKKFVNSKVMTRQTYTLDGIEGAL-KSEGGSIVFQE-QEGIDYAATTVQLPGGERVPFLFTVKDLVAKGN--GGSFKPGFQMGGDFNTPSYRTGLFLDPKGRGGTTGYDMAVALPG-------LQS-GEEGDDDLFKENNKTFDITTGRIEMEVNKVNAEEQEIGGVFVATQLSDTDMGSKVPKKVLTKGIFYARVE--------
>Q8L879_HETTR__Q8L879 SubName: Full=Oxygen evolving enhancer 1;
MARAATRPLVG---------------------AALFGCSSAFVQNSAVH-PTAPSLRSRDASLRLNALPSEDAPPAADQAEGRSWV-APV--LGLSAMLGLVFGV--LAPQPAKAITAEQFSQLTYAQVRGSGLANRCPTVESQ-GTQVPV--TSSSRMQNFCLEPKSFAIEFET------EPGKKEFVTTKLTTRQTYTLAFIEGAL---KPNPITFTE-QDGMDFAATTVKMPDGEYVPFLFSCKQLIAKGD--GSSFKPGFTWGGEFNVPSYRTGGFLDPKGRGMYTGYDQAVALPA-------LQADGKGGQEELFKETNKVFDIGKGAIEMEVNKVNQELGEIGGVFVSKQPSDTDMGAKAPKTVLLKGIFYGKIV--------
>B8C4I5_THAPS__B8C4I5 SubName: Full=Oxygen-evolving enhancer protein 1;
MKLVAA--------------------------LSLVAGVSAFAPA---------------QTNSRST-QLNAM---------KDDI-AKV--GAAALASAAIFGI---TAAPAQAITKSELNQLSYLQVKGTGLANRCSEVI----GEDTITPKSGARLVDMCIEPKAWAVEEEI-GKA--GKTEKKFVNSKVMTRQTYTLEGIEGSL-KTDGGKIVFTE-EEGIDYAPTTVQLPGGERVPFLFTVKELVATGN--GGAFKPGFQMGGDFSVPSYRTGLFLDPKGRGGVTGYDMAVALPG-------LQS-GEEGDAELFKENNKTFEVGNGRIEMEVNKVNAEESEIGGVFVASQSGDTDMGSKVPKKILTKGIFYAKIQ--------
>Q68Y97_CYAME__Q68Y97 SubName: Full=Oxygen-evolving enhancer; Flags: Fragment;
M-------------------------------LGFVSGTASLTKKRGGR-SAQACG----SAVTRLRLQAGEPQ----PVLAKGRL-PSV--TAFAAAVLLAAATHSAVLEPVQALTAQDVRQLSYEQVKGTGLANRCPEVVSS-KGKISLDKTKKYKVVDLCLEPKQFLVEEEVGRRR--GESKREFVDTKLMTRATYTLANIEGEL-VNENGTWKFIE-KDGMDYAATTVQIPGGERVPFLFSIKKLVASLNNADDGISTSTELGGEFKVPSYRTGMFLDPKGRGMANGYDMAVALPA-------LEADGAVGQEVLRKENDKVFQETSGRIELAVNKVDPTSNEIGGVFVSEQLSDTDMGAKEPKKLLLKGVFYARILPSD-----
>Q5I4B6_PORYE__Q5I4B6 SubName: Full=Plastid oxygen-evolving enhancer 1;
M---APFLGFA---------------------TAAAAGTCLFTPSARPG-AAATCRSPAALPVAPPR-MTSAGA-------PDAAA-RVA--AVAAAAVFAASSL-VGPPPPAAALTSADIRSLTYEQVKGTGLANRCPEVDVS-KGSIPLSPNKSYKLVDLCLEPKSFQVEEEI-GKK--GESRKAFVDTKLMTRATYTLSGIEGIL-RSEGDTLVFEE-KEGIDYAATTVQLPGGERLPFLFTIKQLVAKAA-GGGSISTATEFGGTYRVPSYRTGGFLDPKGRGMVTGYDMAVGLPA-------MEADGREGQTKLFKETNKVFEVTDGEIEMAVNKLDAASGELGGVFVAEQLSDTDMGAKAPKNVLVKGVFYGRVAE------H
>D4NY61_GALSU__D4NY61 SubName: Full=Chloroplast photosystem II 33 kDa;
MFTFIPNTSLQQLFSSTLCPKKKHRSSLGFHYSRAQTAKASLQPLLWER-CK--------KDIAKVQ-QLFQSL-------PIDG--QRT--MHTALALALAFTL--CMPTTSLALTRSDIRSLTYDQVKGTGIASRCPEVDTA-KGIIKLDKNKKYKLVDLCLEPKSFQVEEEYVTKRGKGESRREFVDAKLVTRATYTLSNIEGTL-NFEDNDLVFRE-RDGLDYAACTVQLPGGERVPFLFSIKKLVAKAANVDQGINTATEFGGQFKVTGYRTGLFLDPKGRGGTSGYDMAVALPA-------READGAEGQDDLLRENNKTFDVTDGSIEMAVNKLDPTSGEIAGVFVSEQLSDTDMGAKDPKKLLLKGIFYARVVEDDTAAE-
>PSBO_VOLCA__Q9SBN6 RecName: Full=Oxygen-evolving enhancer protein 1, chloroplastic;          Short=OEE1; Flags: Precursor;
M--------------------------------------------RAAQ-TVKAAGVSRAARPVRAN--VVCKA-------------QKVEFGQAAAAVVAASAL---VAGSANALTYDELQGLTYLQVKGTGIANTCPVLEKG-STDLSELSAGTYKLENFCIEPTSFTVKEESVFKG----GETEFVKTKLMTRLTYTLDAMSGTLKVGSDGSAELKE-EDGIDYAATTVQLPGGERVAFLFTIKQFDGKGT--------LDNIKGDFVVPSYRGSSFLDPKGRGGSTGYDNAVALPA------------RADAEELLKENVKSTKALKGSAVFSVAKVNTATGEIAGVFESIQPSDTDLGAKPPKDIKITGLWYGQLSQ-------
>PSBO_CHLRE__P12853 RecName: Full=Oxygen-evolving enhancer protein 1, chloroplastic;          Short=OEE1; Flags: Precursor;
M------------------------------------------ALRAAQ-SAKAG--VRAARPNRAT-AVVCKA-------------QKV--GQAAAAAALATAM---VAGSANALTFDEIQGLTYLQVKGSGIANTCPVLESG-TTNLKELKAGSYKLENFCIEPTSFTVKEESQFKG----GETEFVKTKLMTRLTYTLDAMSGSFKVGSDGSAELKE-DDGIDYAATTVQLPGGERVAFLFTIKQFDGKGT--------LDGIKGDFLVPSYRGSSFLDPKGRGGSTGYDNAVALPA------------RADAEELLKENVKITKALKGSAVFSVAKVDPVTGEIAGVFESIQPSDTDLGAKPPKDIKVTGLWYAQLK--------
>A9CM98_NEPOL__A9CM98 SubName: Full=33kDa oxygen evolving protein of photosystem II; Flags: Fragment;
----------------------------------------------------------------------------------------NV--AGQAAAALAASAV---LAQGAFALSYDDLNALTYLQVKGTGIANTCPVIEKN-VND--KIKAGDYSIEQLCMEPTSFTVKEESQFKA----GEAEFVKTKLLTRLTYTLDDISGKFKVGADGSVTFTE-EDGIDYAATTVQLPGGERVPFLFTIKELVAKGN--------TSQFGGDFVVPSYRGSSFLDPKGRGASTGYDTAVALPA------------AGDAEELAKENNKSAASLTGSAVFNVAKYDAATGEIAGVFESIQPSDTDLGAKAPKDVKITGLWYAQLK--------
>Q1WLV2_CHLIN__Q1WLV2 SubName: Full=Chloroplast oxygen-evolving enhancer protein 1;
M------------------------------------------ALRAAQ-SAKAG--VRAARPNRAT-AVVCKA-------------QKV--GQAAAAAALATAM---VAGSANALTFDEIQGLTYLQVKGSGIANTCPVLESG-TTNLKELKAGSYKLENFCIEPTSFTVKEESQFKG----GDSEFVKTKLMTRLTYTLDAMSGSFKVGSDGSAELKE-DDGIDYAATTVQLPGGERVAFLFTIKQFDGKGT--------LDNIKGDFLVPSYRGSSFLDPKGRGGSTGYDNAVALPA------------RADAEELLKENVKNTKALKGSAVFSVAKVDPVTGEIAGVFESIQPSDTDLGAKAPKDIKVTGLWYAQLK--------
>A4SAM4_OSTLU__A4SAM4 SubName: Full=PsbO, PSII-O, OEE1, photosystem II polypeptide, oxygen evolving enhancer 1;
M------------------------------------ASLTQSAVFGKKFTTVKASTKRATKTTVARASMNDFA-------------EKV--SKASVALGVAGAV---LAQSAGAVTYDELQGLTYLQVKGTGLANTCPVVEGG-VSG-KEIKAGDYALERFCMEPTSFTVKEESQFKQ----GESEFSKTRLMTRLTYTLDGMTGSFKVGSDGSVNVQE-NDGLDYAPVTVQLPGGERVPFLFTLKEFTGKGN--------TSQFGGDFVVPSYRGSSFLDPKGRGGSTGYDNAVALPA------------RADSEELQKENQKNTAALKGSAVFNVAKYDPATGEIAGVFESIQPSDTDLGAKVPKDVKITGLWYANLGSK------
>C1N779_MICPS__C1N779 SubName: Full=Photosystem II manganese-stabilizing polypeptide;
M--------------------------------AAISASMSLSAVANKR-AAVRSTKRSAVKCAANKEAFVAKV-------------EKA--GKAALSGLAASAL---LASSAGAVTYDELQGLTYLQVKGTGLANTCPVVDGG-ESS-KSIKAGDYALEKFCMEPTSFTVKEDSAFKA----GESEFTKTKLMTRLTYTLDGMTGSFKVGSDGSVAIQE-RDGLDYAPVTVQLPGGERVPFLFTLKEFTGKGN--------TSQFGGDFVVPSYRGSSFLDPKGRGGSTGYDNAVALPA------------KSDADELLKENNKNVAALKGSAVFNVAKYDPVTGEVAGVFESIQPSDTDLGSKAPKDVKITGLWYAQLQ--------
>A9CMA0_BRYPL__A9CMA0 SubName: Full=33kDa oxygen evolving protein of photosystem II;
M-------------------------------------ALSFAPTKSTL-GTSRAQVSRAQKTSR---PVVCSA------HGAGDIVKKV---SETAAAVAAASL---IAGAANAVTFDELQGLTYLQVKGTGVANTCPTLSTG--GDGSTLKAGSYQISGMCIEPTAFKVKEESQFKE----GTSEFVKTKLMTRLTYTLDGLSGKMTVGSDGSVDFKKDNEGIDFAPTTVQLPGGERVPFLFTFKQFAGKGT--------VDGFSGDFTVPSYRGSSFLDPKGRGGSTGYDTAVGLPA------------KGDAEELLKENIKSTAALKGSAVFSVAKVDSGTGEVAGIFESVQPSDTDLGAKVPKDVKITGVWYGQIS--------
>B5AWV1_AMPCA__B5AWV1 SubName: Full=Oxygen evolving enhancer protein 1; Flags: Fragment;
----------------------------------------------------------------------------------------------------------------------------------------------------------------------------------------GKKFVNTRLVTRQTYTLEQIEGQL-KSEGGNLTFVEDQDGIDFAASTVQLPNGERVPFLFTMKKLVAKGS--GSEFKPGFTWGGEYEVPSYRAGGFLDPKGRGMYGGYDQAVALPA-------LQADGREGQEELFAETNKVFDIGKGAIEMEVNKVNERLNEIGGVFVTKFPSDTDMGAKAPKTMLLKGIFYGKVV--------
>A4UHB8_ALEFU__A4UHB8 SubName: Full=Plastid oxygen-evolving enhancer 1-2;
MARTVPLALI----------------------LVLPSASLAFVQGPAPR-EVPRQAPSAGQFLSRSLLEAPDVEVPEVDVQPRSWL-TSI--LSFGAVLGLAAGL--LTPTATRALTAEQYSQLTYNQVRGSGLANRCPTVESQ-GSSVPV--KSGAKLTNLCFEPKSFAVEAET-AKG------TEFVTTKLLTRQTYTLAFINGNL---DPNPITLRE-YDGIHTLPTTVQLPNGQYVPFLFSVKKLVATGE--GSEFKPGFTWGGEFEVPSYRTGAFLDPR---------PAVCTPATISRRTARMQPTPGGQRSLQRRT--VFDIG-----------------------------------------------------------
>Q6SKR0_CHLEL__Q6SKR0 SubName: Full=Oxygen-evolving enhancer protein 1; Flags: Fragment;
--------------------------------------------------------------------------------------------------------------------------------------------------------------------------------------------VGYKLMTRLTYTLDEISGDFKIDGSGNVELKE-EDGIDYAAVTVXMPGGERVPFLFTIKELEAKGT--------ADAFGGEFTVPSYRGSSFLDPKGRGGSTGYDNAXALPA------------RSDPDELQKENNKSVAALKGQAVFSIAKVDPATGEIAGVFESIQPSDTDLGSKAPKDVKIIGLWYGQLTQ-------
