# Supplementary material for: Responses of the Emiliania huxleyi Proteome to Ocean Acidification
Source: PLoS One. 2013 Apr 12;8(4):e61868. doi: 10.1371/journal.pone.0061868 (PMC3625171; doi:10.1371/journal.pone.0061868)
Supplement: Data S1 — Output files from BUDAPEST analysis. (ZIP) [file pone.0061868.s001.zip › BUDAPEST data/Jones_et_al_2012_Data/EHUX130k34a.nsf]

(
(
B5AWV1_AMPCA__B5AWV1 SubName- Full=Oxygen evolving enhancer protein 1- Flags- Fragment-:0.011730,
(
Q8L879_HETTR__Q8L879 SubName- Full=Oxygen evolving enhancer 1-:0.164650,
A4UHB8_ALEFU__A4UHB8 SubName- Full=Plastid oxygen-evolving enhancer 1-2-:0.436090)
915:0.074590)
1000:0.111560,
(
(
Q8L880_KARBR__Q8L880 SubName- Full=Oxygen evolving enhancer 1- Flags- Fragment-:0.290390,
(
bud_EMIHU__EHUX130k34a Similar {e=1.00e-129} to Q8L878_ISOGA__Q8L878 SubName- Full=Oxygen evolving enhancer 1-:0.062310,
Q8L878_ISOGA__Q8L878 SubName- Full=Oxygen evolving enhancer 1-:0.106770)
1000:0.111130)
1000:0.169220,
(
(
(
B7FZ96_PHATR__B7FZ96 SubName- Full=Oxygen-evolving enhancer protein 1-:0.132730,
B8C4I5_THAPS__B8C4I5 SubName- Full=Oxygen-evolving enhancer protein 1-:0.104730)
1000:0.124030,
(
B7P070_VAULI__B7P070 SubName- Full=Chloroplast photosystem II extrinsic protein O- SubName- Full=Photosystem II extrinsi...:0.210530,
D8LG03_ECTSI__D8LG03 SubName- Full=Manganese stabilising protein-:0.251350)
983:0.060080)
983:0.053970,
(
(
Q6SKR0_CHLEL__Q6SKR0 SubName- Full=Oxygen-evolving enhancer protein 1- Flags- Fragment-:0.058720,
(
(
A9CM98_NEPOL__A9CM98 SubName- Full=33kDa oxygen evolving protein of photosystem II- Flags- Fragment-:0.099900,
(
A4SAM4_OSTLU__A4SAM4 SubName- Full=PsbO - PSII-O - OEE1 - photosystem II polypeptide - oxygen evolving enhancer 1-:0.125970,
C1N779_MICPS__C1N779 SubName- Full=Photosystem II manganese-stabilizing polypeptide-:0.121160)
998:0.056950)
927:0.034210,
(
A9CMA0_BRYPL__A9CMA0 SubName- Full=33kDa oxygen evolving protein of photosystem II-:0.192620,
(
PSBO_VOLCA__Q9SBN6 RecName- Full=Oxygen-evolving enhancer protein 1 - chloroplastic-          Short=OEE1- Flags- Precursor-:0.051900,
(
PSBO_CHLRE__P12853 RecName- Full=Oxygen-evolving enhancer protein 1 - chloroplastic-          Short=OEE1- Flags- Precursor-:0.009500,
Q1WLV2_CHLIN__Q1WLV2 SubName- Full=Chloroplast oxygen-evolving enhancer protein 1-:0.008210)
1000:0.061250)
1000:0.093390)
912:0.032810)
914:0.044430)
1000:0.277950,
(
Q15GD2_GUITH__Q15GD2 SubName- Full=Chloroplast photosystem II 33 kDa oxygen evolving protein PsbO- Flags- Fragment-:0.254000,
(
Q5I4B6_PORYE__Q5I4B6 SubName- Full=Plastid oxygen-evolving enhancer 1-:0.254140,
(
Q68Y97_CYAME__Q68Y97 SubName- Full=Oxygen-evolving enhancer- Flags- Fragment-:0.296050,
D4NY61_GALSU__D4NY61 SubName- Full=Chloroplast photosystem II 33 kDa-:0.270170)
894:0.041590)
647:0.025180)
996:0.064010)
584:0.018350)
903:0.033570)
1000:0.022510)
;
